# Supplementary material for: CAR+ and CAR− T cells share a differentiation trajectory into an NK-like subset after CD19 CAR T cell infusion in patients with B cell malignancies
Source: Nat Commun. 2023 Nov 27;14:7767. doi: 10.1038/s41467-023-43656-7 (PMC10682404; doi:10.1038/s41467-023-43656-7)
Supplement: Supplementary file 4 — Supplementary Data 1 [file 41467_2023_43656_MOESM4_ESM.xlsx]

## Sheet: DPE canonical cell types Fig1
gene	sample	p_val	avg_logFC	pct.1	pct.2	p_val_adj	cluster
CD11b-Protein	Patient 1_Preinfusion	0	1.42158	1	0.992	0	Monocytes
CD11b-Protein	Patient 1_Day 7	0	1.43561	0.999	0.897	0	Monocytes
CD11b-Protein	Patient 2_Preinfusion	0	1.50282	1	0.992	0	Monocytes
CD11b-Protein	Patient 2_Day 31	0	1.71137	1	0.963	0	Monocytes
CD11b-Protein	Patient 7_Preinfusion	0	0.456881	0.994	0.83	0	Monocytes
CD11b-Protein	Patient 7_Day 24	0	0.565479	0.988	0.902	0	Monocytes
CD11b-Protein	Patient 8_Preinfusion	0	0.537526	0.995	0.876	0	Monocytes
CD11b-Protein	Patient 8_Day 8	0	0.99454	0.998	0.956	0	Monocytes
CD11b-Protein	Patient 8_Day 21	0	1.11402	1	0.999	0	Monocytes
CD11b-Protein	Patient 1_Day 13	3.38566e-216	1.15031	1	0.526	1.28655e-214	Monocytes
CD11b-Protein	Patient 2_Day 24	6.08539e-08	0.471981	0.471	0.101	2.31245e-06	Monocytes
CD11c-Protein	Patient 1_Preinfusion	0	1.10983	1	0.995	0	Monocytes
CD11c-Protein	Patient 1_Day 7	0	1.16144	1	0.999	0	Monocytes
CD11c-Protein	Patient 2_Day 31	0	1.76392	1	0.998	0	Monocytes
CD11c-Protein	Patient 7_Preinfusion	0	0.256374	1	1	0	Monocytes
CD11c-Protein	Patient 7_Day 24	0	1.07804	1	1	0	Monocytes
CD11c-Protein	Patient 8_Preinfusion	0	0.417694	1	0.999	0	Monocytes
CD11c-Protein	Patient 8_Day 8	0	0.968439	1	0.998	0	Monocytes
CD11c-Protein	Patient 8_Day 21	0	1.33412	1	1	0	Monocytes
CD11c-Protein	Patient 2_Preinfusion	8.56477e-214	0.968466	1	0.995	3.34026e-212	Monocytes
CD11c-Protein	Patient 1_Day 13	6.11758e-192	1.42083	1	1	2.32468e-190	Monocytes
CD11c-Protein	Patient 7_Preinfusion	3.35793e-137	0.307918	1	1	1.34317e-135	DC
CD11c-Protein	Patient 8_Preinfusion	1.12636e-101	0.432771	1	1	4.50543e-100	DC
CD11c-Protein	Patient 7_Day 24	7.57278e-65	0.930962	1	1	3.02911e-63	DC
CD11c-Protein	Patient 1_Day 7	7.80907e-36	1.32912	1	0.999	3.12363e-34	DC
CD11c-Protein	Patient 8_Day 21	7.78919e-26	0.738321	1	1	3.11568e-24	DC
CD11c-Protein	Patient 2_Day 31	2.20447e-21	1.35635	1	0.999	8.59743e-20	DC
CD11c-Protein	Patient 1_Day 13	4.8072e-18	0.2424	1	1	1.82673e-16	Gamma Delta T
CD11c-Protein	Patient 2_Day 24	6.80836e-16	1.43439	1	0.574	2.58718e-14	Monocytes
CD11c-Protein	Patient 2_Preinfusion	1.64444e-14	0.587006	1	0.999	6.41333e-13	DC
CD11c-Protein	Patient 1_Preinfusion	8.81466e-13	0.383859	1	0.999	3.52587e-11	DC
CD11c-Protein	Patient 1_Day 13	2.13168e-10	1.26867	1	1	8.10039e-09	DC
CD11c-Protein	Patient 8_Day 8	5.53422e-10	0.34404	1	0.999	2.21369e-08	DC
CD11c-Protein	Patient 8_Product	2.95734e-06	0.482876	0.972	0.968	0.000118294	Gamma Delta T
CD11c-Protein	Patient 1_Product	2.28735e-05	0.532526	1	0.989	0.000914938	NK
CD11c-Protein	Patient 2_Day 24 CART	4.28777e-05	0.33184	0.978	0.5	0.00162935	CD8 T
CD127-Protein	Patient 8_Day 21	4.38389e-46	0.31295	1	0.999	1.75356e-44	Monocytes
CD127-Protein	Patient 2_Day 31	5.70274e-30	0.345476	1	0.994	2.22407e-28	NK
CD127-Protein	Patient 1_Day 13	3.18996e-21	0.267023	1	0.993	1.21218e-19	NK
CD127-Protein	Patient 2_Preinfusion	4.3582e-19	0.572315	1	0.996	1.6997e-17	NK
CD127-Protein	Patient 1_Product	2.39235e-15	0.427915	0.916	0.719	9.5694e-14	CD4 T
CD127-Protein	Patient 8_Product	3.72625e-12	0.343038	0.753	0.596	1.4905e-10	CD4 T
CD127-Protein	Patient 2_Day 24	3.58439e-09	0.585368	0.765	0.272	1.36207e-07	Monocytes
CD127-Protein	Patient 7_Product	2.48698e-07	0.314025	0.941	0.827	9.9479e-06	CD4 T
CD137-Protein	Patient 8_Day 8	4.82429e-12	0.228919	1	1	1.92972e-10	Megakaryocytes
CD137-Protein	Patient 8_Day 21	9.31901e-08	0.248321	1	1	3.7276e-06	Megakaryocytes
CD137-Protein	Patient 8_Day 8 CAR T	9.55098e-06	0.32665	1	0.988	0.000382039	Monocytes
CD141-Protein	Patient 1_Day 7	0	0.442969	0.999	0.921	0	Monocytes
CD141-Protein	Patient 8_Day 21	0	0.457395	1	1	0	Monocytes
CD141-Protein	Patient 8_Day 8	5.34423e-274	0.353578	1	0.985	2.13769e-272	Monocytes
CD141-Protein	Patient 1_Preinfusion	1.67398e-251	0.286771	1	0.923	6.6959e-250	Monocytes
CD141-Protein	Patient 1_Day 13	2.82954e-100	0.26031	1	0.94	1.07523e-98	Monocytes
CD141-Protein	Patient 8_Preinfusion	2.97063e-50	0.210182	1	0.998	1.18825e-48	DC
CD141-Protein	Patient 1_Preinfusion	3.13111e-38	0.373162	1	0.978	1.25244e-36	DC
CD141-Protein	Patient 1_Day 7	1.3031e-31	0.886088	1	0.937	5.21239e-30	DC
CD141-Protein	Patient 8_Day 21	1.88156e-28	0.55925	1	1	7.52623e-27	DC
CD141-Protein	Patient 2_Preinfusion	1.24412e-25	0.52469	1	0.974	4.85207e-24	DC
CD141-Protein	Patient 8_Day 8	2.18097e-25	0.493118	1	0.995	8.72388e-24	DC
CD141-Protein	Patient 2_Day 31	1.89024e-21	0.471379	1	0.961	7.37195e-20	DC
CD141-Protein	Patient 1_Day 13	1.25696e-09	0.544564	1	0.947	4.77644e-08	DC
CD141-Protein	Patient 8_Day 21	4.57176e-08	0.818986	1	1	1.8287e-06	B cells
CD141-Protein	Patient 8_Preinfusion	1.90127e-06	0.251282	1	0.998	7.60508e-05	Megakaryocytes
CD141-Protein	Patient 2_Day 31	3.80515e-05	0.720947	1	0.962	0.00148401	B cells
CD141-Protein	Patient 2_Day 31	9.90538e-05	0.228643	1	0.962	0.0038631	Megakaryocytes
CD14-Protein	Patient 1_Preinfusion	0	1.36345	1	0.996	0	Monocytes
CD14-Protein	Patient 1_Day 7	0	1.45725	1	0.993	0	Monocytes
CD14-Protein	Patient 2_Preinfusion	0	2.03881	1	1	0	Monocytes
CD14-Protein	Patient 2_Day 31	0	2.62626	1	0.996	0	Monocytes
CD14-Protein	Patient 7_Preinfusion	0	0.496265	1	0.994	0	Monocytes
CD14-Protein	Patient 7_Day 24	0	0.862523	0.998	0.994	0	Monocytes
CD14-Protein	Patient 8_Preinfusion	0	0.637367	1	0.995	0	Monocytes
CD14-Protein	Patient 8_Day 8	0	1.34258	1	0.997	0	Monocytes
CD14-Protein	Patient 8_Day 21	0	1.66155	1	1	0	Monocytes
CD14-Protein	Patient 1_Day 13	1.87719e-200	1.93985	1	0.988	7.13332e-199	Monocytes
CD14-Protein	Patient 2_Day 24	8.96341e-11	1.72243	0.794	0.32	3.4061e-09	Monocytes
CD154-Protein	Patient 1_Product	2.04152e-19	0.235915	0.579	0.232	8.16607e-18	CD4 T
CD154-Protein	Patient 1_Preinfusion	5.56734e-15	0.280979	0.965	0.973	2.22694e-13	Megakaryocytes
CD154-Protein	Patient 8_Day 21	6.00288e-13	0.371505	1	1	2.40115e-11	Megakaryocytes
CD154-Protein	Patient 7_Product	9.0136e-08	0.230291	0.559	0.308	3.60544e-06	CD4 T
CD154-Protein	Patient 2_Preinfusion	9.01851e-07	0.395443	1	0.972	3.51722e-05	Megakaryocytes
CD154-Protein	Patient 2_Day 31	0.000163874	0.356556	1	0.989	0.00639108	Megakaryocytes
CD161-Protein	Patient 2_Day 31	3.08612e-249	0.213723	0.998	0.998	1.20359e-247	CD8 T
CD161-Protein	Patient 8_Day 21	1.03297e-138	0.21573	1	1	4.13187e-137	NK
CD161-Protein	Patient 2_Preinfusion	6.95072e-81	0.208436	1	0.999	2.71078e-79	CD8 T
CD161-Protein	Patient 2_Preinfusion	4.56987e-37	0.235326	0.994	0.999	1.78225e-35	CD4 T
CD161-Protein	Patient 2_Day 31	4.44651e-30	0.263298	1	0.998	1.73414e-28	NK
CD161-Protein	Patient 2_Preinfusion	3.31575e-17	0.306984	1	0.999	1.29314e-15	NK
CD16-Protein	Patient 7_Day 24	0	1.09492	1	1	0	Monocytes
CD16-Protein	Patient 8_Day 21	4.07648e-273	1.15511	1	1	1.63059e-271	Monocytes
CD16-Protein	Patient 7_Day 24	1.54932e-166	0.36877	1	1	6.19726e-165	NK
CD16-Protein	Patient 1_Preinfusion	1.34416e-163	0.349896	1	1	5.37664e-162	Monocytes
CD16-Protein	Patient 2_Day 31	3.28142e-128	1.61737	1	1	1.27975e-126	Monocytes
CD16-Protein	Patient 1_Day 7	1.81284e-127	1.06448	1	1	7.25135e-126	Monocytes
CD16-Protein	Patient 8_Day 21	5.13251e-56	0.818054	1	1	2.05301e-54	NK
CD16-Protein	Patient 8_Day 8	3.65992e-40	0.70451	1	0.998	1.46397e-38	Monocytes
CD16-Protein	Patient 7_Preinfusion	1.94494e-39	0.464129	1	1	7.77977e-38	NK
CD16-Protein	Patient 2_Day 31	6.56736e-37	1.48976	1	1	2.56127e-35	NK
CD16-Protein	Patient 8_Day 8	9.64739e-36	0.308942	1	0.999	3.85896e-34	NK
CD16-Protein	Patient 1_Day 13	3.67538e-32	2.13165	1	1	1.39665e-30	NK
CD16-Protein	Patient 1_Day 7	3.5957e-26	1.22423	1	1	1.43828e-24	NK
CD16-Protein	Patient 1_Day 13	1.8379e-22	0.71206	1	1	6.98401e-21	Gamma Delta T
CD16-Protein	Patient 2_Preinfusion	2.25844e-21	2.29565	1	1	8.80793e-20	NK
CD16-Protein	Patient 8_Preinfusion	1.78114e-15	0.350747	1	1	7.12454e-14	NK
CD16-Protein	Patient 7_Preinfusion	1.07721e-11	0.234882	1	1	4.30883e-10	Gamma Delta T
CD16-Protein	Patient 2_Day 24	4.42187e-09	2.22731	0.971	0.598	1.68031e-07	Monocytes
CD16-Protein	Patient 8_Day 8 CAR T	7.58409e-05	1.11507	1	0.967	0.00303364	Gamma Delta T
CD183-Protein	Patient 1_Preinfusion	4.56005e-79	0.230106	1	1	1.82402e-77	CD8 T
CD183-Protein	Patient 1_Preinfusion	3.29969e-22	0.341172	1	1	1.31987e-20	Megakaryocytes
CD183-Protein	Patient 2_Preinfusion	9.21679e-18	0.400959	1	1	3.59455e-16	NK
CD183-Protein	Patient 8_Day 8	6.9505e-13	0.224603	1	1	2.7802e-11	Megakaryocytes
CD183-Protein	Patient 8_Day 21	1.79899e-11	0.881539	1	1	7.19597e-10	B cells
CD183-Protein	Patient 2_Preinfusion	1.11911e-05	0.313643	1	1	0.000436453	Megakaryocytes
CD183-Protein	Patient 2_Day 24 CART	5.6114e-05	0.474114	0.987	0.5	0.00213233	CD8 T
CD183-Protein	Patient 1_Preinfusion	8.43915e-05	0.204136	1	1	0.00337566	Gamma Delta T
CD194-Protein	Patient 2_Day 31	5.59092e-247	0.208543	0.999	1	2.18046e-245	CD8 T
CD194-Protein	Patient 1_Preinfusion	1.29544e-21	0.328159	1	0.998	5.18175e-20	Megakaryocytes
CD194-Protein	Patient 8_Day 8	5.26155e-14	0.213654	1	0.998	2.10462e-12	Megakaryocytes
CD194-Protein	Patient 8_Day 21	1.77375e-11	0.327283	1	1	7.09501e-10	Megakaryocytes
CD194-Protein	Patient 1_Day 7	6.95789e-08	0.253902	1	0.999	2.78315e-06	Megakaryocytes
CD194-Protein	Patient 2_Preinfusion	1.7913e-06	0.444846	1	1	6.98605e-05	Megakaryocytes
CD194-Protein	Patient 2_Day 31	5.50216e-05	0.314638	1	0.999	0.00214584	Megakaryocytes
CD194-Protein	Patient 2_Day 24 CART	0.000188558	0.412253	0.98	0.5	0.0071652	CD8 T
CD196-Protein	Patient 8_Day 21	1.44089e-09	0.245769	1	1	5.76357e-08	Megakaryocytes
CD196-Protein	Patient 2_Preinfusion	1.48113e-05	0.32696	1	0.999	0.00057764	Megakaryocytes
CD197-Protein	Patient 1_Preinfusion	7.75608e-143	0.354616	0.996	0.999	3.10243e-141	CD4 T
CD197-Protein	Patient 2_Preinfusion	9.90137e-29	0.233321	1	0.998	3.86153e-27	Monocytes
CD197-Protein	Patient 1_Preinfusion	4.55126e-15	0.201215	1	0.998	1.8205e-13	Megakaryocytes
CD197-Protein	Patient 8_Day 8	2.07677e-11	0.216674	1	0.999	8.30709e-10	Megakaryocytes
CD197-Protein	Patient 2_Day 31	4.27412e-05	2.03863	1	0.999	0.00166691	B cells
CD197-Protein	Patient 2_Product	0.000203414	0.238906	1	1	0.0042717	NK
CD19-Protein	Patient 2_Preinfusion	4.84351e-19	0.216837	1	0.797	1.88897e-17	NK
CD19-Protein	Patient 2_Day 31	0.00012617	0.257755	1	0.816	0.00492065	B cells
CD206-Protein	Patient 8_Day 21	2.12175e-46	1.37469	1	1	8.487e-45	DC
CD206-Protein	Patient 1_Preinfusion	6.43208e-23	0.519197	1	0.996	2.57283e-21	DC
CD206-Protein	Patient 2_Preinfusion	3.26558e-17	0.507371	1	0.994	1.27358e-15	DC
CD206-Protein	Patient 7_Day 24	3.04316e-11	0.269577	1	0.999	1.21727e-09	DC
CD206-Protein	Patient 8_Day 8	3.30031e-11	0.435983	1	0.998	1.32013e-09	DC
CD206-Protein	Patient 1_Day 7	3.45066e-10	0.745212	1	0.997	1.38026e-08	DC
CD206-Protein	Patient 2_Day 31	1.64721e-05	1.0788	1	0.996	0.000642411	DC
CD223-Protein	Patient 2_Day 31	0	0.26553	1	1	0	CD8 T
CD223-Protein	Patient 2_Preinfusion	9.06521e-85	0.232807	1	1	3.53543e-83	CD8 T
CD223-Protein	Patient 1_Preinfusion	4.72207e-19	0.290323	1	0.999	1.88883e-17	Megakaryocytes
CD223-Protein	Patient 8_Day 8	3.79002e-15	0.257165	1	1	1.51601e-13	Megakaryocytes
CD223-Protein	Patient 8_Day 21	4.0093e-10	0.313021	1	1	1.60372e-08	Megakaryocytes
CD223-Protein	Patient 2_Preinfusion	0.000160868	0.321929	1	1	0.00627384	Megakaryocytes
CD25-Protein	Patient 1_Preinfusion	9.66856e-230	0.66009	0.97	0.926	3.86742e-228	CD4 T
CD25-Protein	Patient 8_Day 21	4.76084e-137	0.858578	0.998	1	1.90433e-135	CD4 T
CD25-Protein	Patient 2_Preinfusion	9.77811e-45	0.53035	0.938	0.915	3.81346e-43	CD4 T
CD25-Protein	Patient 8_Day 8	5.38629e-20	0.420905	0.973	0.989	2.15452e-18	CD4 T
CD25-Protein	Patient 2_Day 31	6.43485e-18	0.352545	0.942	0.946	2.50959e-16	CD4 T
CD25-Protein	Patient 1_Day 13	1.86364e-16	0.244697	0.993	0.97	7.08183e-15	CD4 T
CD25-Protein	Patient 1_Day 7	1.86474e-14	0.326316	0.939	0.93	7.45896e-13	CD4 T
CD25-Protein	Patient 2_Product	2.65801e-05	0.559869	1	0.995	0.000558182	DC
CD25-Protein	Patient 8_Product	3.60461e-05	0.432061	0.981	0.966	0.00144185	Monocytes
CD274-Protein	Patient 1_Preinfusion	4.20144e-35	0.666931	1	1	1.68058e-33	Megakaryocytes
CD274-Protein	Patient 8_Day 8	6.63053e-15	0.286877	1	0.999	2.65221e-13	Megakaryocytes
CD274-Protein	Patient 8_Preinfusion	4.25803e-14	0.588196	1	1	1.70321e-12	Megakaryocytes
CD274-Protein	Patient 8_Day 21	4.98517e-14	0.631964	1	1	1.99407e-12	Megakaryocytes
CD274-Protein	Patient 1_Day 7	1.39521e-13	0.408386	1	1	5.58083e-12	Megakaryocytes
CD274-Protein	Patient 7_Preinfusion	7.86596e-10	0.244094	1	1	3.14638e-08	Megakaryocytes
CD274-Protein	Patient 2_Day 31	1.82243e-08	0.643986	1	1	7.10748e-07	Megakaryocytes
CD274-Protein	Patient 2_Preinfusion	3.11136e-07	0.981251	1	0.999	1.21343e-05	Megakaryocytes
CD279-Protein	Patient 2_Day 31	0	0.341021	1	0.999	0	CD8 T
CD279-Protein	Patient 8_Day 21	0	0.415604	1	1	0	CD8 T
CD279-Protein	Patient 8_Day 8	1.93061e-220	0.405865	0.996	0.999	7.72245e-219	CD8 T
CD279-Protein	Patient 1_Day 7	4.82329e-220	0.258049	0.999	0.998	1.92932e-218	CD8 T
CD279-Protein	Patient 1_Preinfusion	1.18716e-177	0.682642	0.997	0.997	4.74864e-176	CD4 T
CD279-Protein	Patient 1_Preinfusion	1.03753e-116	0.575364	0.998	0.997	4.15011e-115	CD8 T
CD279-Protein	Patient 8_Day 21	2.25354e-105	0.447101	1	1	9.01416e-104	CD4 T
CD279-Protein	Patient 2_Preinfusion	6.62193e-102	0.294643	1	1	2.58255e-100	CD8 T
CD279-Protein	Patient 2_Preinfusion	1.91214e-41	0.22027	1	1	7.45733e-40	CD4 T
CD279-Protein	Patient 1_Day 7	6.12492e-32	0.261433	1	0.999	2.44997e-30	Gamma Delta T
CD279-Protein	Patient 1_Day 7	1.5244e-23	0.285136	1	0.999	6.09758e-22	CD4 T
CD279-Protein	Patient 8_Day 8	4.7762e-18	0.3508	1	0.998	1.91048e-16	CD4 T
CD279-Protein	Patient 8_Product	2.46385e-15	0.329735	0.56	0.299	9.85539e-14	CD4 T
CD279-Protein	Patient 1_Product	1.0002e-06	0.581714	0.495	0.36	4.0008e-05	CD4 T
CD279-Protein	Patient 2_Preinfusion	1.53888e-06	0.426736	1	1	6.00162e-05	Megakaryocytes
CD279-Protein	Patient 7_Product	2.49282e-05	0.20566	0.882	0.776	0.00099713	CD4 T
CD279-Protein	Patient 2_Day 31	4.51802e-05	0.307006	1	1	0.00176203	Megakaryocytes
CD279-Protein	Patient 1_Preinfusion	0.000103084	0.311334	1	0.997	0.00412335	Gamma Delta T
CD279-Protein	Patient 8_Product	0.000148731	0.21985	0.457	0.304	0.00594923	Monocytes
CD27-Protein	Patient 1_Preinfusion	0	1.68582	0.992	0.947	0	CD4 T
CD27-Protein	Patient 7_Preinfusion	0	0.299959	1	0.998	0	CD4 T
CD27-Protein	Patient 7_Day 24	0	0.58425	1	0.999	0	CD8 T
CD27-Protein	Patient 8_Preinfusion	0	0.257919	1	0.999	0	CD4 T
CD27-Protein	Patient 2_Day 31	1.03551e-307	0.420438	1	1	4.03851e-306	CD8 T
CD27-Protein	Patient 8_Day 21	7.14033e-141	1.51734	1	1	2.85613e-139	CD4 T
CD27-Protein	Patient 7_Day 24	1.03544e-138	0.396491	1	0.999	4.14175e-137	CD4 T
CD27-Protein	Patient 8_Day 8	1.05048e-124	0.783672	0.992	0.997	4.2019e-123	CD8 T
CD27-Protein	Patient 2_Preinfusion	1.8681e-100	0.219996	0.997	0.999	7.28558e-99	CD8 T
CD27-Protein	Patient 2_Preinfusion	5.33778e-89	1.34907	1	0.999	2.08173e-87	CD4 T
CD27-Protein	Patient 8_Day 21	2.63947e-75	0.330859	1	1	1.05579e-73	CD8 T
CD27-Protein	Patient 1_Day 7	4.26918e-69	0.325166	0.955	0.971	1.70767e-67	CD8 T
CD27-Protein	Patient 2_Day 31	1.58336e-46	1.16625	1	1	6.17512e-45	CD4 T
CD27-Protein	Patient 8_Day 8	1.95839e-44	1.18648	1	0.996	7.83356e-43	CD4 T
CD27-Protein	Patient 1_Preinfusion	1.51172e-40	0.493228	0.935	0.955	6.04688e-39	CD8 T
CD27-Protein	Patient 1_Day 7	4.00055e-33	0.738873	0.985	0.96	1.60022e-31	CD4 T
CD27-Protein	Patient 1_Day 13	2.70065e-29	0.681873	1	1	1.02625e-27	CD4 T
CD27-Protein	Patient 8_Product	6.65589e-09	0.359851	0.99	0.99	2.66236e-07	Monocytes
CD27-Protein	Patient 8_Product	8.36512e-09	0.481464	0.98	0.991	3.34605e-07	CD4 T
CD27-Protein	Patient 1_Product	1.40316e-08	0.541964	0.981	0.992	5.61264e-07	CD4 T
CD27-Protein	Patient 7_Product	1.57932e-08	0.750902	0.985	0.991	6.31728e-07	CD4 T
CD27-Protein	Patient 7_Product	9.11125e-05	0.581972	1	0.99	0.0036445	Monocytes
CD27-Protein	Patient 8_Day 8 CAR T	0.000181299	0.272769	1	0.997	0.00725197	Monocytes
CD28-Protein	Patient 1_Preinfusion	0	0.880727	1	0.989	0	CD4 T
CD28-Protein	Patient 7_Day 24	5.11253e-280	0.249353	1	0.998	2.04501e-278	CD4 T
CD28-Protein	Patient 8_Day 21	4.13702e-259	1.10119	0.998	1	1.65481e-257	CD4 T
CD28-Protein	Patient 1_Day 7	1.17734e-111	0.644244	0.992	0.989	4.70937e-110	CD4 T
CD28-Protein	Patient 2_Preinfusion	4.65919e-100	1.12544	1	0.999	1.81708e-98	CD4 T
CD28-Protein	Patient 2_Day 31	1.0716e-80	0.979466	1	1	4.17924e-79	CD4 T
CD28-Protein	Patient 1_Day 13	4.52676e-77	0.669327	1	1	1.72017e-75	CD4 T
CD28-Protein	Patient 8_Day 8	8.77467e-63	0.663998	1	0.995	3.50987e-61	CD4 T
CD28-Protein	Patient 1_Preinfusion	1.8671e-57	0.365946	0.972	0.992	7.46842e-56	CD8 T
CD28-Protein	Patient 7_Day 24 CAR T	4.28986e-47	0.265722	1	0.998	1.71594e-45	CD4 T
CD28-Protein	Patient 1_Product	6.14454e-17	0.521008	0.907	0.789	2.45782e-15	CD4 T
CD28-Protein	Patient 8_Product	4.34217e-15	0.370561	0.9	0.786	1.73687e-13	CD4 T
CD28-Protein	Patient 7_Product	2.60339e-07	0.386617	0.941	0.88	1.04136e-05	CD4 T
CD28-Protein	Patient 1_Day 13 CAR T	3.70007e-07	0.319867	1	1	1.40602e-05	CD4 T
CD28-Protein	Patient 8_Day 21	5.08858e-06	0.340275	1	1	0.000203543	Megakaryocytes
CD28-Protein	Patient 8_Day 8 CAR T	2.21084e-05	0.74251	1	0.975	0.000884337	CD4 T
CD28-Protein	Patient 2_Preinfusion	2.92642e-05	0.318991	1	0.999	0.00114131	Megakaryocytes
CD28-Protein	Patient 8_Day 8 CAR T	3.01875e-05	0.345018	1	0.971	0.0012075	Monocytes
CD38-Protein	Patient 1_Preinfusion	0	0.700075	1	0.999	0	Monocytes
CD38-Protein	Patient 8_Preinfusion	0	0.311327	1	0.999	0	Monocytes
CD38-Protein	Patient 8_Day 21	1.04334e-292	0.580576	1	1	4.17336e-291	CD8 T
CD38-Protein	Patient 8_Day 8	2.41628e-128	0.409208	1	1	9.66511e-127	CD8 T
CD38-Protein	Patient 1_Day 7	5.06457e-128	0.308338	1	1	2.02583e-126	CD8 T
CD38-Protein	Patient 8_Day 21	4.00042e-112	0.762832	1	1	1.60017e-110	NK
CD38-Protein	Patient 2_Day 31	4.10809e-104	0.254078	1	1	1.60216e-102	CD8 T
CD38-Protein	Patient 7_Day 24	1.56064e-97	0.273915	1	1	6.24257e-96	NK
CD38-Protein	Patient 7_Day 24 CAR T	8.22582e-94	0.23934	1	1	3.29033e-92	CD8 T
CD38-Protein	Patient 8_Day 8	3.93992e-55	0.55996	1	1	1.57597e-53	NK
CD38-Protein	Patient 2_Day 31	3.98842e-35	0.597783	1	1	1.55549e-33	NK
CD38-Protein	Patient 2_Preinfusion	8.36058e-16	0.626047	1	1	3.26063e-14	NK
CD38-Protein	Patient 8_Day 8	2.71476e-11	0.452874	1	1	1.0859e-09	Gamma Delta T
CD38-Protein	Patient 8_Day 21	2.21235e-07	0.211939	1	1	8.84938e-06	Gamma Delta T
CD3-Protein	Patient 1_Preinfusion	0	1.83872	1	0.986	0	CD4 T
CD3-Protein	Patient 2_Day 31	0	1.67358	1	1	0	CD8 T
CD3-Protein	Patient 7_Preinfusion	0	0.414703	1	0.998	0	CD4 T
CD3-Protein	Patient 7_Day 24	0	0.472103	1	0.999	0	CD8 T
CD3-Protein	Patient 8_Preinfusion	0	0.406575	0.999	0.998	0	CD4 T
CD3-Protein	Patient 8_Day 8	0	1.28314	0.999	0.997	0	CD8 T
CD3-Protein	Patient 8_Day 21	0	1.21566	1	1	0	CD8 T
CD3-Protein	Patient 1_Day 7	4.55586e-305	0.642698	1	0.999	1.82234e-303	CD8 T
CD3-Protein	Patient 7_Preinfusion	1.16638e-237	0.316621	0.998	0.998	4.66553e-236	CD8 T
CD3-Protein	Patient 8_Preinfusion	6.48714e-232	0.322365	1	0.998	2.59486e-230	CD8 T
CD3-Protein	Patient 7_Day 24	7.99176e-189	0.372679	1	0.999	3.19671e-187	CD4 T
CD3-Protein	Patient 2_Preinfusion	2.43027e-165	1.83291	1	0.999	9.47806e-164	CD8 T
CD3-Protein	Patient 1_Preinfusion	4.05806e-122	1.10379	0.992	0.988	1.62322e-120	CD8 T
CD3-Protein	Patient 1_Day 7	2.9667e-105	0.646671	1	0.999	1.18668e-103	Gamma Delta T
CD3-Protein	Patient 2_Preinfusion	2.40533e-84	1.75927	1	0.999	9.38077e-83	CD4 T
CD3-Protein	Patient 8_Day 21	7.07487e-81	0.608727	1	1	2.82995e-79	CD4 T
CD3-Protein	Patient 7_Day 24 CAR T	8.72059e-53	0.255685	1	1	3.48824e-51	CD4 T
CD3-Protein	Patient 8_Day 8	8.76936e-47	0.989393	1	0.997	3.50774e-45	CD4 T
CD3-Protein	Patient 8_Day 21	1.74111e-39	0.90058	1	1	6.96445e-38	Gamma Delta T
CD3-Protein	Patient 7_Day 24	1.1363e-24	0.316046	1	1	4.54521e-23	Gamma Delta T
CD3-Protein	Patient 7_Preinfusion	2.50192e-23	0.366369	1	0.998	1.00077e-21	Gamma Delta T
CD3-Protein	Patient 8_Preinfusion	2.87294e-21	0.52334	1	0.998	1.14917e-19	Gamma Delta T
CD3-Protein	Patient 8_Product	1.91027e-19	0.315667	1	1	7.64107e-18	CD4 T
CD3-Protein	Patient 1_Product	3.30388e-16	0.43455	1	1	1.32155e-14	CD4 T
CD3-Protein	Patient 2_Day 31	7.85234e-14	0.424225	1	1	3.06241e-12	CD4 T
CD3-Protein	Patient 7_Product	9.40138e-13	0.435861	1	1	3.76055e-11	CD4 T
CD3-Protein	Patient 8_Day 8	7.80091e-10	0.770555	1	0.997	3.12036e-08	Gamma Delta T
CD3-Protein	Patient 1_Preinfusion	1.13145e-05	1.05542	1	0.988	0.00045258	Gamma Delta T
CD40-Protein	Patient 1_Day 7	0	0.201361	0.895	0.412	0	Monocytes
CD40-Protein	Patient 2_Day 31	0	0.241038	0.982	0.474	0	Monocytes
CD40-Protein	Patient 2_Preinfusion	7.07902e-181	0.210361	0.982	0.56	2.76082e-179	Monocytes
CD40-Protein	Patient 8_Preinfusion	1.09457e-05	0.215185	0.817	0.806	0.000437828	Megakaryocytes
CD45RA-Protein	Patient 7_Day 24	1.07295e-199	0.534737	1	0.999	4.2918e-198	NK
CD45RA-Protein	Patient 2_Day 31	8.12282e-169	0.354102	0.997	0.992	3.1679e-167	CD8 T
CD45RA-Protein	Patient 8_Day 21	4.11328e-159	1.3132	1	1	1.64531e-157	NK
CD45RA-Protein	Patient 8_Day 21	4.2219e-130	0.404301	1	1	1.68876e-128	CD8 T
CD45RA-Protein	Patient 1_Day 7	3.79478e-118	0.92834	1	0.994	1.51791e-116	Gamma Delta T
CD45RA-Protein	Patient 7_Day 24	9.02837e-115	0.694957	1	0.999	3.61135e-113	Gamma Delta T
CD45RA-Protein	Patient 8_Day 8	4.09366e-112	0.67196	0.985	0.99	1.63746e-110	CD8 T
CD45RA-Protein	Patient 1_Day 7	2.80461e-90	0.288446	0.995	0.995	1.12185e-88	CD8 T
CD45RA-Protein	Patient 8_Day 8	2.98333e-85	1.18818	1	0.988	1.19333e-83	NK
CD45RA-Protein	Patient 2_Preinfusion	7.49294e-83	0.941261	0.978	0.968	2.92225e-81	CD8 T
CD45RA-Protein	Patient 1_Day 13	6.64406e-60	0.500252	0.997	0.997	2.52474e-58	CD8 T
CD45RA-Protein	Patient 8_Day 21	6.74916e-59	1.16651	1	1	2.69966e-57	Gamma Delta T
CD45RA-Protein	Patient 7_Preinfusion	1.2601e-54	0.422119	1	0.984	5.0404e-53	NK
CD45RA-Protein	Patient 2_Day 31	2.09637e-48	1.56832	1	0.995	8.17586e-47	NK
CD45RA-Protein	Patient 1_Day 13	5.89133e-27	0.753729	1	0.997	2.23871e-25	Gamma Delta T
CD45RA-Protein	Patient 2_Preinfusion	6.13574e-25	2.44077	1	0.969	2.39294e-23	NK
CD45RA-Protein	Patient 8_Preinfusion	1.07571e-23	0.465029	1	0.99	4.30284e-22	NK
CD45RA-Protein	Patient 1_Day 7	6.71151e-21	0.76827	1	0.995	2.6846e-19	NK
CD45RA-Protein	Patient 7_Preinfusion	4.20657e-19	0.298238	0.987	0.984	1.68263e-17	Gamma Delta T
CD45RA-Protein	Patient 8_Day 8	3.03784e-18	1.02124	1	0.988	1.21514e-16	Gamma Delta T
CD45RA-Protein	Patient 1_Preinfusion	5.04071e-13	0.436012	0.942	0.99	2.01628e-11	CD4 T
CD45RA-Protein	Patient 1_Day 13	7.82704e-11	0.435975	1	0.997	2.97427e-09	NK
CD45RA-Protein	Patient 8_Preinfusion	5.56284e-10	0.22097	1	0.99	2.22514e-08	Gamma Delta T
CD45RA-Protein	Patient 8_Day 21	9.43358e-08	1.10135	1	1	3.77343e-06	B cells
CD45RA-Protein	Patient 2_Day 31	1.7645e-06	0.956674	1	0.995	6.88157e-05	Gamma Delta T
CD45RA-Protein	Patient 1_Preinfusion	7.69915e-06	1.41161	1	0.983	0.000307966	Gamma Delta T
CD45RA-Protein	Patient 2_Day 31	0.000123317	1.52874	1	0.995	0.00480935	B cells
CD45RA-Protein	Patient 8_Day 8 CAR T	0.000231844	1.52215	1	0.997	0.00927375	Gamma Delta T
CD45RO-Protein	Patient 8_Day 21	1.05652e-93	0.342141	1	1	4.22609e-92	CD4 T
CD45RO-Protein	Patient 8_Day 21	1.27287e-90	0.230901	1	1	5.09148e-89	CD8 T
CD45RO-Protein	Patient 2_Preinfusion	2.84589e-84	0.784566	1	0.999	1.1099e-82	CD4 T
CD45RO-Protein	Patient 2_Day 31	4.79111e-64	0.746973	1	1	1.86853e-62	CD4 T
CD45RO-Protein	Patient 1_Preinfusion	1.37116e-55	0.312009	0.998	0.999	5.48463e-54	CD8 T
CD45RO-Protein	Patient 1_Day 7	1.68858e-51	0.331328	0.996	0.998	6.75431e-50	CD4 T
CD45RO-Protein	Patient 1_Preinfusion	4.33729e-41	0.207238	0.993	1	1.73492e-39	CD4 T
CD45RO-Protein	Patient 1_Day 13	2.37045e-37	0.397977	1	1	9.00771e-36	CD4 T
CD4-Protein	Patient 1_Preinfusion	0	1.76842	0.997	0.995	0	CD4 T
CD4-Protein	Patient 7_Preinfusion	0	0.769912	0.991	0.988	0	CD4 T
CD4-Protein	Patient 8_Preinfusion	0	0.827731	0.999	0.996	0	CD4 T
CD4-Protein	Patient 7_Day 24	8.25005e-246	1.4374	0.972	0.949	3.30002e-244	CD4 T
CD4-Protein	Patient 8_Day 21	2.75653e-224	2.07509	1	1	1.10261e-222	CD4 T
CD4-Protein	Patient 1_Day 7	1.22187e-119	2.35919	0.973	0.834	4.88748e-118	CD4 T
CD4-Protein	Patient 2_Preinfusion	8.59316e-92	2.17259	1	1	3.35133e-90	CD4 T
CD4-Protein	Patient 1_Day 13	8.87139e-79	2.33199	1	1	3.37113e-77	CD4 T
CD4-Protein	Patient 2_Day 31	6.79848e-77	2.5768	0.994	1	2.65141e-75	CD4 T
CD4-Protein	Patient 7_Day 24	7.22461e-47	0.2982	1	0.95	2.88984e-45	DC
CD4-Protein	Patient 8_Day 8	4.68377e-44	1.74868	0.991	0.975	1.87351e-42	CD4 T
CD4-Protein	Patient 8_Preinfusion	2.03701e-38	0.355146	0.993	0.998	8.14805e-37	CD8 T
CD4-Protein	Patient 1_Day 7	1.1389e-29	0.577176	1	0.838	4.55561e-28	DC
CD4-Protein	Patient 8_Product	6.28442e-26	1.65848	0.953	0.899	2.51377e-24	CD4 T
CD4-Protein	Patient 8_Day 8	4.88601e-24	0.306832	1	0.975	1.9544e-22	DC
CD4-Protein	Patient 1_Product	7.23775e-24	2.08189	0.944	0.83	2.8951e-22	CD4 T
CD4-Protein	Patient 2_Product	9.64187e-19	0.430777	1	1	2.02479e-17	CD4 T
CD4-Protein	Patient 7_Product	1.69923e-15	2.2159	0.868	0.71	6.7969e-14	CD4 T
CD4-Protein	Patient 1_Day 13	4.18217e-09	0.25062	1	1	1.58922e-07	DC
CD4-Protein	Patient 8_Day 21	2.21721e-07	1.08311	1	1	8.86886e-06	B cells
CD4-Protein	Patient 8_Product	2.66888e-07	1.0841	0.962	0.899	1.06755e-05	Monocytes
CD4-Protein	Patient 2_Day 31	0.000203941	1.18033	1	1	0.0079537	B cells
CD56-Protein	Patient 1_Preinfusion	0	0.881419	1	0.999	0	Monocytes
CD56-Protein	Patient 7_Preinfusion	0	0.323372	1	0.999	0	Monocytes
CD56-Protein	Patient 8_Preinfusion	0	0.296129	1	0.999	0	Monocytes
CD56-Protein	Patient 1_Day 7	4.96891e-274	0.852074	0.999	0.995	1.98756e-272	Monocytes
CD56-Protein	Patient 8_Day 21	7.91967e-241	0.375695	1	1	3.16787e-239	Monocytes
CD56-Protein	Patient 2_Preinfusion	6.43974e-219	1.04787	1	0.99	2.5115e-217	Monocytes
CD56-Protein	Patient 2_Day 31	3.31667e-188	1.3209	1	0.985	1.2935e-186	Monocytes
CD56-Protein	Patient 8_Day 8	2.0265e-161	0.524198	0.998	0.991	8.10601e-160	Monocytes
CD56-Protein	Patient 7_Day 24	2.7457e-148	0.509489	0.999	0.997	1.09828e-146	NK
CD56-Protein	Patient 8_Day 21	8.40572e-111	1.22447	1	1	3.36229e-109	NK
CD56-Protein	Patient 1_Day 13	2.08044e-65	0.622653	0.997	0.961	7.90567e-64	Monocytes
CD56-Protein	Patient 1_Day 13	3.13697e-20	0.719702	1	0.965	1.19205e-18	NK
CD56-Protein	Patient 2_Day 31	2.75871e-19	0.569358	1	0.99	1.0759e-17	NK
CD56-Protein	Patient 8_Product	3.12966e-14	0.869987	0.706	0.426	1.25186e-12	Gamma Delta T
CD56-Protein	Patient 1_Day 7	2.84309e-12	0.297137	1	0.996	1.13723e-10	NK
CD56-Protein	Patient 1_Product	1.64389e-07	0.498154	0.931	0.69	6.57557e-06	Gamma Delta T
CD56-Protein	Patient 1_Day 7	4.11032e-05	0.446361	1	0.996	0.00164413	Megakaryocytes
CD80-Protein	Patient 1_Preinfusion	1.82341e-118	0.342046	0.993	0.995	7.29362e-117	CD4 T
CD80-Protein	Patient 2_Preinfusion	1.8252e-57	0.484549	0.994	0.99	7.11827e-56	CD4 T
CD80-Protein	Patient 8_Day 21	1.34669e-47	0.224801	0.996	1	5.38677e-46	CD4 T
CD80-Protein	Patient 2_Day 31	2.95541e-27	0.35367	1	0.996	1.15261e-25	CD4 T
CD80-Protein	Patient 1_Day 7	5.09158e-20	0.209223	0.996	0.995	2.03663e-18	CD4 T
CD80-Protein	Patient 1_Day 13	2.15221e-17	0.244978	1	0.999	8.17838e-16	CD4 T
CD80-Protein	Patient 2_Day 24 CART	0.000127679	0.280819	0.975	0.5	0.00485179	CD8 T
CD86-Protein	Patient 1_Preinfusion	0	0.769938	1	0.935	0	Monocytes
CD86-Protein	Patient 1_Day 7	0	0.719728	1	0.97	0	Monocytes
CD86-Protein	Patient 2_Day 31	0	0.974904	1	0.937	0	Monocytes
CD86-Protein	Patient 7_Preinfusion	0	0.208334	0.998	0.966	0	Monocytes
CD86-Protein	Patient 7_Day 24	0	0.444396	0.999	0.971	0	Monocytes
CD86-Protein	Patient 8_Preinfusion	0	0.232996	0.999	0.984	0	Monocytes
CD86-Protein	Patient 8_Day 8	0	0.382285	0.999	0.977	0	Monocytes
CD86-Protein	Patient 8_Day 21	0	0.902095	1	1	0	Monocytes
CD86-Protein	Patient 2_Preinfusion	4.46707e-273	0.787571	1	0.933	1.74216e-271	Monocytes
CD86-Protein	Patient 1_Day 13	1.34197e-193	0.771373	1	0.888	5.09949e-192	Monocytes
CD86-Protein	Patient 7_Day 24 CAR T	1.00855e-108	0.320536	0.902	0.792	4.03421e-107	CD8 T
CD86-Protein	Patient 8_Product	5.85731e-10	0.360271	0.844	0.686	2.34292e-08	Gamma Delta T
CD86-Protein	Patient 2_Day 24	1.28604e-08	0.386476	0.559	0.142	4.88697e-07	Monocytes
CD86-Protein	Patient 1_Product	0.000153916	0.534571	0.857	0.774	0.00615666	DC
CD86-Protein	Patient 1_Product	0.000224138	0.373776	0.897	0.772	0.00896552	Gamma Delta T
CD8-Protein	Patient 1_Day 7	0	1.54026	1	0.999	0	CD8 T
CD8-Protein	Patient 2_Day 31	0	2.37107	1	1	0	CD8 T
CD8-Protein	Patient 7_Day 24	0	0.949717	1	1	0	CD8 T
CD8-Protein	Patient 8_Day 21	0	2.34818	1	1	0	CD8 T
CD8-Protein	Patient 8_Day 8	1.73788e-266	1.68853	0.999	0.996	6.95152e-265	CD8 T
CD8-Protein	Patient 1_Day 13	1.35444e-240	1.77797	1	1	5.14686e-239	CD8 T
CD8-Protein	Patient 7_Preinfusion	7.96856e-216	0.517256	0.998	0.997	3.18742e-214	CD8 T
CD8-Protein	Patient 2_Preinfusion	3.42578e-181	2.703	1	0.998	1.33606e-179	CD8 T
CD8-Protein	Patient 8_Preinfusion	8.03279e-89	0.406294	0.998	0.998	3.21312e-87	CD8 T
CD8-Protein	Patient 1_Preinfusion	1.9505e-84	2.11852	0.998	0.995	7.80201e-83	CD8 T
CD8-Protein	Patient 8_Product	2.26453e-39	0.467118	0.999	0.998	9.05812e-38	CD8 T
CD8-Protein	Patient 1_Product	2.16139e-19	0.386325	1	1	8.64557e-18	CD8 T
CD8-Protein	Patient 7_Product	5.42503e-18	0.392574	1	0.995	2.17001e-16	CD8 T
CD8-Protein	Patient 2_Day 24	2.04269e-15	1.53607	0.882	0.6	7.76223e-14	CD8 T
CD8-Protein	Patient 8_Preinfusion	1.62248e-10	1.88826	1	0.998	6.48993e-09	Gamma Delta T
CD8-Protein	Patient 2_Product	1.99258e-09	0.634173	1	1	4.18442e-08	Gamma Delta T
CD8-Protein	Patient 2_Product	4.29505e-09	0.541983	1	1	9.01961e-08	CD8 T
CD8-Protein	Patient 8_Day 8 CAR T	6.55955e-09	0.769564	0.997	0.984	2.62382e-07	CD8 T
CD8-Protein	Patient 1_Preinfusion	6.82418e-06	1.89152	1	0.995	0.000272967	Gamma Delta T
CD8-Protein	Patient 8_Day 8	2.69025e-05	0.336173	1	0.996	0.0010761	Gamma Delta T
CD95-Protein	Patient 8_Day 21	0	0.318318	1	1	0	CD8 T
CD95-Protein	Patient 8_Day 21	7.64871e-152	0.519022	1	1	3.05948e-150	CD4 T
CD95-Protein	Patient 1_Preinfusion	8.57364e-120	0.4733	1	1	3.42946e-118	CD8 T
CD95-Protein	Patient 1_Preinfusion	1.45507e-71	0.309307	1	1	5.8203e-70	CD4 T
CD95-Protein	Patient 1_Day 7	1.59012e-60	0.325245	1	1	6.3605e-59	CD4 T
CD95-Protein	Patient 1_Day 13	3.25438e-48	0.33379	1	1	1.23667e-46	CD4 T
CD95-Protein	Patient 8_Day 8	3.94056e-33	0.358431	1	1	1.57622e-31	CD4 T
HLA_DR-Protein	Patient 8_Product	5.75494e-18	0.998637	1	0.999	2.30197e-16	DC
HLA_DR-Protein	Patient 1_Product	1.62684e-12	1.34064	1	1	6.50735e-11	DC
HLA-DR-Protein	Patient 7_Day 24	0	0.451997	1	1	0	Monocytes
HLA-DR-Protein	Patient 8_Day 21	0	0.619521	1	1	0	Monocytes
HLA-DR-Protein	Patient 2_Day 31	6.49658e-246	0.999776	1	1	2.53366e-244	Monocytes
HLA-DR-Protein	Patient 1_Preinfusion	5.82883e-222	0.562239	1	0.999	2.33153e-220	Monocytes
HLA-DR-Protein	Patient 7_Preinfusion	3.24154e-217	0.347469	1	1	1.29662e-215	DC
HLA-DR-Protein	Patient 1_Day 7	8.31191e-209	0.700388	1	1	3.32476e-207	Monocytes
HLA-DR-Protein	Patient 8_Preinfusion	1.16697e-168	0.661284	1	1	4.6679e-167	DC
HLA-DR-Protein	Patient 1_Day 13	1.3636e-79	0.567405	1	1	5.18169e-78	Monocytes
HLA-DR-Protein	Patient 2_Preinfusion	6.65546e-65	0.426886	1	1	2.59563e-63	Monocytes
HLA-DR-Protein	Patient 7_Day 24	8.76783e-55	0.6268	1	1	3.50713e-53	DC
HLA-DR-Protein	Patient 8_Day 21	5.88078e-46	0.885996	1	1	2.35231e-44	DC
HLA-DR-Protein	Patient 1_Preinfusion	2.00025e-45	0.68131	1	1	8.001e-44	DC
HLA-DR-Protein	Patient 8_Day 8	5.02721e-37	0.810515	1	1	2.01088e-35	DC
HLA-DR-Protein	Patient 1_Day 7	2.22408e-35	1.18919	1	1	8.89633e-34	DC
HLA-DR-Protein	Patient 2_Preinfusion	5.54651e-24	0.731589	1	1	2.16314e-22	DC
HLA-DR-Protein	Patient 2_Day 31	1.68514e-22	1.22184	1	1	6.57204e-21	DC
HLA-DR-Protein	Patient 7_Product	1.18197e-13	1.2663	1	1	4.7279e-12	DC
HLA-DR-Protein	Patient 2_Product	2.66116e-10	1.8631	1	1	5.58844e-09	Monocytes
HLA-DR-Protein	Patient 1_Day 13	4.98569e-10	1.12053	1	1	1.89456e-08	DC
HLA-DR-Protein	Patient 2_Day 24	1.31125e-09	1.21361	1	0.817	4.98275e-08	Monocytes
HLA-DR-Protein	Patient 7_Day 24 CAR T	1.73372e-09	0.21564	1	1	6.93488e-08	DC
HLA-DR-Protein	Patient 8_Day 8 CAR T	4.83997e-09	0.426492	1	1	1.93599e-07	Monocytes
HLA-DR-Protein	Patient 8_Day 21	5.90619e-07	0.64684	1	1	2.36247e-05	B cells
HLA-DR-Protein	Patient 2_Product	3.01279e-06	1.89001	1	1	6.32686e-05	DC
IgG-Protein	Patient 1_Preinfusion	0	1.72993	1	0.999	0	Monocytes
IgG-Protein	Patient 1_Day 7	0	2.66374	1	1	0	Monocytes
IgG-Protein	Patient 2_Day 31	0	2.66988	1	0.999	0	Monocytes
IgG-Protein	Patient 7_Preinfusion	0	0.845789	1	1	0	Monocytes
IgG-Protein	Patient 7_Day 24	0	1.47342	1	1	0	Monocytes
IgG-Protein	Patient 8_Preinfusion	0	1.16103	1	0.999	0	Monocytes
IgG-Protein	Patient 8_Day 8	0	1.76037	1	1	0	Monocytes
IgG-Protein	Patient 8_Day 21	0	1.64631	1	1	0	Monocytes
IgG-Protein	Patient 2_Preinfusion	5.03745e-262	1.73938	1	1	1.9646e-260	Monocytes
IgG-Protein	Patient 1_Day 13	6.64507e-200	2.83976	1	0.999	2.52513e-198	Monocytes
IgG-Protein	Patient 7_Day 24	1.30407e-35	0.602827	1	1	5.21629e-34	DC
IgG-Protein	Patient 1_Day 7	2.00792e-21	1.05288	1	1	8.03168e-20	DC
IgG-Protein	Patient 2_Day 24	6.61542e-18	1.9223	0.971	0.544	2.51386e-16	Monocytes
IgG-Protein	Patient 8_Day 21	1.35452e-13	0.424857	1	1	5.41809e-12	DC
IgG-Protein	Patient 1_Day 13	5.96662e-10	1.45213	1	0.999	2.26732e-08	DC
IgG-Protein	Patient 2_Day 31	2.9001e-07	0.410935	1	0.999	1.13104e-05	DC
IgG-Protein	Patient 1_Preinfusion	1.60261e-05	0.212082	1	1	0.000641046	DC
Tim3-Protein	Patient 1_Preinfusion	0	0.594753	1	0.996	0	Monocytes
Tim3-Protein	Patient 2_Day 31	0	0.551451	1	0.998	0	Monocytes
Tim3-Protein	Patient 8_Day 21	0	0.529443	1	1	0	Monocytes
Tim3-Protein	Patient 7_Preinfusion	9.94478e-181	0.272765	1	1	3.97791e-179	DC
Tim3-Protein	Patient 8_Day 8	1.13638e-169	0.301206	1	0.998	4.54553e-168	Monocytes
Tim3-Protein	Patient 1_Day 7	4.45829e-167	0.258558	1	1	1.78331e-165	Monocytes
Tim3-Protein	Patient 8_Preinfusion	4.18153e-149	0.410925	1	1	1.67261e-147	DC
Tim3-Protein	Patient 2_Preinfusion	4.97348e-142	0.33724	1	1	1.93966e-140	Monocytes
Tim3-Protein	Patient 1_Day 13	4.18961e-64	0.296789	1	0.999	1.59205e-62	Monocytes
Tim3-Protein	Patient 7_Day 24	4.40233e-63	0.480771	1	0.999	1.76093e-61	DC
Tim3-Protein	Patient 8_Day 21	1.40128e-53	1.10335	1	1	5.6051e-52	DC
Tim3-Protein	Patient 1_Preinfusion	5.79321e-42	0.506716	1	0.999	2.31728e-40	DC
Tim3-Protein	Patient 1_Day 7	5.06427e-40	1.00268	1	1	2.02571e-38	DC
Tim3-Protein	Patient 8_Day 8	1.41056e-32	0.505967	1	0.999	5.64223e-31	DC
Tim3-Protein	Patient 2_Day 31	5.66069e-25	1.14991	1	0.999	2.20767e-23	DC
Tim3-Protein	Patient 2_Preinfusion	1.58426e-22	0.591011	1	1	6.17863e-21	DC
Tim3-Protein	Patient 1_Day 13	1.03009e-09	0.836211	1	0.999	3.91434e-08	DC
Tim3-Protein	Patient 1_Day 13	3.30356e-07	0.214465	1	0.999	1.25535e-05	NK
Tim3-Protein	Patient 8_Product	3.1241e-05	0.281445	1	1	0.00124964	Gamma Delta T
Tim3-Protein	Patient 2_Day 24	3.64479e-05	0.373141	0.853	0.586	0.00138502	Monocytes

## Sheet: DGE canonical cell typesFig1
gene	sample	p_val	avg_logFC	pct.1	pct.2	p_val_adj	cluster
ZNF778	Patient 8_Preinfusion	3.93721e-36	0.758476	0.268	0.02	7.87442e-33	Megakaryocytes
ZNF683	Patient 1_Day 13	1.00213e-39	0.340273	0.232	0.038	2.00427e-36	CD8 T
ZNF683	Patient 2_Preinfusion	1.99135e-64	0.365126	0.219	0.002	3.98271e-61	CD8 T
ZNF683	Patient 2_Day 31	4.81415e-149	0.547664	0.357	0.029	9.62829e-146	CD8 T
ZNF331	Patient 1_Preinfusion	3.63544e-78	0.453181	0.283	0.053	7.27087e-75	CD4 T
ZNF331	Patient 2_Preinfusion	4.34953e-23	0.294101	0.262	0.036	8.69905e-20	CD4 T
ZNF331	Patient 8_Day 8	3.12815e-08	0.247864	0.259	0.073	6.25629e-05	CD4 T
ZNF292	Healthy	1.02409e-54	0.274423	0.418	0.413	2.04818e-51	CD8 T
ZNF292	Patient 1_Preinfusion	9.039e-42	0.536238	0.425	0.366	1.8078e-38	CD8 T
ZNF292	Patient 1_Day 7	1.2116e-34	0.939714	0.3	0.281	2.4232e-31	CD8 T
ZNF292	Patient 2_Preinfusion	2.07559e-13	0.391086	0.512	0.275	4.15117e-10	CD4 T
ZNF292	Patient 2_Preinfusion	6.0232e-46	0.499123	0.498	0.264	1.20464e-42	CD8 T
ZNF292	Patient 2_Day 31	1.34999e-63	0.403662	0.435	0.357	2.69998e-60	CD8 T
ZNF292	Patient 7_Preinfusion	5.47914e-24	0.440629	0.239	0.205	1.09583e-20	CD8 T
ZNF292	Patient 7_Day 24	1.57049e-69	0.309318	0.286	0.185	3.14097e-66	CD8 T
ZNF292	Patient 8_Preinfusion	2.06894e-118	1.36069	0.359	0.269	4.13788e-115	CD8 T
ZNF292	Patient 8_Day 8	5.5709e-81	0.648724	0.416	0.396	1.11418e-77	CD8 T
ZNF292	Patient 7_Day 24 CAR T	8.92949e-38	0.690916	0.456	0.389	1.7859e-34	CD8 T
ZNF276	Healthy	5.64245e-56	0.304479	0.325	0.25	1.12849e-52	CD8 T
ZNF276	Healthy	6.08013e-08	0.328725	0.556	0.26	0.000121603	Gamma Delta T
ZNF276	Healthy	7.94109e-47	0.382995	0.501	0.25	1.58822e-43	NK
ZNF274	Healthy	1.12921e-65	0.232483	0.284	0.17	2.25842e-62	B cells
ZNF185	Healthy	1.50739e-105	1.11962	0.296	0.043	3.01478e-102	Megakaryocytes
ZNF185	Patient 1_Day 7	1.20955e-16	0.718922	0.346	0.01	2.41909e-13	Megakaryocytes
ZNF185	Patient 8_Day 21	2.59963e-20	1.31245	0.3	0.005	5.19925e-17	Megakaryocytes
ZMAT3	Patient 1_Preinfusion	6.46157e-64	0.424207	0.391	0.267	1.29231e-60	CD4 T
ZMAT3	Patient 1_Preinfusion	1.27297e-19	0.282608	0.29	0.284	2.54593e-16	CD8 T
ZMAT3	Patient 2_Preinfusion	1.12763e-18	0.326111	0.404	0.275	2.25525e-15	CD8 T
ZMAT3	Patient 2_Preinfusion	8.24328e-09	0.613145	0.486	0.286	1.64866e-05	NK
ZMAT3	Patient 7_Preinfusion	6.64638e-41	0.330552	0.239	0.168	1.32928e-37	CD8 T
ZMAT3	Patient 7_Preinfusion	1.31105e-10	0.457839	0.377	0.172	2.6221e-07	Gamma Delta T
ZMAT3	Patient 7_Preinfusion	3.2158e-21	0.474356	0.336	0.171	6.4316e-18	NK
ZMAT3	Patient 8_Preinfusion	1.82226e-60	0.394672	0.236	0.213	3.64452e-57	CD8 T
ZFP36L2	Healthy	2.42949e-30	0.234098	0.916	0.893	4.85898e-27	CD8 T
ZFP36L2	Patient 1_Preinfusion	7.59241e-117	0.579891	0.686	0.614	1.51848e-113	CD4 T
ZFP36L2	Patient 1_Preinfusion	1.98025e-59	0.6205	0.7	0.618	3.96051e-56	CD8 T
ZFP36L2	Patient 1_Day 7	1.68175e-121	0.960804	0.719	0.571	3.36349e-118	CD8 T
ZFP36L2	Patient 1_Day 13	1.7447e-18	0.248231	0.559	0.481	3.48941e-15	CD8 T
ZFP36L2	Patient 2_Preinfusion	4.50519e-14	0.399619	0.831	0.765	9.01038e-11	CD4 T
ZFP36L2	Patient 2_Day 31	2.31088e-56	0.366855	0.786	0.706	4.62177e-53	CD8 T
ZFP36L2	Patient 8_Preinfusion	1.07341e-77	0.209123	0.738	0.721	2.14681e-74	CD4 T
ZFP36L2	Patient 8_Preinfusion	1.10919e-69	0.40822	0.633	0.736	2.21838e-66	CD8 T
ZFP36L2	Patient 8_Day 8	2.98952e-28	0.761669	0.83	0.515	5.97903e-25	CD4 T
ZFP36L2	Patient 8_Day 8	3.72895e-118	0.886704	0.668	0.486	7.4579e-115	CD8 T
ZFP36L2	Patient 8_Day 8	6.28923e-07	0.662361	0.718	0.522	0.00125785	Gamma Delta T
ZFP36L2	Patient 8_Day 8	2.49067e-18	0.539535	0.673	0.517	4.98134e-15	NK
ZFP36L2	Patient 8_Day 21	3.72983e-13	0.223296	0.737	0.632	7.45966e-10	CD4 T
ZFP36L2	Patient 8_Day 21	2.11896e-20	0.203252	0.597	0.643	4.23792e-17	NK
ZFP36L2	Patient 7_Day 24 CAR T	2.12088e-40	0.351617	0.709	0.533	4.24177e-37	CD4 T
ZFP36L1	Healthy	0	0.621305	0.885	0.587	0	Monocytes
ZFP36L1	Patient 1_Preinfusion	4.49888e-84	0.319587	0.448	0.161	8.99776e-81	Monocytes
ZFP36L1	Patient 2_Preinfusion	4.40756e-100	0.735869	0.685	0.255	8.81512e-97	Monocytes
ZFP36L1	Patient 2_Day 31	1.70792e-167	0.674977	0.753	0.289	3.41583e-164	Monocytes
ZFP36L1	Patient 7_Preinfusion	3.6895e-291	0.472734	0.478	0.158	7.379e-288	Monocytes
ZFP36L1	Patient 7_Day 24	2.71312e-278	0.281249	0.348	0.092	5.42625e-275	Monocytes
ZFP36L1	Patient 8_Preinfusion	0	0.508722	0.552	0.136	0	Monocytes
ZFP36L1	Patient 8_Day 8	1.90687e-221	0.706396	0.719	0.184	3.81373e-218	Monocytes
ZFP36L1	Patient 8_Day 21	2.46988e-304	0.475285	0.559	0.122	4.93976e-301	Monocytes
ZFP36	Healthy	0	1.20994	0.989	0.613	0	Monocytes
ZFP36	Patient 1_Preinfusion	2.12887e-142	0.386241	0.609	0.213	4.25773e-139	Monocytes
ZFP36	Patient 1_Day 7	4.16865e-106	0.339872	0.471	0.691	8.3373e-103	CD8 T
ZFP36	Patient 1_Day 13	1.61493e-08	0.30286	0.44	0.296	3.22986e-05	Gamma Delta T
ZFP36	Patient 2_Preinfusion	2.45592e-51	0.413027	0.743	0.448	4.91183e-48	Monocytes
ZFP36	Patient 2_Day 31	1.964e-123	0.327769	0.633	0.23	3.928e-120	Monocytes
ZFP36	Patient 7_Preinfusion	3.32286e-297	0.454265	0.631	0.291	6.64571e-294	Monocytes
ZFP36	Patient 7_Day 24	1.89742e-267	0.215795	0.315	0.078	3.79484e-264	Monocytes
ZFP36	Patient 8_Preinfusion	1.5477e-279	0.30739	0.702	0.35	3.0954e-276	Monocytes
ZFP36	Patient 8_Day 21	6.94863e-180	0.211182	0.381	0.097	1.38973e-176	Monocytes
ZEB2	Healthy	2.24708e-39	0.390269	0.939	0.467	4.49417e-36	DC
ZEB2	Healthy	0	1.06378	0.949	0.245	0	Monocytes
ZEB2	Patient 1_Preinfusion	0	1.12729	0.958	0.251	0	Monocytes
ZEB2	Patient 1_Day 7	4.5205e-84	0.375345	0.526	0.764	9.041e-81	CD8 T
ZEB2	Patient 2_Preinfusion	9.61097e-118	0.600392	0.931	0.569	1.92219e-114	Monocytes
ZEB2	Patient 2_Day 31	4.76676e-59	0.250435	0.922	0.711	9.53352e-56	Monocytes
ZEB2	Patient 7_Preinfusion	0	0.841074	0.806	0.256	0	Monocytes
ZEB2	Patient 7_Day 24	0	0.423033	0.739	0.296	0	Monocytes
ZEB2	Patient 8_Preinfusion	0	1.04829	0.848	0.147	0	Monocytes
ZEB2	Patient 8_Day 8	7.34999e-162	0.234512	0.939	0.564	1.47e-158	Monocytes
ZEB2	Patient 8_Day 21	0	0.540622	0.897	0.392	0	Monocytes
ZEB2	Patient 7_Day 24 CAR T	3.2476e-23	0.416728	0.275	0.216	6.49521e-20	CD8 T
ZDHHC21	Healthy	6.49301e-68	0.221451	0.218	0.095	1.2986e-64	B cells
ZDHHC17	Patient 2_Day 31	1.24774e-06	0.903336	1	0.103	0.00249548	B cells
ZDHHC17	Patient 8_Day 21	3.27211e-07	0.47022	0.5	0.075	0.000654422	B cells
ZBTB38	Healthy	5.45329e-61	0.253137	0.258	0.166	1.09066e-57	CD8 T
ZBTB38	Patient 1_Preinfusion	2.51365e-20	0.258249	0.232	0.094	5.02731e-17	CD8 T
ZBTB38	Patient 1_Day 7	6.6383e-37	0.42954	0.249	0.14	1.32766e-33	CD8 T
ZBTB38	Patient 2_Preinfusion	2.71329e-28	0.333841	0.26	0.082	5.42659e-25	CD8 T
ZBTB38	Patient 2_Day 31	1.44553e-84	0.39287	0.397	0.169	2.89105e-81	CD8 T
ZBTB38	Patient 8_Day 8	1.52936e-41	0.428786	0.227	0.097	3.05871e-38	CD8 T
ZBTB38	Patient 8_Day 21	1.02342e-77	0.293436	0.313	0.152	2.04684e-74	CD8 T
ZBTB38	Patient 8_Day 21	1.17999e-08	0.26584	0.326	0.207	2.35998e-05	Gamma Delta T
ZBTB38	Patient 7_Day 24 CAR T	1.65311e-11	0.225253	0.277	0.253	3.30622e-08	CD8 T
ZBTB20	Healthy	5.77653e-78	0.345664	0.47	0.329	1.15531e-74	B cells
ZBTB16	Healthy	2.34299e-88	0.275109	0.23	0.069	4.68598e-85	CD8 T
ZBTB16	Healthy	2.23305e-17	0.417709	0.469	0.092	4.4661e-14	Gamma Delta T
ZBTB16	Healthy	1.15986e-74	0.398043	0.378	0.08	2.31972e-71	NK
ZBTB16	Patient 2_Preinfusion	4.55498e-08	0.410499	0.216	0.034	9.10996e-05	NK
ZBP1	Patient 1_Day 7	2.0866e-37	0.702458	0.333	0.229	4.1732e-34	CD8 T
ZBP1	Patient 2_Preinfusion	1.84707e-22	0.249603	0.229	0.076	3.69414e-19	CD8 T
ZBP1	Patient 8_Day 8	4.35363e-40	0.419615	0.232	0.066	8.70726e-37	CD8 T
ZBP1	Patient 8_Day 8	5.61483e-32	0.515911	0.44	0.085	1.12297e-28	NK
ZAP70	Healthy	7.97961e-149	0.561737	0.509	0.211	1.59592e-145	CD8 T
ZAP70	Healthy	6.09966e-16	0.530586	0.691	0.255	1.21993e-12	Gamma Delta T
ZAP70	Healthy	1.40871e-143	0.716229	0.738	0.233	2.81743e-140	NK
ZAP70	Patient 1_Preinfusion	5.17865e-55	0.412552	0.262	0.029	1.03573e-51	CD8 T
ZAP70	Patient 1_Day 7	6.22399e-47	0.551539	0.223	0.09	1.2448e-43	CD8 T
ZAP70	Patient 2_Preinfusion	5.14148e-27	0.240174	0.306	0.048	1.0283e-23	CD4 T
ZAP70	Patient 2_Preinfusion	1.39268e-84	0.532105	0.389	0.024	2.78536e-81	CD8 T
ZAP70	Patient 2_Preinfusion	5.53166e-10	0.6907	0.378	0.057	1.10633e-06	NK
ZAP70	Patient 2_Day 31	2.19973e-110	0.456366	0.414	0.097	4.39947e-107	CD8 T
ZAP70	Patient 2_Day 31	6.1302e-10	0.399757	0.559	0.268	1.22604e-06	NK
ZAP70	Patient 7_Day 24	1.35262e-115	0.225774	0.203	0.074	2.70523e-112	CD8 T
ZAP70	Patient 8_Day 8	1.0323e-92	0.681488	0.308	0.038	2.0646e-89	CD8 T
ZAP70	Patient 8_Day 8	6.88163e-25	0.387576	0.387	0.081	1.37633e-21	NK
ZAP70	Patient 8_Day 21	3.04122e-155	0.411199	0.399	0.106	6.08244e-152	CD8 T
ZAP70	Patient 8_Day 21	3.32229e-09	0.35511	0.383	0.208	6.64459e-06	Gamma Delta T
ZAP70	Patient 8_Day 21	1.75955e-27	0.37359	0.429	0.199	3.51911e-24	NK
ZAP70	Patient 7_Day 24 CAR T	1.11474e-28	0.439077	0.404	0.346	2.22948e-25	CD8 T
YPEL1	Healthy	1.01086e-72	0.358574	0.309	0.051	2.02172e-69	NK
YPEL1	Patient 2_Preinfusion	1.68366e-11	0.401821	0.324	0.022	3.36733e-08	NK
YES1	Patient 2_Preinfusion	2.74107e-10	0.515927	0.216	0.019	5.48215e-07	NK
YES1	Patient 8_Day 8	1.41416e-23	0.542085	0.274	0.043	2.82831e-20	NK
YBX3	Healthy	1.73528e-40	0.247797	0.848	0.373	3.47055e-37	DC
YBX3	Healthy	0	0.554782	0.787	0.184	0	Monocytes
YBX3	Healthy	1.03818e-53	0.974866	0.504	0.379	2.07635e-50	Megakaryocytes
YBX3	Healthy	6.36217e-105	0.459015	0.455	0.367	1.27243e-101	B cells
YBX3	Patient 1_Preinfusion	2.01697e-25	0.218716	0.919	0.533	4.03393e-22	DC
YBX3	Patient 1_Preinfusion	4.59815e-59	0.454613	0.302	0.566	9.19631e-56	CD8 T
YBX3	Patient 1_Preinfusion	4.53647e-37	0.897935	0.526	0.545	9.07294e-34	Megakaryocytes
YBX3	Patient 1_Day 13	4.47161e-61	0.21392	0.434	0.092	8.94322e-58	Monocytes
YBX3	Patient 2_Preinfusion	7.99542e-78	0.532279	0.607	0.199	1.59908e-74	Monocytes
YBX3	Patient 2_Day 31	1.05507e-11	0.303285	0.814	0.307	2.11014e-08	DC
YBX3	Patient 2_Day 31	1.27384e-201	0.493404	0.648	0.144	2.54768e-198	Monocytes
YBX3	Patient 7_Preinfusion	3.38579e-152	0.283089	0.433	0.2	6.77158e-149	Monocytes
YBX3	Patient 7_Preinfusion	2.61357e-18	0.506695	0.32	0.372	5.22714e-15	Megakaryocytes
YBX3	Patient 7_Day 24	7.59673e-42	0.229226	0.633	0.165	1.51935e-38	DC
YBX3	Patient 7_Day 24	0	0.302746	0.384	0.089	0	Monocytes
YBX3	Patient 8_Preinfusion	0	0.466614	0.523	0.126	0	Monocytes
YBX3	Patient 8_Preinfusion	9.94247e-15	0.391555	0.317	0.353	1.98849e-11	Megakaryocytes
YBX3	Patient 8_Day 8	1.11419e-16	0.312284	0.897	0.507	2.22838e-13	DC
YBX3	Patient 8_Day 8	1.33906e-208	0.447173	0.693	0.174	2.67812e-205	Monocytes
YBX3	Patient 8_Day 8	2.03533e-39	0.89589	0.316	0.52	4.07065e-36	Megakaryocytes
YBX3	Patient 8_Day 21	7.76469e-14	0.208794	0.765	0.403	1.55294e-10	DC
YBX3	Patient 8_Day 21	0	0.637522	0.734	0.145	0	Monocytes
YBX3	Patient 8_Day 21	2.59686e-16	0.927762	0.35	0.409	5.19372e-13	Megakaryocytes
YBX3	Patient 7_Day 24 CAR T	3.16124e-21	0.221976	0.245	0.142	6.32248e-18	CD4 T
XK	Patient 1_Day 7	6.22687e-13	0.753515	0.231	0	1.24537e-09	Megakaryocytes
XK	Patient 2_Day 31	3.03957e-11	0.733348	0.333	0	6.07914e-08	Megakaryocytes
XK	Patient 7_Preinfusion	4.14606e-25	1.00141	0.24	0.001	8.29213e-22	Megakaryocytes
XCL2	Healthy	4.61815e-32	0.443072	0.457	0.037	9.2363e-29	Gamma Delta T
XCL2	Healthy	1.66384e-243	0.800456	0.478	0.018	3.32768e-240	NK
XCL2	Patient 2_Day 31	6.01897e-23	0.34712	0.216	0.01	1.20379e-19	NK
XCL2	Patient 8_Preinfusion	1.64119e-27	0.618408	0.227	0.003	3.28239e-24	NK
XCL2	Patient 8_Day 21	2.92442e-77	0.691003	0.304	0.046	5.84885e-74	NK
XCL2	Patient 1_Product	5.71943e-07	0.372276	0.224	0.047	0.00114389	Gamma Delta T
XCL2	Patient 8_Product	5.97255e-07	0.753772	0.231	0.062	0.00119451	NK
XCL1	Healthy	9.53146e-30	0.508815	0.444	0.039	1.90629e-26	Gamma Delta T
XCL1	Healthy	4.5057e-224	0.795488	0.467	0.02	9.0114e-221	NK
WSB1	Healthy	3.98124e-21	0.244915	0.951	0.632	7.96249e-18	DC
WSB1	Healthy	2.92759065301422e-311	0.302645	0.877	0.522	5.85518e-308	Monocytes
WSB1	Patient 1_Preinfusion	4.36382e-152	0.355666	0.653	0.242	8.72764e-149	Monocytes
WSB1	Patient 1_Day 7	1.56412e-299	0.273769	0.697	0.18	3.12824e-296	Monocytes
WSB1	Patient 2_Preinfusion	1.62186e-38	0.370654	0.62	0.34	3.24373e-35	Monocytes
WSB1	Patient 2_Day 31	1.79697e-138	0.458961	0.766	0.331	3.59393e-135	Monocytes
WSB1	Patient 7_Preinfusion	2.54956e-184	0.30887	0.445	0.19	5.09913e-181	Monocytes
WSB1	Patient 8_Day 21	1.02835e-265	0.331347	0.616	0.195	2.0567e-262	Monocytes
WSB1	Patient 7_Day 24 CAR T	1.13082e-10	0.295875	0.25	0.236	2.26164e-07	CD8 T
VPS37B	Patient 1_Preinfusion	1.51282e-18	0.21709	0.202	0.187	3.02563e-15	CD8 T
VPS37B	Patient 1_Day 7	1.11471e-44	0.928484	0.297	0.174	2.22941e-41	CD8 T
VPS37B	Patient 2_Preinfusion	2.5932e-18	0.219478	0.251	0.154	5.1864e-15	CD8 T
VPS37B	Patient 8_Day 8	4.8447e-35	0.400402	0.22	0.161	9.68939e-32	CD8 T
VPS37B	Patient 8_Day 21	3.1053e-08	0.665353	0.25	0.132	6.21061e-05	Megakaryocytes
VPS37B	Patient 7_Day 24 CAR T	1.68538e-11	0.271957	0.202	0.165	3.37076e-08	CD8 T
VPS13A	Healthy	4.32612e-50	0.303903	0.23	0.128	8.65224e-47	CD8 T
VPS13A	Patient 1_Preinfusion	4.9155e-32	0.437773	0.235	0.091	9.83099e-29	CD8 T
VPS13A	Patient 2_Preinfusion	3.19771e-25	0.318793	0.226	0.056	6.39543e-22	CD8 T
VPS13A	Patient 2_Day 31	7.36676e-48	0.26297	0.234	0.095	1.47335e-44	CD8 T
VMP1	Healthy	0	0.68832	0.931	0.417	0	Monocytes
VMP1	Patient 1_Preinfusion	7.18272e-143	0.412228	0.751	0.36	1.43654e-139	Monocytes
VMP1	Patient 2_Preinfusion	1.98747e-46	0.425765	0.7	0.407	3.97494e-43	Monocytes
VMP1	Patient 2_Day 31	5.29552e-198	0.629392	0.837	0.339	1.0591e-194	Monocytes
VMP1	Patient 7_Preinfusion	1.527e-150	0.283102	0.424	0.191	3.05401e-147	Monocytes
VMP1	Patient 7_Day 24	0	0.414699	0.532	0.156	0	Monocytes
VMP1	Patient 8_Preinfusion	1.00197560326111e-312	0.295374	0.561	0.199	0	Monocytes
VMP1	Patient 8_Preinfusion	1.71485e-61	0.207558	0.228	0.426	3.42969e-58	CD8 T
VMP1	Patient 8_Day 8	1.69013e-153	0.286975	0.773	0.328	3.38026e-150	Monocytes
VMP1	Patient 8_Day 21	0	0.641998	0.779	0.227	0	Monocytes
VIM	Healthy	1.16649e-66	0.908428	1	0.925	2.33299e-63	DC
VIM	Healthy	0	0.916805	0.999	0.891	0	Monocytes
VIM	Patient 1_Preinfusion	4.34991e-14	0.336265	1	0.967	8.69981e-11	DC
VIM	Patient 1_Preinfusion	4.62909e-116	0.299643	0.998	0.889	9.25818e-113	Monocytes
VIM	Patient 1_Day 7	4.48082e-26	0.819823	1	0.731	8.96165e-23	DC
VIM	Patient 1_Day 7	0	1.20744	0.982	0.664	0	Monocytes
VIM	Patient 1_Day 13	3.42774e-17	1.19174	1	0.391	6.85549e-14	DC
VIM	Patient 1_Day 13	2.30541e-179	0.960177	0.942	0.324	4.61081e-176	Monocytes
VIM	Patient 2_Preinfusion	1.53804e-11	0.433902	1	0.979	3.07607e-08	DC
VIM	Patient 2_Preinfusion	1.00965e-121	0.446198	0.997	0.905	2.01931e-118	Monocytes
VIM	Patient 2_Day 24	4.38679e-08	0.394567	0.647	0.148	8.77357e-05	Monocytes
VIM	Patient 2_Day 31	4.29049e-26	1.10078	0.977	0.852	8.58097e-23	DC
VIM	Patient 2_Day 31	4.58237193121456e-313	0.885169	0.989	0.785	9.16474386242912e-310	Monocytes
VIM	Patient 2_Day 31	2.43162e-09	0.276384	0.968	0.848	4.86324e-06	CD4 T
VIM	Patient 7_Preinfusion	1.45221e-75	0.353576	1	0.936	2.90442e-72	DC
VIM	Patient 7_Preinfusion	0	0.521889	0.989	0.802	0	Monocytes
VIM	Patient 7_Day 24	4.42324e-63	0.849831	0.993	0.679	8.84648e-60	DC
VIM	Patient 7_Day 24	0	0.776359	0.945	0.582	0	Monocytes
VIM	Patient 8_Preinfusion	1.94592e-52	0.414435	0.997	0.926	3.89184e-49	DC
VIM	Patient 8_Preinfusion	0	0.44418	0.989	0.847	0	Monocytes
VIM	Patient 8_Day 8	5.76495e-11	0.335824	1	0.938	1.15299e-07	DC
VIM	Patient 8_Day 8	0	0.920565	0.998	0.825	0	Monocytes
VIM	Patient 8_Day 21	2.61861e-28	0.773486	1	0.889	5.23721e-25	DC
VIM	Patient 8_Day 21	0	0.99523	0.998	0.804	0	Monocytes
VIM	Patient 1_Product	2.42782e-11	0.28928	0.949	0.925	4.85563e-08	CD8 T
VIM	Patient 7_Day 24 CAR T	7.26255e-18	0.388585	1	0.84	1.45251e-14	DC
VIM	Patient 7_Day 24 CAR T	5.31112e-64	0.318115	0.99	0.833	1.06222e-60	Monocytes
VIM	Patient 8_Product	1.64856e-18	0.29068	0.967	0.943	3.29711e-15	CD8 T
VIL1	Healthy	2.20434e-49	0.808744	0.243	0.003	4.40869e-46	Megakaryocytes
VEPH1	Patient 2_Preinfusion	4.33229e-06	0.68718	0.222	0	0.00866458	Megakaryocytes
VEPH1	Patient 8_Day 21	2.75446e-18	1.46454	0.35	0	5.50892e-15	Megakaryocytes
VCAN	Healthy	0	2.35428	0.93	0.089	0	Monocytes
VCAN	Patient 1_Preinfusion	0	2.1103	0.954	0.135	0	Monocytes
VCAN	Patient 1_Day 7	0	2.10243	0.906	0.022	0	Monocytes
VCAN	Patient 1_Day 13	5.10266e-09	0.209269	0.611	0.107	1.02053e-05	DC
VCAN	Patient 1_Day 13	4.87543979316142e-320	1.06642	0.861	0.013	9.75087958632284e-317	Monocytes
VCAN	Patient 2_Preinfusion	0	2.07916	0.936	0.121	0	Monocytes
VCAN	Patient 2_Day 31	0	2.31238	0.804	0.02	0	Monocytes
VCAN	Patient 7_Preinfusion	0	1.82979	0.958	0.16	0	Monocytes
VCAN	Patient 7_Day 24	0	1.31246	0.602	0.014	0	Monocytes
VCAN	Patient 8_Preinfusion	0	1.90119	0.948	0.059	0	Monocytes
VCAN	Patient 8_Day 8	0	2.20898	0.921	0.128	0	Monocytes
VCAN	Patient 8_Day 21	0	1.86457	0.656	0.024	0	Monocytes
USP28	Healthy	7.34522e-35	0.246365	0.296	0.101	1.46904e-31	NK
USP28	Patient 2_Preinfusion	3.16456e-27	0.281075	0.216	0.048	6.32912e-24	CD8 T
USP28	Patient 2_Day 31	5.98537e-100	0.425553	0.347	0.087	1.19707e-96	CD8 T
USP28	Patient 8_Day 21	3.34632e-83	0.280148	0.265	0.09	6.69263e-80	CD8 T
USP28	Patient 7_Day 24 CAR T	1.44395e-06	1.37473	0.286	0.223	0.00288791	B cells
UHRF2	Patient 1_Preinfusion	1.88278e-17	0.250606	0.235	0.168	3.76557e-14	CD8 T
UHRF2	Patient 1_Day 7	2.43714e-28	0.61936	0.216	0.151	4.87428e-25	CD8 T
UHRF2	Patient 2_Preinfusion	4.36951e-08	0.20645	0.294	0.121	8.73902e-05	CD4 T
UHRF2	Patient 2_Preinfusion	3.6815e-18	0.260098	0.254	0.116	7.363e-15	CD8 T
UHRF2	Patient 8_Day 8	8.52169e-39	0.451769	0.243	0.153	1.70434e-35	CD8 T
UHRF2	Patient 7_Day 24 CAR T	1.88876e-11	0.302438	0.204	0.174	3.77752e-08	CD8 T
UBE2C	Patient 7_Product	1.10091e-06	0.21433	0.336	0.171	0.00220181	CD8 T
TYMS	Patient 1_Preinfusion	4.30595e-100	0.72126	0.275	0.011	8.6119e-97	CD8 T
TYMS	Patient 2_Preinfusion	5.47722e-56	0.650026	0.204	0.006	1.09544e-52	CD8 T
TYMS	Patient 7_Preinfusion	2.90921e-225	0.444347	0.283	0.006	5.81843e-222	CD8 T
TYMS	Patient 1_Product	4.32103e-19	0.51245	0.642	0.436	8.64207e-16	CD8 T
TYMS	Patient 8_Product	9.10468e-13	0.299328	0.547	0.424	1.82094e-09	CD8 T
TYMS	Patient 8_Day 8 CAR T	1.26151e-08	0.552285	0.478	0.48	2.52302e-05	CD8 T
TYMP	Healthy	3.13477e-42	0.445899	0.963	0.472	6.26954e-39	DC
TYMP	Healthy	0	1.65983	0.984	0.237	0	Monocytes
TYMP	Patient 1_Preinfusion	9.45327e-14	0.22068	1	0.84	1.89065e-10	DC
TYMP	Patient 1_Preinfusion	0	1.44872	0.997	0.446	0	Monocytes
TYMP	Patient 1_Day 7	1.86352e-31	0.98157	1	0.43	3.72704e-28	DC
TYMP	Patient 1_Day 7	0	1.92521	0.984	0.283	0	Monocytes
TYMP	Patient 1_Day 13	3.10598e-10	0.704245	0.944	0.219	6.21197e-07	DC
TYMP	Patient 1_Day 13	0	1.39042	0.971	0.127	0	Monocytes
TYMP	Patient 2_Preinfusion	0	1.47478	0.988	0.454	0	Monocytes
TYMP	Patient 2_Day 24	7.77682e-15	0.832677	0.824	0.142	1.55536e-11	Monocytes
TYMP	Patient 2_Day 31	1.17997e-10	0.299536	0.953	0.496	2.35993e-07	DC
TYMP	Patient 2_Day 31	0	1.78296	0.98	0.26	0	Monocytes
TYMP	Patient 7_Preinfusion	0	0.976806	0.884	0.275	0	Monocytes
TYMP	Patient 7_Day 24	1.01305e-54	0.319738	0.893	0.308	2.0261e-51	DC
TYMP	Patient 7_Day 24	0	0.934831	0.834	0.117	0	Monocytes
TYMP	Patient 8_Preinfusion	0	1.23542	0.959	0.294	0	Monocytes
TYMP	Patient 8_Day 8	3.92122e-14	0.239029	1	0.741	7.84243e-11	DC
TYMP	Patient 8_Day 8	0	1.22034	0.975	0.303	0	Monocytes
TYMP	Patient 8_Day 21	5.7863e-21	0.387604	0.99	0.587	1.15726e-17	DC
TYMP	Patient 8_Day 21	0	1.65469	0.994	0.268	0	Monocytes
TYMP	Patient 2_Product	4.93397e-10	0.259309	0.5	0.088	9.86794e-07	Monocytes
TXNIP	Healthy	3.73163e-42	0.273769	0.984	0.98	7.46325e-39	B cells
TXNIP	Patient 1_Preinfusion	1.58208e-139	0.594754	0.999	0.969	3.16416e-136	CD4 T
TXNIP	Patient 1_Day 7	2.10392e-32	0.450016	0.977	0.905	4.20784e-29	CD4 T
TXNIP	Patient 1_Day 7	3.68185e-70	0.384301	0.886	0.946	7.36371e-67	CD8 T
TXNIP	Patient 2_Preinfusion	3.22631e-25	0.476997	0.988	0.964	6.45261e-22	CD4 T
TXNIP	Patient 2_Preinfusion	3.41944e-11	0.222646	0.95	0.967	6.83888e-08	CD8 T
TXNIP	Patient 7_Preinfusion	1.23719e-73	0.325352	0.888	0.848	2.47439e-70	CD4 T
TXNIP	Patient 7_Preinfusion	2.34678e-13	0.304076	0.738	0.854	4.69357e-10	NK
TXNIP	Patient 7_Day 24	3.72035e-203	0.265861	0.925	0.735	7.44071e-200	Monocytes
TXNIP	Patient 7_Day 24	7.21569e-43	0.21441	0.922	0.776	1.44314e-39	CD4 T
TXNIP	Patient 7_Day 24	3.76084e-15	0.286714	0.849	0.785	7.52167e-12	Gamma Delta T
TXNIP	Patient 7_Day 24	3.35596e-65	0.405121	0.837	0.784	6.71192e-62	NK
TXNIP	Patient 8_Preinfusion	0	0.73349	0.977	0.907	0	CD4 T
TXNIP	Patient 8_Preinfusion	7.77514e-08	0.462664	0.867	0.926	0.000155503	NK
TXNIP	Patient 8_Day 8	2.51933e-22	0.644791	0.973	0.889	5.03866e-19	CD4 T
TXNIP	Patient 8_Day 21	2.37202e-168	0.349409	0.994	0.91	4.74405e-165	Monocytes
TXNIP	Patient 1_Product	7.03702e-10	0.389928	0.981	0.887	1.4074e-06	CD4 T
TXNIP	Patient 7_Product	2.88589e-09	0.607556	0.882	0.771	5.77178e-06	CD4 T
TXNIP	Patient 7_Day 24 CAR T	3.85594e-123	0.710018	0.884	0.688	7.71189e-120	CD4 T
TXNIP	Patient 8_Product	8.64848e-09	0.312469	0.927	0.862	1.7297e-05	CD4 T
TXK	Healthy	1.88646e-161	0.275931	0.367	0.128	3.77291e-158	CD4 T
TXK	Healthy	8.12685e-16	0.471787	0.617	0.193	1.62537e-12	Gamma Delta T
TXK	Healthy	1.38687e-151	0.719928	0.676	0.171	2.77375e-148	NK
TXK	Patient 1_Day 13	4.52045e-14	0.309654	0.293	0.034	9.0409e-11	NK
TXK	Patient 2_Preinfusion	8.02686e-35	1.08573	0.568	0.006	1.60537e-31	NK
TXK	Patient 2_Day 31	3.3907e-78	0.735752	0.627	0.015	6.7814e-75	NK
TXK	Patient 7_Day 24	1.47663e-76	0.343012	0.202	0.04	2.95326e-73	NK
TXK	Patient 8_Day 8	1.83078e-79	0.866326	0.506	0.021	3.66157e-76	NK
TXK	Patient 8_Day 21	2.09887e-13	0.297997	0.211	0.045	4.19775e-10	Gamma Delta T
TXK	Patient 8_Day 21	6.85307e-120	0.694573	0.405	0.027	1.37061e-116	NK
TUT4	Healthy	4.16655e-40	0.260657	0.366	0.295	8.33309e-37	CD8 T
TUT4	Patient 1_Preinfusion	1.61796e-76	0.434531	0.442	0.246	3.23592e-73	CD4 T
TUT4	Patient 1_Preinfusion	1.24872e-35	0.543608	0.438	0.26	2.49743e-32	CD8 T
TUT4	Patient 1_Day 7	8.89897e-34	0.791995	0.285	0.213	1.77979e-30	CD8 T
TUT4	Patient 2_Preinfusion	3.17615e-19	0.388331	0.438	0.15	6.35231e-16	CD4 T
TUT4	Patient 2_Preinfusion	1.34756e-23	0.30654	0.354	0.143	2.69512e-20	CD8 T
TUT4	Patient 2_Day 31	1.30817e-69	0.42933	0.414	0.203	2.61633e-66	CD8 T
TUT4	Patient 7_Day 24	1.02001e-52	0.234245	0.223	0.14	2.04002e-49	CD8 T
TUT4	Patient 8_Preinfusion	2.12693e-69	0.96702	0.265	0.142	4.25386e-66	CD8 T
TUT4	Patient 8_Day 8	2.02211e-60	0.693827	0.349	0.18	4.04421e-57	CD8 T
TUT4	Patient 8_Day 8	3.61865e-08	0.338378	0.363	0.208	7.2373e-05	NK
TUT4	Patient 8_Day 21	4.72248e-57	0.289563	0.347	0.218	9.44497e-54	CD8 T
TUT4	Patient 7_Day 24 CAR T	6.47924e-15	0.404739	0.353	0.33	1.29585e-11	CD8 T
TUBB	Healthy	6.2663e-51	0.476537	0.296	0.436	1.25326e-47	Megakaryocytes
TUBB	Patient 1_Preinfusion	3.39742e-119	0.693087	0.342	0.34	6.79484e-116	CD8 T
TUBB	Patient 1_Preinfusion	2.32563e-12	0.22888	0.158	0.343	4.65125e-09	Megakaryocytes
TUBB	Patient 2_Preinfusion	1.61554e-55	0.428069	0.326	0.432	3.23108e-52	CD8 T
TUBB	Patient 7_Preinfusion	1.35996e-65	0.328019	0.303	0.211	2.71992e-62	CD8 T
TUBB	Patient 8_Day 8	5.92142e-30	0.655597	0.184	0.361	1.18428e-26	Megakaryocytes
TUBB	Patient 8_Day 21	9.2089e-11	0.654895	0.3	0.449	1.84178e-07	Megakaryocytes
TUBB	Patient 1_Product	9.00008e-26	0.741066	0.683	0.51	1.80002e-22	CD8 T
TUBB	Patient 2_Product	1.62254e-14	0.375356	0.372	0.196	3.24507e-11	CD8 T
TUBB	Patient 7_Product	1.77519e-11	0.460605	0.714	0.611	3.55039e-08	CD8 T
TUBB	Patient 7_Day 24 CAR T	2.18447e-30	0.225596	0.322	0.283	4.36895e-27	CD8 T
TUBB	Patient 8_Product	6.17069e-26	0.573652	0.636	0.476	1.23414e-22	CD8 T
TUBA4A	Healthy	0	3.11652	0.948	0.434	0	Megakaryocytes
TUBA4A	Patient 1_Preinfusion	4.11021e-18	0.302347	0.392	0.241	8.22041e-15	CD8 T
TUBA4A	Patient 1_Preinfusion	4.42806e-216	2.44458	0.789	0.247	8.85613e-213	Megakaryocytes
TUBA4A	Patient 1_Day 7	1.69467e-42	0.308294	0.357	0.272	3.38933e-39	CD8 T
TUBA4A	Patient 1_Day 7	2.89618e-39	1.66619	0.769	0.324	5.79235e-36	Megakaryocytes
TUBA4A	Patient 1_Day 13	5.79935e-15	1.42707	0.5	0.189	1.15987e-11	Megakaryocytes
TUBA4A	Patient 2_Preinfusion	3.42218e-07	0.228582	0.4	0.221	0.000684436	CD4 T
TUBA4A	Patient 2_Preinfusion	2.43433e-48	0.520423	0.502	0.2	4.86866e-45	CD8 T
TUBA4A	Patient 2_Preinfusion	3.95675e-59	2.79154	1	0.228	7.91349e-56	Megakaryocytes
TUBA4A	Patient 2_Day 31	4.45068e-116	2.9847	1	0.361	8.90136e-113	Megakaryocytes
TUBA4A	Patient 7_Preinfusion	0	3.52414	0.92	0.146	0	Megakaryocytes
TUBA4A	Patient 7_Day 24	1.53932e-26	1.67293	0.65	0.151	3.07864e-23	Megakaryocytes
TUBA4A	Patient 8_Preinfusion	3.02466e-19	0.252732	0.32	0.229	6.04931e-16	CD8 T
TUBA4A	Patient 8_Preinfusion	2.28562e-208	2.01678	0.841	0.234	4.57124e-205	Megakaryocytes
TUBA4A	Patient 8_Day 8	9.76073e-53	0.41025	0.471	0.247	1.95215e-49	CD8 T
TUBA4A	Patient 8_Day 8	3.42619e-144	3.01972	0.921	0.288	6.85239e-141	Megakaryocytes
TUBA4A	Patient 8_Day 21	5.45508e-200	3.38763	0.9	0.328	1.09102e-196	Megakaryocytes
TUBA1B	Healthy	9.31774e-40	0.630592	0.957	0.667	1.86355e-36	DC
TUBA1B	Healthy	2.12515e-140	1.33861	0.748	0.671	4.25031e-137	Megakaryocytes
TUBA1B	Patient 1_Preinfusion	2.51073e-43	0.610658	0.988	0.61	5.02147e-40	DC
TUBA1B	Patient 1_Preinfusion	2.97959e-116	0.752358	0.472	0.635	5.95919e-113	CD8 T
TUBA1B	Patient 1_Preinfusion	9.90907e-68	1.47953	0.737	0.621	1.98181e-64	Megakaryocytes
TUBA1B	Patient 1_Day 7	9.75297e-40	0.881681	1	0.332	1.95059e-36	DC
TUBA1B	Patient 1_Day 7	1.02245e-289	0.385924	0.748	0.225	2.0449e-286	Monocytes
TUBA1B	Patient 1_Day 7	6.15175e-07	0.817143	0.538	0.338	0.00123035	Megakaryocytes
TUBA1B	Patient 1_Day 13	1.37658e-09	0.21567	0.944	0.286	2.75316e-06	DC
TUBA1B	Patient 2_Preinfusion	3.8988e-21	0.646097	0.964	0.684	7.7976e-18	DC
TUBA1B	Patient 2_Preinfusion	7.37251e-30	0.599783	0.589	0.702	1.4745e-26	CD8 T
TUBA1B	Patient 2_Day 31	2.16491e-12	0.543375	1	0.625	4.32981e-09	DC
TUBA1B	Patient 2_Day 31	1.92337e-38	0.244184	0.774	0.556	3.84673e-35	Monocytes
TUBA1B	Patient 7_Preinfusion	3.16807e-197	0.492349	0.939	0.383	6.33613e-194	DC
TUBA1B	Patient 7_Preinfusion	2.49082e-243	0.655296	0.437	0.413	4.98165e-240	CD8 T
TUBA1B	Patient 7_Preinfusion	6.22651e-87	1.69892	0.7	0.414	1.2453e-83	Megakaryocytes
TUBA1B	Patient 7_Day 24	1.42496e-50	0.311834	0.88	0.304	2.84992e-47	DC
TUBA1B	Patient 8_Preinfusion	1.29401e-136	0.673689	0.959	0.361	2.58801e-133	DC
TUBA1B	Patient 8_Preinfusion	1.79488e-129	0.297237	0.285	0.392	3.58976e-126	CD8 T
TUBA1B	Patient 8_Preinfusion	2.19967e-29	0.653173	0.463	0.381	4.39934e-26	Megakaryocytes
TUBA1B	Patient 8_Day 8	8.39825e-25	0.49317	0.981	0.572	1.67965e-21	DC
TUBA1B	Patient 8_Day 8	1.69957e-49	1.54551	0.632	0.583	3.39914e-46	Megakaryocytes
TUBA1B	Patient 8_Day 21	1.16346e-23	0.498343	0.99	0.591	2.32692e-20	DC
TUBA1B	Patient 8_Day 21	7.17032e-18	1.48364	0.8	0.597	1.43406e-14	Megakaryocytes
TUBA1B	Patient 1_Product	3.51848e-29	0.760284	0.747	0.618	7.03696e-26	CD8 T
TUBA1B	Patient 2_Product	3.84298e-15	0.379155	0.409	0.231	7.68597e-12	CD8 T
TUBA1B	Patient 7_Product	9.72698e-10	0.41014	0.693	0.564	1.9454e-06	CD8 T
TUBA1B	Patient 7_Day 24 CAR T	1.6488e-67	0.477206	0.354	0.327	3.2976e-64	CD8 T
TUBA1B	Patient 8_Product	1.86935e-27	0.510135	0.681	0.556	3.7387e-24	CD8 T
TUBA1A	Healthy	1.42641e-17	0.217645	0.963	0.694	2.85281e-14	DC
TUBA1A	Healthy	5.48854e-190	0.269359	0.877	0.612	1.09771e-186	Monocytes
TUBA1A	Patient 1_Day 7	7.54376e-21	0.373633	0.941	0.393	1.50875e-17	DC
TUBA1A	Patient 1_Day 7	0	0.683723	0.84	0.275	0	Monocytes
TUBA1A	Patient 2_Preinfusion	9.4933e-99	0.754471	0.892	0.598	1.89866e-95	Monocytes
TUBA1A	Patient 2_Day 31	7.87018e-131	0.621969	0.823	0.479	1.57404e-127	Monocytes
TUBA1A	Patient 7_Preinfusion	1.01944e-113	0.309008	0.613	0.412	2.03889e-110	Monocytes
TUBA1A	Patient 7_Day 24	8.20706e-303	0.352316	0.569	0.248	1.64141e-299	Monocytes
TUBA1A	Patient 8_Preinfusion	2.56855e-123	0.224046	0.638	0.403	5.1371e-120	Monocytes
TUBA1A	Patient 8_Day 8	3.7471e-178	0.595879	0.843	0.385	7.49419e-175	Monocytes
TUBA1A	Patient 8_Day 21	0	0.665922	0.903	0.446	0	Monocytes
TTN	Patient 7_Day 24 CAR T	4.49028e-22	0.738707	0.209	0.155	8.98056e-19	CD8 T
TTC7B	Patient 2_Day 31	2.40841e-07	0.47422	0.333	0.007	0.000481682	Megakaryocytes
TTC38	Healthy	2.87744e-26	0.523062	0.543	0.078	5.75488e-23	Gamma Delta T
TTC38	Healthy	7.8062372042917e-322	0.913392	0.651	0.052	1.56124744085834e-318	NK
TTC38	Patient 1_Day 7	3.64478e-28	0.226086	0.293	0.104	7.28955e-25	Gamma Delta T
TTC38	Patient 1_Day 13	7.15319e-08	0.249115	0.276	0.104	0.000143064	Gamma Delta T
TTC38	Patient 2_Preinfusion	5.75706e-12	0.594015	0.351	0.056	1.15141e-08	NK
TTC38	Patient 2_Day 31	4.22107e-39	0.206618	0.209	0.078	8.44214e-36	CD8 T
TTC38	Patient 2_Day 31	1.45343e-08	0.328153	0.353	0.146	2.90686e-05	NK
TTC38	Patient 7_Day 24	1.47539e-24	0.265249	0.21	0.054	2.95077e-21	Gamma Delta T
TTC38	Patient 8_Day 8	6.78493e-14	0.250232	0.226	0.054	1.35699e-10	NK
TTC38	Patient 8_Day 21	7.84748e-14	0.330361	0.263	0.086	1.5695e-10	Gamma Delta T
TTC38	Patient 8_Day 21	2.64017e-33	0.359669	0.235	0.082	5.28033e-30	NK
TTC16	Patient 2_Day 31	8.18029e-87	0.303846	0.214	0.017	1.63606e-83	CD8 T
TTC14	Healthy	2.0568e-71	0.247334	0.415	0.425	4.1136e-68	CD8 T
TTC14	Patient 1_Preinfusion	1.57787e-44	0.228511	0.372	0.35	3.15575e-41	CD4 T
TTC14	Patient 1_Preinfusion	1.32236e-31	0.479752	0.408	0.349	2.64471e-28	CD8 T
TTC14	Patient 1_Day 7	2.06003e-39	0.854386	0.356	0.334	4.12005e-36	CD8 T
TTC14	Patient 2_Preinfusion	1.20812e-48	0.50831	0.549	0.257	2.41624e-45	CD8 T
TTC14	Patient 2_Preinfusion	9.30291e-10	0.599366	0.568	0.283	1.86058e-06	NK
TTC14	Patient 2_Day 31	6.47548e-86	0.397072	0.515	0.402	1.2951e-82	CD8 T
TTC14	Patient 7_Preinfusion	3.10173e-25	0.305528	0.229	0.166	6.20346e-22	CD8 T
TTC14	Patient 7_Preinfusion	2.50635e-14	0.310027	0.213	0.17	5.0127e-11	NK
TTC14	Patient 7_Day 24	5.68757e-45	0.218015	0.286	0.207	1.13751e-41	CD8 T
TTC14	Patient 8_Preinfusion	1.14102e-56	0.49428	0.254	0.151	2.28205e-53	CD8 T
TTC14	Patient 8_Preinfusion	2.31024e-07	0.439715	0.267	0.16	0.000462048	NK
TTC14	Patient 8_Day 8	5.54149e-83	0.715133	0.416	0.3	1.1083e-79	CD8 T
TTC14	Patient 8_Day 8	9.0748e-08	0.304013	0.446	0.319	0.000181496	NK
TTC14	Patient 8_Day 21	3.59793e-64	0.260212	0.4	0.341	7.19586e-61	CD8 T
TTC14	Patient 7_Day 24 CAR T	1.69602e-21	0.462864	0.42	0.388	3.39203e-18	CD8 T
TSTD1	Healthy	1.96656e-145	0.294118	0.627	0.358	3.93311e-142	CD4 T
TSTD1	Healthy	1.90618e-83	0.34169	0.608	0.403	3.81236e-80	B cells
TSTD1	Patient 1_Preinfusion	5.6979e-218	0.801704	0.635	0.189	1.13958e-214	CD4 T
TSTD1	Patient 1_Preinfusion	3.38325e-23	0.366285	0.455	0.237	6.76651e-20	CD8 T
TSTD1	Patient 1_Preinfusion	1.09912e-10	0.218259	0.105	0.256	2.19825e-07	Megakaryocytes
TSTD1	Patient 1_Day 7	7.35189e-10	0.202356	0.515	0.322	1.47038e-06	CD4 T
TSTD1	Patient 2_Preinfusion	3.97643e-50	0.648332	0.625	0.123	7.95286e-47	CD4 T
TSTD1	Patient 2_Preinfusion	1.68656e-59	0.529452	0.473	0.112	3.37313e-56	CD8 T
TSTD1	Patient 2_Preinfusion	2.07952e-11	0.655825	0.568	0.143	4.15905e-08	NK
TSTD1	Patient 2_Day 31	5.93467e-74	0.33722	0.431	0.244	1.18693e-70	CD8 T
TSTD1	Patient 2_Day 31	2.21523e-09	0.329082	0.647	0.342	4.43046e-06	NK
TSTD1	Patient 7_Preinfusion	2.13298e-182	0.430318	0.383	0.112	4.26596e-179	CD4 T
TSTD1	Patient 7_Preinfusion	3.44847e-36	0.306732	0.303	0.132	6.89694e-33	CD8 T
TSTD1	Patient 7_Preinfusion	2.67244e-06	0.320168	0.325	0.143	0.00534488	Gamma Delta T
TSTD1	Patient 7_Preinfusion	1.90686e-12	0.347386	0.27	0.143	3.81373e-09	NK
TSTD1	Patient 7_Day 24	4.69231e-70	0.259959	0.29	0.249	9.38462e-67	NK
TSTD1	Patient 8_Preinfusion	1.94102e-300	0.441238	0.445	0.142	3.88203e-297	CD4 T
TSTD1	Patient 8_Day 8	5.46767e-18	0.427307	0.616	0.221	1.09353e-14	CD4 T
TSTD1	Patient 8_Day 8	9.13899e-54	0.407126	0.394	0.19	1.8278e-50	CD8 T
TSTD1	Patient 8_Day 8	1.4931e-11	0.447351	0.132	0.234	2.98619e-08	Megakaryocytes
TSTD1	Patient 8_Day 8	9.67536e-29	0.552637	0.554	0.218	1.93507e-25	NK
TSTD1	Patient 8_Day 21	2.68986e-34	0.30483	0.59	0.308	5.37973e-31	CD4 T
TSTD1	Patient 8_Day 21	1.8591e-34	0.212991	0.41	0.284	3.71821e-31	CD8 T
TSTD1	Patient 8_Day 21	9.61986e-17	0.385615	0.486	0.325	1.92397e-13	Gamma Delta T
TSTD1	Patient 8_Day 21	1.52638e-38	0.415561	0.499	0.319	3.05277e-35	NK
TSTD1	Patient 7_Day 24 CAR T	8.36524e-28	0.209864	0.481	0.442	1.67305e-24	CD4 T
TSPYL2	Healthy	4.98042e-79	0.243494	0.403	0.237	9.96083e-76	CD4 T
TSPYL2	Healthy	1.09179e-44	0.262632	0.351	0.272	2.18358e-41	CD8 T
TSPYL2	Patient 1_Preinfusion	2.94982e-82	0.47845	0.274	0.044	5.89964e-79	CD4 T
TSPYL2	Patient 1_Day 7	2.95177e-57	1.00555	0.247	0.098	5.90354e-54	CD8 T
TSPYL2	Patient 8_Day 8	8.29263e-55	0.663911	0.228	0.048	1.65853e-51	CD8 T
TSPOAP1-AS1	Healthy	3.50643e-68	0.858498	0.304	0.114	7.01285e-65	Megakaryocytes
TSPOAP1-AS1	Healthy	3.43664e-21	0.206942	0.26	0.109	6.87327e-18	NK
TSPOAP1-AS1	Patient 1_Preinfusion	7.1839e-41	1.23738	0.281	0.013	1.43678e-37	Megakaryocytes
TSPOAP1-AS1	Patient 2_Day 31	1.46041e-11	1.11143	0.667	0.043	2.92082e-08	Megakaryocytes
TSPOAP1-AS1	Patient 8_Preinfusion	1.5549e-33	0.752192	0.268	0.014	3.1098e-30	Megakaryocytes
TSPOAP1-AS1	Patient 8_Day 21	5.79616e-31	1.40126	0.4	0.035	1.15923e-27	Megakaryocytes
TSPOAP1	Healthy	1.13963e-08	0.208654	0.222	0.038	2.27927e-05	Gamma Delta T
TSPO	Healthy	0	1.16818	0.99	0.573	0	Monocytes
TSPO	Patient 1_Preinfusion	0	1.33097	0.999	0.659	0	Monocytes
TSPO	Patient 1_Day 7	1.87083e-14	0.390094	0.985	0.598	3.74165e-11	DC
TSPO	Patient 1_Day 7	0	1.62842	0.972	0.5	0	Monocytes
TSPO	Patient 1_Day 13	8.07358e-09	0.30928	1	0.405	1.61472e-05	DC
TSPO	Patient 1_Day 13	1.30525e-142	0.749206	0.91	0.343	2.61051e-139	Monocytes
TSPO	Patient 2_Preinfusion	0	1.04481	0.984	0.725	0	Monocytes
TSPO	Patient 2_Day 31	0	1.10335	0.982	0.628	0	Monocytes
TSPO	Patient 7_Preinfusion	0	0.894493	0.964	0.584	0	Monocytes
TSPO	Patient 7_Day 24	5.73356e-29	0.257557	0.98	0.591	1.14671e-25	DC
TSPO	Patient 7_Day 24	0	0.730704	0.906	0.477	0	Monocytes
TSPO	Patient 8_Preinfusion	0	0.980486	0.967	0.52	0	Monocytes
TSPO	Patient 8_Day 8	0	1.26292	0.996	0.634	0	Monocytes
TSPO	Patient 8_Day 21	0	1.17538	0.992	0.612	0	Monocytes
TSPO	Patient 2_Product	3.39368e-06	0.266664	0.618	0.225	0.00678736	Monocytes
TSPAN33	Healthy	3.05538e-299	2.40309	0.826	0.095	6.11076e-296	Megakaryocytes
TSPAN33	Healthy	1.29812e-142	0.302795	0.305	0.067	2.59624e-139	B cells
TSPAN33	Patient 1_Preinfusion	5.44857e-217	2.29611	0.632	0.119	1.08971e-213	Megakaryocytes
TSPAN33	Patient 1_Day 7	7.21245e-32	1.39311	0.538	0.026	1.44249e-28	Megakaryocytes
TSPAN33	Patient 2_Preinfusion	1.56934e-68	2.45892	0.778	0.077	3.13868e-65	Megakaryocytes
TSPAN33	Patient 2_Day 31	6.98978e-45	1.9584	1	0.024	1.39796e-41	Megakaryocytes
TSPAN33	Patient 7_Preinfusion	9.15459e-122	2.24051	0.6	0.024	1.83092e-118	Megakaryocytes
TSPAN33	Patient 7_Day 24	1.33016e-11	0.553356	0.3	0.005	2.66032e-08	Megakaryocytes
TSPAN33	Patient 8_Preinfusion	1.9795e-61	1.06525	0.39	0.031	3.959e-58	Megakaryocytes
TSPAN33	Patient 8_Day 8	2.06982e-96	2.63421	0.658	0.031	4.13965e-93	Megakaryocytes
TSPAN33	Patient 8_Day 21	1.92649e-77	2.61868	0.7	0.027	3.85298e-74	Megakaryocytes
TSPAN2	Patient 2_Preinfusion	4.80938e-44	0.319539	0.241	0.021	9.61875e-41	CD8 T
TSPAN2	Patient 2_Day 31	2.44909e-50	0.22865	0.219	0.051	4.89817e-47	CD8 T
TSPAN2	Patient 2_Day 31	2.57743e-07	0.803884	0.5	0.145	0.000515486	Megakaryocytes
TSPAN2	Patient 7_Preinfusion	5.2139e-48	1.08293	0.28	0.035	1.04278e-44	Megakaryocytes
TSPAN18	Patient 2_Day 31	8.5883e-07	0.369945	0.333	0.005	0.00171766	Megakaryocytes
TSHZ2	Healthy	2.93389e-293	0.38587	0.252	0.02	5.86778e-290	CD4 T
TSHZ2	Patient 8_Day 8	9.22134e-36	0.312877	0.232	0.001	1.84427e-32	CD4 T
TSC22D3	Healthy	1.70056e-56	0.842434	0.748	0.81	3.40113e-53	Megakaryocytes
TSC22D3	Healthy	1.84546e-88	0.382055	0.848	0.803	3.69091e-85	B cells
TSC22D3	Patient 1_Preinfusion	6.39306e-69	0.4473	0.687	0.645	1.27861e-65	CD4 T
TSC22D3	Patient 1_Preinfusion	8.82842e-34	1.04922	0.544	0.652	1.76568e-30	Megakaryocytes
TSC22D3	Patient 1_Day 7	1.11084e-83	0.803073	0.722	0.793	2.22169e-80	CD8 T
TSC22D3	Patient 1_Day 13	2.88615e-30	0.260834	0.397	0.325	5.77229e-27	CD8 T
TSC22D3	Patient 2_Day 31	2.27453e-06	0.877443	0.917	0.674	0.00454905	Megakaryocytes
TSC22D3	Patient 7_Preinfusion	8.92874e-08	0.368876	0.584	0.467	0.000178575	Gamma Delta T
TSC22D3	Patient 7_Preinfusion	6.69218e-29	0.78893	0.38	0.468	1.33844e-25	Megakaryocytes
TSC22D3	Patient 8_Preinfusion	7.23262e-81	0.234175	0.767	0.715	1.44652e-77	CD4 T
TSC22D3	Patient 8_Preinfusion	2.06309e-70	0.274578	0.57	0.747	4.12618e-67	CD8 T
TSC22D3	Patient 8_Preinfusion	4.74204e-09	0.207443	0.533	0.73	9.48408e-06	NK
TSC22D3	Patient 8_Day 8	4.54034e-06	0.253914	0.866	0.71	0.00908067	CD4 T
TSC22D3	Patient 8_Day 8	2.07335e-60	0.264565	0.57	0.753	4.14671e-57	CD8 T
TSC22D3	Patient 8_Day 8	1.34871e-29	0.869435	0.447	0.717	2.69743e-26	Megakaryocytes
TSC22D3	Patient 8_Day 21	3.55365e-28	1.44103	0.6	0.546	7.1073e-25	Megakaryocytes
TSC22D3	Patient 7_Day 24 CAR T	1.73705e-36	0.358702	0.513	0.331	3.47409e-33	CD4 T
TSC22D1	Healthy	9.19161e-305	2.97433	0.73	0.063	1.83832e-301	Megakaryocytes
TSC22D1	Patient 1_Preinfusion	1.46485e-166	3.38311	0.807	0.069	2.92969e-163	Megakaryocytes
TSC22D1	Patient 1_Day 7	7.00296e-48	2.75086	0.769	0.044	1.40059e-44	Megakaryocytes
TSC22D1	Patient 1_Day 13	2.52891e-07	1.20327	0.5	0.012	0.000505782	Megakaryocytes
TSC22D1	Patient 2_Preinfusion	3.09749e-66	4.23344	1	0.047	6.19498e-63	Megakaryocytes
TSC22D1	Patient 2_Day 31	3.89753e-88	3.71851	0.917	0.063	7.79505e-85	Megakaryocytes
TSC22D1	Patient 7_Preinfusion	8.24316e-178	3.48741	0.84	0.042	1.64863e-174	Megakaryocytes
TSC22D1	Patient 7_Day 24	1.08069e-22	1.62533	0.6	0.032	2.16139e-19	Megakaryocytes
TSC22D1	Patient 8_Preinfusion	4.2934e-221	3.09756	0.902	0.06	8.58679e-218	Megakaryocytes
TSC22D1	Patient 8_Day 8	4.20924e-76	2.99724	0.684	0.046	8.41847e-73	Megakaryocytes
TSC22D1	Patient 8_Day 21	6.18659e-119	3.96406	0.85	0.055	1.23732e-115	Megakaryocytes
TRIM58	Healthy	1.14953e-69	1.0567	0.304	0.013	2.29907e-66	Megakaryocytes
TRIM58	Patient 1_Preinfusion	1.34703e-30	1.36718	0.351	0.03	2.69406e-27	Megakaryocytes
TRIM58	Patient 1_Day 7	8.15031e-18	0.980231	0.423	0.006	1.63006e-14	Megakaryocytes
TRIM58	Patient 2_Preinfusion	4.12484e-20	1.39626	0.667	0.044	8.24969e-17	Megakaryocytes
TRIM58	Patient 2_Day 31	2.47857e-15	1.06773	0.5	0.02	4.95714e-12	Megakaryocytes
TRIM58	Patient 7_Preinfusion	3.52186e-102	1.54526	0.36	0.044	7.04372e-99	Megakaryocytes
TRIM58	Patient 7_Day 24	2.73313e-11	0.961686	0.25	0.006	5.46626e-08	Megakaryocytes
TRIM58	Patient 8_Preinfusion	6.42017e-61	1.0724	0.378	0.02	1.28403e-57	Megakaryocytes
TRIM58	Patient 8_Day 8	4.82244e-40	1.54268	0.395	0.021	9.64487e-37	Megakaryocytes
TRIM58	Patient 8_Day 21	8.95942e-38	1.96665	0.4	0.008	1.79188e-34	Megakaryocytes
TRIM56	Patient 1_Preinfusion	7.71957e-109	0.295077	0.534	0.194	1.54391e-105	Monocytes
TRIM56	Patient 1_Day 7	5.73305e-63	0.341854	0.138	0.27	1.14661e-59	CD8 T
TRIM38	Healthy	1.19657e-194	0.483437	0.645	0.468	2.39314e-191	B cells
TRIM38	Patient 1_Preinfusion	1.30535e-110	0.313872	0.698	0.348	2.6107e-107	Monocytes
TRIM38	Patient 1_Day 7	1.35863e-106	0.205645	0.177	0.391	2.71726e-103	CD8 T
TRIM38	Patient 2_Preinfusion	2.8131e-18	0.232286	0.535	0.338	5.6262e-15	Monocytes
TRIM38	Patient 7_Preinfusion	1.87399e-101	0.235876	0.401	0.207	3.74798e-98	Monocytes
TRIM38	Patient 8_Preinfusion	4.94061e-234	0.218047	0.449	0.155	9.88121e-231	Monocytes
TRIM38	Patient 8_Day 8	8.57754e-109	0.216656	0.589	0.225	1.71551e-105	Monocytes
TRIM38	Patient 8_Day 21	9.90854e-246	0.277308	0.596	0.199	1.98171e-242	Monocytes
TRIM38	Patient 7_Day 24 CAR T	3.24867e-12	0.286892	0.207	0.187	6.49734e-09	CD8 T
TRIM33	Patient 8_Day 8	3.26291e-09	0.299331	0.214	0.192	6.52582e-06	NK
TRIM22	Patient 1_Preinfusion	1.5191e-56	0.260117	0.654	0.691	3.03819e-53	CD4 T
TRIM22	Patient 1_Preinfusion	5.50771e-32	0.40106	0.618	0.692	1.10154e-28	CD8 T
TRIM22	Patient 1_Day 7	1.17446e-111	0.399129	0.523	0.766	2.34892e-108	CD8 T
TRIM22	Patient 2_Preinfusion	1.34396e-35	0.437943	0.583	0.474	2.68792e-32	CD8 T
TRIM22	Patient 2_Preinfusion	3.08484e-10	0.622627	0.676	0.483	6.16968e-07	NK
TRIM22	Patient 7_Preinfusion	5.38305e-41	0.518742	0.372	0.348	1.07661e-37	CD8 T
TRIM22	Patient 7_Preinfusion	7.08544e-07	0.290118	0.416	0.349	0.00141709	Gamma Delta T
TRIM22	Patient 7_Preinfusion	1.62516e-18	0.352054	0.377	0.349	3.25031e-15	NK
TRIM22	Patient 8_Preinfusion	2.4099e-89	0.602556	0.409	0.434	4.81979e-86	CD8 T
TRIM22	Patient 8_Preinfusion	1.43044e-07	0.322423	0.431	0.432	0.000286088	Gamma Delta T
TRIM22	Patient 8_Preinfusion	1.00885e-13	0.500654	0.413	0.432	2.0177e-10	NK
TRIM22	Patient 8_Day 8	3.70183e-64	0.392121	0.315	0.398	7.40365e-61	CD8 T
TRIM22	Patient 7_Day 24 CAR T	4.07116e-17	0.335763	0.392	0.352	8.14232e-14	CD8 T
TRGC2	Healthy	0	1.08961	0.556	0.05	0	CD8 T
TRGC2	Healthy	1.59956e-15	0.413577	0.494	0.128	3.19911e-12	Gamma Delta T
TRGC2	Patient 1_Preinfusion	5.92586e-70	0.631772	0.23	0.011	1.18517e-66	CD8 T
TRGC2	Patient 1_Preinfusion	1.79321e-06	0.904352	0.462	0.027	0.00358642	Gamma Delta T
TRGC2	Patient 1_Day 7	1.38216e-115	0.610023	0.419	0.154	2.76433e-112	CD8 T
TRGC2	Patient 1_Day 7	9.69707e-37	0.209862	0.591	0.301	1.93941e-33	Gamma Delta T
TRGC2	Patient 1_Day 13	1.89798e-49	0.381917	0.461	0.163	3.79596e-46	CD8 T
TRGC2	Patient 1_Day 13	3.4304e-14	0.572558	0.69	0.379	6.8608e-11	Gamma Delta T
TRGC2	Patient 2_Preinfusion	1.20444e-170	0.964423	0.536	0.006	2.40888e-167	CD8 T
TRGC2	Patient 2_Day 31	2.99879e-239	0.860106	0.532	0.05	5.99759e-236	CD8 T
TRGC2	Patient 7_Preinfusion	3.35194e-158	0.377056	0.226	0.007	6.70388e-155	CD8 T
TRGC2	Patient 7_Preinfusion	2.17786e-15	0.36042	0.26	0.021	4.35572e-12	Gamma Delta T
TRGC2	Patient 7_Day 24	4.58678e-178	0.275825	0.229	0.065	9.17356e-175	CD8 T
TRGC2	Patient 7_Day 24	1.09821e-26	0.425574	0.335	0.152	2.19643e-23	Gamma Delta T
TRGC2	Patient 8_Day 8	1.27991e-171	0.917561	0.372	0.014	2.55983e-168	CD8 T
TRGC2	Patient 8_Day 21	0	1.03394	0.548	0.053	0	CD8 T
TRGC2	Patient 8_Day 21	7.17461e-16	0.567747	0.503	0.224	1.43492e-12	Gamma Delta T
TRGC2	Patient 8_Product	3.49812e-07	0.400779	0.514	0.334	0.000699625	Gamma Delta T
TRGC1	Healthy	5.88874e-172	0.547364	0.247	0.038	1.17775e-168	CD8 T
TRGC1	Healthy	4.06451e-26	0.533176	0.506	0.068	8.12902e-23	Gamma Delta T
TRGC1	Healthy	1.47108e-114	0.433522	0.4	0.054	2.94216e-111	NK
TRGC1	Patient 1_Preinfusion	4.43165e-09	0.872779	0.385	0.011	8.8633e-06	Gamma Delta T
TRGC1	Patient 1_Day 7	6.3132e-67	0.342203	0.489	0.141	1.26264e-63	Gamma Delta T
TRGC1	Patient 1_Day 13	1.68337e-20	0.643134	0.595	0.239	3.36673e-17	Gamma Delta T
TRGC1	Patient 2_Day 31	2.65613e-19	0.337153	0.284	0.027	5.31225e-16	NK
TRGC1	Patient 7_Preinfusion	2.53612e-38	0.623743	0.364	0.007	5.07223e-35	Gamma Delta T
TRGC1	Patient 8_Preinfusion	1.51088e-33	0.897377	0.385	0.014	3.02175e-30	Gamma Delta T
TRGC1	Patient 8_Day 21	5.26994e-69	0.317301	0.213	0.06	1.05399e-65	CD8 T
TRGC1	Patient 8_Day 21	3.99318e-32	0.960081	0.36	0.109	7.98636e-29	Gamma Delta T
TRGC1	Patient 8_Day 21	5.169e-34	0.298337	0.344	0.101	1.0338e-30	NK
TRGC1	Patient 8_Product	4.91868e-11	0.523696	0.385	0.201	9.83737e-08	Gamma Delta T
TRG-AS1	Healthy	8.30241e-112	0.342405	0.285	0.144	1.66048e-108	CD8 T
TRG-AS1	Healthy	1.27997e-23	0.22872	0.332	0.158	2.55994e-20	NK
TRG-AS1	Patient 1_Preinfusion	2.40663e-06	0.62786	0.308	0.055	0.00481326	Gamma Delta T
TRG-AS1	Patient 2_Preinfusion	1.24589e-34	0.340894	0.273	0.067	2.49179e-31	CD8 T
TRG-AS1	Patient 2_Day 31	5.75604e-88	0.429852	0.333	0.094	1.15121e-84	CD8 T
TRG-AS1	Patient 8_Day 8	3.79026e-82	0.488604	0.269	0.034	7.58052e-79	CD8 T
TRG-AS1	Patient 8_Day 8	1.81644e-10	0.250942	0.25	0.075	3.63288e-07	NK
TRG-AS1	Patient 8_Day 21	4.02939e-195	0.493632	0.368	0.066	8.05879e-192	CD8 T
TRG-AS1	Patient 8_Day 21	5.08761e-11	0.413758	0.36	0.17	1.01752e-07	Gamma Delta T
TRDC	Healthy	5.41074e-58	1.37183	0.84	0.084	1.08215e-54	Gamma Delta T
TRDC	Healthy	0	1.61941	0.924	0.046	0	NK
TRDC	Patient 1_Day 7	8.13113e-155	1.0286	0.561	0.074	1.62623e-151	Gamma Delta T
TRDC	Patient 1_Day 7	1.25575e-27	0.854517	0.625	0.105	2.5115e-24	NK
TRDC	Patient 1_Day 13	3.31056e-39	0.997912	0.716	0.159	6.62112e-36	Gamma Delta T
TRDC	Patient 1_Day 13	1.89375e-25	0.666597	0.72	0.166	3.7875e-22	NK
TRDC	Patient 2_Preinfusion	2.77063e-42	1.47336	0.757	0.018	5.54127e-39	NK
TRDC	Patient 2_Day 24	1.27817e-06	0.743834	0.833	0.025	0.00255634	NK
TRDC	Patient 2_Day 31	5.63855e-92	1.22976	0.794	0.031	1.12771e-88	NK
TRDC	Patient 7_Preinfusion	2.7604e-60	1.17845	0.558	0.011	5.5208e-57	Gamma Delta T
TRDC	Patient 7_Preinfusion	1.6473e-55	0.748969	0.385	0.01	3.2946e-52	NK
TRDC	Patient 7_Day 24	9.4375e-128	0.870391	0.545	0.071	1.8875e-124	Gamma Delta T
TRDC	Patient 7_Day 24	1.63659e-204	0.734389	0.461	0.061	3.27317e-201	NK
TRDC	Patient 8_Preinfusion	4.29864e-45	1.1721	0.477	0.009	8.59729e-42	Gamma Delta T
TRDC	Patient 8_Preinfusion	3.57653e-42	0.88516	0.427	0.009	7.15306e-39	NK
TRDC	Patient 8_Day 8	1.08418e-13	0.971528	0.513	0.06	2.16835e-10	Gamma Delta T
TRDC	Patient 8_Day 8	6.5562e-128	1.37545	0.75	0.032	1.31124e-124	NK
TRDC	Patient 8_Day 21	7.65074e-38	1.00491	0.429	0.068	1.53015e-34	Gamma Delta T
TRDC	Patient 8_Day 21	3.15232e-292	1.4898	0.787	0.033	6.30465e-289	NK
TRBV3-1	Patient 8_Day 8 CAR T	5.39637e-07	0.951212	0.227	0.02	0.00107927	Gamma Delta T
TRBC2	Healthy	0	0.882839	0.823	0.347	0	CD4 T
TRBC2	Healthy	1.41749e-180	0.581105	0.779	0.426	2.83497e-177	CD8 T
TRBC2	Patient 1_Preinfusion	2.69234260535931e-316	1.31364	0.706	0.064	5.38468521071862e-313	CD4 T
TRBC2	Patient 1_Preinfusion	4.311e-109	0.952429	0.62	0.117	8.622e-106	CD8 T
TRBC2	Patient 1_Day 7	3.18778e-233	0.685681	0.657	0.247	6.37556e-230	CD8 T
TRBC2	Patient 1_Day 13	7.26835e-63	0.530552	0.666	0.33	1.45367e-59	CD8 T
TRBC2	Patient 2_Preinfusion	3.24251e-76	1.12727	0.762	0.107	6.48502e-73	CD4 T
TRBC2	Patient 2_Preinfusion	1.45357e-262	1.68998	0.909	0.055	2.90713e-259	CD8 T
TRBC2	Patient 2_Preinfusion	4.8237e-12	0.225122	0.541	0.135	9.6474e-09	NK
TRBC2	Patient 2_Day 31	0	1.37548	0.887	0.169	0	CD8 T
TRBC2	Patient 7_Preinfusion	0	0.777218	0.472	0.045	0	CD4 T
TRBC2	Patient 7_Preinfusion	3.34568e-206	0.598413	0.477	0.067	6.69136e-203	CD8 T
TRBC2	Patient 7_Day 24	1.02185e-37	0.20265	0.518	0.319	2.0437e-34	CD4 T
TRBC2	Patient 7_Day 24	8.64141e-301	0.39866	0.458	0.176	1.72828e-297	CD8 T
TRBC2	Patient 8_Preinfusion	0	0.663449	0.508	0.081	0	CD4 T
TRBC2	Patient 8_Preinfusion	2.69843e-116	0.62854	0.491	0.165	5.39687e-113	CD8 T
TRBC2	Patient 8_Day 8	6.051e-27	0.74475	0.634	0.161	1.2102e-23	CD4 T
TRBC2	Patient 8_Day 8	4.93583e-199	1.15126	0.57	0.07	9.87167e-196	CD8 T
TRBC2	Patient 8_Day 8	8.63823e-08	0.516406	0.564	0.172	0.000172765	Gamma Delta T
TRBC2	Patient 8_Day 8	3.36431e-30	0.389829	0.542	0.158	6.72862e-27	NK
TRBC2	Patient 8_Day 21	2.59599e-69	0.60044	0.805	0.395	5.19197e-66	CD4 T
TRBC2	Patient 8_Day 21	0	1.07215	0.813	0.208	0	CD8 T
TRBC2	Patient 8_Day 21	1.49253e-15	0.373301	0.731	0.419	2.98506e-12	Gamma Delta T
TRBC2	Patient 7_Day 24 CAR T	4.00228e-34	0.388806	0.665	0.572	8.00456e-31	CD4 T
TRBC1	Healthy	0	0.931286	0.622	0.213	0	CD4 T
TRBC1	Healthy	4.0713e-89	0.463244	0.546	0.289	8.14261e-86	CD8 T
TRBC1	Healthy	3.30391e-14	0.440053	0.753	0.326	6.60782e-11	Gamma Delta T
TRBC1	Healthy	1.49324e-74	0.373538	0.706	0.31	2.98647e-71	NK
TRBC1	Patient 1_Preinfusion	1.19305e-168	1.08515	0.431	0.037	2.3861e-165	CD4 T
TRBC1	Patient 1_Preinfusion	1.71859e-50	0.824341	0.355	0.072	3.43717e-47	CD8 T
TRBC1	Patient 1_Day 7	1.66829e-68	0.469447	0.446	0.233	3.33658e-65	CD8 T
TRBC1	Patient 1_Day 7	1.61541e-54	0.404241	0.701	0.341	3.23083e-51	Gamma Delta T
TRBC1	Patient 1_Day 13	1.72565e-28	0.440791	0.498	0.299	3.4513e-25	CD8 T
TRBC1	Patient 2_Preinfusion	6.6391e-68	1.19687	0.556	0.043	1.32782e-64	CD4 T
TRBC1	Patient 2_Preinfusion	3.33648e-43	0.612287	0.304	0.043	6.67295e-40	CD8 T
TRBC1	Patient 2_Preinfusion	3.18329e-19	1.04788	0.649	0.062	6.36658e-16	NK
TRBC1	Patient 2_Day 31	1.41209e-20	0.66605	0.5	0.16	2.82418e-17	CD4 T
TRBC1	Patient 2_Day 31	8.64704e-20	0.385298	0.224	0.11	1.72941e-16	CD8 T
TRBC1	Patient 2_Day 31	1.09811e-27	0.638982	0.657	0.16	2.19621e-24	NK
TRBC1	Patient 7_Preinfusion	2.32783e-246	0.651603	0.359	0.041	4.65566e-243	CD4 T
TRBC1	Patient 7_Preinfusion	1.27818e-150	0.643415	0.384	0.056	2.55637e-147	CD8 T
TRBC1	Patient 7_Preinfusion	2.05804e-21	0.579606	0.494	0.076	4.11609e-18	Gamma Delta T
TRBC1	Patient 7_Preinfusion	8.78743e-16	0.604772	0.32	0.076	1.75749e-12	NK
TRBC1	Patient 7_Day 24	0	0.485888	0.482	0.188	0	CD8 T
TRBC1	Patient 7_Day 24	4.17128e-10	0.241717	0.506	0.349	8.34257e-07	Gamma Delta T
TRBC1	Patient 8_Preinfusion	0	0.675622	0.432	0.064	0	CD4 T
TRBC1	Patient 8_Preinfusion	1.02937e-70	0.5149	0.38	0.14	2.05875e-67	CD8 T
TRBC1	Patient 8_Day 8	5.02094e-31	0.79335	0.652	0.151	1.00419e-27	CD4 T
TRBC1	Patient 8_Day 8	2.30495e-179	1.26426	0.53	0.068	4.60991e-176	CD8 T
TRBC1	Patient 8_Day 8	1.63769e-09	0.748684	0.615	0.161	3.27538e-06	Gamma Delta T
TRBC1	Patient 8_Day 8	6.53613e-30	0.395883	0.518	0.149	1.30723e-26	NK
TRBC1	Patient 8_Day 21	2.68033e-43	0.605548	0.638	0.315	5.36066e-40	CD4 T
TRBC1	Patient 8_Day 21	2.67543e-295	0.983637	0.63	0.175	5.35087e-292	CD8 T
TRBC1	Patient 8_Day 21	1.65964e-10	0.301794	0.583	0.333	3.31928e-07	Gamma Delta T
TRBC1	Patient 7_Day 24 CAR T	1.13255e-62	0.363061	0.596	0.433	2.26509e-59	CD8 T
TRAT1	Healthy	0	0.466245	0.428	0.073	0	CD4 T
TRAT1	Healthy	2.99077e-25	0.207084	0.263	0.157	5.98154e-22	CD8 T
TRAT1	Patient 1_Preinfusion	1.1658e-173	0.656437	0.392	0.026	2.3316e-170	CD4 T
TRAT1	Patient 1_Preinfusion	1.1861e-39	0.286294	0.272	0.063	2.37219e-36	CD8 T
TRAT1	Patient 1_Day 13	3.19905e-21	0.227786	0.361	0.075	6.39811e-18	CD4 T
TRAT1	Patient 2_Preinfusion	5.00719e-53	0.415942	0.325	0.008	1.00144e-49	CD4 T
TRAT1	Patient 2_Day 31	2.31664e-47	0.531662	0.545	0.076	4.63329e-44	CD4 T
TRAT1	Patient 8_Preinfusion	1.11122e-275	0.29883	0.291	0.035	2.22243e-272	CD4 T
TRAT1	Patient 8_Preinfusion	2.63771e-37	0.439234	0.223	0.092	5.27542e-34	CD8 T
TRAT1	Patient 8_Day 8	1.97303e-24	0.291135	0.286	0.02	3.94606e-21	CD4 T
TRAT1	Patient 8_Day 21	8.60547e-121	0.551378	0.53	0.086	1.72109e-117	CD4 T
TRAT1	Patient 7_Product	1.0084e-07	0.329981	0.353	0.255	0.00020168	CD4 T
TRAF5	Healthy	2.60196e-20	0.201589	0.273	0.18	5.20392e-17	CD8 T
TRAF5	Healthy	1.2121e-151	0.435006	0.421	0.155	2.42419e-148	B cells
TRAC	Healthy	0	1.11928	0.957	0.272	0	CD4 T
TRAC	Healthy	3.07334e-290	0.707175	0.848	0.394	6.14669e-287	CD8 T
TRAC	Patient 1_Preinfusion	1.72741e-306	1.17369	0.697	0.065	3.45481e-303	CD4 T
TRAC	Patient 1_Preinfusion	7.75856e-121	0.849847	0.645	0.115	1.55171e-117	CD8 T
TRAC	Patient 1_Day 7	9.16883e-213	0.595633	0.499	0.133	1.83377e-209	CD8 T
TRAC	Patient 1_Day 13	1.48141e-10	0.210489	0.861	0.604	2.96281e-07	CD4 T
TRAC	Patient 1_Day 13	1.85201e-102	0.664544	0.72	0.275	3.70402e-99	CD8 T
TRAC	Patient 2_Preinfusion	8.33613e-128	1.1193	0.931	0.1	1.66723e-124	CD4 T
TRAC	Patient 2_Preinfusion	3.97978e-267	1.71404	0.912	0.056	7.95957e-264	CD8 T
TRAC	Patient 2_Day 24	1.2285e-07	0.832638	0.549	0.18	0.000245701	CD8 T
TRAC	Patient 2_Day 31	0	1.47724	0.915	0.133	0	CD8 T
TRAC	Patient 7_Preinfusion	0	0.738502	0.525	0.045	0	CD4 T
TRAC	Patient 7_Preinfusion	3.57289e-217	0.711859	0.509	0.071	7.14577e-214	CD8 T
TRAC	Patient 7_Day 24	0	0.574377	0.537	0.152	0	CD8 T
TRAC	Patient 8_Preinfusion	0	0.511542	0.44	0.069	0	CD4 T
TRAC	Patient 8_Preinfusion	1.65464e-116	0.543978	0.452	0.139	3.30927e-113	CD8 T
TRAC	Patient 8_Day 8	4.50259e-34	0.684352	0.625	0.121	9.00517e-31	CD4 T
TRAC	Patient 8_Day 8	2.2712e-215	1.01311	0.514	0.035	4.5424e-212	CD8 T
TRAC	Patient 8_Day 21	1.10211e-107	0.569221	0.882	0.38	2.20421e-104	CD4 T
TRAC	Patient 8_Day 21	0	1.197	0.862	0.167	0	CD8 T
TRAC	Patient 7_Product	1.64294e-07	0.260837	0.961	0.934	0.000328588	CD8 T
TRABD2A	Healthy	0	0.704476	0.558	0.074	0	CD4 T
TRABD2A	Patient 2_Day 31	3.43246e-34	0.267328	0.269	0.014	6.86492e-31	CD4 T
TRABD2A	Patient 8_Day 21	2.22426e-59	0.245579	0.205	0.017	4.44852e-56	CD4 T
TPX2	Patient 1_Preinfusion	4.51238e-67	0.506325	0.212	0.009	9.02475e-64	CD8 T
TPX2	Patient 1_Product	7.29219e-12	0.312988	0.429	0.22	1.45844e-08	CD8 T
TPX2	Patient 7_Product	6.81097e-08	0.304522	0.489	0.318	0.000136219	CD8 T
TPX2	Patient 8_Product	5.57036e-14	0.231124	0.393	0.216	1.11407e-10	CD8 T
TPST2	Healthy	4.45583e-11	0.434181	0.63	0.296	8.91165e-08	Gamma Delta T
TPST2	Healthy	5.81259e-241	1.74921	0.617	0.296	1.16252e-237	Megakaryocytes
TPST2	Healthy	9.30089e-144	0.666827	0.708	0.278	1.86018e-140	NK
TPST2	Patient 1_Preinfusion	1.38421e-202	2.16319	0.614	0.267	2.76841e-199	Megakaryocytes
TPST2	Patient 1_Day 7	1.87029e-28	0.216291	0.284	0.269	3.74058e-25	CD8 T
TPST2	Patient 1_Day 7	5.13049e-24	1.22612	0.692	0.277	1.0261e-20	Megakaryocytes
TPST2	Patient 2_Preinfusion	7.11472e-26	0.341255	0.461	0.292	1.42294e-22	CD8 T
TPST2	Patient 2_Preinfusion	1.23995e-21	1.65363	0.778	0.308	2.4799e-18	Megakaryocytes
TPST2	Patient 2_Preinfusion	2.62599e-07	0.473385	0.459	0.307	0.000525198	NK
TPST2	Patient 2_Day 31	1.38599e-88	0.412156	0.511	0.298	2.77198e-85	CD8 T
TPST2	Patient 2_Day 31	5.77087e-30	1.70121	1	0.417	1.15417e-26	Megakaryocytes
TPST2	Patient 7_Preinfusion	7.80896e-104	1.86915	0.54	0.143	1.56179e-100	Megakaryocytes
TPST2	Patient 8_Preinfusion	1.5483e-98	1.22369	0.5	0.147	3.0966e-95	Megakaryocytes
TPST2	Patient 8_Day 8	6.99662e-70	1.57656	0.474	0.325	1.39932e-66	Megakaryocytes
TPST2	Patient 8_Day 21	4.10864e-70	0.30467	0.436	0.28	8.21729e-67	CD8 T
TPST2	Patient 8_Day 21	2.0991e-15	0.389138	0.503	0.332	4.1982e-12	Gamma Delta T
TPST2	Patient 8_Day 21	4.44593e-53	1.88646	0.55	0.336	8.89187e-50	Megakaryocytes
TPST2	Patient 8_Day 21	4.03856e-32	0.387789	0.509	0.325	8.07712e-29	NK
TPM2	Patient 2_Day 31	4.09913e-14	1.4449	0.833	0.002	8.19825e-11	B cells
TPM2	Patient 8_Day 21	2.3381e-38	1.6878	0.727	0.003	4.67621e-35	B cells
TPM1	Healthy	1.15632e-275	2.27278	0.661	0.102	2.31263e-272	Megakaryocytes
TPM1	Patient 1_Preinfusion	4.23668e-167	2.30871	0.632	0.123	8.47336e-164	Megakaryocytes
TPM1	Patient 1_Day 7	4.2749e-22	1.39393	0.615	0.046	8.5498e-19	Megakaryocytes
TPM1	Patient 1_Day 13	9.34893e-09	1.46945	0.5	0.016	1.86979e-05	Megakaryocytes
TPM1	Patient 2_Preinfusion	1.76359e-51	2.31324	1	0.086	3.52718e-48	Megakaryocytes
TPM1	Patient 2_Day 31	3.00732e-34	1.64792	0.667	0.083	6.01463e-31	Megakaryocytes
TPM1	Patient 7_Preinfusion	1.53835e-218	2.93299	0.86	0.052	3.07669e-215	Megakaryocytes
TPM1	Patient 7_Day 24	1.61611e-23	1.52523	0.65	0.026	3.23221e-20	Megakaryocytes
TPM1	Patient 8_Preinfusion	1.63487e-87	1.30881	0.512	0.053	3.26974e-84	Megakaryocytes
TPM1	Patient 8_Day 8	7.26739e-141	3.04564	0.789	0.108	1.45348e-137	Megakaryocytes
TPM1	Patient 8_Day 21	1.07092e-108	2.79927	0.7	0.095	2.14184e-105	Megakaryocytes
TPI1	Healthy	3.1643e-23	0.329693	0.97	0.684	6.32861e-20	DC
TPI1	Healthy	0	0.372489	0.924	0.575	0	Monocytes
TPI1	Patient 1_Preinfusion	1.22117e-30	0.396788	1	0.808	2.44234e-27	DC
TPI1	Patient 1_Day 7	1.00192e-18	0.384616	1	0.543	2.00384e-15	DC
TPI1	Patient 1_Day 7	2.36593e-140	0.299329	0.833	0.469	4.73186e-137	Monocytes
TPI1	Patient 1_Day 7	2.45024e-10	0.238336	0.308	0.549	4.90048e-07	Megakaryocytes
TPI1	Patient 1_Day 13	3.78102e-36	0.224807	0.801	0.46	7.56204e-33	Monocytes
TPI1	Patient 2_Preinfusion	1.09025e-08	0.210787	0.988	0.768	2.18049e-05	DC
TPI1	Patient 2_Day 31	1.55611e-08	0.373791	0.977	0.654	3.11222e-05	DC
TPI1	Patient 2_Day 31	2.14566e-42	0.223981	0.807	0.583	4.29133e-39	Monocytes
TPI1	Patient 7_Preinfusion	1.93973e-123	0.247498	0.961	0.56	3.87946e-120	DC
TPI1	Patient 7_Preinfusion	1.1017e-20	0.230181	0.26	0.584	2.20341e-17	Megakaryocytes
TPI1	Patient 8_Preinfusion	7.06172e-77	0.346348	0.98	0.539	1.41234e-73	DC
TPI1	Patient 8_Day 8	1.81986e-14	0.284577	0.981	0.703	3.63972e-11	DC
TPI1	Patient 8_Day 8	1.48729e-33	0.488211	0.289	0.715	2.97457e-30	Megakaryocytes
TPI1	Patient 8_Day 21	3.63271e-11	0.26238	0.99	0.775	7.26542e-08	DC
TPI1	Patient 8_Day 21	3.44272e-162	0.241039	0.93	0.655	6.88544e-159	Monocytes
TPI1	Patient 8_Day 21	3.19885e-10	0.305374	0.4	0.78	6.3977e-07	Megakaryocytes
TPI1	Patient 7_Day 24 CAR T	1.32206e-11	0.279575	0.862	0.584	2.64413e-08	DC
TP53INP1	Patient 1_Preinfusion	6.05428e-32	0.374818	0.235	0.222	1.21086e-28	CD8 T
TP53INP1	Patient 1_Day 7	4.70693e-30	0.276913	0.389	0.106	9.41386e-27	CD4 T
TOP2A	Patient 1_Preinfusion	3.5186e-70	0.839301	0.235	0.014	7.03719e-67	CD8 T
TOP2A	Patient 1_Product	6.42326e-26	0.654659	0.556	0.241	1.28465e-22	CD8 T
TOP2A	Patient 2_Product	4.60324e-19	0.324541	0.277	0.065	9.20648e-16	CD8 T
TOP2A	Patient 7_Product	1.44181e-12	0.487087	0.614	0.384	2.88363e-09	CD8 T
TOP2A	Patient 8_Product	1.60397e-24	0.458176	0.491	0.267	3.20794e-21	CD8 T
TNRC6C	Healthy	1.31682e-103	0.238616	0.369	0.17	2.63364e-100	CD4 T
TNRC6C	Healthy	5.96884e-41	0.254656	0.333	0.206	1.19377e-37	CD8 T
TNRC6B	Healthy	2.16998e-62	0.254677	0.61	0.652	4.33996e-59	CD8 T
TNRC6B	Healthy	3.06179e-62	0.233443	0.676	0.641	6.12358e-59	B cells
TNRC6B	Patient 1_Preinfusion	4.3562e-38	0.389015	0.388	0.473	8.71239e-35	CD8 T
TNRC6B	Patient 1_Day 7	3.06799e-46	0.612184	0.291	0.319	6.13597e-43	CD8 T
TNRC6B	Patient 2_Preinfusion	1.95978e-08	0.278799	0.556	0.415	3.91957e-05	CD4 T
TNRC6B	Patient 2_Day 31	9.79899e-69	0.237747	0.517	0.586	1.9598e-65	CD8 T
TNRC6B	Patient 8_Preinfusion	4.63199e-32	0.254577	0.193	0.207	9.26398e-29	CD8 T
TNRC6B	Patient 8_Day 8	5.01655e-64	0.293381	0.299	0.421	1.00331e-60	CD8 T
TNRC6B	Patient 7_Day 24 CAR T	6.0264e-14	0.348099	0.331	0.308	1.20528e-10	CD8 T
TNNC2	Healthy	7.25938e-74	1.22388	0.339	0.006	1.45188e-70	Megakaryocytes
TNNC2	Patient 2_Preinfusion	5.4422e-11	1.69304	0.444	0.004	1.08844e-07	Megakaryocytes
TNIK	Patient 1_Preinfusion	2.18798e-23	0.315909	0.22	0.059	4.37596e-20	CD8 T
TNIK	Patient 1_Preinfusion	7.60423e-20	0.789038	0.211	0.07	1.52085e-16	Megakaryocytes
TNIK	Patient 2_Preinfusion	7.10976e-14	0.205956	0.238	0.05	1.42195e-10	CD4 T
TNIK	Patient 2_Preinfusion	1.54883e-34	0.315297	0.245	0.039	3.09767e-31	CD8 T
TNIK	Patient 2_Day 31	1.14425e-43	0.270802	0.25	0.095	2.2885e-40	CD8 T
TNIK	Patient 8_Day 8	1.40011e-40	0.388484	0.202	0.051	2.80023e-37	CD8 T
TNIK	Patient 8_Day 21	1.39553e-60	0.225377	0.238	0.087	2.79106e-57	CD8 T
TNIK	Patient 8_Day 21	5.41123e-09	0.743624	0.25	0.141	1.08225e-05	Megakaryocytes
TNFSF8	Patient 1_Preinfusion	4.67892e-135	0.574133	0.37	0.047	9.35784e-132	CD4 T
TNFSF8	Patient 2_Preinfusion	6.08819e-19	0.25237	0.256	0.042	1.21764e-15	CD4 T
TNFSF4	Healthy	4.26275e-46	0.885902	0.226	0.006	8.52549e-43	Megakaryocytes
TNFSF4	Patient 1_Preinfusion	6.20587e-20	0.857168	0.211	0.009	1.24117e-16	Megakaryocytes
TNFSF4	Patient 2_Day 31	8.02275e-15	0.919754	0.583	0.003	1.60455e-11	Megakaryocytes
TNFSF4	Patient 7_Preinfusion	1.66741e-21	1.13505	0.22	0.003	3.33483e-18	Megakaryocytes
TNFSF4	Patient 7_Day 24	1.76193e-12	0.884408	0.25	0.001	3.52386e-09	Megakaryocytes
TNFSF4	Patient 8_Preinfusion	9.8983e-31	0.648104	0.232	0.004	1.97966e-27	Megakaryocytes
TNFSF4	Patient 8_Day 21	3.69208e-17	1.52186	0.3	0.001	7.38416e-14	Megakaryocytes
TNFSF13B	Healthy	2.07038e-65	0.332285	0.927	0.328	4.14076e-62	DC
TNFSF13B	Healthy	0	1.07285	0.886	0.074	0	Monocytes
TNFSF13B	Patient 1_Preinfusion	0	1.25017	0.944	0.148	0	Monocytes
TNFSF13B	Patient 1_Day 7	2.49322e-42	0.353818	0.912	0.217	4.98644e-39	DC
TNFSF13B	Patient 1_Day 7	0	1.32277	0.929	0.028	0	Monocytes
TNFSF13B	Patient 1_Day 13	3.47786e-14	0.26066	0.778	0.086	6.95572e-11	DC
TNFSF13B	Patient 1_Day 13	3.71602e-218	0.533106	0.676	0.014	7.43204e-215	Monocytes
TNFSF13B	Patient 2_Preinfusion	7.86616e-261	1.08311	0.843	0.141	1.57323e-257	Monocytes
TNFSF13B	Patient 2_Day 31	4.92607e-17	0.21891	0.86	0.311	9.85214e-14	DC
TNFSF13B	Patient 2_Day 31	0	1.17585	0.892	0.027	0	Monocytes
TNFSF13B	Patient 7_Preinfusion	0	0.663857	0.619	0.146	0	Monocytes
TNFSF13B	Patient 7_Day 24	5.45753e-53	0.211231	0.613	0.134	1.09151e-49	DC
TNFSF13B	Patient 7_Day 24	0	0.501925	0.464	0.016	0	Monocytes
TNFSF13B	Patient 8_Preinfusion	0	0.623836	0.709	0.064	0	Monocytes
TNFSF13B	Patient 8_Day 8	0	0.931988	0.829	0.093	0	Monocytes
TNFSF13B	Patient 8_Day 21	0	1.15857	0.884	0.048	0	Monocytes
TNFSF10	Healthy	0	0.705691	0.834	0.242	0	Monocytes
TNFSF10	Patient 1_Preinfusion	1.81889e-281	0.739714	0.823	0.299	3.63778e-278	Monocytes
TNFSF10	Patient 1_Day 7	1.39243e-34	0.400354	0.971	0.296	2.78486e-31	DC
TNFSF10	Patient 1_Day 7	0	1.25928	0.931	0.128	0	Monocytes
TNFSF10	Patient 1_Day 13	4.02927e-60	0.248898	0.361	0.044	8.05855e-57	Monocytes
TNFSF10	Patient 2_Preinfusion	1.32484e-96	0.645147	0.703	0.27	2.64968e-93	Monocytes
TNFSF10	Patient 2_Day 31	0	1.17734	0.887	0.175	0	Monocytes
TNFSF10	Patient 7_Day 24	0	0.460709	0.504	0.099	0	Monocytes
TNFSF10	Patient 8_Preinfusion	1.62991e-156	0.240178	0.427	0.183	3.25982e-153	Monocytes
TNFSF10	Patient 8_Day 8	1.05203e-132	0.328951	0.644	0.223	2.10406e-129	Monocytes
TNFSF10	Patient 8_Day 21	0	1.24469	0.939	0.25	0	Monocytes
TNFRSF4	Patient 1_Preinfusion	4.22494e-163	0.735551	0.329	0.012	8.44988e-160	CD4 T
TNFRSF4	Patient 1_Day 7	4.55585e-67	0.492944	0.248	0.006	9.11169e-64	CD4 T
TNFRSF4	Patient 1_Day 13	1.47851e-43	0.342274	0.278	0.005	2.95702e-40	CD4 T
TNFRSF4	Patient 2_Preinfusion	3.02266e-93	0.835347	0.456	0.003	6.04531e-90	CD4 T
TNFRSF4	Patient 2_Day 31	3.78009e-57	0.495354	0.333	0.006	7.56017e-54	CD4 T
TNFRSF4	Patient 7_Preinfusion	1.72576e-252	0.448033	0.233	0.006	3.45151e-249	CD4 T
TNFRSF4	Patient 8_Preinfusion	1.41358e-248	0.234002	0.244	0.024	2.82716e-245	CD4 T
TNFRSF4	Patient 8_Day 8	4.33956e-45	0.598003	0.33	0.005	8.67912e-42	CD4 T
TNFRSF4	Patient 8_Day 21	3.46549e-100	0.503773	0.273	0.012	6.93099e-97	CD4 T
TNFRSF4	Patient 2_Product	7.2412e-07	0.209766	0.217	0.106	0.00144824	CD4 T
TNFRSF25	Healthy	1.36172e-245	0.344746	0.399	0.105	2.72343e-242	CD4 T
TNFRSF25	Healthy	2.09347e-75	0.350573	0.339	0.16	4.18693e-72	CD8 T
TNFRSF25	Patient 2_Preinfusion	4.37869e-34	0.297101	0.294	0.02	8.75739e-31	CD4 T
TNFRSF25	Patient 2_Day 31	2.72396e-27	0.268715	0.385	0.073	5.44792e-24	CD4 T
TNFRSF25	Patient 8_Day 8	1.17324e-18	0.317647	0.241	0.02	2.34647e-15	CD4 T
TNFRSF25	Patient 8_Day 21	5.9481e-70	0.276966	0.294	0.037	1.18962e-66	CD4 T
TNFRSF18	Healthy	3.52532e-09	0.261473	0.259	0.052	7.05065e-06	Gamma Delta T
TNFRSF18	Healthy	3.8527e-61	0.344457	0.264	0.043	7.70541e-58	NK
TNFRSF18	Patient 1_Preinfusion	2.46553e-133	0.598206	0.266	0.008	4.93106e-130	CD4 T
TNFRSF18	Patient 2_Preinfusion	4.19421e-84	0.676738	0.419	0.003	8.38842e-81	CD4 T
TNFRSF18	Patient 2_Day 31	3.34575e-34	0.256637	0.224	0.006	6.6915e-31	CD4 T
TNFRSF18	Patient 8_Day 21	1.02483e-60	0.50449	0.259	0.023	2.04967e-57	NK
TNFRSF13C	Healthy	0	1.25206	0.734	0.032	0	B cells
TNFAIP3	Healthy	2.70788e-48	0.248392	0.293	0.237	5.41576e-45	CD8 T
TNFAIP3	Patient 1_Preinfusion	3.83716e-47	0.368209	0.358	0.245	7.67431e-44	CD4 T
TNFAIP3	Patient 1_Preinfusion	1.45235e-25	0.453776	0.43	0.247	2.90469e-22	CD8 T
TNFAIP3	Patient 1_Day 7	2.53841e-79	0.87933	0.601	0.549	5.07683e-76	CD8 T
TNFAIP3	Patient 1_Day 13	5.32546e-23	0.222161	0.29	0.156	1.06509e-19	CD8 T
TNFAIP3	Patient 2_Preinfusion	2.75635e-07	0.334691	0.581	0.43	0.000551269	CD4 T
TNFAIP3	Patient 2_Preinfusion	2.62659e-16	0.353989	0.577	0.422	5.25317e-13	CD8 T
TNFAIP3	Patient 2_Day 31	1.15962e-54	0.343718	0.421	0.279	2.31923e-51	CD8 T
TNFAIP3	Patient 7_Preinfusion	3.67657e-08	0.284311	0.372	0.352	7.35314e-05	CD8 T
TNFAIP3	Patient 7_Day 24	7.30588e-59	0.224465	0.276	0.181	1.46118e-55	CD8 T
TNFAIP3	Patient 8_Preinfusion	6.47039e-61	0.522798	0.548	0.522	1.29408e-57	CD8 T
TNFAIP3	Patient 8_Preinfusion	3.74406e-08	0.371602	0.493	0.525	7.48812e-05	NK
TNFAIP3	Patient 8_Day 8	1.01504e-108	0.834075	0.516	0.267	2.03009e-105	CD8 T
TNFAIP3	Patient 8_Day 21	1.00189e-110	0.361786	0.326	0.137	2.00378e-107	CD8 T
TNFAIP2	Healthy	1.32545e-64	0.341608	0.89	0.314	2.6509e-61	DC
TNFAIP2	Healthy	0	1.10079	0.881	0.054	0	Monocytes
TNFAIP2	Patient 1_Preinfusion	0	1.0409	0.827	0.107	0	Monocytes
TNFAIP2	Patient 1_Day 7	1.28451e-29	0.306159	0.765	0.156	2.56902e-26	DC
TNFAIP2	Patient 1_Day 7	0	0.675349	0.688	0.016	0	Monocytes
TNFAIP2	Patient 1_Day 13	1.37086e-124	0.271114	0.402	0.005	2.74173e-121	Monocytes
TNFAIP2	Patient 2_Preinfusion	3.69545e-177	0.820997	0.694	0.103	7.3909e-174	Monocytes
TNFAIP2	Patient 2_Day 31	4.2143e-14	0.248492	0.767	0.25	8.4286e-11	DC
TNFAIP2	Patient 2_Day 31	0	0.836448	0.732	0.017	0	Monocytes
TNFAIP2	Patient 7_Preinfusion	0	0.684877	0.584	0.114	0	Monocytes
TNFAIP2	Patient 7_Day 24	0	0.58254	0.498	0.012	0	Monocytes
TNFAIP2	Patient 8_Preinfusion	0	0.587216	0.522	0.037	0	Monocytes
TNFAIP2	Patient 8_Day 8	6.81777e-285	0.630677	0.639	0.062	1.36355e-281	Monocytes
TNFAIP2	Patient 8_Day 21	0	0.984631	0.801	0.024	0	Monocytes
TMIGD2	Healthy	4.09151e-06	0.213005	0.284	0.092	0.00818303	Gamma Delta T
TMIGD2	Healthy	8.62761e-68	0.397356	0.353	0.08	1.72552e-64	NK
TMIGD2	Patient 2_Day 31	8.32779e-07	0.350997	0.5	0.002	0.00166556	B cells
TMIGD2	Patient 8_Day 21	7.824e-07	0.207616	0.273	0.013	0.0015648	B cells
TMEM63A	Healthy	1.91026e-63	0.303505	0.334	0.255	3.82052e-60	CD8 T
TMEM176A	Healthy	0	0.399694	0.418	0.005	0	Monocytes
TMEM176A	Patient 2_Preinfusion	1.65772e-142	0.644774	0.562	0.049	3.31544e-139	Monocytes
TMEM176A	Patient 2_Day 31	0	0.710324	0.676	0.004	0	Monocytes
TMEM158	Healthy	9.29708e-84	1.28205	0.374	0.003	1.85942e-80	Megakaryocytes
TMEM158	Patient 1_Preinfusion	7.61072e-31	1.11643	0.281	0.004	1.52214e-27	Megakaryocytes
TMEM158	Patient 1_Day 13	9.19794e-07	1.05003	0.5	0	0.00183959	Megakaryocytes
TMEM158	Patient 2_Preinfusion	1.78323e-18	1.86402	0.778	0.005	3.56647e-15	Megakaryocytes
TMEM158	Patient 2_Day 31	5.36001e-12	1.42514	0.417	0.001	1.072e-08	Megakaryocytes
TMEM158	Patient 7_Preinfusion	6.07669e-28	1.10519	0.26	0.007	1.21534e-24	Megakaryocytes
TMEM158	Patient 8_Preinfusion	2.22749e-68	1.05386	0.415	0.009	4.45499e-65	Megakaryocytes
TMEM158	Patient 8_Day 8	2.17446e-23	1.41929	0.263	0.005	4.34892e-20	Megakaryocytes
TMEM158	Patient 8_Day 21	6.77603e-29	2.07269	0.5	0.004	1.35521e-25	Megakaryocytes
TMEM156	Healthy	4.85222e-266	0.586792	0.479	0.13	9.70444e-263	B cells
TMEM156	Patient 1_Preinfusion	2.82101e-86	0.411396	0.233	0.023	5.64201e-83	CD4 T
TMEM156	Patient 8_Day 8	2.17941e-13	0.352104	0.277	0.05	4.35882e-10	CD4 T
TMEM156	Patient 8_Day 8	6.90071e-11	0.292402	0.202	0.05	1.38014e-07	NK
TMEM140	Healthy	1.33524e-120	1.3342	0.365	0.039	2.67048e-117	Megakaryocytes
TMEM140	Patient 1_Preinfusion	1.34716e-120	2.37691	0.632	0.044	2.69432e-117	Megakaryocytes
TMEM140	Patient 1_Day 7	4.56315e-31	1.86598	0.615	0.053	9.1263e-28	Megakaryocytes
TMEM140	Patient 1_Day 13	2.57923e-06	0.940579	0.75	0.019	0.00515846	Megakaryocytes
TMEM140	Patient 2_Preinfusion	1.95571e-36	2.55978	1	0.022	3.91142e-33	Megakaryocytes
TMEM140	Patient 2_Day 31	1.27426e-32	1.90691	0.75	0.043	2.54851e-29	Megakaryocytes
TMEM140	Patient 7_Preinfusion	2.7475e-81	1.96334	0.54	0.014	5.495e-78	Megakaryocytes
TMEM140	Patient 7_Day 24	2.65145e-11	0.758263	0.4	0.014	5.3029e-08	Megakaryocytes
TMEM140	Patient 8_Preinfusion	2.07638e-125	1.77877	0.646	0.023	4.15277e-122	Megakaryocytes
TMEM140	Patient 8_Day 8	4.14168e-25	1.84783	0.316	0.015	8.28335e-22	Megakaryocytes
TMEM140	Patient 8_Day 21	5.24323e-69	3.10404	0.6	0.038	1.04865e-65	Megakaryocytes
TMEM106C	Patient 1_Preinfusion	2.13668e-36	0.337304	0.222	0.038	4.27335e-33	CD8 T
TMEM106C	Patient 2_Preinfusion	4.68e-39	0.316054	0.219	0.024	9.35999e-36	CD8 T
TKT	Healthy	0	1.30766	0.983	0.399	0	Monocytes
TKT	Patient 1_Preinfusion	0	0.945705	0.965	0.458	0	Monocytes
TKT	Patient 1_Day 7	2.93237e-26	0.26601	0.985	0.421	5.86475e-23	DC
TKT	Patient 1_Day 7	0	0.91465	0.917	0.29	0	Monocytes
TKT	Patient 1_Day 13	8.63953e-10	0.315672	0.833	0.191	1.72791e-06	DC
TKT	Patient 1_Day 13	1.5316e-168	0.720153	0.795	0.117	3.06319e-165	Monocytes
TKT	Patient 2_Preinfusion	3.46713e-220	1.01239	0.912	0.399	6.93425e-217	Monocytes
TKT	Patient 2_Day 31	1.26091e-08	0.394395	0.93	0.507	2.52183e-05	DC
TKT	Patient 2_Day 31	0	1.21852	0.938	0.298	0	Monocytes
TKT	Patient 7_Preinfusion	0	0.76341	0.802	0.324	0	Monocytes
TKT	Patient 7_Day 24	0	0.739744	0.766	0.195	0	Monocytes
TKT	Patient 8_Preinfusion	0	0.826026	0.822	0.215	0	Monocytes
TKT	Patient 8_Day 8	0	1.18482	0.967	0.359	0	Monocytes
TKT	Patient 8_Day 21	0	1.48147	0.986	0.378	0	Monocytes
TIMP1	Healthy	3.87041e-34	0.28339	0.89	0.432	7.74082e-31	DC
TIMP1	Healthy	0	0.437947	0.81	0.26	0	Monocytes
TIMP1	Healthy	0	2.1371	0.896	0.434	0	Megakaryocytes
TIMP1	Patient 1_Preinfusion	8.63647e-192	0.227089	0.949	0.601	1.72729e-188	Monocytes
TIMP1	Patient 1_Preinfusion	1.53689e-151	1.98064	0.965	0.852	3.07377e-148	Megakaryocytes
TIMP1	Patient 1_Day 7	3.70081e-38	0.53245	0.985	0.272	7.40163e-35	DC
TIMP1	Patient 1_Day 7	0	1.13786	0.93	0.098	0	Monocytes
TIMP1	Patient 1_Day 7	8.21896e-69	2.33349	1	0.276	1.64379e-65	Megakaryocytes
TIMP1	Patient 1_Day 13	1.39835e-130	0.517161	0.671	0.081	2.7967e-127	Monocytes
TIMP1	Patient 1_Day 13	6.07347e-19	0.314571	0.458	0.133	1.21469e-15	CD4 T
TIMP1	Patient 1_Day 13	1.59232e-20	2.15785	0.5	0.148	3.18464e-17	Megakaryocytes
TIMP1	Patient 2_Preinfusion	5.18261e-98	0.500136	0.799	0.351	1.03652e-94	Monocytes
TIMP1	Patient 2_Preinfusion	3.76099e-26	1.78646	0.889	0.714	7.52197e-23	Megakaryocytes
TIMP1	Patient 2_Day 24	1.6579e-09	0.321397	0.471	0.036	3.3158e-06	Monocytes
TIMP1	Patient 2_Day 31	4.8292e-17	0.441024	0.953	0.341	9.6584e-14	DC
TIMP1	Patient 2_Day 31	0	0.874372	0.823	0.109	0	Monocytes
TIMP1	Patient 2_Day 31	4.67147e-36	2.13325	1	0.346	9.34294e-33	Megakaryocytes
TIMP1	Patient 7_Preinfusion	0	0.403897	0.797	0.433	0	Monocytes
TIMP1	Patient 7_Preinfusion	1.96268e-136	2.01242	0.92	0.7	3.92537e-133	Megakaryocytes
TIMP1	Patient 7_Day 24	1.8128e-64	0.275744	0.82	0.225	3.62561e-61	DC
TIMP1	Patient 7_Day 24	0	0.742422	0.662	0.068	0	Monocytes
TIMP1	Patient 7_Day 24	3.45558e-12	1.34317	0.75	0.231	6.91116e-09	Megakaryocytes
TIMP1	Patient 8_Preinfusion	0	0.251304	0.859	0.508	0	Monocytes
TIMP1	Patient 8_Preinfusion	1.05531e-174	1.64642	0.915	0.706	2.11063e-171	Megakaryocytes
TIMP1	Patient 8_Day 8	0	0.585822	0.939	0.205	0	Monocytes
TIMP1	Patient 8_Day 8	5.96093e-124	2.40362	0.947	0.69	1.19219e-120	Megakaryocytes
TIMP1	Patient 8_Day 21	0	1.20602	0.935	0.193	0	Monocytes
TIMP1	Patient 8_Day 21	2.98507e-33	2.34942	0.95	0.524	5.97014e-30	Megakaryocytes
TIGIT	Healthy	1.63867e-06	0.217764	0.247	0.071	0.00327734	Gamma Delta T
TIGIT	Healthy	1.57886e-59	0.29762	0.3	0.06	3.15771e-56	NK
TIGIT	Patient 1_Day 7	2.70714e-36	0.298604	0.335	0.109	5.41427e-33	Gamma Delta T
TIGIT	Patient 2_Preinfusion	2.0388e-34	0.38654	0.206	0.004	4.0776e-31	CD4 T
TIGIT	Patient 2_Day 31	2.91792e-24	0.246963	0.276	0.033	5.83585e-21	CD4 T
TIGIT	Patient 2_Day 31	4.60637e-12	0.295125	0.235	0.038	9.21275e-09	NK
TIGIT	Patient 8_Day 8	8.01358e-10	0.325392	0.25	0.057	1.60272e-06	CD4 T
TIGIT	Patient 8_Day 8	1.67985e-15	0.34905	0.25	0.054	3.35969e-12	NK
TIGIT	Patient 8_Day 21	7.24164e-21	0.552363	0.349	0.102	1.44833e-17	Gamma Delta T
THEMIS	Patient 2_Preinfusion	9.36286e-110	0.578049	0.373	0.007	1.87257e-106	CD8 T
THEMIS	Patient 2_Day 31	2.10518e-163	0.553091	0.408	0.054	4.21037e-160	CD8 T
THEMIS	Patient 8_Day 21	1.27231e-211	0.397897	0.309	0.032	2.54461e-208	CD8 T
THBS1	Healthy	2.2114e-65	1.04722	0.33	0.017	4.42281e-62	Megakaryocytes
THBS1	Patient 1_Day 7	4.35677e-10	0.562787	0.231	0.01	8.71354e-07	Megakaryocytes
THBS1	Patient 2_Day 31	1.71871e-07	0.982669	0.333	0.005	0.000343742	Megakaryocytes
THBS1	Patient 7_Preinfusion	2.37093e-184	0.30074	0.212	0.022	4.74186e-181	Monocytes
THBS1	Patient 7_Preinfusion	1.30338e-13	0.845545	0.26	0.161	2.60675e-10	Megakaryocytes
THBS1	Patient 8_Preinfusion	0	0.612591	0.405	0.014	0	Monocytes
THBS1	Patient 8_Day 8	2.87315e-22	1.01163	0.211	0.108	5.7463e-19	Megakaryocytes
TGFBR3	Healthy	1.0775e-16	0.341608	0.37	0.056	2.15501e-13	Gamma Delta T
TGFBR3	Healthy	7.06e-139	0.524561	0.412	0.04	1.412e-135	NK
TGFBR3	Patient 2_Preinfusion	2.44257e-78	0.419883	0.31	0.01	4.88513e-75	CD8 T
TGFBR3	Patient 2_Preinfusion	6.49048e-07	0.514218	0.243	0.037	0.0012981	NK
TGFBR3	Patient 2_Day 31	1.78284e-95	0.398136	0.301	0.046	3.56569e-92	CD8 T
TGFBR3	Patient 8_Day 8	4.4195e-74	0.607192	0.236	0.024	8.83901e-71	CD8 T
TGFBR3	Patient 8_Day 8	2.20982e-13	0.346965	0.25	0.06	4.41964e-10	NK
TGFBR3	Patient 8_Day 21	1.89541e-129	0.324822	0.236	0.034	3.79083e-126	CD8 T
TGFB1I1	Healthy	2.42585e-47	0.897017	0.226	0.005	4.8517e-44	Megakaryocytes
TGFB1I1	Patient 1_Preinfusion	7.44246e-44	1.66192	0.404	0.005	1.48849e-40	Megakaryocytes
TGFB1I1	Patient 1_Day 7	2.1266e-14	0.673834	0.269	0.001	4.25321e-11	Megakaryocytes
TGFB1I1	Patient 2_Day 31	6.91616e-20	0.974633	0.667	0.001	1.38323e-16	Megakaryocytes
TGFB1I1	Patient 8_Day 8	9.42179e-27	1.48702	0.342	0.001	1.88436e-23	Megakaryocytes
TGFB1I1	Patient 8_Day 21	1.94457e-23	1.63883	0.4	0.003	3.88915e-20	Megakaryocytes
TFRC	Patient 1_Preinfusion	4.75603e-52	0.816396	0.26	0.108	9.51207e-49	CD8 T
TFDP2	Healthy	2.99544e-16	0.499624	0.531	0.138	5.99088e-13	Gamma Delta T
TFDP2	Healthy	2.96964e-74	0.432426	0.442	0.125	5.93929e-71	NK
TFDP2	Patient 1_Preinfusion	3.69877e-49	0.554978	0.285	0.064	7.39753e-46	CD8 T
TFDP2	Patient 2_Preinfusion	2.46373e-44	0.387272	0.317	0.061	4.92746e-41	CD8 T
TFDP2	Patient 2_Preinfusion	9.55418e-10	0.767173	0.378	0.082	1.91084e-06	NK
TFDP2	Patient 2_Day 31	2.77048e-72	0.342001	0.326	0.109	5.54096e-69	CD8 T
TFDP2	Patient 8_Day 8	1.22564e-36	0.29818	0.21	0.059	2.45129e-33	CD8 T
TFDP2	Patient 8_Day 8	1.49989e-17	0.361642	0.31	0.081	2.99978e-14	NK
TFDP2	Patient 8_Day 21	1.24477e-71	0.266294	0.263	0.091	2.48954e-68	CD8 T
TFDP2	Patient 8_Day 21	1.05622e-23	0.314681	0.277	0.146	2.11243e-20	NK
TESPA1	Healthy	1.8604e-299	0.411974	0.424	0.099	3.72081e-296	CD4 T
TESPA1	Patient 2_Preinfusion	2.03852e-26	0.231728	0.219	0.013	4.07704e-23	CD4 T
TESPA1	Patient 2_Day 31	6.02736e-20	0.219451	0.288	0.051	1.20547e-16	CD4 T
TESPA1	Patient 8_Day 21	2.97316e-42	0.202318	0.209	0.032	5.94632e-39	CD4 T
TENT5C	Patient 1_Preinfusion	1.41808e-69	0.317544	0.244	0.035	2.83615e-66	CD4 T
TENT5C	Patient 1_Preinfusion	1.88637e-65	0.652461	0.328	0.042	3.77275e-62	CD8 T
TENT5C	Patient 1_Day 7	8.38387e-37	0.436098	0.216	0.099	1.67677e-33	CD8 T
TENT5C	Patient 1_Day 13	7.61807e-07	0.247955	0.328	0.172	0.00152361	Gamma Delta T
TENT5C	Patient 2_Preinfusion	1.15505e-50	0.501684	0.388	0.021	2.31011e-47	CD4 T
TENT5C	Patient 8_Preinfusion	1.2052e-64	0.502124	0.243	0.07	2.41041e-61	CD8 T
TENT5C	Patient 8_Day 8	2.40879e-16	0.278698	0.33	0.065	4.81758e-13	CD4 T
TENT5C	Patient 8_Day 8	2.25862e-47	0.434269	0.208	0.037	4.51723e-44	CD8 T
TENT5C	Patient 8_Day 8	2.10977e-18	0.307543	0.298	0.063	4.21953e-15	NK
TCF7	Healthy	0	0.912328	0.869	0.236	0	CD4 T
TCF7	Healthy	2.34733e-86	0.45731	0.628	0.375	4.69467e-83	CD8 T
TCF7	Patient 1_Preinfusion	4.19745e-108	0.50494	0.348	0.067	8.39489e-105	CD4 T
TCF7	Patient 1_Preinfusion	1.02976e-14	0.327384	0.22	0.098	2.05952e-11	CD8 T
TCF7	Patient 2_Preinfusion	1.19398e-38	0.382752	0.306	0.019	2.38795e-35	CD4 T
TCF7	Patient 2_Day 31	4.40431e-30	0.402948	0.455	0.088	8.80861e-27	CD4 T
TCF7	Patient 8_Day 8	4.11531e-09	0.238003	0.277	0.077	8.23062e-06	CD4 T
TCF7	Patient 8_Day 21	6.81664e-68	0.41108	0.418	0.098	1.36333e-64	CD4 T
TCF7	Patient 1_Product	3.23803e-06	0.310682	0.477	0.3	0.00647606	CD4 T
TCF7	Patient 7_Product	2.24865e-10	0.460115	0.397	0.193	4.4973e-07	CD4 T
TCEAL9	Patient 2_Day 31	3.38067e-11	1.06456	0.417	0.002	6.76134e-08	Megakaryocytes
TC2N	Healthy	3.12282e-171	0.245322	0.377	0.131	6.24565e-168	CD4 T
TC2N	Healthy	2.17233e-161	0.502074	0.445	0.155	4.34466e-158	CD8 T
TC2N	Healthy	1.59111e-25	0.478003	0.209	0.201	3.18221e-22	Megakaryocytes
TC2N	Patient 1_Preinfusion	1.85286e-41	0.444234	0.215	0.027	3.70572e-38	CD8 T
TC2N	Patient 2_Day 31	6.17488e-84	0.375098	0.317	0.07	1.23498e-80	CD8 T
TC2N	Patient 7_Day 24 CAR T	1.38959e-10	0.274066	0.336	0.322	2.77918e-07	CD8 T
TBXA2R	Healthy	6.92327e-50	0.88766	0.261	0.012	1.38465e-46	Megakaryocytes
TBXA2R	Patient 7_Preinfusion	4.60814e-32	1.23215	0.28	0.001	9.21628e-29	Megakaryocytes
TBXA2R	Patient 8_Preinfusion	5.38539e-32	0.658603	0.22	0.002	1.07708e-28	Megakaryocytes
TBXA2R	Patient 8_Day 21	1.68099e-12	0.956679	0.25	0.001	3.36199e-09	Megakaryocytes
TBX21	Healthy	1.50009e-38	0.643377	0.642	0.069	3.00018e-35	Gamma Delta T
TBX21	Healthy	2.85965195812913e-320	0.881633	0.687	0.042	5.71930391625827e-317	NK
TBX21	Patient 2_Preinfusion	2.71893e-57	0.297876	0.21	0.004	5.43786e-54	CD8 T
TBX21	Patient 2_Day 31	3.59519e-66	0.298946	0.261	0.054	7.19037e-63	CD8 T
TBX21	Patient 2_Day 31	9.31561e-07	0.270477	0.382	0.165	0.00186312	NK
TBX21	Patient 8_Day 21	2.12264e-84	0.214266	0.201	0.043	4.24528e-81	CD8 T
TBX21	Patient 8_Day 21	8.20541e-14	0.335763	0.28	0.095	1.64108e-10	Gamma Delta T
TBX21	Patient 8_Day 21	1.15604e-16	0.254283	0.205	0.093	2.31208e-13	NK
TBC1D10C	Healthy	9.44189e-99	0.220666	0.728	0.521	1.88838e-95	CD4 T
TBC1D10C	Healthy	1.68982e-91	0.389597	0.699	0.557	3.37964e-88	CD8 T
TBC1D10C	Healthy	6.28022e-57	0.425856	0.831	0.567	1.25604e-53	NK
TBC1D10C	Patient 1_Preinfusion	2.17168e-67	0.358569	0.317	0.142	4.34335e-64	CD4 T
TBC1D10C	Patient 1_Preinfusion	4.2565e-24	0.316916	0.338	0.153	8.51299e-21	CD8 T
TBC1D10C	Patient 1_Day 7	2.49883e-56	0.44818	0.378	0.217	4.99766e-53	CD8 T
TBC1D10C	Patient 2_Preinfusion	2.85494e-19	0.352626	0.531	0.194	5.70987e-16	CD4 T
TBC1D10C	Patient 2_Preinfusion	3.10922e-116	0.775621	0.661	0.161	6.21843e-113	CD8 T
TBC1D10C	Patient 2_Preinfusion	1.00768e-07	0.529841	0.568	0.206	0.000201536	NK
TBC1D10C	Patient 2_Day 31	1.01767e-165	0.600665	0.657	0.312	2.03534e-162	CD8 T
TBC1D10C	Patient 7_Preinfusion	5.5215e-48	0.306713	0.276	0.092	1.1043e-44	CD8 T
TBC1D10C	Patient 7_Day 24	9.6129e-132	0.222638	0.316	0.147	1.92258e-128	CD8 T
TBC1D10C	Patient 8_Preinfusion	1.01617e-31	0.279432	0.213	0.105	2.03235e-28	CD8 T
TBC1D10C	Patient 8_Day 8	2.48726e-77	0.561007	0.398	0.176	4.97451e-74	CD8 T
TBC1D10C	Patient 8_Day 8	2.23942e-06	0.257176	0.333	0.217	0.00447883	NK
TBC1D10C	Patient 8_Day 21	8.16036e-171	0.496729	0.591	0.31	1.63207e-167	CD8 T
TBC1D10C	Patient 8_Day 21	6.2391e-08	0.215395	0.451	0.411	0.000124782	Gamma Delta T
TBC1D10C	Patient 8_Day 21	3.6879e-15	0.237324	0.488	0.407	7.3758e-12	NK
TALDO1	Healthy	0	0.883968	0.961	0.421	0	Monocytes
TALDO1	Healthy	1.87206e-173	1.49603	0.835	0.594	3.74411e-170	Megakaryocytes
TALDO1	Patient 1_Preinfusion	8.049e-272	0.575401	0.949	0.555	1.6098e-268	Monocytes
TALDO1	Patient 1_Preinfusion	3.60898e-53	1.04184	0.772	0.841	7.21796e-50	Megakaryocytes
TALDO1	Patient 1_Day 7	1.10978e-18	0.324225	0.971	0.474	2.21956e-15	DC
TALDO1	Patient 1_Day 7	0	0.959534	0.924	0.356	0	Monocytes
TALDO1	Patient 1_Day 7	1.51458e-16	1.1846	0.731	0.479	3.02915e-13	Megakaryocytes
TALDO1	Patient 1_Day 13	8.10541e-09	0.225818	0.833	0.248	1.62108e-05	DC
TALDO1	Patient 1_Day 13	2.38977e-100	0.500733	0.757	0.186	4.77953e-97	Monocytes
TALDO1	Patient 1_Day 13	2.61344e-06	1.16336	0.75	0.251	0.00522687	Megakaryocytes
TALDO1	Patient 2_Preinfusion	2.36829e-108	0.644962	0.866	0.511	4.73657e-105	Monocytes
TALDO1	Patient 2_Preinfusion	2.9435e-10	0.889957	0.556	0.8	5.88701e-07	Megakaryocytes
TALDO1	Patient 2_Day 31	6.92157e-204	0.649324	0.87	0.402	1.38431e-200	Monocytes
TALDO1	Patient 2_Day 31	2.29475e-24	1.52455	1	0.558	4.5895e-21	Megakaryocytes
TALDO1	Patient 7_Preinfusion	0	0.411441	0.765	0.405	0	Monocytes
TALDO1	Patient 7_Preinfusion	9.90088e-164	2.07703	0.9	0.669	1.98018e-160	Megakaryocytes
TALDO1	Patient 7_Day 24	1.23677e-37	0.200119	0.867	0.387	2.47355e-34	DC
TALDO1	Patient 7_Day 24	0	0.424493	0.661	0.29	0	Monocytes
TALDO1	Patient 7_Day 24	1.09353e-09	0.976368	0.5	0.392	2.18706e-06	Megakaryocytes
TALDO1	Patient 8_Preinfusion	0	0.626813	0.801	0.291	0	Monocytes
TALDO1	Patient 8_Preinfusion	2.62721e-68	1.04035	0.732	0.581	5.25443e-65	Megakaryocytes
TALDO1	Patient 8_Day 8	0	0.713476	0.948	0.443	1.07289e-305	Monocytes
TALDO1	Patient 8_Day 8	9.67031e-61	1.59942	0.895	0.777	1.93406e-57	Megakaryocytes
TALDO1	Patient 8_Day 21	0	0.723566	0.952	0.519	0	Monocytes
TALDO1	Patient 8_Day 21	6.95499e-42	1.7943	0.85	0.712	1.391e-38	Megakaryocytes
TAGLN2	Healthy	1.24493e-35	0.44659	0.988	0.662	2.48985e-32	DC
TAGLN2	Healthy	0	2.94052	1	0.663	0	Megakaryocytes
TAGLN2	Patient 1_Preinfusion	4.14284e-224	2.46318	0.982	0.771	8.28569e-221	Megakaryocytes
TAGLN2	Patient 1_Day 7	4.06859e-189	0.33718	0.846	0.421	8.13719e-186	Monocytes
TAGLN2	Patient 1_Day 7	1.66911e-63	1.96432	0.923	0.512	3.33822e-60	Megakaryocytes
TAGLN2	Patient 1_Day 13	1.65249e-06	0.223119	0.833	0.325	0.00330498	DC
TAGLN2	Patient 1_Day 13	4.50683e-10	1.62745	0.75	0.327	9.01366e-07	Megakaryocytes
TAGLN2	Patient 2_Preinfusion	1.35396e-09	0.249899	0.988	0.74	2.70792e-06	DC
TAGLN2	Patient 2_Preinfusion	4.67816e-48	2.42905	1	0.745	9.35631e-45	Megakaryocytes
TAGLN2	Patient 2_Day 31	2.73713e-07	0.421699	0.953	0.622	0.000547426	DC
TAGLN2	Patient 2_Day 31	3.50449e-09	0.263296	0.821	0.617	7.00898e-06	CD4 T
TAGLN2	Patient 2_Day 31	5.33915e-65	2.39411	1	0.625	1.06783e-61	Megakaryocytes
TAGLN2	Patient 7_Preinfusion	0	2.81724	1	0.616	0	Megakaryocytes
TAGLN2	Patient 7_Day 24	9.53925e-25	1.40205	0.8	0.433	1.90785e-21	Megakaryocytes
TAGLN2	Patient 8_Preinfusion	4.64512615169607e-318	2.10141	0.939	0.557	9.29025230339213e-315	Megakaryocytes
TAGLN2	Patient 8_Day 8	5.90056e-217	2.79308	0.974	0.712	1.18011e-213	Megakaryocytes
TAGLN2	Patient 8_Day 21	2.28486e-115	2.88246	1	0.733	4.56972e-112	Megakaryocytes
TAGLN2	Patient 8_Day 21	2.09635e-08	0.672861	1	0.733	4.19269e-05	B cells
SYTL3	Healthy	1.52295e-07	0.248372	0.346	0.11	0.00030459	Gamma Delta T
SYTL3	Healthy	8.25837e-69	0.384922	0.364	0.099	1.65167e-65	NK
SYTL3	Patient 1_Preinfusion	3.05445e-20	0.299024	0.21	0.067	6.1089e-17	CD8 T
SYTL3	Patient 1_Day 7	5.38262e-100	1.04438	0.39	0.159	1.07652e-96	CD8 T
SYTL3	Patient 2_Preinfusion	1.99971e-64	0.506571	0.389	0.057	3.99942e-61	CD8 T
SYTL3	Patient 2_Preinfusion	2.46088e-10	0.61559	0.405	0.086	4.92175e-07	NK
SYTL3	Patient 2_Day 31	2.36888e-46	0.255629	0.252	0.099	4.73776e-43	CD8 T
SYTL3	Patient 2_Day 31	1.71853e-06	0.225024	0.402	0.179	0.00343705	NK
SYTL3	Patient 7_Preinfusion	3.21782e-12	0.409769	0.273	0.045	6.43564e-09	Gamma Delta T
SYTL3	Patient 7_Preinfusion	5.77346e-22	0.488026	0.205	0.044	1.15469e-18	NK
SYTL3	Patient 8_Preinfusion	5.29335e-08	0.398662	0.262	0.086	0.000105867	Gamma Delta T
SYTL3	Patient 8_Preinfusion	1.80892e-08	0.409669	0.227	0.086	3.61784e-05	NK
SYTL3	Patient 8_Day 8	4.60783e-52	0.538108	0.242	0.06	9.21566e-49	CD8 T
SYTL3	Patient 8_Day 8	1.5735e-17	0.429992	0.333	0.087	3.147e-14	NK
SYTL3	Patient 8_Day 21	1.04444e-52	0.264944	0.254	0.11	2.08888e-49	CD8 T
SYTL3	Patient 8_Day 21	1.68596e-20	0.468187	0.429	0.154	3.37192e-17	Gamma Delta T
SYTL3	Patient 8_Day 21	8.47566e-31	0.403973	0.355	0.15	1.69513e-27	NK
SYTL2	Healthy	2.7528e-137	0.359026	0.24	0.047	5.5056e-134	CD8 T
SYTL2	Healthy	9.94986e-10	0.288149	0.321	0.075	1.98997e-06	Gamma Delta T
SYTL2	Healthy	6.90213e-29	0.203927	0.231	0.069	1.38043e-25	NK
SYTL1	Healthy	1.15181e-57	0.293715	0.456	0.38	2.30362e-54	CD8 T
SYTL1	Healthy	7.3731e-08	0.341472	0.691	0.39	0.000147462	Gamma Delta T
SYTL1	Healthy	5.77035e-55	0.414578	0.66	0.378	1.15407e-51	NK
SYTL1	Patient 1_Preinfusion	1.8534e-70	0.373006	0.322	0.138	3.70679e-67	CD4 T
SYTL1	Patient 1_Preinfusion	1.94333e-17	0.304796	0.298	0.153	3.88666e-14	CD8 T
SYTL1	Patient 1_Day 7	9.26154e-16	0.217361	0.209	0.142	1.85231e-12	CD8 T
SYTL1	Patient 2_Preinfusion	6.81281e-20	0.378496	0.438	0.145	1.36256e-16	CD4 T
SYTL1	Patient 2_Preinfusion	3.84889e-31	0.345908	0.345	0.139	7.69779e-28	CD8 T
SYTL1	Patient 2_Preinfusion	4.56776e-14	0.653224	0.459	0.156	9.13552e-11	NK
SYTL1	Patient 2_Day 31	2.58968e-54	0.296394	0.358	0.217	5.17936e-51	CD8 T
SYTL1	Patient 8_Day 8	2.26286e-28	0.286839	0.247	0.145	4.52571e-25	CD8 T
SYTL1	Patient 8_Day 8	1.26382e-22	0.516389	0.405	0.155	2.52764e-19	NK
SYNM	Patient 7_Preinfusion	4.54483e-25	1.15138	0.24	0.002	9.08967e-22	Megakaryocytes
SYNE2	Healthy	0	1.05544	0.729	0.242	0	CD8 T
SYNE2	Healthy	9.5796e-17	0.370549	0.778	0.316	1.91592e-13	Gamma Delta T
SYNE2	Healthy	4.26773e-60	0.43959	0.658	0.302	8.53547e-57	NK
SYNE2	Patient 1_Preinfusion	1.10389e-261	1.0107	0.66	0.073	2.20777e-258	CD4 T
SYNE2	Patient 1_Preinfusion	2.02206e-143	1.21266	0.695	0.112	4.04412e-140	CD8 T
SYNE2	Patient 1_Preinfusion	4.06361e-06	1.15121	0.769	0.158	0.00812722	Gamma Delta T
SYNE2	Patient 1_Day 7	6.14899e-272	1.38648	0.707	0.269	1.2298e-268	CD8 T
SYNE2	Patient 1_Day 13	2.34321e-30	0.297731	0.526	0.284	4.68641e-27	CD8 T
SYNE2	Patient 2_Preinfusion	5.22144e-101	1.16836	0.862	0.102	1.04429e-97	CD4 T
SYNE2	Patient 2_Preinfusion	5.99877e-202	1.34075	0.824	0.064	1.19975e-198	CD8 T
SYNE2	Patient 2_Preinfusion	5.68215e-17	1.15136	0.757	0.132	1.13643e-13	NK
SYNE2	Patient 2_Day 31	0	1.101	0.861	0.2	0	CD8 T
SYNE2	Patient 7_Preinfusion	1.79866e-246	0.438523	0.382	0.049	3.59732e-243	CD4 T
SYNE2	Patient 7_Preinfusion	8.84006e-213	0.947324	0.473	0.06	1.76801e-209	CD8 T
SYNE2	Patient 7_Preinfusion	7.2425e-09	0.309761	0.338	0.087	1.4485e-05	Gamma Delta T
SYNE2	Patient 7_Preinfusion	1.56377e-10	0.504855	0.27	0.087	3.12755e-07	NK
SYNE2	Patient 7_Day 24	0	0.590927	0.508	0.214	0	CD8 T
SYNE2	Patient 8_Preinfusion	6.22918e-193	1.40193	0.503	0.125	1.24584e-189	CD8 T
SYNE2	Patient 8_Preinfusion	1.39537e-07	0.396962	0.446	0.161	0.000279074	Gamma Delta T
SYNE2	Patient 8_Day 8	4.82629e-30	0.344945	0.688	0.2	9.65257e-27	CD4 T
SYNE2	Patient 8_Day 8	2.59868e-265	1.43656	0.699	0.085	5.19736e-262	CD8 T
SYNE2	Patient 8_Day 8	1.03709e-10	0.592532	0.718	0.209	2.07418e-07	Gamma Delta T
SYNE2	Patient 8_Day 8	2.87428e-44	0.647948	0.708	0.191	5.74856e-41	NK
SYNE2	Patient 8_Day 21	5.3448e-58	0.236883	0.718	0.359	1.06896e-54	CD4 T
SYNE2	Patient 8_Day 21	0	0.838722	0.726	0.194	0	CD8 T
SYNE2	Patient 8_Day 21	5.57128e-10	0.338727	0.611	0.381	1.11426e-06	Gamma Delta T
SYNE2	Patient 8_Day 21	5.09741e-14	0.322154	0.547	0.377	1.01948e-10	NK
SYNE2	Patient 7_Day 24 CAR T	7.69633e-59	0.817033	0.629	0.521	1.53927e-55	CD8 T
SYNE2	Patient 8_Day 8 CAR T	9.89029e-08	0.459064	0.843	0.816	0.000197806	CD8 T
SYNE1	Healthy	6.74516e-124	0.530777	0.471	0.274	1.34903e-120	CD8 T
SYNE1	Healthy	4.11587e-12	0.382354	0.691	0.302	8.23174e-09	Gamma Delta T
SYNE1	Healthy	1.42533e-80	0.51228	0.664	0.286	2.85067e-77	NK
SYNE1	Patient 1_Preinfusion	3.4105e-21	0.441765	0.355	0.203	6.82101e-18	CD8 T
SYNE1	Patient 1_Preinfusion	3.4592e-08	1.05729	0.615	0.214	6.9184e-05	Gamma Delta T
SYNE1	Patient 1_Day 7	1.8197e-90	0.965014	0.428	0.201	3.63941e-87	CD8 T
SYNE1	Patient 1_Day 13	3.77191e-20	0.211061	0.326	0.156	7.54383e-17	CD8 T
SYNE1	Patient 2_Preinfusion	8.5828e-112	0.872055	0.668	0.164	1.71656e-108	CD8 T
SYNE1	Patient 2_Preinfusion	2.65917e-09	0.863662	0.568	0.21	5.31835e-06	NK
SYNE1	Patient 2_Day 31	1.67913e-188	0.767648	0.678	0.249	3.35826e-185	CD8 T
SYNE1	Patient 7_Preinfusion	4.80156e-15	0.241826	0.214	0.126	9.60312e-12	CD8 T
SYNE1	Patient 7_Day 24	1.05452e-145	0.351945	0.301	0.131	2.10903e-142	CD8 T
SYNE1	Patient 8_Preinfusion	8.29872e-08	0.456696	0.213	0.115	0.000165974	NK
SYNE1	Patient 8_Day 8	4.18636e-95	0.915257	0.526	0.212	8.37272e-92	CD8 T
SYNE1	Patient 8_Day 8	7.39168e-18	0.496604	0.577	0.264	1.47834e-14	NK
SYNE1	Patient 8_Day 21	2.85958e-163	0.5272	0.469	0.167	5.71915e-160	CD8 T
SYNE1	Patient 8_Day 21	1.2886e-06	0.276595	0.406	0.273	0.00257721	Gamma Delta T
SYNE1	Patient 8_Day 21	5.25761e-22	0.362159	0.464	0.264	1.05152e-18	NK
SYNE1	Patient 7_Day 24 CAR T	5.5021e-38	0.648148	0.432	0.35	1.10042e-34	CD8 T
SVIP	Healthy	7.30053e-112	0.238746	0.418	0.199	1.46011e-108	CD4 T
SVIP	Healthy	5.62456e-137	1.2719	0.461	0.259	1.12491e-133	Megakaryocytes
SVIP	Patient 1_Preinfusion	1.3924e-67	0.440464	0.343	0.094	2.78479e-64	CD4 T
SVIP	Patient 1_Preinfusion	1.98526e-17	0.348231	0.282	0.117	3.97053e-14	CD8 T
SVIP	Patient 1_Preinfusion	5.89057e-59	1.69001	0.561	0.125	1.17811e-55	Megakaryocytes
SVIP	Patient 1_Day 7	2.69556e-42	1.72871	0.731	0.117	5.39112e-39	Megakaryocytes
SVIP	Patient 1_Day 13	5.46806e-08	1.22877	0.75	0.12	0.000109361	Megakaryocytes
SVIP	Patient 2_Preinfusion	7.09202e-18	0.237043	0.325	0.074	1.4184e-14	CD4 T
SVIP	Patient 2_Preinfusion	2.22945e-46	2.87441	1	0.084	4.45889e-43	Megakaryocytes
SVIP	Patient 2_Day 31	8.24542e-36	1.93109	0.833	0.111	1.64908e-32	Megakaryocytes
SVIP	Patient 7_Preinfusion	1.01431e-103	2.19564	0.6	0.069	2.02862e-100	Megakaryocytes
SVIP	Patient 7_Day 24	1.36894e-12	1.5888	0.45	0.076	2.73789e-09	Megakaryocytes
SVIP	Patient 8_Preinfusion	4.56404e-145	1.76592	0.72	0.096	9.12808e-142	Megakaryocytes
SVIP	Patient 8_Day 8	3.2265e-13	0.245221	0.277	0.051	6.453e-10	CD4 T
SVIP	Patient 8_Day 8	1.25494e-64	2.01884	0.5	0.053	2.50989e-61	Megakaryocytes
SVIP	Patient 8_Day 21	3.37639e-93	2.5584	0.65	0.109	6.75278e-90	Megakaryocytes
SVIP	Patient 8_Day 21	2.84199e-08	0.536137	0.636	0.109	5.68399e-05	B cells
STXBP2	Healthy	0	1.04984	0.934	0.224	0	Monocytes
STXBP2	Healthy	1.94859e-73	1.12028	0.626	0.452	3.89718e-70	Megakaryocytes
STXBP2	Patient 1_Preinfusion	1.46507e-258	0.564395	0.785	0.261	2.93014e-255	Monocytes
STXBP2	Patient 1_Preinfusion	1.45723e-51	1.0209	0.509	0.642	2.91446e-48	Megakaryocytes
STXBP2	Patient 1_Day 7	0	0.595726	0.739	0.117	0	Monocytes
STXBP2	Patient 1_Day 7	8.6297e-07	0.729544	0.462	0.251	0.00172594	Megakaryocytes
STXBP2	Patient 2_Preinfusion	1.47811e-137	0.767652	0.781	0.281	2.95622e-134	Monocytes
STXBP2	Patient 2_Day 24	1.59838e-07	0.258088	0.5	0.083	0.000319677	Monocytes
STXBP2	Patient 2_Day 31	0	0.903917	0.828	0.185	0	Monocytes
STXBP2	Patient 2_Day 31	2.86146e-06	0.919059	0.833	0.399	0.00572291	Megakaryocytes
STXBP2	Patient 7_Preinfusion	0	0.579254	0.599	0.175	0	Monocytes
STXBP2	Patient 7_Preinfusion	4.64523e-49	1.26862	0.58	0.487	9.29045e-46	Megakaryocytes
STXBP2	Patient 7_Day 24	0	0.427798	0.478	0.1	0	Monocytes
STXBP2	Patient 8_Preinfusion	0	0.644175	0.668	0.129	0	Monocytes
STXBP2	Patient 8_Preinfusion	6.22259e-26	0.68102	0.451	0.436	1.24452e-22	Megakaryocytes
STXBP2	Patient 8_Day 8	2.76594e-247	0.5693	0.787	0.22	5.53187e-244	Monocytes
STXBP2	Patient 8_Day 8	5.31015e-49	1.3701	0.632	0.596	1.06203e-45	Megakaryocytes
STXBP2	Patient 8_Day 21	0	0.746789	0.828	0.263	0	Monocytes
STXBP2	Patient 8_Day 21	7.18672e-33	1.69519	0.85	0.515	1.43734e-29	Megakaryocytes
STMN3	Healthy	1.89053e-136	0.259443	0.348	0.131	3.78106e-133	CD4 T
STMN3	Patient 8_Day 8	4.19217e-09	0.204488	0.223	0.049	8.38433e-06	CD4 T
STMN1	Healthy	1.99352e-36	0.203083	0.227	0.127	3.98703e-33	B cells
STMN1	Patient 1_Preinfusion	6.13587e-113	1.17564	0.322	0.026	1.22717e-109	CD8 T
STMN1	Patient 2_Preinfusion	2.83461e-74	1.23185	0.27	0.016	5.66923e-71	CD8 T
STMN1	Patient 7_Preinfusion	1.10827e-302	0.979865	0.368	0.028	2.21654e-299	CD8 T
STMN1	Patient 7_Day 24	6.81773e-218	0.42722	0.237	0.07	1.36355e-214	CD8 T
STMN1	Patient 8_Day 8	1.48512e-76	0.679265	0.218	0.037	2.97025e-73	CD8 T
STMN1	Patient 8_Day 21	1.24143e-133	0.702809	0.256	0.073	2.48285e-130	CD8 T
STMN1	Patient 8_Day 21	9.03459e-14	1.03759	0.864	0.137	1.80692e-10	B cells
STMN1	Patient 1_Product	9.81458e-32	0.732793	0.7	0.452	1.96292e-28	CD8 T
STMN1	Patient 2_Product	1.69294e-23	0.51983	0.454	0.196	3.38588e-20	CD8 T
STMN1	Patient 7_Product	8.02172e-12	0.410045	0.718	0.55	1.60434e-08	CD8 T
STMN1	Patient 7_Day 24 CAR T	1.83895e-20	0.418124	0.762	0.35	3.67789e-17	DC
STMN1	Patient 7_Day 24 CAR T	3.49802e-46	0.240449	0.352	0.367	6.99604e-43	CD8 T
STMN1	Patient 8_Product	6.03764e-24	0.455348	0.636	0.444	1.20753e-20	CD8 T
STMN1	Patient 8_Day 8 CAR T	4.23046e-06	0.284305	0.635	0.76	0.00846093	CD8 T
STK17A	Healthy	1.75806e-88	0.201445	0.576	0.362	3.51613e-85	CD4 T
STK17A	Healthy	2.33291e-53	0.302286	0.573	0.394	4.66583e-50	CD8 T
STK17A	Healthy	4.64098e-07	0.290822	0.716	0.42	0.000928196	Gamma Delta T
STK17A	Healthy	3.8195e-61	0.316845	0.563	0.398	7.639e-58	B cells
STK17A	Healthy	2.16207e-45	0.373815	0.708	0.408	4.32413e-42	NK
STK17A	Patient 1_Preinfusion	1.4999e-138	0.721549	0.623	0.222	2.99979e-135	CD4 T
STK17A	Patient 1_Preinfusion	2.90754e-107	1.06107	0.692	0.245	5.81508e-104	CD8 T
STK17A	Patient 1_Day 7	1.61544e-81	0.699931	0.522	0.321	3.23088e-78	CD8 T
STK17A	Patient 2_Preinfusion	1.10022e-31	0.457653	0.506	0.115	2.20044e-28	CD4 T
STK17A	Patient 2_Preinfusion	6.26695e-60	0.527484	0.433	0.102	1.25339e-56	CD8 T
STK17A	Patient 2_Day 31	1.97584e-156	0.566391	0.539	0.157	3.95167e-153	CD8 T
STK17A	Patient 7_Preinfusion	2.58928e-120	0.350582	0.327	0.101	5.17856e-117	CD4 T
STK17A	Patient 7_Preinfusion	7.6594e-78	0.461395	0.369	0.11	1.53188e-74	CD8 T
STK17A	Patient 7_Preinfusion	8.96498e-07	0.326133	0.325	0.127	0.001793	Gamma Delta T
STK17A	Patient 7_Preinfusion	1.21317e-15	0.417649	0.287	0.126	2.42633e-12	NK
STK17A	Patient 7_Day 24	0	0.413236	0.463	0.183	6.10366e-306	CD8 T
STK17A	Patient 8_Preinfusion	1.38338380835549e-322	0.49006	0.518	0.152	2.76676761671098e-319	CD4 T
STK17A	Patient 8_Preinfusion	1.91129e-73	0.561117	0.471	0.228	3.82257e-70	CD8 T
STK17A	Patient 8_Day 8	1.10878e-23	0.60913	0.741	0.277	2.21755e-20	CD4 T
STK17A	Patient 8_Day 8	5.15458e-154	0.91248	0.607	0.206	1.03092e-150	CD8 T
STK17A	Patient 8_Day 8	6.45272e-21	0.521888	0.613	0.276	1.29054e-17	NK
STK17A	Patient 8_Day 21	3.26482e-296	0.71264	0.702	0.289	6.52964e-293	CD8 T
STK17A	Patient 8_Day 21	3.54553e-08	0.289506	0.617	0.434	7.09106e-05	Gamma Delta T
STK17A	Patient 8_Day 21	1.15695e-38	0.4883	0.693	0.422	2.31391e-35	NK
STK17A	Patient 7_Day 24 CAR T	6.18742e-19	0.261675	0.774	0.788	1.23748e-15	CD8 T
STEAP4	Healthy	0	0.288144	0.265	0.006	0	Monocytes
STAT4	Healthy	1.49707e-109	0.389057	0.325	0.113	2.99413e-106	CD8 T
STAT4	Healthy	4.11409e-20	0.415154	0.593	0.143	8.22817e-17	Gamma Delta T
STAT4	Healthy	6.12471e-72	0.443546	0.461	0.13	1.22494e-68	NK
STAT4	Patient 2_Preinfusion	1.08214e-14	0.25287	0.219	0.038	2.16428e-11	CD4 T
STAT4	Patient 2_Preinfusion	4.02561e-48	0.35551	0.257	0.024	8.05123e-45	CD8 T
STAT4	Patient 2_Day 31	8.94026e-73	0.332333	0.286	0.065	1.78805e-69	CD8 T
STAT4	Patient 8_Day 8	2.58046e-06	0.444649	0.333	0.062	0.00516093	Gamma Delta T
STAT4	Patient 8_Day 8	3.68704e-11	0.370274	0.22	0.057	7.37408e-08	NK
STAT4	Patient 8_Day 21	1.85213e-15	0.243753	0.227	0.098	3.70425e-12	NK
STAT1	Patient 1_Preinfusion	3.38955e-191	0.388909	0.941	0.581	6.77909e-188	Monocytes
STAT1	Patient 1_Day 7	1.03798e-54	0.42022	0.671	0.811	2.07595e-51	CD8 T
STAT1	Patient 2_Preinfusion	7.36449e-45	0.381517	0.827	0.583	1.4729e-41	Monocytes
STAT1	Patient 2_Day 31	7.93164e-70	0.243349	0.853	0.565	1.58633e-66	Monocytes
STAT1	Patient 7_Preinfusion	1.79496e-25	0.442091	0.18	0.474	3.58993e-22	Megakaryocytes
STAT1	Patient 8_Preinfusion	1.01205e-279	0.352113	0.631	0.281	2.0241e-276	Monocytes
STAT1	Patient 8_Day 21	2.66994e-77	0.244245	0.676	0.741	5.33988e-74	CD8 T
STAT1	Patient 7_Day 24 CAR T	1.71908e-10	0.228501	0.576	0.555	3.43816e-07	CD8 T
STAT1	Patient 8_Product	1.41893e-07	0.344024	0.61	0.43	0.000283786	Monocytes
SSX2IP	Healthy	5.61296e-69	0.82587	0.235	0.04	1.12259e-65	Megakaryocytes
SSX2IP	Patient 2_Preinfusion	3.33611e-09	1.39799	0.333	0.023	6.67221e-06	Megakaryocytes
SSX2IP	Patient 2_Day 31	1.43017e-10	0.937357	0.5	0.036	2.86034e-07	Megakaryocytes
SSX2IP	Patient 7_Preinfusion	5.05233e-52	1.53683	0.34	0.02	1.01047e-48	Megakaryocytes
SSX2IP	Patient 8_Preinfusion	6.58924e-46	0.912913	0.293	0.015	1.31785e-42	Megakaryocytes
SSX2IP	Patient 8_Day 8	1.14981e-14	0.992652	0.237	0.039	2.29962e-11	Megakaryocytes
SSX2IP	Patient 8_Day 21	1.53909e-26	1.37601	0.4	0.046	3.07817e-23	Megakaryocytes
SRSF7	Healthy	8.71553e-153	0.480887	0.88	0.832	1.74311e-149	CD8 T
SRSF7	Patient 1_Preinfusion	4.56991e-72	0.376209	0.536	0.437	9.13982e-69	CD4 T
SRSF7	Patient 1_Preinfusion	4.92344e-112	0.722891	0.615	0.438	9.84688e-109	CD8 T
SRSF7	Patient 1_Day 7	2.82511e-124	1.12687	0.692	0.572	5.65021e-121	CD8 T
SRSF7	Patient 1_Day 13	2.14632e-38	0.371414	0.565	0.38	4.29263e-35	CD8 T
SRSF7	Patient 2_Preinfusion	1.63664e-28	0.543009	0.819	0.445	3.27328e-25	CD4 T
SRSF7	Patient 2_Preinfusion	1.63093e-133	0.913113	0.796	0.427	3.26187e-130	CD8 T
SRSF7	Patient 2_Preinfusion	4.62825e-06	0.51721	0.649	0.462	0.0092565	NK
SRSF7	Patient 2_Day 31	1.30069e-160	0.564301	0.8	0.653	2.60137e-157	CD8 T
SRSF7	Patient 7_Preinfusion	8.46728e-100	0.488929	0.505	0.316	1.69346e-96	CD8 T
SRSF7	Patient 7_Preinfusion	7.18832e-14	0.223291	0.311	0.33	1.43766e-10	NK
SRSF7	Patient 7_Day 24	1.65024e-71	0.253214	0.476	0.399	3.30048e-68	CD8 T
SRSF7	Patient 8_Preinfusion	2.36294e-78	0.203925	0.453	0.315	4.72588e-75	CD4 T
SRSF7	Patient 8_Preinfusion	6.15757e-121	0.659966	0.494	0.337	1.23151e-117	CD8 T
SRSF7	Patient 8_Day 8	1.27527e-176	0.9526	0.654	0.497	2.55054e-173	CD8 T
SRSF7	Patient 8_Day 8	3.62644e-24	0.540379	0.75	0.519	7.25287e-21	NK
SRSF7	Patient 8_Day 21	2.57245e-144	0.346623	0.663	0.631	5.14491e-141	CD8 T
SRSF7	Patient 8_Day 21	1.24587e-14	0.26382	0.651	0.642	2.49174e-11	Gamma Delta T
SRSF7	Patient 7_Day 24 CAR T	2.72454e-27	0.280165	0.59	0.629	5.44907e-24	CD8 T
SRSF11	Healthy	5.86936e-102	0.429426	0.657	0.683	1.17387e-98	CD8 T
SRSF11	Patient 1_Preinfusion	2.68685e-31	0.308626	0.502	0.527	5.3737e-28	CD8 T
SRSF11	Patient 1_Day 7	2.88758e-57	0.776048	0.348	0.413	5.77515e-54	CD8 T
SRSF11	Patient 7_Preinfusion	1.07251e-06	0.247561	0.335	0.31	0.00214503	CD8 T
SRSF11	Patient 7_Day 24	8.00546e-61	0.313664	0.363	0.275	1.60109e-57	CD8 T
SRSF11	Patient 8_Preinfusion	7.31254e-74	0.612961	0.335	0.319	1.46251e-70	CD8 T
SRSF11	Patient 8_Day 8	5.81624e-99	0.663679	0.462	0.462	1.16325e-95	CD8 T
SRSF11	Patient 8_Day 8	1.60611e-10	0.253865	0.446	0.463	3.21221e-07	NK
SRSF11	Patient 7_Day 24 CAR T	1.31312e-36	0.664832	0.553	0.503	2.62625e-33	CD8 T
SRGN	Healthy	0	1.29078	0.998	0.613	0	Monocytes
SRGN	Healthy	6.57245e-87	1.56713	0.948	0.736	1.31449e-83	Megakaryocytes
SRGN	Healthy	5.63362e-60	0.270057	0.975	0.726	1.12672e-56	NK
SRGN	Patient 1_Preinfusion	0	0.674892	0.991	0.692	0	Monocytes
SRGN	Patient 1_Preinfusion	1.19453e-34	0.890216	0.842	0.91	2.38905e-31	Megakaryocytes
SRGN	Patient 1_Day 7	5.92043e-270	0.587846	0.976	0.782	1.18409e-266	Monocytes
SRGN	Patient 1_Day 13	7.80141e-07	0.244701	0.914	0.848	0.00156028	Gamma Delta T
SRGN	Patient 1_Day 13	2.57279e-06	0.90169	0.5	0.851	0.00514559	Megakaryocytes
SRGN	Patient 2_Preinfusion	2.69792e-173	0.657218	0.989	0.882	5.39585e-170	Monocytes
SRGN	Patient 2_Day 31	5.75315e-184	0.538047	0.988	0.885	1.15063e-180	Monocytes
SRGN	Patient 2_Day 31	4.43688e-17	1.37917	1	0.919	8.87376e-14	Megakaryocytes
SRGN	Patient 2_Day 31	3.33905e-06	0.247748	0.961	0.918	0.0066781	NK
SRGN	Patient 7_Preinfusion	0	0.827508	0.985	0.647	0	Monocytes
SRGN	Patient 7_Preinfusion	2.91436e-48	1.33899	0.92	0.895	5.82872e-45	Megakaryocytes
SRGN	Patient 7_Day 24	6.19461e-25	0.322701	0.987	0.659	1.23892e-21	DC
SRGN	Patient 7_Day 24	0	0.447528	0.889	0.577	0	Monocytes
SRGN	Patient 7_Day 24	2.80586e-56	0.305093	0.676	0.662	5.61171e-53	NK
SRGN	Patient 8_Preinfusion	0	1.10323	0.995	0.687	0	Monocytes
SRGN	Patient 8_Day 8	2.46791e-136	0.307436	0.991	0.798	4.93581e-133	Monocytes
SRGN	Patient 8_Day 8	6.52938e-63	1.37678	0.789	0.927	1.30588e-59	Megakaryocytes
SRGN	Patient 8_Day 21	9.4129e-243	0.404353	0.991	0.855	1.88258e-239	Monocytes
SRGN	Patient 8_Day 21	3.49535e-22	1.37749	0.8	0.916	6.9907e-19	Megakaryocytes
SRGN	Patient 8_Day 21	1.57845e-13	0.213208	0.928	0.915	3.15691e-10	NK
SRGN	Patient 7_Day 24 CAR T	5.42034e-26	0.220262	0.614	0.586	1.08407e-22	CD4 T
SRGN	Patient 7_Day 24 CAR T	1.92853e-34	0.245019	0.782	0.575	3.85705e-31	Gamma Delta T
SREK1	Patient 1_Day 7	3.76518e-77	0.818077	0.266	0.414	7.53035e-74	CD8 T
SREK1	Patient 8_Preinfusion	9.42206e-59	0.501004	0.26	0.301	1.88441e-55	CD8 T
SREK1	Patient 8_Day 8	2.828e-59	0.317398	0.372	0.517	5.65599e-56	CD8 T
SREK1	Patient 7_Day 24 CAR T	9.65528e-31	0.627769	0.425	0.39	1.93106e-27	CD8 T
SPX	Healthy	3.55172e-60	1.08587	0.252	0.002	7.10344e-57	Megakaryocytes
SPX	Patient 1_Preinfusion	1.62195e-33	1.20308	0.316	0.004	3.24389e-30	Megakaryocytes
SPX	Patient 1_Day 7	3.80109e-14	0.532832	0.231	0	7.60218e-11	Megakaryocytes
SPX	Patient 2_Preinfusion	7.2446e-09	0.849193	0.333	0	1.44892e-05	Megakaryocytes
SPX	Patient 2_Day 31	1.58881e-19	1.02856	0.583	0	3.17762e-16	Megakaryocytes
SPX	Patient 7_Preinfusion	4.06e-28	1.16919	0.28	0.002	8.12e-25	Megakaryocytes
SPX	Patient 7_Day 24	5.41038e-13	0.475857	0.25	0	1.08208e-09	Megakaryocytes
SPX	Patient 8_Preinfusion	7.22829e-26	0.574134	0.207	0.006	1.44566e-22	Megakaryocytes
SPX	Patient 8_Day 8	3.0916e-19	1.20211	0.237	0.001	6.18319e-16	Megakaryocytes
SPX	Patient 8_Day 21	3.21654e-20	1.6277	0.4	0	6.43308e-17	Megakaryocytes
SPTBN1	Patient 1_Preinfusion	2.09838e-39	0.261001	0.217	0.115	4.19675e-36	CD4 T
SPTBN1	Patient 1_Preinfusion	1.14779e-12	0.274716	0.24	0.12	2.29558e-09	CD8 T
SPTBN1	Patient 2_Preinfusion	6.76027e-11	0.248779	0.219	0.071	1.35205e-07	CD4 T
SPTBN1	Patient 8_Day 8	1.92625e-07	0.256478	0.259	0.082	0.00038525	CD4 T
SPTAN1	Healthy	4.52634e-72	0.306661	0.431	0.303	9.05268e-69	CD8 T
SPTAN1	Patient 1_Preinfusion	2.51311e-82	0.438374	0.44	0.223	5.02622e-79	CD4 T
SPTAN1	Patient 1_Preinfusion	1.72793e-30	0.426243	0.418	0.241	3.45586e-27	CD8 T
SPTAN1	Patient 1_Preinfusion	5.9228e-07	0.795841	0.462	0.254	0.00118456	Gamma Delta T
SPTAN1	Patient 1_Day 7	4.77159e-32	0.588954	0.285	0.202	9.54318e-29	CD8 T
SPTAN1	Patient 2_Preinfusion	1.03982e-19	0.383788	0.488	0.171	2.07964e-16	CD4 T
SPTAN1	Patient 2_Preinfusion	1.25583e-28	0.36023	0.379	0.166	2.51166e-25	CD8 T
SPTAN1	Patient 2_Preinfusion	2.23017e-06	0.504343	0.324	0.185	0.00446034	NK
SPTAN1	Patient 2_Day 31	7.95491e-61	0.303761	0.372	0.24	1.59098e-57	CD8 T
SPTAN1	Patient 7_Preinfusion	6.45238e-26	0.25797	0.215	0.097	1.29048e-22	CD8 T
SPTAN1	Patient 8_Preinfusion	1.64215e-69	0.652583	0.287	0.123	3.28429e-66	CD8 T
SPTAN1	Patient 8_Day 8	1.03667e-07	0.303186	0.455	0.226	0.000207334	CD4 T
SPTAN1	Patient 8_Day 8	2.95473e-62	0.636071	0.372	0.196	5.90946e-59	CD8 T
SPTAN1	Patient 8_Day 21	3.26431e-19	0.206417	0.491	0.286	6.52861e-16	CD4 T
SPTAN1	Patient 8_Day 21	9.27502e-64	0.336089	0.382	0.256	1.855e-60	CD8 T
SPON2	Healthy	3.15539e-43	1.20825	0.741	0.096	6.31079e-40	Gamma Delta T
SPON2	Healthy	0	1.90722	0.837	0.062	0	NK
SPON2	Patient 1_Day 7	3.3684e-43	0.442769	0.302	0.151	6.73679e-40	CD8 T
SPON2	Patient 1_Day 7	3.96346e-32	0.201267	0.485	0.228	7.92691e-29	Gamma Delta T
SPON2	Patient 1_Day 7	6.88952e-11	0.697951	0.525	0.244	1.3779e-07	NK
SPON2	Patient 1_Day 13	1.17898e-08	0.446856	0.373	0.171	2.35796e-05	NK
SPON2	Patient 2_Preinfusion	7.25089e-53	0.45693	0.304	0.029	1.45018e-49	CD8 T
SPON2	Patient 2_Preinfusion	2.13954e-46	1.8126	0.784	0.048	4.27907e-43	NK
SPON2	Patient 2_Day 31	1.49017e-66	0.21299	0.282	0.071	2.98033e-63	CD8 T
SPON2	Patient 2_Day 31	3.01249e-06	0.78538	0.458	0.189	0.00602498	Gamma Delta T
SPON2	Patient 2_Day 31	5.89042e-44	1.11531	0.618	0.178	1.17808e-40	NK
SPON2	Patient 7_Preinfusion	7.19214e-15	0.474608	0.26	0.026	1.43843e-11	Gamma Delta T
SPON2	Patient 7_Preinfusion	1.33618e-79	1.23612	0.426	0.023	2.67236e-76	NK
SPON2	Patient 7_Day 24	1.43827e-25	0.403965	0.325	0.126	2.87654e-22	Gamma Delta T
SPON2	Patient 7_Day 24	1.51554e-168	0.805732	0.407	0.115	3.03107e-165	NK
SPON2	Patient 8_Preinfusion	2.906e-17	0.655289	0.246	0.021	5.81201e-14	Gamma Delta T
SPON2	Patient 8_Preinfusion	4.54497e-25	0.78156	0.253	0.021	9.08994e-22	NK
SPON2	Patient 8_Day 8	1.31343e-70	0.546731	0.279	0.044	2.62686e-67	CD8 T
SPON2	Patient 8_Day 8	2.0649e-09	0.902693	0.462	0.09	4.12981e-06	Gamma Delta T
SPON2	Patient 8_Day 8	1.80357e-37	0.778385	0.458	0.076	3.60714e-34	NK
SPON2	Patient 8_Day 21	1.42988e-137	0.358546	0.353	0.094	2.85977e-134	CD8 T
SPON2	Patient 8_Day 21	3.32728e-13	0.507761	0.411	0.182	6.65456e-10	Gamma Delta T
SPON2	Patient 8_Day 21	1.06694e-87	0.958054	0.536	0.166	2.13389e-84	NK
SPOCK2	Healthy	0	0.449489	0.638	0.217	0	CD4 T
SPOCK2	Healthy	1.59082e-192	0.58842	0.613	0.284	3.18165e-189	CD8 T
SPOCK2	Patient 1_Preinfusion	1.36691e-246	0.856324	0.576	0.048	2.73382e-243	CD4 T
SPOCK2	Patient 1_Preinfusion	1.03211e-71	0.664231	0.47	0.095	2.06423e-68	CD8 T
SPOCK2	Patient 1_Day 7	3.62045e-53	0.305015	0.565	0.141	7.2409e-50	CD4 T
SPOCK2	Patient 2_Preinfusion	5.25289e-113	0.888154	0.681	0.023	1.05058e-109	CD4 T
SPOCK2	Patient 2_Day 31	8.41099e-37	0.447734	0.66	0.181	1.6822e-33	CD4 T
SPOCK2	Patient 2_Day 31	4.69646e-54	0.315899	0.289	0.089	9.39292e-51	CD8 T
SPOCK2	Patient 7_Preinfusion	3.78914e-255	0.413049	0.313	0.023	7.57827e-252	CD4 T
SPOCK2	Patient 7_Preinfusion	1.38867e-63	0.442898	0.223	0.045	2.77735e-60	CD8 T
SPOCK2	Patient 7_Preinfusion	4.59507e-14	0.411217	0.351	0.055	9.19015e-11	Gamma Delta T
SPOCK2	Patient 8_Preinfusion	0	0.261953	0.387	0.057	0	CD4 T
SPOCK2	Patient 8_Preinfusion	3.2697e-85	0.968688	0.354	0.124	6.5394e-82	CD8 T
SPOCK2	Patient 8_Day 8	5.6609e-63	0.769574	0.652	0.045	1.13218e-59	CD4 T
SPOCK2	Patient 8_Day 21	1.87567e-133	0.578884	0.586	0.098	3.75134e-130	CD4 T
SPOCK2	Patient 8_Day 21	4.81122e-32	0.220241	0.206	0.097	9.62244e-29	CD8 T
SPOCK2	Patient 7_Day 24 CAR T	2.61571e-42	0.372959	0.312	0.099	5.23141e-39	CD4 T
SPINK2	Patient 1_Preinfusion	4.26826e-09	1.69447	0.6	0.004	8.53652e-06	B cells
SPIB	Healthy	0	1.08916	0.616	0.023	0	B cells
SPIB	Patient 2_Day 31	1.89659e-18	1.61816	1	0.003	3.79319e-15	B cells
SPIB	Patient 8_Day 21	3.88987e-40	1.12739	0.773	0.005	7.77974e-37	B cells
SPATA13	Healthy	9.99252e-59	0.229307	0.237	0.201	1.9985e-55	CD8 T
SPATA13	Patient 7_Day 24 CAR T	1.2205e-23	0.376683	0.252	0.194	2.441e-20	CD8 T
SP4	Patient 2_Day 31	5.16549e-52	0.262835	0.202	0.056	1.0331e-48	CD8 T
SOS1	Patient 8_Product	1.18148e-11	0.340423	0.847	0.701	2.36296e-08	CD4 T
SORL1	Healthy	2.98495e-73	0.262626	0.488	0.514	5.96991e-70	CD8 T
SORL1	Patient 1_Day 7	1.44998e-133	0.21356	0.311	0.06	2.89997e-130	Monocytes
SORL1	Patient 2_Preinfusion	3.90885e-06	0.430519	0.432	0.367	0.00781769	NK
SORL1	Patient 8_Day 8	8.99624e-123	0.280824	0.485	0.119	1.79925e-119	Monocytes
SOD2	Healthy	0	0.531671	0.711	0.199	0	Monocytes
SOD2	Healthy	5.611e-133	1.30463	0.557	0.363	1.1222e-129	Megakaryocytes
SOD2	Patient 1_Preinfusion	2.29074e-108	0.235639	0.594	0.251	4.58148e-105	Monocytes
SOD2	Patient 1_Preinfusion	1.06697e-82	1.48786	0.684	0.498	2.13395e-79	Megakaryocytes
SOD2	Patient 1_Day 7	0	0.912079	0.828	0.09	0	Monocytes
SOD2	Patient 1_Day 13	4.98773e-71	0.250309	0.373	0.037	9.97546e-68	Monocytes
SOD2	Patient 1_Day 13	7.81171e-09	1.30618	0.5	0.075	1.56234e-05	Megakaryocytes
SOD2	Patient 2_Preinfusion	5.23619e-108	0.727687	0.663	0.206	1.04724e-104	Monocytes
SOD2	Patient 2_Day 24	2.99694e-06	0.272749	0.382	0.047	0.00599388	Monocytes
SOD2	Patient 2_Day 31	4.32055e-265	0.700942	0.722	0.144	8.64111e-262	Monocytes
SOD2	Patient 2_Day 31	2.10129e-10	1.21503	0.833	0.336	4.20257e-07	Megakaryocytes
SOD2	Patient 7_Preinfusion	0	0.706049	0.582	0.128	0	Monocytes
SOD2	Patient 7_Preinfusion	9.1604e-17	0.481661	0.3	0.463	1.83208e-13	Megakaryocytes
SOD2	Patient 7_Day 24	0	0.446101	0.413	0.05	0	Monocytes
SOD2	Patient 8_Preinfusion	0	0.364057	0.56	0.143	0	Monocytes
SOD2	Patient 8_Preinfusion	2.72969e-83	0.224512	0.126	0.41	5.45939e-80	CD8 T
SOD2	Patient 8_Preinfusion	5.60076e-20	0.565527	0.488	0.38	1.12015e-16	Megakaryocytes
SOD2	Patient 8_Day 8	1.44054e-203	0.412662	0.635	0.131	2.88107e-200	Monocytes
SOD2	Patient 8_Day 8	3.81856e-61	1.4698	0.553	0.464	7.63712e-58	Megakaryocytes
SOD2	Patient 8_Day 21	0	0.625698	0.682	0.121	0	Monocytes
SOD2	Patient 8_Day 21	3.62853e-20	1.29667	0.5	0.372	7.25706e-17	Megakaryocytes
SOCS3	Patient 1_Day 7	0	0.508811	0.623	0.103	0	Monocytes
SOCS3	Patient 1_Day 13	8.31165e-13	0.214586	0.354	0.111	1.66233e-09	CD4 T
SOCS3	Patient 2_Preinfusion	1.55595e-13	0.314823	0.444	0.234	3.1119e-10	CD4 T
SOCS3	Patient 2_Day 31	1.17746e-13	0.237809	0.308	0.094	2.35492e-10	CD4 T
SOCS3	Patient 8_Day 8	0	1.02302	0.761	0.122	0	Monocytes
SOCS3	Patient 8_Day 21	1.16427e-134	0.210216	0.281	0.058	2.32855e-131	Monocytes
SOCS2	Patient 8_Product	3.86883e-12	0.300132	0.4	0.251	7.73765e-09	CD4 T
SOCS1	Patient 1_Preinfusion	5.49405e-110	0.527277	0.326	0.063	1.09881e-106	CD4 T
SOCS1	Patient 1_Day 7	1.38158e-11	0.266315	0.447	0.272	2.76317e-08	CD4 T
SOCS1	Patient 2_Preinfusion	1.57558e-35	0.406147	0.319	0.04	3.15115e-32	CD4 T
SOCS1	Patient 7_Preinfusion	1.35756e-226	0.376368	0.269	0.023	2.71513e-223	CD4 T
SOCS1	Patient 8_Preinfusion	1.30185e-276	0.40668	0.313	0.046	2.6037e-273	CD4 T
SOCS1	Patient 8_Day 8	8.78698e-16	0.337827	0.241	0.028	1.7574e-12	CD4 T
SNX22	Healthy	0	0.578079	0.356	0.012	0	B cells
SNRPN	Healthy	4.83986e-107	0.252089	0.514	0.301	9.67973e-104	CD4 T
SNRPN	Healthy	5.63643e-130	1.19581	0.478	0.36	1.12729e-126	Megakaryocytes
SNRPN	Patient 1_Preinfusion	2.99889e-91	0.493113	0.361	0.087	5.99778e-88	CD4 T
SNRPN	Patient 1_Preinfusion	1.34638e-55	1.50014	0.509	0.123	2.69276e-52	Megakaryocytes
SNRPN	Patient 1_Day 7	5.50119e-09	0.938247	0.231	0.133	1.10024e-05	Megakaryocytes
SNRPN	Patient 1_Day 13	2.02301e-08	1.11608	0.5	0.209	4.04602e-05	Megakaryocytes
SNRPN	Patient 2_Preinfusion	4.47125e-24	0.344762	0.375	0.076	8.9425e-21	CD4 T
SNRPN	Patient 2_Preinfusion	5.60583e-28	0.290445	0.266	0.071	1.12117e-24	CD8 T
SNRPN	Patient 2_Preinfusion	2.39815e-11	1.09376	0.444	0.09	4.7963e-08	Megakaryocytes
SNRPN	Patient 2_Day 31	1.52879e-48	0.248407	0.296	0.133	3.05758e-45	CD8 T
SNRPN	Patient 2_Day 31	1.38421e-07	0.79068	0.5	0.225	0.000276841	Megakaryocytes
SNRPN	Patient 8_Preinfusion	8.1452e-29	0.722935	0.354	0.083	1.62904e-25	Megakaryocytes
SNRPN	Patient 8_Day 8	1.95799e-08	0.200807	0.33	0.113	3.91597e-05	CD4 T
SNRPN	Patient 8_Day 8	1.56181e-64	1.74292	0.395	0.117	3.12363e-61	Megakaryocytes
SNRPN	Patient 8_Day 21	1.29763e-49	0.225416	0.337	0.223	2.59527e-46	CD8 T
SNRPN	Patient 8_Day 21	1.62854e-19	1.19438	0.5	0.263	3.25708e-16	Megakaryocytes
SNRPN	Patient 8_Day 21	5.89446e-09	0.74014	0.773	0.262	1.17889e-05	B cells
SNRPN	Patient 7_Day 24 CAR T	5.1914e-28	0.222088	0.268	0.171	1.03828e-24	CD4 T
SNCA	Healthy	0	2.28953	0.765	0.075	0	Megakaryocytes
SNCA	Patient 1_Preinfusion	6.24389e-120	2.43618	0.789	0.163	1.24878e-116	Megakaryocytes
SNCA	Patient 1_Day 7	5.76273e-43	2.08008	0.769	0.027	1.15255e-39	Megakaryocytes
SNCA	Patient 1_Day 13	2.25835e-09	1.48055	0.5	0.009	4.51669e-06	Megakaryocytes
SNCA	Patient 2_Preinfusion	3.43596e-38	1.97032	0.778	0.112	6.87191e-35	Megakaryocytes
SNCA	Patient 2_Day 31	3.24786e-51	2.07816	0.833	0.045	6.49572e-48	Megakaryocytes
SNCA	Patient 7_Preinfusion	8.01478e-213	2.56386	0.84	0.085	1.60296e-209	Megakaryocytes
SNCA	Patient 7_Day 24	8.36279e-29	1.12763	0.55	0.008	1.67256e-25	Megakaryocytes
SNCA	Patient 8_Preinfusion	1.69898e-105	1.30097	0.476	0.065	3.39796e-102	Megakaryocytes
SNCA	Patient 8_Day 8	4.80593e-131	2.96006	0.737	0.064	9.61186e-128	Megakaryocytes
SNCA	Patient 8_Day 21	1.3618e-81	2.65908	0.8	0.026	2.7236e-78	Megakaryocytes
SMPD3	Patient 2_Day 31	2.03169e-15	1.5384	1	0.011	4.06338e-12	B cells
SMPD3	Patient 8_Day 21	1.29565e-32	1.02061	0.773	0.006	2.5913e-29	B cells
SMOX	Healthy	2.60225e-122	1.81382	0.496	0.008	5.20451e-119	Megakaryocytes
SMOX	Patient 1_Preinfusion	5.88878e-98	2.13559	0.614	0.029	1.17776e-94	Megakaryocytes
SMOX	Patient 1_Day 7	1.85146e-33	1.67378	0.577	0.007	3.70292e-30	Megakaryocytes
SMOX	Patient 2_Preinfusion	2.01623e-15	2.08017	0.556	0.006	4.03246e-12	Megakaryocytes
SMOX	Patient 2_Day 31	9.21216e-22	1.52041	0.75	0.003	1.84243e-18	Megakaryocytes
SMOX	Patient 7_Preinfusion	4.20646e-80	1.68929	0.42	0.021	8.41291e-77	Megakaryocytes
SMOX	Patient 8_Preinfusion	1.17842e-62	1.0732	0.402	0.023	2.35684e-59	Megakaryocytes
SMOX	Patient 8_Day 8	2.58898e-66	1.48492	0.342	0.067	5.17795e-63	Megakaryocytes
SMOX	Patient 8_Day 21	6.50351e-48	2.46809	0.55	0.009	1.3007e-44	Megakaryocytes
SMCHD1	Patient 1_Preinfusion	8.27376e-37	0.441883	0.635	0.75	1.65475e-33	CD8 T
SMCHD1	Patient 1_Day 7	7.27313e-80	0.957407	0.662	0.714	1.45463e-76	CD8 T
SMCHD1	Patient 7_Preinfusion	9.02566e-09	0.28723	0.404	0.426	1.80513e-05	CD8 T
SMCHD1	Patient 7_Day 24	1.31779e-61	0.29494	0.454	0.368	2.63558e-58	CD8 T
SMCHD1	Patient 8_Preinfusion	2.31395e-146	1.12934	0.541	0.536	4.62791e-143	CD8 T
SMCHD1	Patient 8_Day 8	4.17168e-77	0.475155	0.58	0.661	8.34336e-74	CD8 T
SMCHD1	Patient 7_Day 24 CAR T	5.43723e-38	0.570384	0.65	0.601	1.08745e-34	CD8 T
SMC4	Patient 1_Preinfusion	1.15585e-92	0.85102	0.415	0.126	2.3117e-89	CD8 T
SMC4	Patient 2_Preinfusion	3.58124e-68	0.635666	0.411	0.111	7.16249e-65	CD8 T
SMC4	Patient 2_Day 31	6.89107e-73	0.361265	0.363	0.201	1.37821e-69	CD8 T
SMC4	Patient 7_Preinfusion	1.07795e-84	0.370689	0.308	0.074	2.15591e-81	CD8 T
SMC4	Patient 8_Day 8	6.94285e-45	0.47259	0.259	0.132	1.38857e-41	CD8 T
SMC4	Patient 8_Day 21	1.49463e-64	0.249944	0.267	0.155	2.98926e-61	CD8 T
SMC4	Patient 1_Product	1.63565e-11	0.343961	0.634	0.456	3.2713e-08	CD8 T
SMC4	Patient 7_Product	3.55542e-07	0.326861	0.672	0.531	0.000711084	CD8 T
SMC4	Patient 7_Day 24 CAR T	5.14108e-22	0.321012	0.284	0.214	1.02822e-18	CD8 T
SMC4	Patient 8_Product	1.20161e-21	0.33408	0.581	0.349	2.40321e-18	CD8 T
SMC4	Patient 8_Day 8 CAR T	1.4088e-07	0.524569	0.567	0.424	0.00028176	CD8 T
SMC2	Patient 1_Preinfusion	5.66684e-59	0.499549	0.25	0.034	1.13337e-55	CD8 T
SMC2	Patient 2_Preinfusion	1.35788e-36	0.365807	0.201	0.033	2.71577e-33	CD8 T
SMC2	Patient 1_Product	5.40702e-12	0.268548	0.398	0.178	1.0814e-08	CD8 T
SMC2	Patient 8_Day 8 CAR T	4.36984e-06	0.402495	0.44	0.312	0.00873968	CD8 T
SLFN5	Healthy	9.97735e-175	0.353875	0.57	0.298	1.99547e-171	CD4 T
SLFN5	Healthy	2.33997e-98	0.449685	0.528	0.346	4.67994e-95	CD8 T
SLFN5	Healthy	1.76157e-32	0.346194	0.592	0.364	3.52314e-29	NK
SLFN5	Patient 1_Preinfusion	2.75725e-68	0.36331	0.369	0.255	5.5145e-65	CD4 T
SLFN5	Patient 1_Preinfusion	3.49404e-23	0.382237	0.398	0.26	6.98808e-20	CD8 T
SLFN5	Patient 1_Day 7	3.98855e-41	0.44023	0.384	0.354	7.97711e-38	CD8 T
SLFN5	Patient 2_Preinfusion	2.65037e-20	0.413413	0.469	0.173	5.30075e-17	CD4 T
SLFN5	Patient 2_Preinfusion	9.93775e-24	0.32067	0.351	0.169	1.98755e-20	CD8 T
SLFN5	Patient 2_Preinfusion	3.99206e-08	0.532163	0.432	0.184	7.98411e-05	NK
SLFN5	Patient 2_Day 31	2.79308e-63	0.344986	0.493	0.355	5.58616e-60	CD8 T
SLFN5	Patient 2_Day 31	1.52209e-06	0.333278	0.618	0.428	0.00304418	NK
SLFN5	Patient 7_Day 24	1.13197e-101	0.230569	0.281	0.141	2.26394e-98	CD8 T
SLFN5	Patient 8_Day 8	3.83603e-37	0.396376	0.234	0.087	7.67207e-34	CD8 T
SLFN5	Patient 8_Day 8	1.33741e-11	0.460211	0.292	0.11	2.67481e-08	NK
SLFN5	Patient 8_Day 21	3.27229e-16	0.218058	0.424	0.244	6.54458e-13	CD4 T
SLFN5	Patient 8_Day 21	9.84355e-61	0.28168	0.35	0.206	1.96871e-57	CD8 T
SLFN5	Patient 8_Day 21	1.9658e-15	0.202975	0.296	0.256	3.93159e-12	NK
SLFN13	Healthy	8.31164e-59	0.270628	0.264	0.044	1.66233e-55	NK
SLFN12L	Healthy	3.18152e-102	0.351463	0.231	0.065	6.36305e-99	CD8 T
SLFN12L	Healthy	4.09134e-07	0.201949	0.296	0.09	0.000818268	Gamma Delta T
SLFN12L	Patient 1_Day 7	1.49357e-52	0.86245	0.236	0.095	2.98714e-49	CD8 T
SLFN12L	Patient 2_Preinfusion	8.48844e-61	0.385475	0.292	0.02	1.69769e-57	CD8 T
SLFN12L	Patient 2_Day 31	1.28831e-60	0.345385	0.279	0.076	2.57662e-57	CD8 T
SLFN12L	Patient 2_Day 31	3.61966e-07	0.271011	0.422	0.184	0.000723931	NK
SLFN12L	Patient 8_Day 8	3.45861e-53	0.494651	0.221	0.039	6.91722e-50	CD8 T
SLFN12L	Patient 8_Day 8	2.33674e-17	0.382072	0.298	0.067	4.67349e-14	NK
SLFN12L	Patient 8_Day 21	4.91575e-69	0.253258	0.21	0.058	9.8315e-66	CD8 T
SLFN12L	Patient 8_Day 21	4.1796e-07	0.231945	0.229	0.11	0.00083592	Gamma Delta T
SLFN12L	Patient 7_Day 24 CAR T	4.0555e-14	0.310546	0.201	0.161	8.111e-11	CD8 T
SLF1	Patient 2_Preinfusion	2.69047e-29	0.282672	0.241	0.056	5.38093e-26	CD8 T
SLF1	Patient 2_Day 31	9.11292e-42	0.29162	0.236	0.098	1.82258e-38	CD8 T
SLF1	Patient 8_Day 21	1.02876e-59	0.239618	0.227	0.093	2.05753e-56	CD8 T
SLF1	Patient 7_Day 24 CAR T	9.58432e-24	0.439472	0.381	0.32	1.91686e-20	CD8 T
SLC4A7	Healthy	6.60859e-48	0.240917	0.208	0.201	1.32172e-44	CD8 T
SLC4A7	Patient 1_Preinfusion	7.88203e-25	0.333251	0.26	0.153	1.57641e-21	CD8 T
SLC4A7	Patient 1_Day 7	5.50716e-28	0.660145	0.207	0.132	1.10143e-24	CD8 T
SLC4A7	Patient 2_Day 31	2.84961e-51	0.329746	0.33	0.201	5.69922e-48	CD8 T
SLC4A7	Patient 8_Day 8	5.72471e-46	0.483278	0.216	0.09	1.14494e-42	CD8 T
SLC4A7	Patient 8_Day 21	1.03568e-41	0.233217	0.224	0.132	2.07136e-38	CD8 T
SLC4A7	Patient 7_Day 24 CAR T	9.30465e-30	0.523358	0.378	0.31	1.86093e-26	CD8 T
SLC40A1	Healthy	1.17566e-219	1.69574	0.478	0.15	2.35132e-216	Megakaryocytes
SLC40A1	Patient 1_Preinfusion	4.12732e-45	1.82768	0.316	0.065	8.25463e-42	Megakaryocytes
SLC40A1	Patient 1_Day 7	3.75577e-11	1.07084	0.269	0.009	7.51154e-08	Megakaryocytes
SLC40A1	Patient 2_Preinfusion	9.64031e-11	1.2057	0.333	0.05	1.92806e-07	Megakaryocytes
SLC40A1	Patient 2_Day 31	2.04473e-17	1.54519	0.583	0.04	4.08946e-14	Megakaryocytes
SLC40A1	Patient 7_Preinfusion	4.95302e-33	0.950311	0.22	0.031	9.90604e-30	Megakaryocytes
SLC40A1	Patient 8_Preinfusion	5.01238e-49	1.01508	0.341	0.024	1.00248e-45	Megakaryocytes
SLC40A1	Patient 8_Day 21	3.7501e-62	2.10956	0.55	0.04	7.5002e-59	Megakaryocytes
SLC38A2	Healthy	2.19939e-61	0.218579	0.52	0.564	4.39879e-58	CD8 T
SLC38A2	Patient 1_Day 7	1.91606e-59	0.452917	0.225	0.354	3.83212e-56	CD8 T
SLC38A2	Patient 8_Preinfusion	1.86922e-35	0.981759	0.237	0.266	3.73844e-32	CD8 T
SLC38A2	Patient 8_Day 8	3.02946e-41	0.317934	0.272	0.343	6.05892e-38	CD8 T
SLC38A2	Patient 8_Day 8	2.71352e-08	0.233359	0.339	0.327	5.42704e-05	NK
SLC38A2	Patient 7_Day 24 CAR T	1.50277e-12	0.322285	0.233	0.214	3.00555e-09	CD8 T
SLC38A1	Healthy	1.41168e-59	0.329874	0.492	0.321	2.82336e-56	CD8 T
SLC38A1	Healthy	7.28376e-56	0.278457	0.5	0.321	1.45675e-52	B cells
SLC38A1	Patient 1_Preinfusion	6.06285e-93	0.481442	0.342	0.067	1.21257e-89	CD4 T
SLC38A1	Patient 1_Preinfusion	1.91797e-54	0.528144	0.385	0.083	3.83594e-51	CD8 T
SLC38A1	Patient 1_Day 7	7.13772e-96	0.834197	0.361	0.136	1.42754e-92	CD8 T
SLC38A1	Patient 2_Preinfusion	7.50172e-32	0.420846	0.406	0.062	1.50034e-28	CD4 T
SLC38A1	Patient 2_Preinfusion	7.86194e-64	0.471987	0.379	0.046	1.57239e-60	CD8 T
SLC38A1	Patient 2_Preinfusion	4.45469e-09	0.496992	0.432	0.075	8.90937e-06	NK
SLC38A1	Patient 2_Day 31	2.19151e-75	0.377209	0.36	0.112	4.38302e-72	CD8 T
SLC38A1	Patient 7_Preinfusion	2.88955e-60	0.288082	0.217	0.048	5.77909e-57	CD8 T
SLC38A1	Patient 7_Day 24	7.44536e-150	0.265175	0.277	0.108	1.48907e-146	CD8 T
SLC38A1	Patient 8_Preinfusion	1.36962e-88	0.954062	0.303	0.09	2.73924e-85	CD8 T
SLC38A1	Patient 8_Day 8	1.51389e-119	0.789729	0.402	0.054	3.02778e-116	CD8 T
SLC38A1	Patient 8_Day 8	1.5946e-26	0.679324	0.452	0.112	3.1892e-23	NK
SLC38A1	Patient 8_Day 21	2.48299e-114	0.321079	0.355	0.109	4.96597e-111	CD8 T
SLC38A1	Patient 8_Day 21	4.62061e-31	0.393371	0.379	0.187	9.24123e-28	NK
SLC38A1	Patient 7_Day 24 CAR T	2.07464e-19	0.350233	0.499	0.464	4.14928e-16	CD8 T
SLC2A3	Healthy	6.39959e-81	0.300822	0.708	0.546	1.27992e-77	CD4 T
SLC2A3	Patient 1_Day 7	4.58796e-70	0.383887	0.28	0.448	9.17592e-67	CD8 T
SLC2A3	Patient 2_Preinfusion	8.83814e-38	0.47844	0.624	0.374	1.76763e-34	Monocytes
SLC2A3	Patient 7_Preinfusion	4.92653e-247	0.401606	0.594	0.275	9.85306e-244	Monocytes
SLC2A3	Patient 7_Preinfusion	9.83842e-16	0.299411	0.2	0.511	1.96768e-12	Megakaryocytes
SLC2A3	Patient 8_Preinfusion	6.67295e-60	0.839215	0.399	0.553	1.33459e-56	CD8 T
SLC2A3	Patient 8_Day 8	6.51469e-90	0.23298	0.584	0.246	1.30294e-86	Monocytes
SLC25A42	Healthy	2.21447e-61	0.223537	0.218	0.087	4.42895e-58	B cells
SLC25A37	Patient 1_Preinfusion	7.52579e-274	1.80361	0.205	0.494	1.50516e-270	CD8 T
SLC25A37	Patient 1_Day 7	0	1.10157	0.835	0.059	0	Monocytes
SLC25A37	Patient 2_Preinfusion	2.55357e-54	0.401804	0.439	0.137	5.10714e-51	Monocytes
SLC25A37	Patient 2_Day 31	7.31928e-102	0.247452	0.365	0.074	1.46386e-98	Monocytes
SLC25A37	Patient 7_Preinfusion	1.43278e-219	0.313276	0.343	0.092	2.86557e-216	Monocytes
SLC25A37	Patient 7_Day 24	1.61774e-229	0.211963	0.229	0.043	3.23549e-226	Monocytes
SLC25A37	Patient 8_Preinfusion	0	0.421983	0.446	0.067	0	Monocytes
SLC25A37	Patient 8_Day 8	0	0.944984	0.768	0.108	0	Monocytes
SLC25A37	Patient 8_Day 21	1.82984e-197	0.275563	0.397	0.084	3.65969e-194	Monocytes
SLC11A1	Healthy	0	1.04814	0.87	0.036	0	Monocytes
SLC11A1	Patient 1_Preinfusion	0	0.701398	0.656	0.081	0	Monocytes
SLC11A1	Patient 1_Day 7	0	0.648361	0.682	0.018	0	Monocytes
SLC11A1	Patient 2_Preinfusion	4.52645e-190	0.846293	0.695	0.08	9.05291e-187	Monocytes
SLC11A1	Patient 2_Day 31	0	0.823237	0.713	0.01	0	Monocytes
SLC11A1	Patient 7_Preinfusion	0	0.672622	0.55	0.053	0	Monocytes
SLC11A1	Patient 7_Day 24	0	0.37259	0.353	0.012	0	Monocytes
SLC11A1	Patient 8_Preinfusion	0	0.723404	0.637	0.033	0	Monocytes
SLC11A1	Patient 8_Day 8	0	0.954836	0.815	0.064	0	Monocytes
SLC11A1	Patient 8_Day 21	0	0.692705	0.665	0.02	0	Monocytes
SLA2	Healthy	8.19506e-134	1.33979	0.4	0.07	1.63901e-130	Megakaryocytes
SLA2	Patient 1_Preinfusion	2.00054e-40	1.40839	0.351	0.022	4.00108e-37	Megakaryocytes
SLA2	Patient 2_Preinfusion	7.03787e-10	1.1292	0.444	0.02	1.40757e-06	Megakaryocytes
SLA2	Patient 7_Preinfusion	1.2987e-49	1.69192	0.42	0.011	2.5974e-46	Megakaryocytes
SLA2	Patient 8_Preinfusion	8.81836e-28	0.624324	0.232	0.017	1.76367e-24	Megakaryocytes
SLA2	Patient 8_Day 8	3.13354e-14	1.33753	0.289	0.041	6.26708e-11	Megakaryocytes
SLA2	Patient 8_Day 21	7.59817e-26	1.46763	0.45	0.069	1.51963e-22	Megakaryocytes
SKAP1	Healthy	5.07786e-191	0.312454	0.502	0.208	1.01557e-187	CD4 T
SKAP1	Healthy	1.1876e-93	0.365004	0.502	0.252	2.3752e-90	CD8 T
SKAP1	Healthy	2.144e-10	0.259561	0.63	0.289	4.288e-07	Gamma Delta T
SKAP1	Healthy	6.30691e-65	0.435883	0.638	0.274	1.26138e-61	NK
SKAP1	Patient 1_Preinfusion	1.1487e-182	0.750521	0.501	0.056	2.2974e-179	CD4 T
SKAP1	Patient 1_Preinfusion	6.81008e-107	0.731641	0.548	0.084	1.36202e-103	CD8 T
SKAP1	Patient 1_Day 7	1.95268e-154	0.667152	0.522	0.198	3.90535e-151	CD8 T
SKAP1	Patient 2_Preinfusion	1.3899e-66	0.691273	0.638	0.072	2.77979e-63	CD4 T
SKAP1	Patient 2_Preinfusion	3.82205e-132	0.776826	0.602	0.045	7.64411e-129	CD8 T
SKAP1	Patient 2_Preinfusion	4.14558e-09	0.645716	0.486	0.095	8.29116e-06	NK
SKAP1	Patient 2_Day 31	2.24052e-179	0.620253	0.584	0.138	4.48105e-176	CD8 T
SKAP1	Patient 2_Day 31	3.07966e-08	0.214639	0.667	0.383	6.15932e-05	NK
SKAP1	Patient 7_Preinfusion	1.80072e-190	0.343697	0.273	0.029	3.60145e-187	CD4 T
SKAP1	Patient 7_Preinfusion	2.49056e-134	0.419916	0.312	0.038	4.98111e-131	CD8 T
SKAP1	Patient 7_Day 24	3.32994e-225	0.295991	0.39	0.156	6.65987e-222	CD8 T
SKAP1	Patient 8_Preinfusion	1.56936e-214	0.283001	0.276	0.045	3.13872e-211	CD4 T
SKAP1	Patient 8_Preinfusion	2.84493e-60	0.360685	0.28	0.089	5.68986e-57	CD8 T
SKAP1	Patient 8_Day 8	1.25859e-16	0.331896	0.482	0.148	2.51717e-13	CD4 T
SKAP1	Patient 8_Day 8	1.55109e-168	0.805714	0.512	0.063	3.10219e-165	CD8 T
SKAP1	Patient 8_Day 8	6.74849e-09	0.71367	0.564	0.154	1.3497e-05	Gamma Delta T
SKAP1	Patient 8_Day 8	1.66137e-38	0.592637	0.589	0.137	3.32274e-35	NK
SKAP1	Patient 8_Day 21	1.29986e-57	0.344312	0.7	0.329	2.59972e-54	CD4 T
SKAP1	Patient 8_Day 21	2.84902954674355e-319	0.628325	0.667	0.183	5.6980590934871e-316	CD8 T
SKAP1	Patient 8_Day 21	1.84422e-09	0.321564	0.577	0.352	3.68844e-06	Gamma Delta T
SKAP1	Patient 8_Day 21	7.71922e-30	0.428706	0.608	0.342	1.54384e-26	NK
SIT1	Healthy	7.89226e-141	0.260473	0.353	0.13	1.57845e-137	CD4 T
SIT1	Healthy	3.17584e-55	0.260576	0.333	0.167	6.35168e-52	CD8 T
SIT1	Patient 2_Preinfusion	3.68193e-24	0.259453	0.256	0.028	7.36386e-21	CD4 T
SIT1	Patient 2_Preinfusion	5.42854e-55	0.347435	0.257	0.015	1.08571e-51	CD8 T
SIT1	Patient 2_Day 31	1.12979e-97	0.363679	0.309	0.051	2.25958e-94	CD8 T
SIT1	Patient 8_Day 21	8.83385e-33	0.239781	0.34	0.118	1.76677e-29	CD4 T
SIT1	Patient 8_Day 21	1.33378e-131	0.323917	0.278	0.054	2.66757e-128	CD8 T
SH3BGRL2	Healthy	1.30346e-129	1.81687	0.557	0.006	2.60691e-126	Megakaryocytes
SH3BGRL2	Patient 1_Day 7	2.36146e-18	1.06385	0.308	0	4.72292e-15	Megakaryocytes
SH3BGRL2	Patient 2_Day 31	1.70136e-14	1.03068	0.5	0.001	3.40272e-11	Megakaryocytes
SH3BGRL2	Patient 7_Preinfusion	2.60299e-35	1.39091	0.3	0.003	5.20597e-32	Megakaryocytes
SH3BGRL2	Patient 8_Preinfusion	4.91059e-34	0.684498	0.28	0.006	9.82117e-31	Megakaryocytes
SH3BGRL2	Patient 8_Day 8	2.76005e-19	1.43914	0.263	0.001	5.52011e-16	Megakaryocytes
SH2D2A	Healthy	4.67877e-87	0.24743	0.235	0.066	9.35753e-84	CD8 T
SH2D2A	Healthy	3.5501e-13	0.266218	0.383	0.091	7.1002e-10	Gamma Delta T
SH2D2A	Healthy	1.42937e-74	0.406218	0.368	0.079	2.85875e-71	NK
SH2D2A	Patient 2_Preinfusion	2.62732e-07	0.386852	0.243	0.027	0.000525465	NK
SH2D2A	Patient 2_Day 31	1.04118e-13	0.36639	0.412	0.112	2.08237e-10	NK
SH2D2A	Patient 8_Day 8	2.73756e-16	0.223783	0.208	0.032	5.47512e-13	NK
SH2D2A	Patient 8_Day 21	3.50389e-121	0.323623	0.319	0.082	7.00777e-118	CD8 T
SH2D2A	Patient 8_Day 21	8.56781e-15	0.432467	0.383	0.162	1.71356e-11	Gamma Delta T
SH2D2A	Patient 8_Day 21	6.98863e-34	0.442717	0.384	0.154	1.39773e-30	NK
SH2D2A	Patient 8_Product	1.34527e-06	0.251501	0.495	0.311	0.00269053	Gamma Delta T
SH2D1A	Healthy	4.81051e-172	0.465243	0.385	0.11	9.62102e-169	CD8 T
SH2D1A	Healthy	1.01326e-07	0.208296	0.395	0.151	0.000202652	Gamma Delta T
SH2D1A	Healthy	3.13567e-64	0.413884	0.454	0.138	6.27135e-61	NK
SH2D1A	Patient 1_Preinfusion	3.78873e-45	0.270927	0.215	0.024	7.57745e-42	CD8 T
SH2D1A	Patient 1_Day 13	4.0492e-28	0.230076	0.28	0.094	8.09839e-25	CD8 T
SH2D1A	Patient 2_Preinfusion	5.24861e-19	0.231716	0.244	0.037	1.04972e-15	CD4 T
SH2D1A	Patient 2_Preinfusion	5.4797e-65	0.437153	0.304	0.019	1.09594e-61	CD8 T
SH2D1A	Patient 2_Day 31	1.04026e-99	0.390313	0.327	0.059	2.08052e-96	CD8 T
SH2D1A	Patient 7_Preinfusion	3.83589e-128	0.279177	0.213	0.012	7.67178e-125	CD8 T
SH2D1A	Patient 7_Day 24	7.41561e-258	0.324939	0.284	0.072	1.48312e-254	CD8 T
SH2D1A	Patient 8_Day 8	1.01451e-99	0.56096	0.3	0.028	2.02903e-96	CD8 T
SH2D1A	Patient 8_Day 8	1.1221e-17	0.483923	0.315	0.074	2.24421e-14	NK
SH2D1A	Patient 8_Day 21	1.31355e-135	0.317698	0.311	0.068	2.62709e-132	CD8 T
SH2D1A	Patient 8_Day 21	5.84362e-09	0.289089	0.297	0.152	1.16872e-05	Gamma Delta T
SH2D1A	Patient 8_Day 21	4.42315e-15	0.252007	0.269	0.149	8.8463e-12	NK
SH2D1A	Patient 7_Day 24 CAR T	1.35129e-37	0.435107	0.64	0.572	2.70259e-34	CD8 T
SFXN1	Healthy	4.26551e-123	0.234381	0.315	0.117	8.53103e-120	CD4 T
SFXN1	Healthy	2.57875e-31	0.216044	0.24	0.161	5.1575e-28	CD8 T
SFXN1	Patient 1_Preinfusion	3.8543e-70	0.427914	0.347	0.115	7.7086e-67	CD4 T
SFXN1	Patient 1_Preinfusion	2.61266e-46	0.559172	0.4	0.127	5.22531e-43	CD8 T
SFXN1	Patient 1_Day 7	9.9684e-36	0.725698	0.23	0.122	1.99368e-32	CD8 T
SFXN1	Patient 2_Preinfusion	1.67967e-20	0.353687	0.331	0.08	3.35933e-17	CD4 T
SFXN1	Patient 2_Preinfusion	8.86279e-31	0.304878	0.279	0.072	1.77256e-27	CD8 T
SFXN1	Patient 2_Day 31	9.6033e-31	0.20046	0.202	0.105	1.92066e-27	CD8 T
SFXN1	Patient 8_Preinfusion	6.63887e-62	0.516153	0.254	0.085	1.32777e-58	CD8 T
SFXN1	Patient 8_Day 8	7.45055e-12	0.283455	0.366	0.105	1.49011e-08	CD4 T
SFXN1	Patient 8_Day 8	2.80757e-44	0.460423	0.229	0.082	5.61513e-41	CD8 T
SFXN1	Patient 8_Day 21	7.33506e-23	0.203833	0.3	0.119	1.46701e-19	CD4 T
SFI1	Healthy	6.31031e-43	0.272424	0.273	0.188	1.26206e-39	CD8 T
SET	Healthy	1.2893e-88	0.252072	0.826	0.817	2.5786e-85	B cells
SET	Patient 1_Preinfusion	1.67076e-14	0.207829	1	0.836	3.34153e-11	DC
SET	Patient 1_Preinfusion	5.5723e-36	0.205511	0.816	0.845	1.11446e-32	CD4 T
SET	Patient 1_Preinfusion	2.10086e-73	0.343581	0.73	0.851	4.20172e-70	CD8 T
SET	Patient 1_Day 7	5.13436e-114	0.303612	0.753	0.804	1.02687e-110	CD8 T
SET	Patient 2_Preinfusion	1.1679e-44	0.454825	0.824	0.712	2.3358e-41	CD8 T
SET	Patient 2_Day 31	2.32067e-66	0.22235	0.745	0.781	4.64134e-63	CD8 T
SET	Patient 7_Preinfusion	3.71725e-80	0.340209	0.592	0.531	7.4345e-77	CD8 T
SET	Patient 7_Preinfusion	2.27739e-51	0.885433	0.32	0.536	4.55478e-48	Megakaryocytes
SET	Patient 7_Preinfusion	6.03669e-26	0.360695	0.5	0.535	1.20734e-22	NK
SET	Patient 8_Preinfusion	3.926e-56	0.240413	0.936	0.549	7.852e-53	DC
SET	Patient 8_Preinfusion	6.94616e-09	0.224424	0.493	0.562	1.38923e-05	NK
SET	Patient 8_Day 8	4.11773e-122	0.417867	0.703	0.774	8.23547e-119	CD8 T
SET	Patient 8_Day 8	8.82933e-25	0.398503	0.316	0.764	1.76587e-21	Megakaryocytes
SET	Patient 8_Day 8	3.51029e-14	0.303116	0.786	0.758	7.02058e-11	NK
SET	Patient 8_Day 21	2.21999e-162	0.327326	0.855	0.862	4.43997e-159	CD8 T
SELP	Healthy	1.02438e-82	1.29752	0.391	0.005	2.04875e-79	Megakaryocytes
SELP	Patient 1_Preinfusion	1.39557e-41	1.34126	0.368	0.002	2.79114e-38	Megakaryocytes
SELP	Patient 2_Day 31	3.58871e-16	0.995968	0.583	0.002	7.17743e-13	Megakaryocytes
SELP	Patient 7_Preinfusion	5.88986e-26	1.00474	0.26	0.003	1.17797e-22	Megakaryocytes
SELP	Patient 8_Day 21	5.55832e-13	1.24213	0.3	0.001	1.11166e-09	Megakaryocytes
SELL	Healthy	1.78648e-143	0.469279	0.78	0.597	3.57296e-140	B cells
SELL	Patient 1_Preinfusion	1.7502e-226	0.636851	0.822	0.347	3.50041e-223	Monocytes
SELL	Patient 1_Day 7	0	1.12967	0.881	0.121	0	Monocytes
SELL	Patient 1_Day 13	1.06585e-11	0.201855	0.833	0.188	2.13169e-08	DC
SELL	Patient 1_Day 13	1.86404e-57	0.224927	0.52	0.149	3.72809e-54	Monocytes
SELL	Patient 2_Preinfusion	6.8865e-34	0.355817	0.53	0.263	1.3773e-30	Monocytes
SELL	Patient 2_Day 31	1.72294e-12	0.37453	0.767	0.24	3.44588e-09	DC
SELL	Patient 2_Day 31	7.48844e-90	0.305316	0.453	0.142	1.49769e-86	Monocytes
SELL	Patient 2_Day 31	3.30157e-06	0.24593	0.125	0.247	0.00660314	Gamma Delta T
SELL	Patient 2_Day 31	8.2159e-10	0.377769	0.324	0.244	1.64318e-06	NK
SELL	Patient 7_Preinfusion	6.99594e-173	0.346234	0.542	0.287	1.39919e-169	Monocytes
SELL	Patient 7_Day 24	1.80927e-106	0.453664	0.372	0.27	3.61854e-103	NK
SELL	Patient 8_Preinfusion	1.56868e-277	0.352383	0.512	0.178	3.13737e-274	Monocytes
SELL	Patient 8_Day 8	2.62521e-79	0.343464	0.534	0.215	5.25041e-76	Monocytes
SELL	Patient 8_Day 21	3.03364e-21	0.362033	0.491	0.335	6.06728e-18	CD4 T
SELL	Patient 8_Day 21	1.1647e-10	0.967476	0.773	0.346	2.32941e-07	B cells
SELL	Patient 8_Day 21	1.10459e-49	0.434009	0.331	0.348	2.20917e-46	NK
SELL	Patient 7_Day 24 CAR T	1.08604e-33	0.277874	0.62	0.577	2.17207e-30	CD4 T
SEL1L3	Healthy	0	0.821857	0.589	0.098	0	B cells
SEL1L3	Patient 2_Day 31	5.10825e-08	1.29213	0.833	0.085	0.000102165	B cells
SEL1L3	Patient 8_Day 21	2.82579e-11	0.643797	0.636	0.067	5.65158e-08	B cells
SCN1B	Healthy	7.28973e-118	1.7077	0.513	0.012	1.45795e-114	Megakaryocytes
SCN1B	Patient 1_Preinfusion	2.98421e-65	1.2222	0.298	0.045	5.96841e-62	Megakaryocytes
SCN1B	Patient 2_Preinfusion	6.61679e-18	1.59744	0.556	0.019	1.32336e-14	Megakaryocytes
SCN1B	Patient 2_Day 31	6.77011e-13	0.893661	0.5	0.006	1.35402e-09	Megakaryocytes
SCN1B	Patient 7_Preinfusion	6.67788e-64	1.47132	0.42	0.026	1.33558e-60	Megakaryocytes
SCN1B	Patient 8_Preinfusion	2.05311e-32	0.621987	0.207	0.023	4.10621e-29	Megakaryocytes
SCN1B	Patient 8_Day 8	2.46051e-36	1.63791	0.316	0.021	4.92103e-33	Megakaryocytes
SCN1B	Patient 8_Day 21	4.9641e-31	1.64012	0.25	0.009	9.9282e-28	Megakaryocytes
SCML4	Healthy	7.40627e-153	0.255896	0.315	0.098	1.48125e-149	CD4 T
SCML4	Healthy	1.61598e-33	0.244936	0.254	0.142	3.23196e-30	CD8 T
SBK1	Healthy	9.2638e-52	0.276853	0.235	0.041	1.85276e-48	NK
SATB1	Healthy	2.51877e-151	0.339936	0.484	0.287	5.03753e-148	CD4 T
SATB1	Healthy	3.16533e-43	0.225216	0.388	0.334	6.33066e-40	CD8 T
SATB1	Patient 1_Preinfusion	5.83985e-82	0.460556	0.335	0.134	1.16797e-78	CD4 T
SATB1	Patient 1_Preinfusion	6.46672e-13	0.271479	0.215	0.159	1.29334e-09	CD8 T
SATB1	Patient 1_Day 7	7.25228e-21	0.306641	0.214	0.043	1.45046e-17	CD4 T
SATB1	Patient 2_Preinfusion	6.4299e-10	0.239276	0.238	0.114	1.28598e-06	CD4 T
SATB1	Patient 2_Day 31	2.32802e-08	0.259897	0.235	0.084	4.65603e-05	NK
SAT1	Healthy	0	1.07464	0.995	0.758	0	Monocytes
SAT1	Healthy	2.98562e-100	1.52633	0.965	0.833	5.97125e-97	Megakaryocytes
SAT1	Patient 1_Preinfusion	0	0.854957	0.99	0.642	0	Monocytes
SAT1	Patient 1_Preinfusion	4.32644e-18	0.394311	0.632	0.897	8.65287e-15	Megakaryocytes
SAT1	Patient 1_Day 7	0	0.684992	0.993	0.609	0	Monocytes
SAT1	Patient 1_Day 13	2.17495e-85	0.652929	0.945	0.52	4.34991e-82	Monocytes
SAT1	Patient 2_Preinfusion	7.05347e-273	1.08023	0.979	0.657	1.41069e-269	Monocytes
SAT1	Patient 2_Day 24	2.91377e-15	1.10951	0.882	0.231	5.82754e-12	Monocytes
SAT1	Patient 2_Day 31	0	1.4298	0.965	0.584	0	Monocytes
SAT1	Patient 7_Preinfusion	0	0.888674	0.961	0.515	0	Monocytes
SAT1	Patient 7_Preinfusion	1.9076e-49	1.46102	0.92	0.843	3.8152e-46	Megakaryocytes
SAT1	Patient 7_Day 24	7.91631e-35	0.228534	0.973	0.53	1.58326e-31	DC
SAT1	Patient 7_Day 24	0	1.26143	0.955	0.375	0	Monocytes
SAT1	Patient 8_Preinfusion	0	0.940635	0.978	0.55	0	Monocytes
SAT1	Patient 8_Preinfusion	6.53418e-15	0.637086	0.841	0.794	1.30684e-11	Megakaryocytes
SAT1	Patient 8_Day 8	3.85371203756172e-322	0.78573	0.981	0.559	7.70742407512345e-319	Monocytes
SAT1	Patient 8_Day 8	5.57387e-33	1.39612	0.947	0.838	1.11477e-29	Megakaryocytes
SAT1	Patient 8_Day 21	0	1.61151	0.998	0.557	0	Monocytes
SAT1	Patient 2_Product	2.16185e-07	0.634357	0.5	0.25	0.000432369	Monocytes
SAT1	Patient 7_Day 24 CAR T	2.41789e-08	1.34784	0.143	0.529	4.83579e-05	B cells
SAMHD1	Healthy	1.98512e-102	0.855785	1	0.637	3.97024e-99	DC
SAMHD1	Healthy	0	0.446133	0.919	0.51	0	Monocytes
SAMHD1	Patient 1_Preinfusion	8.41051e-18	0.286326	1	0.861	1.6821e-14	DC
SAMHD1	Patient 1_Preinfusion	4.88671e-271	0.559172	0.968	0.595	9.77342e-268	Monocytes
SAMHD1	Patient 1_Day 7	4.77513e-268	0.336772	0.962	0.552	9.55027e-265	Monocytes
SAMHD1	Patient 1_Day 13	1.62403e-09	0.580193	1	0.32	3.24806e-06	DC
SAMHD1	Patient 2_Preinfusion	2.36905e-13	0.359024	1	0.856	4.73809e-10	DC
SAMHD1	Patient 2_Preinfusion	1.08895e-83	0.487438	0.914	0.627	2.1779e-80	Monocytes
SAMHD1	Patient 2_Day 31	6.93372e-22	0.749716	1	0.729	1.38674e-18	DC
SAMHD1	Patient 2_Day 31	2.9117e-176	0.547827	0.943	0.626	5.8234e-173	Monocytes
SAMHD1	Patient 7_Preinfusion	1.79815e-178	0.312957	0.709	0.434	3.5963e-175	Monocytes
SAMHD1	Patient 7_Day 24	1.13088e-36	0.300258	0.927	0.437	2.26176e-33	DC
SAMHD1	Patient 7_Day 24	0	0.38713	0.724	0.335	0	Monocytes
SAMHD1	Patient 8_Preinfusion	2.43752e-66	0.257207	0.953	0.534	4.87504e-63	DC
SAMHD1	Patient 8_Preinfusion	6.71446e-256	0.209174	0.692	0.356	1.34289e-252	Monocytes
SAMHD1	Patient 8_Preinfusion	1.09494e-63	0.260156	0.363	0.569	2.18988e-60	CD8 T
SAMHD1	Patient 8_Day 8	8.73605e-17	0.354102	1	0.76	1.74721e-13	DC
SAMHD1	Patient 8_Day 8	5.99617e-207	0.516817	0.919	0.469	1.19923e-203	Monocytes
SAMHD1	Patient 8_Day 21	2.08495e-41	0.677633	1	0.739	4.16991e-38	DC
SAMHD1	Patient 8_Day 21	1.18783e-271	0.412982	0.938	0.584	2.37566e-268	Monocytes
SAMD3	Healthy	7.07199e-260	0.670521	0.548	0.155	1.4144e-256	CD8 T
SAMD3	Healthy	5.34694e-23	0.650579	0.741	0.213	1.06939e-19	Gamma Delta T
SAMD3	Healthy	2.95106e-237	0.896839	0.837	0.185	5.90211e-234	NK
SAMD3	Patient 1_Preinfusion	3.36264e-75	0.460383	0.322	0.03	6.72529e-72	CD8 T
SAMD3	Patient 1_Preinfusion	1.64971e-06	0.8943	0.462	0.052	0.00329943	Gamma Delta T
SAMD3	Patient 1_Day 7	1.91195e-116	0.756276	0.448	0.177	3.8239e-113	CD8 T
SAMD3	Patient 1_Day 7	6.56883e-10	0.4415	0.675	0.346	1.31377e-06	NK
SAMD3	Patient 1_Day 13	3.73853e-34	0.288253	0.407	0.169	7.47706e-31	CD8 T
SAMD3	Patient 2_Preinfusion	1.21084e-122	0.705828	0.483	0.02	2.42168e-119	CD8 T
SAMD3	Patient 2_Preinfusion	2.75498e-09	0.603914	0.405	0.062	5.50996e-06	NK
SAMD3	Patient 2_Day 31	7.59664e-219	0.723935	0.619	0.123	1.51933e-215	CD8 T
SAMD3	Patient 2_Day 31	1.10756e-14	0.459004	0.775	0.394	2.21512e-11	NK
SAMD3	Patient 7_Preinfusion	2.0261e-123	0.361793	0.22	0.014	4.05221e-120	CD8 T
SAMD3	Patient 7_Day 24	5.36848e-204	0.275766	0.315	0.11	1.0737e-200	CD8 T
SAMD3	Patient 8_Day 8	1.18282e-145	0.760913	0.432	0.046	2.36564e-142	CD8 T
SAMD3	Patient 8_Day 8	2.87763e-36	0.618287	0.524	0.109	5.75527e-33	NK
SAMD3	Patient 8_Day 21	0	0.700199	0.642	0.143	0	CD8 T
SAMD3	Patient 8_Day 21	9.10025e-18	0.485097	0.611	0.316	1.82005e-14	Gamma Delta T
SAMD3	Patient 8_Day 21	2.7303e-37	0.474319	0.613	0.305	5.46061e-34	NK
SAMD3	Patient 7_Day 24 CAR T	3.90526e-12	0.212614	0.492	0.502	7.81052e-09	CD8 T
S1PR5	Healthy	2.37462e-25	0.558142	0.481	0.058	4.74924e-22	Gamma Delta T
S1PR5	Healthy	1.55056e-244	0.721869	0.564	0.035	3.10112e-241	NK
S1PR5	Patient 2_Preinfusion	4.2643e-57	0.327752	0.232	0.008	8.52859e-54	CD8 T
S1PR5	Patient 2_Preinfusion	1.27103e-16	0.582576	0.459	0.025	2.54205e-13	NK
S1PR5	Patient 2_Day 31	7.72975e-63	0.273797	0.23	0.04	1.54595e-59	CD8 T
S1PR5	Patient 2_Day 31	3.51451e-06	0.50802	0.583	0.145	0.00702903	Gamma Delta T
S1PR5	Patient 2_Day 31	8.06811e-08	0.335369	0.343	0.142	0.000161362	NK
S1PR5	Patient 8_Day 8	1.30948e-41	0.494701	0.345	0.027	2.61896e-38	NK
S1PR5	Patient 8_Day 21	2.40865e-25	0.325886	0.211	0.069	4.81729e-22	NK
S100P	Patient 1_Preinfusion	1.25032e-149	0.43206	0.299	0.01	2.50064e-146	Monocytes
S100B	Patient 7_Preinfusion	2.87623e-36	1.23496	0.247	0.014	5.75246e-33	Gamma Delta T
S100A9	Healthy	0	4.016	0.997	0.556	0	Monocytes
S100A9	Patient 1_Preinfusion	0	2.71557	0.999	0.343	0	Monocytes
S100A9	Patient 1_Day 7	0	4.0706	0.992	0.223	0	Monocytes
S100A9	Patient 1_Day 13	9.1337e-07	0.356174	0.778	0.212	0.00182674	DC
S100A9	Patient 1_Day 13	0	3.01399	0.994	0.114	0	Monocytes
S100A9	Patient 2_Preinfusion	0	2.83418	1	0.242	0	Monocytes
S100A9	Patient 2_Day 24	1.5728e-07	0.726537	0.676	0.189	0.000314559	Monocytes
S100A9	Patient 2_Day 31	0	4.03176	0.995	0.051	0	Monocytes
S100A9	Patient 7_Preinfusion	0	2.89043	1	0.305	0	Monocytes
S100A9	Patient 7_Day 24	0	3.14184	0.949	0.094	0	Monocytes
S100A9	Patient 8_Preinfusion	0	3.58771	0.999	0.218	0	Monocytes
S100A9	Patient 8_Day 8	0	2.87554	0.998	0.781	0	Monocytes
S100A9	Patient 8_Day 21	0	3.49825	0.964	0.08	0	Monocytes
S100A6	Healthy	1.38772e-16	0.267156	1	0.894	2.77545e-13	DC
S100A6	Healthy	0	1.57146	0.999	0.846	0	Monocytes
S100A6	Patient 1_Preinfusion	0	1.13292	0.999	0.904	0	Monocytes
S100A6	Patient 1_Day 7	1.80769e-10	0.337255	1	0.898	3.61537e-07	DC
S100A6	Patient 1_Day 7	0	1.63282	0.988	0.874	0	Monocytes
S100A6	Patient 1_Day 13	2.74625e-209	0.893765	1	0.891	5.49249e-206	Monocytes
S100A6	Patient 2_Preinfusion	0	0.919146	1	0.975	0	Monocytes
S100A6	Patient 2_Day 24	2.48792e-07	0.653576	0.853	0.609	0.000497585	Monocytes
S100A6	Patient 2_Day 31	0	1.15846	0.999	0.966	0	Monocytes
S100A6	Patient 7_Preinfusion	0	1.0924	1	0.904	0	Monocytes
S100A6	Patient 7_Day 24	6.22267e-15	0.240443	1	0.869	1.24453e-11	DC
S100A6	Patient 7_Day 24	0	1.19584	0.998	0.823	0	Monocytes
S100A6	Patient 8_Preinfusion	0	1.13263	1	0.91	0	Monocytes
S100A6	Patient 8_Day 8	0	1.36627	1	0.878	0	Monocytes
S100A6	Patient 8_Day 21	0	1.25367	1	0.931	0	Monocytes
S100A6	Patient 7_Day 24 CAR T	1.56873e-47	0.214426	1	0.899	3.13747e-44	Monocytes
S100A4	Healthy	0	1.15898	0.999	0.775	0	Monocytes
S100A4	Patient 1_Preinfusion	0	0.683704	0.999	0.819	0	Monocytes
S100A4	Patient 1_Day 7	0	0.763365	0.982	0.901	0	Monocytes
S100A4	Patient 1_Day 13	6.79484e-22	0.22764	0.994	0.955	1.35897e-18	Monocytes
S100A4	Patient 2_Preinfusion	6.93426e-64	0.261008	1	0.974	1.38685e-60	Monocytes
S100A4	Patient 2_Day 31	1.97201e-115	0.372714	0.999	0.977	3.94402e-112	Monocytes
S100A4	Patient 7_Preinfusion	0	0.577946	1	0.888	0	Monocytes
S100A4	Patient 7_Day 24	0	0.678549	0.997	0.919	0	Monocytes
S100A4	Patient 8_Preinfusion	0	0.563822	1	0.873	0	Monocytes
S100A4	Patient 8_Day 8	0	0.802626	1	0.902	0	Monocytes
S100A4	Patient 8_Day 21	0	0.611531	1	0.956	0	Monocytes
S100A4	Patient 2_Day 24 CART	5.75177e-08	1.03006	0.778	0.388	0.000115035	Monocytes
S100A4	Patient 7_Day 24 CAR T	1.09158e-62	0.310328	0.997	0.918	2.18316e-59	Gamma Delta T
S100A11	Healthy	4.12474e-27	0.306851	0.994	0.677	8.24949e-24	DC
S100A11	Healthy	0	1.42186	0.995	0.531	0	Monocytes
S100A11	Patient 1_Preinfusion	0	1.1725	0.998	0.691	0	Monocytes
S100A11	Patient 1_Day 7	9.35974e-20	0.635083	1	0.723	1.87195e-16	DC
S100A11	Patient 1_Day 7	0	1.79655	0.977	0.657	0	Monocytes
S100A11	Patient 1_Day 13	7.17368e-07	0.318246	0.944	0.382	0.00143474	DC
S100A11	Patient 1_Day 13	1.43764e-165	0.834302	0.934	0.314	2.87528e-162	Monocytes
S100A11	Patient 2_Preinfusion	1.52166e-229	0.792173	0.984	0.828	3.04332e-226	Monocytes
S100A11	Patient 2_Day 24	4.22798e-10	0.691053	0.706	0.178	8.45595e-07	Monocytes
S100A11	Patient 2_Day 31	0	1.20798	0.995	0.785	0	Monocytes
S100A11	Patient 7_Preinfusion	0	0.821308	0.976	0.691	0	Monocytes
S100A11	Patient 7_Day 24	4.49436e-23	0.269607	0.987	0.675	8.98873e-20	DC
S100A11	Patient 7_Day 24	0	1.2184	0.974	0.566	0	Monocytes
S100A11	Patient 8_Preinfusion	0	1.06431	0.981	0.582	0	Monocytes
S100A11	Patient 8_Day 8	0	1.6592	0.997	0.579	0	Monocytes
S100A11	Patient 8_Day 21	0	1.45545	0.999	0.777	0	Monocytes
S100A11	Patient 2_Day 24 CART	1.78877e-07	0.762586	0.556	0.04	0.000357753	Monocytes
S100A11	Patient 7_Day 24 CAR T	1.38903e-37	0.211061	0.914	0.714	2.77807e-34	Monocytes
S100A10	Healthy	2.57974e-80	0.946886	1	0.802	5.15949e-77	DC
S100A10	Healthy	0	0.733059	0.974	0.724	0	Monocytes
S100A10	Patient 1_Preinfusion	4.9706e-12	0.285023	1	0.965	9.9412e-09	DC
S100A10	Patient 1_Preinfusion	4.09343e-207	0.464135	0.997	0.883	8.18685e-204	Monocytes
S100A10	Patient 1_Day 7	1.43231e-18	0.631438	1	0.833	2.86463e-15	DC
S100A10	Patient 1_Day 7	0	0.894559	0.958	0.801	0	Monocytes
S100A10	Patient 1_Day 7	6.50108e-13	0.231348	0.95	0.83	1.30022e-09	CD4 T
S100A10	Patient 1_Day 13	2.8332e-36	0.337266	0.855	0.517	5.66639e-33	Monocytes
S100A10	Patient 2_Preinfusion	4.14792e-08	0.324704	1	0.989	8.29584e-05	DC
S100A10	Patient 2_Preinfusion	1.19776e-55	0.313237	0.994	0.969	2.39551e-52	Monocytes
S100A10	Patient 2_Day 31	1.39646e-10	0.532315	1	0.913	2.79291e-07	DC
S100A10	Patient 2_Day 31	6.80053e-90	0.429351	0.966	0.887	1.36011e-86	Monocytes
S100A10	Patient 2_Day 31	2.98297e-18	0.444762	0.981	0.911	5.96594e-15	CD4 T
S100A10	Patient 7_Preinfusion	3.27626e-36	0.220685	1	0.958	6.55252e-33	DC
S100A10	Patient 7_Preinfusion	0	0.490884	0.989	0.88	0	Monocytes
S100A10	Patient 7_Day 24	1.02018e-34	0.605675	0.993	0.775	2.04037e-31	DC
S100A10	Patient 7_Day 24	0	0.574217	0.947	0.713	0	Monocytes
S100A10	Patient 8_Preinfusion	4.49411e-45	0.367266	1	0.941	8.98821e-42	DC
S100A10	Patient 8_Preinfusion	5.51002e-267	0.340253	0.988	0.884	1.102e-263	Monocytes
S100A10	Patient 8_Day 8	1.68618e-09	0.370594	1	0.922	3.37236e-06	DC
S100A10	Patient 8_Day 8	1.12432e-220	0.663517	0.99	0.796	2.24863e-217	Monocytes
S100A10	Patient 8_Day 21	3.14648e-16	0.508634	1	0.944	6.29296e-13	DC
S100A10	Patient 8_Day 21	4.26856e-206	0.521961	0.991	0.908	8.53713e-203	Monocytes
S100A10	Patient 7_Day 24 CAR T	1.82373e-18	0.267221	0.772	0.708	3.64747e-15	CD4 T
S100A10	Patient 7_Day 24 CAR T	3.96418e-76	0.439499	0.938	0.697	7.92836e-73	Gamma Delta T
S100A10	Patient 8_Day 8 CAR T	2.4676e-06	0.304581	1	0.977	0.0049352	Monocytes
RUNX3	Healthy	2.16484e-98	0.390378	0.454	0.256	4.32968e-95	CD8 T
RUNX3	Healthy	4.12245e-16	0.530752	0.716	0.284	8.24491e-13	Gamma Delta T
RUNX3	Healthy	6.66671e-131	0.687305	0.691	0.266	1.33334e-127	NK
RUNX3	Patient 1_Preinfusion	1.03861e-21	0.280432	0.302	0.169	2.07721e-18	CD8 T
RUNX3	Patient 1_Day 7	7.68956e-101	0.751996	0.505	0.259	1.53791e-97	CD8 T
RUNX3	Patient 2_Preinfusion	3.69683e-74	0.649832	0.542	0.189	7.39366e-71	CD8 T
RUNX3	Patient 2_Preinfusion	6.37696e-25	1.07638	0.703	0.218	1.27539e-21	NK
RUNX3	Patient 2_Day 31	1.67102e-123	0.503117	0.515	0.215	3.34205e-120	CD8 T
RUNX3	Patient 2_Day 31	1.07882e-08	0.320622	0.667	0.377	2.15764e-05	NK
RUNX3	Patient 7_Preinfusion	8.39658e-49	0.352681	0.283	0.113	1.67932e-45	CD8 T
RUNX3	Patient 7_Preinfusion	4.42814e-38	0.649301	0.32	0.122	8.85629e-35	NK
RUNX3	Patient 7_Day 24	9.33805e-30	0.20749	0.232	0.195	1.86761e-26	NK
RUNX3	Patient 8_Preinfusion	7.31524e-31	0.243139	0.237	0.172	1.46305e-27	CD8 T
RUNX3	Patient 8_Preinfusion	4.40641e-16	0.520127	0.369	0.178	8.81282e-13	Gamma Delta T
RUNX3	Patient 8_Preinfusion	1.21507e-10	0.363466	0.267	0.178	2.43015e-07	NK
RUNX3	Patient 8_Day 8	7.78059e-104	0.813646	0.557	0.323	1.55612e-100	CD8 T
RUNX3	Patient 8_Day 8	4.63341e-08	0.634916	0.692	0.369	9.26682e-05	Gamma Delta T
RUNX3	Patient 8_Day 8	4.95365e-30	0.623423	0.696	0.357	9.9073e-27	NK
RUNX3	Patient 8_Day 21	1.47506e-58	0.292617	0.366	0.222	2.95011e-55	CD8 T
RUNX3	Patient 8_Day 21	1.29801e-12	0.338641	0.411	0.27	2.59602e-09	Gamma Delta T
RUNX3	Patient 8_Day 21	2.31155e-36	0.419625	0.461	0.262	4.62311e-33	NK
RUNX3	Patient 7_Day 24 CAR T	9.21525e-07	0.206905	0.344	0.344	0.00184305	CD8 T
RTKN2	Patient 2_Preinfusion	2.16185e-57	0.539366	0.256	0	4.32369e-54	CD4 T
RSRP1	Healthy	2.58816e-97	0.356963	0.805	0.788	5.17631e-94	CD8 T
RSRP1	Patient 1_Preinfusion	4.1362e-62	0.716071	0.645	0.7	8.27239e-59	CD8 T
RSRP1	Patient 1_Day 7	1.02952e-79	1.30045	0.589	0.515	2.05904e-76	CD8 T
RSRP1	Patient 1_Day 13	1.43175e-23	0.21967	0.486	0.4	2.86349e-20	CD8 T
RSRP1	Patient 2_Preinfusion	6.43493e-14	0.379963	0.75	0.555	1.28699e-10	CD4 T
RSRP1	Patient 2_Preinfusion	1.68781e-43	0.501749	0.734	0.546	3.37562e-40	CD8 T
RSRP1	Patient 2_Preinfusion	7.01947e-09	0.610135	0.811	0.562	1.40389e-05	NK
RSRP1	Patient 2_Day 31	2.24738e-60	0.316234	0.695	0.656	4.49476e-57	CD8 T
RSRP1	Patient 2_Day 31	2.23883e-07	0.307087	0.794	0.675	0.000447766	NK
RSRP1	Patient 7_Preinfusion	3.54761e-17	0.281915	0.392	0.368	7.09522e-14	CD8 T
RSRP1	Patient 7_Preinfusion	9.51457e-21	0.290291	0.344	0.37	1.90291e-17	NK
RSRP1	Patient 7_Day 24	3.7431e-68	0.322481	0.47	0.384	7.4862e-65	CD8 T
RSRP1	Patient 8_Preinfusion	3.60185e-54	0.538887	0.371	0.344	7.2037e-51	CD8 T
RSRP1	Patient 8_Preinfusion	8.11129e-08	0.360971	0.36	0.346	0.000162226	NK
RSRP1	Patient 8_Day 8	4.07239e-130	0.867929	0.632	0.619	8.14478e-127	CD8 T
RSRP1	Patient 8_Day 8	2.88752e-13	0.336179	0.726	0.617	5.77503e-10	NK
RSRP1	Patient 8_Day 21	7.08484e-30	0.20524	0.576	0.641	1.41697e-26	NK
RSRP1	Patient 7_Day 24 CAR T	3.10534e-29	0.562746	0.676	0.665	6.21068e-26	CD8 T
RSF1	Patient 1_Day 7	2.81979e-39	0.578544	0.281	0.302	5.63958e-36	CD8 T
RSF1	Patient 2_Preinfusion	1.07176e-22	0.318525	0.458	0.334	2.14352e-19	CD8 T
RSF1	Patient 2_Day 31	1.08199e-63	0.279388	0.463	0.413	2.16397e-60	CD8 T
RSF1	Patient 8_Preinfusion	6.81983e-35	0.2663	0.231	0.239	1.36397e-31	CD8 T
RSF1	Patient 8_Day 8	7.86565e-72	0.483144	0.347	0.349	1.57313e-68	CD8 T
RSF1	Patient 8_Day 21	2.34453e-08	0.254042	0.15	0.331	4.68907e-05	Megakaryocytes
RSF1	Patient 7_Day 24 CAR T	4.91104e-16	0.341308	0.421	0.398	9.82208e-13	CD8 T
RRM2	Patient 7_Preinfusion	7.88431e-183	0.261571	0.201	0.001	1.57686e-179	CD8 T
RRM2	Patient 1_Product	3.89238e-23	0.434287	0.36	0.075	7.78476e-20	CD8 T
RRM2	Patient 1_Day 13 CAR T	3.91024e-06	0.360304	0.24	0.051	0.00782049	CD8 T
RPSA	Healthy	0	0.73007	1	0.962	0	CD4 T
RPSA	Healthy	1.26864e-227	0.463031	0.999	0.968	2.53728e-224	B cells
RPSA	Patient 1_Preinfusion	0	1.30036	0.999	0.918	0	CD4 T
RPSA	Patient 1_Preinfusion	2.7973e-86	0.486707	0.848	0.937	5.59459e-83	CD8 T
RPSA	Patient 1_Day 7	9.55842e-43	0.515666	0.981	0.873	1.91168e-39	CD4 T
RPSA	Patient 1_Day 7	6.70104e-125	0.387215	0.879	0.873	1.34021e-121	CD8 T
RPSA	Patient 1_Day 13	1.1586e-07	0.240404	0.875	0.706	0.000231721	CD4 T
RPSA	Patient 2_Preinfusion	1.1882e-17	0.510011	1	0.902	2.3764e-14	DC
RPSA	Patient 2_Preinfusion	2.10291e-138	1.14262	0.994	0.9	4.20582e-135	CD4 T
RPSA	Patient 2_Preinfusion	6.30105e-121	0.738746	0.987	0.896	1.26021e-117	CD8 T
RPSA	Patient 2_Day 31	6.35648e-07	0.380906	1	0.955	0.0012713	DC
RPSA	Patient 2_Day 31	2.77345e-52	0.64422	1	0.954	5.5469e-49	CD4 T
RPSA	Patient 2_Day 31	1.02401e-143	0.388696	0.973	0.933	2.04801e-140	CD8 T
RPSA	Patient 7_Preinfusion	2.08438e-113	0.404302	0.994	0.775	4.16876e-110	DC
RPSA	Patient 7_Preinfusion	0	1.1464	0.984	0.762	0	CD4 T
RPSA	Patient 7_Preinfusion	2.00317e-189	0.67565	0.919	0.778	4.00634e-186	CD8 T
RPSA	Patient 7_Preinfusion	1.09182e-16	0.581962	0.948	0.787	2.18363e-13	Gamma Delta T
RPSA	Patient 7_Preinfusion	1.51532e-19	0.519804	0.885	0.787	3.03064e-16	NK
RPSA	Patient 7_Day 24	3.72025e-177	0.44694	0.991	0.869	7.44051e-174	CD4 T
RPSA	Patient 7_Day 24	4.19205011868983e-316	0.344829	0.899	0.851	8.38410023737965e-313	CD8 T
RPSA	Patient 8_Preinfusion	2.33359e-40	0.273798	0.994	0.796	4.66719e-37	DC
RPSA	Patient 8_Preinfusion	0	0.914212	0.981	0.735	0	CD4 T
RPSA	Patient 8_Preinfusion	3.15945e-137	0.540082	0.847	0.797	6.31891e-134	CD8 T
RPSA	Patient 8_Preinfusion	1.93621e-10	0.477872	0.938	0.802	3.87242e-07	Gamma Delta T
RPSA	Patient 8_Preinfusion	2.3346e-06	0.364013	0.88	0.802	0.00466919	NK
RPSA	Patient 8_Day 8	2.25052e-19	0.466781	1	0.87	4.50105e-16	DC
RPSA	Patient 8_Day 8	4.48855e-66	0.964857	0.991	0.87	8.9771e-63	CD4 T
RPSA	Patient 8_Day 8	6.57151e-134	0.460615	0.811	0.891	1.3143e-130	CD8 T
RPSA	Patient 8_Day 8	3.46565e-17	0.374347	0.935	0.871	6.93129e-14	NK
RPSA	Patient 8_Day 21	4.54424e-12	0.333114	1	0.973	9.08848e-09	DC
RPSA	Patient 8_Day 21	8.26909e-129	0.591811	0.99	0.972	1.65382e-125	CD4 T
RPSA	Patient 8_Day 21	4.14276e-189	0.367412	0.986	0.966	8.28553e-186	CD8 T
RPSA	Patient 8_Day 21	1.28999e-20	0.255321	0.992	0.972	2.57998e-17	NK
RPS6KA5	Patient 1_Preinfusion	1.89934e-44	0.29869	0.255	0.144	3.79868e-41	CD4 T
RPS6KA5	Patient 2_Preinfusion	1.42086e-16	0.377954	0.356	0.119	2.84171e-13	CD4 T
RPS27L	Patient 1_Preinfusion	9.82883e-100	0.528743	0.959	0.898	1.96577e-96	CD4 T
RPS27L	Patient 1_Preinfusion	3.28685e-36	0.445355	0.855	0.912	6.5737e-33	CD8 T
RPS27L	Patient 1_Day 7	2.03185e-67	0.376233	0.548	0.681	4.06369e-64	CD8 T
RPS27L	Patient 2_Preinfusion	5.91762e-09	0.292121	0.925	0.835	1.18352e-05	CD4 T
[truncated: 7,185 more rows]

## Sheet: DPE post CAR+ vs CAR-Fig2
X	cell_type	gene	avg_logFC	p_val	p_val_adj	de_family	de_method	de_type	pct_Patient.1.Day.7	pct_Patient.1.Peak	pct_Patient.1.Peak.CAR.T	pct_Patient.2.Peak	pct_Patient.2.Peak2	pct_Patient.2.Day.24.CART	pct_Patient.3.Peak	pct_Patient.3.Peak.CAR.T	pct_Patient.4.Peak	pct_Patient.4.Peak.CAR.T	pct_Patient.4.Day.21	CART_pct_mean	CART_pct_min	CART_pct_max	CART_pct_median	PBMC_pct_mean	PBMC_pct_min	PBMC_pct_max	PBMC_pct_median	group
CD127-Protein	PBMC	CD127-Protein	-1.57315	0.0296325	0.11853	pseudobulk	edgeR	LRT	99.2477	99.2672	100	28.8136	99.0047	94.1634	99.8616	65.8119	99.1653	62.7907	99.9511	80.6915	62.7907	100	79.9877	89.3302	28.8136	99.9511	99.2477	CART
CD14-Protein	PBMC	CD14-Protein	-1.80821	0.00385859	0.0308687	pseudobulk	edgeR	LRT	99.3056	98.6471	99.9153	31.3559	99.6857	94.1634	99.3427	49.2195	99.4992	79.0698	100	80.592	49.2195	99.9153	86.6166	89.6909	31.3559	100	99.3427	CART
CD161-Protein	PBMC	CD161-Protein	-0.737447	0.294475	0.428328	pseudobulk	edgeR	LRT	97.1644	100	100	68.6441	99.7381	100	99.8616	63.1056	99.6661	77.5194	100	85.1562	63.1056	100	88.7597	95.0106	68.6441	100	99.7381	CART
CD183-Protein	PBMC	CD183-Protein	-1.0721	0.0871339	0.181811	pseudobulk	edgeR	LRT	100	100	100	74.5763	99.8952	100	100	99.9797	100	100	100	99.9949	99.9797	100	100	96.3531	74.5763	100	100	CART
CD194-Protein	PBMC	CD194-Protein	-0.76315	0.263534	0.421654	pseudobulk	edgeR	LRT	99.9711	100	100	78.8136	99.8952	99.6109	99.827	88.729	99.4992	91.8605	100	95.0501	88.729	100	95.7357	96.858	78.8136	100	99.8952	CART
CD196-Protein	PBMC	CD196-Protein	-1.2359	0.0909057	0.181811	pseudobulk	edgeR	LRT	99.7975	99.9436	100	56.7797	99.7381	99.6109	99.9481	86.6511	99.4992	70.5426	100	89.2012	70.5426	100	93.131	93.6723	56.7797	100	99.7975	CART
CD197-Protein	PBMC	CD197-Protein	-0.869194	0.233395	0.414924	pseudobulk	edgeR	LRT	99.9711	99.9436	100	70.339	99.9476	100	99.9481	84.0462	99.4992	87.9845	100	93.0077	84.0462	100	93.9922	95.6641	70.339	100	99.9476	CART
CD25-Protein	PBMC	CD25-Protein	-1.26904	0.0530273	0.141406	pseudobulk	edgeR	LRT	91.8113	96.6178	99.8305	25.4237	93.3473	92.607	98.5643	53.4867	98.3306	59.3023	99.9021	76.3066	53.4867	99.8305	75.9547	86.2853	25.4237	99.9021	96.6178	CART
CD27-Protein	CART	CD27-Protein	2.82383	5.77998e-06	9.24797e-05	pseudobulk	edgeR	LRT	95.1389	100	100	69.4915	99.9476	100	99.9827	100	99.3322	99.6124	99.9511	99.9031	99.6124	100	100	94.8349	69.4915	100	99.9476	CART
CD279-Protein	CART	CD279-Protein	0.0599802	0.90073	0.966631	pseudobulk	edgeR	LRT	99.9421	100	100	88.1356	100	100	99.9481	98.3783	99.6661	98.4496	100	99.207	98.3783	100	99.2248	98.2417	88.1356	100	99.9481	CART
CD28-Protein	CART	CD28-Protein	1.24171	0.0117107	0.0624569	pseudobulk	edgeR	LRT	98.8426	100	100	67.7966	99.9476	100	99.8097	99.777	99.1653	96.124	99.9021	98.9753	96.124	100	99.8885	95.0663	67.7966	100	99.8097	CART
CD38-Protein	CART	CD38-Protein	0.843559	0.0464895	0.141406	pseudobulk	edgeR	LRT	100	100	100	100	100	100	100	100	100	100	100	100	100	100	100	100	100	100	100	CART
CD4-Protein	PBMC	CD4-Protein	-0.0284839	0.972388	0.972388	pseudobulk	edgeR	LRT	77.6042	100	100	81.3559	99.9476	100	92.3197	42.1853	91.9866	95.7364	100	84.4804	42.1853	100	97.8682	91.8877	77.6042	100	92.3197	CART
CD45RA-Protein	PBMC	CD45RA-Protein	-0.895447	0.323157	0.430876	pseudobulk	edgeR	LRT	99.5081	99.7182	100	54.2373	99.7381	75.0973	99.8789	20.0284	99.3322	100	100	73.7814	20.0284	100	87.5486	93.2018	54.2373	100	99.7182	CART
CD45RO-Protein	CART	CD45RO-Protein	0.0540213	0.906217	0.966631	pseudobulk	edgeR	LRT	99.9421	100	100	65.2542	100	100	99.9654	99.5135	100	98.8372	100	99.5877	98.8372	100	99.7567	95.0231	65.2542	100	100	CART
CD8-Protein	PBMC	CD8-Protein	-0.27745	0.482627	0.594003	pseudobulk	edgeR	LRT	100	100	100	100	100	100	100	100	100	100	100	100	100	100	100	100	100	100	100	CART

## Sheet: DGE post CAR+ vs CAR-Fig2
X	cell_type	gene	avg_logFC	p_val	p_val_adj	de_family	de_method	de_type	pct_Patient.1.Day.7	pct_Patient.1.Peak	pct_Patient.1.Peak.CAR.T	pct_Patient.2.Peak	pct_Patient.2.Peak2	pct_Patient.2.Day.24.CART	pct_Patient.3.Peak	pct_Patient.3.Peak.CAR.T	pct_Patient.4.Peak	pct_Patient.4.Peak.CAR.T	pct_Patient.4.Day.21	CART_pct_mean	CART_pct_min	CART_pct_max	CART_pct_median	PBMC_pct_mean	PBMC_pct_min	PBMC_pct_max	PBMC_pct_median	group
A1BG	CART	A1BG	1.08158	0.000360039	0.0188475	pseudobulk	edgeR	LRT	4.94792	3.04397	10.1695	0.847458	4.19068	1.16732	3.59799	16.8761	6.17696	30.6202	3.42633	14.7083	1.16732	30.6202	13.5228	3.74733	0.847458	6.17696	3.59799	CART
A1BG-AS1	CART	A1BG-AS1	0.853331	0.0908777	0.456028	pseudobulk	edgeR	LRT	0.347222	0.169109	0.59322	0	0.890519	0	0.588134	1.98662	0.500835	3.48837	0.489476	1.51705	0	3.48837	1.28992	0.426471	0	0.890519	0.489476	CART
A2M	PBMC	A2M	-2.0311	0.0170671	0.204997	pseudobulk	edgeR	LRT	4.94792	0.281849	0.0847458	0.847458	2.77632	0	0.536239	0.415569	3.83973	4.65116	0.538424	1.28787	0	4.65116	0.250157	1.96685	0.281849	4.94792	0.847458	CART
A2M-AS1	PBMC	A2M-AS1	-1.54798	0.000409606	0.0204893	pseudobulk	edgeR	LRT	12.1817	8.85006	6.44068	2.54237	30.9586	1.55642	4.11693	3.65903	11.5192	16.2791	9.30005	6.9838	1.55642	16.2791	5.04985	11.3527	2.54237	30.9586	9.30005	CART
AAAS	CART	AAAS	0.780847	0.0277724	0.261803	pseudobulk	edgeR	LRT	1.70718	2.14205	9.0678	0.847458	3.09062	1.16732	1.29735	3.71985	2.00334	11.2403	4.40529	6.29882	1.16732	11.2403	6.39382	2.21333	0.847458	4.40529	2.00334	CART
AACS	CART	AACS	0.336415	0.364634	0.763488	pseudobulk	edgeR	LRT	1.24421	1.35287	1.77966	0	1.15244	0.77821	0.640028	2.18934	0.834725	4.26357	1.41948	2.25269	0.77821	4.26357	1.9845	0.949108	0	1.41948	1.15244	CART
AAED1	PBMC	AAED1	-0.849994	0.00516659	0.10289	pseudobulk	edgeR	LRT	9.98264	5.35513	6.52542	0.847458	12.2577	0.389105	3.39042	4.83479	8.01336	18.6047	8.51689	7.58849	0.389105	18.6047	5.6801	6.90909	0.847458	12.2577	8.01336	CART
AAGAB	CART	AAGAB	0.245392	0.389977	0.783397	pseudobulk	edgeR	LRT	6.19213	5.12965	15.339	1.69492	6.39078	1.16732	3.59799	8.63572	4.8414	17.0543	8.27215	10.5491	1.16732	17.0543	11.9874	5.15986	1.69492	8.27215	5.12965	CART
AAK1	PBMC	AAK1	-0.153727	0.559619	0.879349	pseudobulk	edgeR	LRT	44.9653	32.0744	44.5763	8.47458	57.8837	12.4514	31.0327	49.0574	53.7563	90.3101	53.9403	49.0988	12.4514	90.3101	46.8168	40.3039	8.47458	57.8837	44.9653	CART
AAMDC	CART	AAMDC	0.468314	0.0955105	0.460354	pseudobulk	edgeR	LRT	3.24074	1.63472	6.27119	0	4.34783	1.55642	2.87148	7.04439	4.50751	16.6667	5.97161	7.88467	1.55642	16.6667	6.65779	3.22484	0	5.97161	3.24074	CART
AAMP	CART	AAMP	0.349407	0.194026	0.62106	pseudobulk	edgeR	LRT	9.49074	9.58286	26.3559	0.847458	13.6197	1.94553	6.1927	15.1835	10.8514	36.4341	15.8101	19.9798	1.94553	36.4341	20.7697	9.48499	0.847458	15.8101	9.58286	CART
AAR2	CART	AAR2	0.317854	0.425011	0.810577	pseudobulk	edgeR	LRT	2.60417	3.43856	10.1695	2.54237	3.09062	0	1.38384	3.92256	2.67112	8.91473	3.47528	5.7517	0	10.1695	6.41865	2.74371	1.38384	3.47528	2.67112	CART
AARD	PBMC	AARD	-3.04384	0.0205989	0.227147	pseudobulk	edgeR	LRT	0.0289352	0.0563698	0	0.847458	0.0523834	0	0	0	0	0	0	0	0	0	0	0.140735	0	0.847458	0.0289352	CART
AARS	CART	AARS	0.422931	0.249407	0.669441	pseudobulk	edgeR	LRT	1.64931	2.25479	6.01695	0.847458	3.30016	0.389105	0.934094	2.66572	1.33556	9.68992	3.0837	4.69042	0.389105	9.68992	4.34133	1.91501	0.847458	3.30016	1.64931	CART
AARS2	PBMC	AARS2	-0.0124612	0.975028	1	pseudobulk	edgeR	LRT	0.868056	0.394589	1.35593	0	1.2572	0	0.553537	1.18589	0.834725	1.93798	0.685267	1.11995	0	1.93798	1.27091	0.656197	0	1.2572	0.685267	CART
AARSD1	PBMC	AARSD1	-0.170711	0.68175	0.934364	pseudobulk	edgeR	LRT	2.08333	2.87486	3.81356	2.54237	3.35254	1.94553	0.968691	1.8954	2.33723	6.20155	2.59422	3.46401	1.8954	6.20155	2.87954	2.39332	0.968691	3.35254	2.54237	CART
AASDH	PBMC	AASDH	-0.404405	0.152827	0.560135	pseudobulk	edgeR	LRT	3.67477	2.02931	3.55932	0.847458	5.86695	0.389105	2.33524	4.72329	3.3389	8.52713	4.55213	4.29971	0.389105	8.52713	4.14131	3.23496	0.847458	5.86695	3.3389	CART
AASDHPPT	CART	AASDHPPT	0.014542	0.956495	1	pseudobulk	edgeR	LRT	9.9537	4.56595	14.661	1.69492	11.0529	0.77821	7.31707	16.5923	7.67947	24.8062	14.8311	14.2094	0.77821	24.8062	15.6267	8.15645	1.69492	14.8311	7.67947	CART
AATF	PBMC	AATF	-0.187405	0.470051	0.837304	pseudobulk	edgeR	LRT	21.0359	14.4307	30.678	3.38983	29.0728	2.33463	13.7001	28.6337	29.0484	51.938	36.7107	28.3961	2.33463	51.938	29.6558	21.0555	3.38983	36.7107	21.0359	CART
ABAT	PBMC	ABAT	-0.0174073	0.960602	1	pseudobulk	edgeR	LRT	1.85185	1.46561	2.28814	0	3.45731	0.389105	2.19685	4.54085	2.83806	6.97674	2.10475	3.54871	0.389105	6.97674	3.41449	1.98778	0	3.45731	2.10475	CART
ABCA1	PBMC	ABCA1	-2.74856	0.0464814	0.338968	pseudobulk	edgeR	LRT	0.144676	0	0	0	0	0	0.0345961	0.0101358	0.166945	0	0	0.00253395	0	0.0101358	0	0.0494596	0	0.166945	0	CART
ABCA13	CART	ABCA13	0.740999	0.602986	0.899441	pseudobulk	edgeR	LRT	0.0289352	0	0.0847458	0	0	0	0	0.0101358	0	0	0	0.0237204	0	0.0847458	0.00506791	0.0041336	0	0.0289352	0	CART
ABCA2	PBMC	ABCA2	-1.21247	0.00927324	0.146251	pseudobulk	edgeR	LRT	3.18287	1.8602	2.54237	1.69492	5.18596	1.16732	1.17627	1.59132	3.3389	0.775194	1.95791	1.51905	0.775194	2.54237	1.37932	2.62815	1.17627	5.18596	1.95791	CART
ABCA3	PBMC	ABCA3	-1.7024	0.00213784	0.0594415	pseudobulk	edgeR	LRT	0.347222	0.338219	0.169492	0	1.20482	0	0.276769	0.31421	0.834725	0.387597	0.83211	0.217825	0	0.387597	0.241851	0.547695	0	1.20482	0.347222	CART
ABCA5	PBMC	ABCA5	-1.24461	0.0110791	0.162013	pseudobulk	edgeR	LRT	1.99653	1.8602	0.762712	2.54237	5.08119	0.77821	1.10707	1.18589	1.16861	4.65116	1.71317	1.84449	0.762712	4.65116	0.982051	2.20988	1.10707	5.08119	1.8602	CART
ABCA6	PBMC	ABCA6	0	1	1	pseudobulk	edgeR	LRT	0	0	0	0	0	0	0	0	0	0	0	0	0	0	0	0	0	0	0	CART
ABCA7	CART	ABCA7	0.761053	0.175384	0.593016	pseudobulk	edgeR	LRT	2.92245	1.07103	2.79661	0	4.45259	4.66926	2.04117	4.26718	3.3389	4.26357	2.83896	3.99915	2.79661	4.66926	4.26537	2.38073	0	4.45259	2.83896	CART
ABCA8	PBMC	ABCA8	-1.3887	0.2224	0.646284	pseudobulk	edgeR	LRT	0	0	0	0	0.0523834	0	0	0	0	0	0	0	0	0	0	0.00748335	0	0.0523834	0	CART
ABCA9-AS1	PBMC	ABCA9-AS1	0	1	1	pseudobulk	edgeR	LRT	0	0	0	0	0	0	0	0	0	0	0	0	0	0	0	0	0	0	0	CART
ABCB1	PBMC	ABCB1	-0.374625	0.312136	0.721935	pseudobulk	edgeR	LRT	3.00926	2.76212	2.11864	0.847458	2.35726	0	1.93738	5.1794	4.00668	5.81395	3.0837	3.278	0	5.81395	3.64902	2.57198	0.847458	4.00668	2.76212	CART
ABCB10	CART	ABCB10	0.618134	0.0740637	0.422834	pseudobulk	edgeR	LRT	1.38889	2.59301	6.94915	0	3.19539	0.77821	1.34925	3.78066	3.3389	10.0775	2.98581	5.39639	0.77821	10.0775	5.36491	2.12161	0	3.3389	2.59301	CART
ABCB4	PBMC	ABCB4	-2.12343	0.0909161	0.456028	pseudobulk	edgeR	LRT	0	0	0	0	0	0	0.017298	0	0.166945	0	0	0	0	0	0	0.0263204	0	0.166945	0	CART
ABCB7	CART	ABCB7	0.159286	0.509505	0.854134	pseudobulk	edgeR	LRT	5.06366	3.26945	9.32203	0.847458	7.85752	0	3.42501	9.09183	7.17863	21.7054	7.44004	10.0298	0	21.7054	9.20693	5.01168	0.847458	7.85752	5.06366	CART
ABCB8	CART	ABCB8	0.0788961	0.791243	0.974411	pseudobulk	edgeR	LRT	3.76157	2.02931	8.98305	3.38983	7.64798	0.389105	2.16226	5.69633	5.17529	17.8295	6.95056	8.22449	0.389105	17.8295	7.33969	4.44526	2.02931	7.64798	3.76157	CART
ABCB9	CART	ABCB9	0.146991	0.805733	0.97809	pseudobulk	edgeR	LRT	0.520833	0.394589	0.508475	0	0.628601	0.77821	0.328663	0.699372	0.33389	0.775194	0.0978953	0.690313	0.508475	0.77821	0.737283	0.32921	0	0.628601	0.33389	CART
ABCC1	CART	ABCC1	0.280456	0.409366	0.79784	pseudobulk	edgeR	LRT	3.76157	1.35287	2.79661	0	4.34783	1.94553	2.45632	5.86864	3.83973	14.7287	3.86686	6.33486	1.94553	14.7287	4.33262	2.8036	0	4.34783	3.76157	CART
ABCC10	PBMC	ABCC10	-0.206518	0.507477	0.852656	pseudobulk	edgeR	LRT	2.19907	1.80383	3.30508	0.847458	3.66684	0.77821	1.10707	2.74681	2.33723	5.81395	2.79001	3.16101	0.77821	5.81395	3.02595	2.10736	0.847458	3.66684	2.19907	CART
ABCC2	PBMC	ABCC2	-2.11256	0.0286565	0.267378	pseudobulk	edgeR	LRT	0.0578704	0	0	0	0.104767	0	0.0518941	0.0202716	0.166945	0	0.0489476	0.00506791	0	0.0202716	0	0.0614891	0	0.166945	0.0518941	CART
ABCC4	PBMC	ABCC4	-0.452175	0.195782	0.622725	pseudobulk	edgeR	LRT	2.66204	1.29651	1.86441	0	3.03824	0.389105	1.28006	2.86844	3.83973	5.42636	1.90896	2.63708	0.389105	5.42636	2.36642	2.00365	0	3.83973	1.90896	CART
ABCC5	PBMC	ABCC5	-0.247016	0.422493	0.808608	pseudobulk	edgeR	LRT	3.67477	1.74746	2.79661	0.847458	5.34311	0.389105	2.36983	4.83479	2.83806	9.30233	3.42633	4.33071	0.389105	9.30233	3.8157	2.89243	0.847458	5.34311	2.83806	CART
ABCC6	PBMC	ABCC6	-0.608654	0.564346	0.88082	pseudobulk	edgeR	LRT	0.0578704	0	0	0	0.261917	0	0.0518941	0.101358	0	0	0	0.0253395	0	0.101358	0	0.0530974	0	0.261917	0	CART
ABCD1	CART	ABCD1	0.0513467	0.916381	1	pseudobulk	edgeR	LRT	0.83912	0.394589	0.762712	0	0.576218	0.389105	0.691922	1.60146	0.66778	0.775194	0.83211	0.882118	0.389105	1.60146	0.768953	0.571677	0	0.83912	0.66778	CART
ABCD2	PBMC	ABCD2	-0.316113	0.436931	0.818059	pseudobulk	edgeR	LRT	2.80671	2.36753	2.88136	0	9.1671	1.55642	2.81958	6.94304	3.50584	5.42636	4.35634	4.20179	1.55642	6.94304	4.15386	3.57473	0	9.1671	2.81958	CART
ABCD3	CART	ABCD3	0.0497476	0.852654	0.994629	pseudobulk	edgeR	LRT	4.16667	2.76212	6.61017	1.69492	7.22892	0.389105	3.14824	7.7539	4.17362	20.155	8.2232	8.72705	0.389105	20.155	7.18204	4.48538	1.69492	8.2232	4.16667	CART
ABCD4	PBMC	ABCD4	-0.06656	0.79089	0.974264	pseudobulk	edgeR	LRT	6.97338	4.22773	11.4407	3.38983	13.0435	1.94553	4.411	11.5042	8.68114	17.8295	9.98532	10.68	1.94553	17.8295	11.4724	7.24455	3.38983	13.0435	6.97338	CART
ABCE1	CART	ABCE1	0.0121999	0.962549	1	pseudobulk	edgeR	LRT	12.1817	7.04622	19.9153	1.69492	19.4343	1.16732	10.2923	22.7042	17.0284	37.2093	19.5301	20.249	1.16732	37.2093	21.3097	12.4583	1.69492	19.5301	12.1817	CART
ABCF1	CART	ABCF1	0.130084	0.610562	0.903291	pseudobulk	edgeR	LRT	21.3252	12.345	30.7627	3.38983	23.4678	3.89105	13.8211	30.5798	22.2037	58.5271	32.3544	30.9402	3.89105	58.5271	30.6712	18.4153	3.38983	32.3544	21.3252	CART
ABCF2	PBMC	ABCF2	-0.88256	0.307037	0.716657	pseudobulk	edgeR	LRT	0.0578704	0.225479	0.338983	0	0.366684	0	0.0518941	0.0810866	0	0	0.342633	0.105017	0	0.338983	0.0405433	0.149223	0	0.366684	0.0578704	CART
ABCF3	PBMC	ABCF3	-0.314609	0.287165	0.699841	pseudobulk	edgeR	LRT	3.50116	2.9876	4.0678	1.69492	4.87166	2.33463	1.7471	4.03406	5.00835	8.52713	4.55213	4.7409	2.33463	8.52713	4.05093	3.48042	1.69492	5.00835	3.50116	CART
ABCG1	CART	ABCG1	0.134243	0.80692	0.978531	pseudobulk	edgeR	LRT	1.0706	0.845547	2.28814	0	1.67627	1.55642	0.726518	1.22643	4.8414	10.4651	4.40529	3.88403	1.22643	10.4651	1.92228	1.93795	0	4.8414	1.0706	CART
ABCG2	CART	ABCG2	0.386615	0.618662	0.907367	pseudobulk	edgeR	LRT	0.0578704	0.0563698	0.677966	0	0.209534	0	0.155682	0.12163	0.33389	0.387597	0.146843	0.296798	0	0.677966	0.254613	0.13717	0	0.33389	0.146843	CART
ABHD1	PBMC	ABHD1	-0.407493	0.599219	0.898393	pseudobulk	edgeR	LRT	0.144676	0.225479	0.254237	1.69492	0.523834	0.77821	0.103788	0.152037	0.166945	0.387597	0.0978953	0.39302	0.152037	0.77821	0.320917	0.422505	0.0978953	1.69492	0.166945	CART
ABHD10	PBMC	ABHD10	-0.0952834	0.776425	0.968793	pseudobulk	edgeR	LRT	2.98032	1.52198	2.9661	0	3.03824	0.389105	1.36655	2.35151	2.67112	10.4651	2.69212	4.04296	0.389105	10.4651	2.65881	2.03862	0	3.03824	2.67112	CART
ABHD11	CART	ABHD11	0.185433	0.548213	0.874141	pseudobulk	edgeR	LRT	2.77778	2.25479	6.10169	1.69492	3.09062	1.94553	1.7817	4.01378	3.17195	6.20155	3.86686	4.56564	1.94553	6.20155	5.05774	2.66266	1.69492	3.86686	2.77778	CART
ABHD12	CART	ABHD12	0.0645326	0.818809	0.982097	pseudobulk	edgeR	LRT	4.83218	4.62232	11.1864	2.54237	6.86223	1.16732	3.28663	6.20312	4.8414	17.4419	7.73372	8.99968	1.16732	17.4419	8.69478	4.96012	2.54237	7.73372	4.83218	CART
ABHD13	PBMC	ABHD13	-0.226711	0.354154	0.755842	pseudobulk	edgeR	LRT	7.14699	4.8478	8.98305	0.847458	8.38135	1.55642	4.51479	8.87898	10.6845	16.6667	7.1953	9.02128	1.55642	16.6667	8.93101	6.23117	0.847458	10.6845	7.14699	CART
ABHD14A	PBMC	ABHD14A	-0.62675	0.0231768	0.239897	pseudobulk	edgeR	LRT	10.5035	11.7813	15.4237	5.9322	15.715	1.55642	6.79813	8.81816	11.8531	27.1318	16.5932	13.2325	1.55642	27.1318	12.1209	11.3109	5.9322	16.5932	11.7813	CART
ABHD14B	PBMC	ABHD14B	-0.00260758	0.993386	1	pseudobulk	edgeR	LRT	6.33681	9.52649	23.0508	0.847458	18.0199	1.16732	7.45546	16.7038	15.192	29.0698	18.7469	17.4979	1.16732	29.0698	19.8773	10.875	0.847458	18.7469	9.52649	CART
ABHD15	PBMC	ABHD15	-0.462416	0.254661	0.675232	pseudobulk	edgeR	LRT	1.38889	2.19842	2.88136	0.847458	4.34783	1.55642	1.07248	1.84472	1.83639	3.87597	3.32844	2.53962	1.55642	3.87597	2.36304	2.1457	0.847458	4.34783	1.83639	CART
ABHD15-AS1	PBMC	ABHD15-AS1	-2.88533	0.0250761	0.247998	pseudobulk	edgeR	LRT	0	0	0	0	0.15715	0	0.017298	0	0	0	0	0	0	0	0	0.0249212	0	0.15715	0	CART
ABHD16A	PBMC	ABHD16A	-0.606839	0.295416	0.704815	pseudobulk	edgeR	LRT	1.15741	0.789177	0.762712	1.69492	0.942902	0.77821	0.311365	0.719643	0	0.775194	0.881057	0.75894	0.719643	0.77821	0.768953	0.825261	0	1.69492	0.881057	CART
ABHD17A	PBMC	ABHD17A	-1.11996	0.000500606	0.0235241	pseudobulk	edgeR	LRT	67.0139	57.4408	52.1186	18.6441	77.2656	4.66926	42.6397	57.1153	67.9466	86.0465	74.5962	49.9874	4.66926	86.0465	54.617	57.9353	18.6441	77.2656	67.0139	CART
ABHD17B	CART	ABHD17B	0.251803	0.423542	0.809266	pseudobulk	edgeR	LRT	4.77431	3.15671	5.08475	2.54237	4.50498	2.33463	2.71579	5.15913	3.67279	18.9922	4.01371	7.89269	2.33463	18.9922	5.12194	3.62581	2.54237	4.77431	3.67279	CART
ABHD17C	PBMC	ABHD17C	-0.171381	0.720027	0.949422	pseudobulk	edgeR	LRT	0.868056	0.845547	1.86441	0	2.72394	0.389105	0.345961	0.821001	1.33556	3.87597	1.46843	1.73762	0.389105	3.87597	1.3427	1.08393	0	2.72394	0.868056	CART
ABHD18	PBMC	ABHD18	-0.294335	0.311328	0.720944	pseudobulk	edgeR	LRT	3.53009	2.31116	4.32203	0	7.17653	0.77821	3.21744	5.35171	6.84474	15.5039	5.38424	6.48896	0.77821	15.5039	4.83687	4.06631	0	7.17653	3.53009	CART
ABHD2	PBMC	ABHD2	-0.286947	0.316963	0.725939	pseudobulk	edgeR	LRT	4.71644	2.64938	5.50847	1.69492	8.32897	0.77821	2.612	4.52058	4.17362	15.1163	4.89476	6.48088	0.77821	15.1163	5.01453	4.15287	1.69492	8.32897	4.17362	CART
ABHD3	CART	ABHD3	0.495408	0.164391	0.577607	pseudobulk	edgeR	LRT	8.8831	9.86471	25.5932	4.23729	11.472	5.05837	4.49749	9.98378	10.3506	23.2558	7.14635	15.9728	5.05837	25.5932	16.6198	8.0645	4.23729	11.472	8.8831	CART
ABHD4	PBMC	ABHD4	-0.318104	0.480951	0.84283	pseudobulk	edgeR	LRT	0.636574	0.338219	0.847458	0	0.733368	0	0.259471	0.496655	0.500835	1.93798	0.930005	0.820524	0	1.93798	0.672056	0.485496	0	0.930005	0.500835	CART
ABHD5	CART	ABHD5	0.0896177	0.751208	0.959959	pseudobulk	edgeR	LRT	8.18866	3.60767	8.13559	0	8.01467	1.94553	4.18613	8.90939	9.18197	23.6434	5.97161	10.6585	1.94553	23.6434	8.52249	5.59296	0	9.18197	5.97161	CART
ABHD6	CART	ABHD6	0.0158742	0.967679	1	pseudobulk	edgeR	LRT	0.665509	0.732807	1.01695	0	1.62389	0	0.484345	1.6116	0.66778	3.48837	1.51738	1.52923	0	3.48837	1.31427	0.813101	0	1.62389	0.66778	CART
ABHD8	CART	ABHD8	0.816416	0.0209692	0.229562	pseudobulk	edgeR	LRT	1.04167	1.80383	5.25424	0	2.14772	0.77821	1.22816	3.61849	1.16861	7.75194	1.86001	4.35072	0.77821	7.75194	4.43636	1.32143	0	2.14772	1.22816	CART
ABI1	PBMC	ABI1	-0.053441	0.807954	0.978864	pseudobulk	edgeR	LRT	19.4444	14.7689	28.7288	5.9322	23.5202	3.50195	12.4892	24.8733	22.0367	45.3488	21.6838	25.6132	3.50195	45.3488	26.8011	17.1251	5.9322	23.5202	19.4444	CART
ABI2	PBMC	ABI2	-0.412584	0.142502	0.547096	pseudobulk	edgeR	LRT	3.6169	2.25479	3.55932	0.847458	6.28601	0	2.31794	4.45976	3.50584	10.4651	4.40529	4.62105	0	10.4651	4.00954	3.31918	0.847458	6.28601	3.50584	CART
ABI3	PBMC	ABI3	-0.702377	0.101789	0.468589	pseudobulk	edgeR	LRT	10.3299	13.5287	27.3729	5.9322	36.2493	1.55642	5.48348	9.29455	12.02	26.7442	29.7602	16.242	1.55642	27.3729	18.0194	16.1863	5.48348	36.2493	12.02	CART
ABL1	PBMC	ABL1	-0.00581892	0.987409	1	pseudobulk	edgeR	LRT	1.15741	0.958286	1.61017	0.847458	2.61917	1.16732	0.761114	2.01703	2.17028	4.65116	1.1258	2.36142	1.16732	4.65116	1.8136	1.37707	0.761114	2.61917	1.1258	CART
ABL2	PBMC	ABL2	-0.835674	0.0720717	0.4186	pseudobulk	edgeR	LRT	1.33102	1.01466	1.10169	0.847458	4.08591	1.16732	1.00329	1.40888	1.00167	1.93798	1.51738	1.40397	1.10169	1.93798	1.2881	1.54305	0.847458	4.08591	1.01466	CART
ABLIM1	CART	ABLIM1	0.0676463	0.836088	0.988692	pseudobulk	edgeR	LRT	5.32407	3.21308	4.74576	4.23729	6.54793	1.55642	4.411	12.0211	9.84975	24.8062	9.349	10.7824	1.55642	24.8062	8.38342	6.13316	3.21308	9.84975	5.32407	CART
ABLIM2	PBMC	ABLIM2	-0.19547	0.843786	0.99178	pseudobulk	edgeR	LRT	0	0.0563698	0	0	0.261917	0.389105	0.0864902	0.101358	0	0.775194	0.440529	0.316414	0	0.775194	0.245232	0.120758	0	0.440529	0.0563698	CART
ABR	PBMC	ABR	-0.519645	0.229434	0.651445	pseudobulk	edgeR	LRT	3.21181	1.52198	3.38983	1.69492	12.1006	1.16732	2.28334	5.44294	4.17362	6.58915	3.67107	4.14731	1.16732	6.58915	4.41638	4.0939	1.52198	12.1006	3.21181	CART
ABRACL	CART	ABRACL	0.395319	0.162138	0.574475	pseudobulk	edgeR	LRT	35.8218	27.283	61.9492	9.32203	45.3117	5.83658	29.2337	62.2137	31.2187	74.031	44.4934	51.0076	5.83658	74.031	62.0814	31.812	9.32203	45.3117	31.2187	CART
ABRAXAS1	PBMC	ABRAXAS1	-0.069086	0.813789	0.98023	pseudobulk	edgeR	LRT	2.95139	2.64938	4.23729	0	5.55265	0.389105	2.50822	7.15589	4.34057	8.91473	4.74792	5.17425	0.389105	8.91473	5.69659	3.25002	0	5.55265	2.95139	CART
ABRAXAS2	PBMC	ABRAXAS2	-0.405682	0.226909	0.64688	pseudobulk	edgeR	LRT	2.95139	1.63472	2.45763	2.54237	6.07648	0.389105	2.6985	6.15244	5.34224	9.68992	6.02056	4.67227	0.389105	9.68992	4.30503	3.89518	1.63472	6.07648	2.95139	CART
ABT1	PBMC	ABT1	-0.22667	0.399363	0.791745	pseudobulk	edgeR	LRT	17.8819	11.7249	20.5932	10.1695	17.1818	3.50195	7.54195	16.5822	14.8581	31.7829	13.7053	18.1151	3.50195	31.7829	18.5877	13.2948	7.54195	17.8819	13.7053	CART
ABTB1	PBMC	ABTB1	-0.218025	0.469974	0.837304	pseudobulk	edgeR	LRT	8.18866	7.66629	12.5424	6.77966	17.0246	4.66926	5.24131	10.5514	8.1803	24.8062	18.1596	13.1423	4.66926	24.8062	11.5469	10.1772	5.24131	18.1596	8.1803	CART
ABTB2	CART	ABTB2	0.590626	0.592295	0.894906	pseudobulk	edgeR	LRT	0.115741	0	0.508475	0	0.104767	0	0.017298	0.0202716	0.166945	0	0.0978953	0.132187	0	0.508475	0.0101358	0.0718065	0	0.166945	0.0978953	CART
AC000068.1	CART	AC000068.1	0.165744	0.832611	0.986936	pseudobulk	edgeR	LRT	0.173611	0.0563698	0.423729	0	0.209534	0	0.0864902	0.0912224	0	0.775194	0.146843	0.322536	0	0.775194	0.257476	0.0961211	0	0.209534	0.0864902	CART
AC000068.2	CART	AC000068.2	0.740999	0.602986	0.899441	pseudobulk	edgeR	LRT	0.0289352	0	0.0847458	0	0	0	0	0.0101358	0	0	0	0.0237204	0	0.0847458	0.00506791	0.0041336	0	0.0289352	0	CART
AC000068.3	CART	AC000068.3	0.0872291	0.920108	1	pseudobulk	edgeR	LRT	0	0.0563698	0	0	0	0	0.017298	0.0304075	0	0	0	0.00760186	0	0.0304075	0	0.010524	0	0.0563698	0	CART
AC001226.2	PBMC	AC001226.2	-1.50404	0.0490853	0.344827	pseudobulk	edgeR	LRT	1.47569	0.0563698	0	0	0.733368	0	0.761114	0.638557	1.5025	1.55039	0.538424	0.547236	0	1.55039	0.319278	0.723925	0	1.5025	0.733368	CART
AC002091.1	PBMC	AC002091.1	-0.427597	0.643887	0.916108	pseudobulk	edgeR	LRT	0.0289352	0	0	0	0.0523834	0	0.0691922	0.0810866	0	0	0.0978953	0.0202716	0	0.0810866	0	0.0354866	0	0.0978953	0.0289352	CART
AC002091.2	PBMC	AC002091.2	-0.900036	0.117209	0.498714	pseudobulk	edgeR	LRT	0.462963	0.11274	0.169492	0	0.261917	0	0.276769	0.395297	0.66778	0.387597	0.636319	0.238096	0	0.395297	0.278544	0.345498	0	0.66778	0.276769	CART
AC002115.1	PBMC	AC002115.1	0	1	1	pseudobulk	edgeR	LRT	0	0	0	0	0	0	0	0	0	0	0	0	0	0	0	0	0	0	0	CART
AC002116.2	CART	AC002116.2	1.2696	0.0719941	0.418451	pseudobulk	edgeR	LRT	0.231481	0.281849	0.423729	0	0	0.77821	0.121086	0.43584	0.166945	2.32558	0.293686	0.99084	0.423729	2.32558	0.607025	0.156435	0	0.293686	0.166945	CART
AC002306.1	PBMC	AC002306.1	-1.17549	0.238503	0.662762	pseudobulk	edgeR	LRT	0.752315	0.338219	0.0847458	0	0.104767	0.389105	0.121086	0.0810866	0	0.387597	0.146843	0.235634	0.0810866	0.389105	0.236171	0.209033	0	0.752315	0.121086	CART
AC002310.1	CART	AC002310.1	1.16561	0.00270765	0.0690709	pseudobulk	edgeR	LRT	0.607639	0.450958	1.86441	0	0.419068	0	0.345961	1.56092	0.500835	3.87597	0.685267	1.82532	0	3.87597	1.71266	0.429961	0	0.685267	0.450958	CART
AC002310.2	PBMC	AC002310.2	-0.532498	0.464143	0.833745	pseudobulk	edgeR	LRT	0.0868056	0	0.169492	0	0.104767	0	0.0518941	0.0709507	0.166945	0.387597	0.244738	0.15701	0	0.387597	0.120221	0.0935928	0	0.244738	0.0868056	CART
AC002384.1	PBMC	AC002384.1	-1.35208	0.2266	0.646284	pseudobulk	edgeR	LRT	0	0	0	0	0	0	0.017298	0	0	0	0	0	0	0	0	0.00247115	0	0.017298	0	CART
AC002454.1	PBMC	AC002454.1	-1.47234	0.187875	0.612081	pseudobulk	edgeR	LRT	0.0868056	0.0563698	0.0847458	0	0.104767	0	0.017298	0	0	0	0.0978953	0.0211864	0	0.0847458	0	0.0518765	0	0.104767	0.0563698	CART
AC002467.1	CART	AC002467.1	0.273165	0.5664	0.881819	pseudobulk	edgeR	LRT	0.636574	0.11274	1.18644	0	0.785752	0	0.518941	1.52037	0.500835	1.93798	1.51738	1.1612	0	1.93798	1.35341	0.581745	0	1.51738	0.518941	CART
AC002470.1	CART	AC002470.1	1.09696	0.0898034	0.453418	pseudobulk	edgeR	LRT	0.0868056	0	0.254237	0	0.104767	0	0.0691922	0.425704	0	0.387597	0.293686	0.266885	0	0.425704	0.320917	0.0792072	0	0.293686	0.0691922	CART
AC002480.2	PBMC	AC002480.2	-1.36012	0.225659	0.646284	pseudobulk	edgeR	LRT	0.0289352	0	0	0	0	0	0	0	0	0	0	0	0	0	0	0.0041336	0	0.0289352	0	CART
AC002480.3	PBMC	AC002480.3	0	1	1	pseudobulk	edgeR	LRT	0	0	0	0	0	0	0	0	0	0	0	0	0	0	0	0	0	0	0	CART
AC002550.2	CART	AC002550.2	0.740999	0.602986	0.899441	pseudobulk	edgeR	LRT	0.0289352	0	0.0847458	0	0	0	0	0.0101358	0	0	0	0.0237204	0	0.0847458	0.00506791	0.0041336	0	0.0289352	0	CART
AC002553.1	PBMC	AC002553.1	-1.37651	0.0175847	0.20795	pseudobulk	edgeR	LRT	0.607639	0.225479	0.254237	1.69492	1.20482	0	0.224875	0.293939	1.00167	1.55039	0.489476	0.524641	0	1.55039	0.274088	0.77841	0.224875	1.69492	0.607639	CART
AC002553.2	PBMC	AC002553.2	-0.0122774	0.980201	1	pseudobulk	edgeR	LRT	0.520833	0.507328	0.423729	0	1.8858	0.77821	0.294067	1.05413	0.500835	3.10078	0.881057	1.33921	0.423729	3.10078	0.916168	0.655703	0	1.8858	0.507328	CART
AC003102.1	PBMC	AC003102.1	-0.399287	0.282588	0.699841	pseudobulk	edgeR	LRT	2.08333	2.81849	3.64407	0.847458	3.14301	0.77821	1.55682	3.01034	3.67279	3.87597	2.00685	2.82715	0.77821	3.87597	3.3272	2.30411	0.847458	3.67279	2.08333	CART
AC003681.1	PBMC	AC003681.1	-0.813158	0.0652547	0.39966	pseudobulk	edgeR	LRT	6.62616	2.36753	2.45763	1.69492	5.23834	1.55642	2.81958	4.24691	6.17696	5.42636	1.66422	3.42183	1.55642	5.42636	3.35227	3.79824	1.66422	6.62616	2.81958	CART
AC003965.1	PBMC	AC003965.1	-0.160125	0.865179	0.995897	pseudobulk	edgeR	LRT	0.0289352	0	0.0847458	0	0.0523834	0	0.017298	0.0304075	0	0	0.0489476	0.0287883	0	0.0847458	0.0152037	0.0210806	0	0.0523834	0.017298	CART
AC003991.1	PBMC	AC003991.1	-0.504673	0.548423	0.874202	pseudobulk	edgeR	LRT	0.0289352	0	0.169492	0	0.15715	0	0.0864902	0.0608149	0	0	0.0978953	0.0575766	0	0.169492	0.0304075	0.0529244	0	0.15715	0.0289352	CART
AC004067.1	CART	AC004067.1	0.163397	0.910772	1	pseudobulk	edgeR	LRT	0	0	0.0847458	0	0.0523834	0	0.0345961	0.0202716	0	0.387597	0.0489476	0.123154	0	0.387597	0.0525087	0.0194182	0	0.0523834	0	CART
AC004069.1	CART	AC004069.1	2.13854	0.121152	0.50607	pseudobulk	edgeR	LRT	0.0868056	0	0.59322	0	0.0523834	0	0	0.0101358	0	0	0	0.150839	0	0.59322	0.00506791	0.0198841	0	0.0868056	0	CART
AC004076.2	CART	AC004076.2	0.179804	0.865954	0.995897	pseudobulk	edgeR	LRT	0	0.0563698	0.254237	0	0.366684	0	0.017298	0.101358	0	0	0.0489476	0.0888989	0	0.254237	0.0506791	0.0698999	0	0.366684	0.017298	CART
AC004148.2	CART	AC004148.2	1.00489	0.00682397	0.122671	pseudobulk	edgeR	LRT	0.810185	0.620068	2.9661	0	0.576218	0	0.484345	1.94608	0.834725	5.81395	1.37053	2.68153	0	5.81395	2.45609	0.670868	0	1.37053	0.620068	CART
AC004156.1	CART	AC004156.1	1.09322	0.224972	0.646284	pseudobulk	edgeR	LRT	0.0289352	0	0.254237	0	0.104767	0	0.0345961	0.0810866	0	0	0	0.083831	0	0.254237	0.0405433	0.0240426	0	0.104767	0	CART
AC004223.4	CART	AC004223.4	0.824486	0.32727	0.73545	pseudobulk	edgeR	LRT	0.0578704	0	0.0847458	0	0.0523834	0	0.017298	0.0912224	0.166945	0.387597	0	0.140891	0	0.387597	0.0879841	0.042071	0	0.166945	0.017298	CART
AC004233.3	PBMC	AC004233.3	-0.946953	0.473481	0.838215	pseudobulk	edgeR	LRT	0.0289352	0.0563698	0	0	0	0	0	0.0101358	0	0	0	0.00253395	0	0.0101358	0	0.0121864	0	0.0563698	0	CART
AC004241.1	CART	AC004241.1	0.163489	0.711677	0.946584	pseudobulk	edgeR	LRT	1.50463	0.789177	1.44068	0	0.471451	0	0.553537	1.65214	1.16861	3.87597	1.0279	1.7422	0	3.87597	1.54641	0.787901	0	1.50463	0.789177	CART
AC004241.2	CART	AC004241.2	0.429894	0.650033	0.918687	pseudobulk	edgeR	LRT	0.0578704	0	0	0	0.0523834	0	0.017298	0.0810866	0	0	0	0.0202716	0	0.0810866	0	0.0182217	0	0.0578704	0	CART
AC004264.1	CART	AC004264.1	1.36951	0.249432	0.669441	pseudobulk	edgeR	LRT	0	0	0	0	0	0	0.017298	0.0506791	0	0	0	0.0126698	0	0.0506791	0	0.00247115	0	0.017298	0	CART
AC004466.1	PBMC	AC004466.1	-1.31996	0.294263	0.703981	pseudobulk	edgeR	LRT	0.0868056	0	0	0	0	0	0	0.0101358	0	0	0	0.00253395	0	0.0101358	0	0.0124008	0	0.0868056	0	CART
AC004477.3	PBMC	AC004477.3	-0.205766	0.828897	0.986374	pseudobulk	edgeR	LRT	0.0578704	0.0563698	0.0847458	0	0	0	0.0518941	0.0506791	0	0	0	0.0338562	0	0.0847458	0.0253395	0.0237335	0	0.0578704	0	CART
AC004492.1	PBMC	AC004492.1	-0.418585	0.573646	0.886357	pseudobulk	edgeR	LRT	0.144676	0.0563698	0	0	0.104767	0	0.0691922	0.111494	0	0.387597	0.0489476	0.124773	0	0.387597	0.055747	0.0605646	0	0.144676	0.0563698	CART
AC004494.1	PBMC	AC004494.1	-0.734938	0.356461	0.757558	pseudobulk	edgeR	LRT	0.260417	0.0563698	0	0	1.51912	0	0.328663	0.527063	0.33389	1.55039	0.293686	0.519363	0	1.55039	0.263531	0.398878	0	1.51912	0.293686	CART
AC004520.1	CART	AC004520.1	0.747759	0.402266	0.793423	pseudobulk	edgeR	LRT	0.0289352	0	0.254237	0	0.15715	0	0.0345961	0.222988	0.500835	0	0	0.119306	0	0.254237	0.111494	0.103074	0	0.500835	0.0289352	CART
AC004540.2	CART	AC004540.2	2.14699	0.113772	0.493637	pseudobulk	edgeR	LRT	0	0	0	0	0	0	0	0.0101358	0	0.387597	0	0.0994332	0	0.387597	0.00506791	0	0	0	0	CART
AC004584.1	PBMC	AC004584.1	-0.706138	0.555182	0.877173	pseudobulk	edgeR	LRT	0.0578704	0	0	0	0	0	0.017298	0.0202716	0	0	0	0.00506791	0	0.0202716	0	0.0107383	0	0.0578704	0	CART
AC004585.1	CART	AC004585.1	0.859751	0.109515	0.486059	pseudobulk	edgeR	LRT	1.93866	1.52198	2.45763	0	2.61917	1.16732	4.79156	20.6771	6.34391	10.8527	6.1674	8.78868	1.16732	20.6771	6.65517	3.34038	0	6.34391	2.61917	CART
AC004687.1	CART	AC004687.1	0.826914	0.0609968	0.386975	pseudobulk	edgeR	LRT	14.5255	13.2469	32.6271	16.9492	45.5212	29.1829	16.3812	34.5429	28.5476	56.5891	28.5854	38.2355	29.1829	56.5891	33.585	23.3939	13.2469	45.5212	16.9492	CART
AC004706.1	CART	AC004706.1	3.05743	0.0266391	0.257404	pseudobulk	edgeR	LRT	0	0	0.169492	0	0	0	0	0.0202716	0	0	0	0.0474408	0	0.169492	0.0101358	0	0	0	0	CART
AC004771.1	CART	AC004771.1	0.779959	0.208724	0.639792	pseudobulk	edgeR	LRT	0.115741	0.0563698	0.423729	0	0.0523834	0	0.207577	0.466248	0.33389	0.775194	0.195791	0.416293	0	0.775194	0.444988	0.137393	0	0.33389	0.115741	CART
AC004771.2	PBMC	AC004771.2	-0.855279	0.504863	0.85073	pseudobulk	edgeR	LRT	0	0	0	0	0	0	0.0345961	0.0101358	0	0	0	0.00253395	0	0.0101358	0	0.0049423	0	0.0345961	0	CART
AC004771.3	PBMC	AC004771.3	-0.821939	0.238319	0.662762	pseudobulk	edgeR	LRT	0.202546	0.338219	0.0847458	0	0.0523834	0	0.138384	0.222988	0.33389	0.387597	0.244738	0.173833	0	0.387597	0.153867	0.187166	0	0.338219	0.202546	CART
AC004801.6	PBMC	AC004801.6	-0.40435	0.629997	0.911254	pseudobulk	edgeR	LRT	0	0.0563698	0.0847458	0	0.104767	0	0.0864902	0.101358	0.166945	0	0.0978953	0.046526	0	0.101358	0.0423729	0.0732096	0	0.166945	0.0864902	CART
AC004803.1	CART	AC004803.1	0.483698	0.677142	0.931787	pseudobulk	edgeR	LRT	0	0.11274	0.0847458	0	0.0523834	0	0	0.0405433	0	0.387597	0	0.128221	0	0.387597	0.0626445	0.023589	0	0.11274	0	CART
AC004812.2	PBMC	AC004812.2	-0.133813	0.730313	0.952879	pseudobulk	edgeR	LRT	1.09954	1.24014	2.37288	1.69492	1.5715	0	1.00329	2.39205	1.5025	1.55039	1.56632	1.57883	0	2.39205	1.96163	1.3826	1.00329	1.69492	1.5025	CART
AC004816.1	CART	AC004816.1	1.08636	0.183238	0.605931	pseudobulk	edgeR	LRT	0.0868056	0	0.423729	0	0	0	0.0345961	0.304075	0.166945	0	0.293686	0.181951	0	0.423729	0.152037	0.0831475	0	0.293686	0.0345961	CART
AC004816.2	PBMC	AC004816.2	-1.41444	0.269118	0.689095	pseudobulk	edgeR	LRT	0.0289352	0.0563698	0	0	0	0	0	0.0101358	0	0	0.0489476	0.00253395	0	0.0101358	0	0.0191789	0	0.0563698	0	CART
AC004817.3	CART	AC004817.3	1.72563	0.0188946	0.216897	pseudobulk	edgeR	LRT	0.636574	0.169109	1.35593	0	0.261917	1.16732	0.155682	0.932495	0.33389	1.16279	0	1.15463	0.932495	1.35593	1.16505	0.222453	0	0.636574	0.169109	CART
AC004824.1	PBMC	AC004824.1	0	1	1	pseudobulk	edgeR	LRT	0	0	0	0	0	0	0	0	0	0	0	0	0	0	0	0	0	0	0	CART
AC004825.2	PBMC	AC004825.2	-0.0542192	0.905335	1	pseudobulk	edgeR	LRT	1.33102	0.507328	1.27119	0	0.733368	0	0.397855	1.08453	0.834725	1.93798	0.636319	1.07343	0	1.93798	1.17786	0.634373	0	1.33102	0.636319	CART
AC004832.6	PBMC	AC004832.6	-0.952222	0.247293	0.667605	pseudobulk	edgeR	LRT	0.405093	1.1274	0.508475	0	0.209534	0.77821	0.17298	0.202716	0.66778	0.387597	0.636319	0.469249	0.202716	0.77821	0.448036	0.459872	0	1.1274	0.405093	CART
AC004839.1	PBMC	AC004839.1	-0.498764	0.440253	0.819688	pseudobulk	edgeR	LRT	0.115741	0	0.423729	0	0.471451	0	0.190278	0.263531	0.834725	0.387597	0.391581	0.268714	0	0.423729	0.325564	0.286254	0	0.834725	0.190278	CART
AC004846.1	CART	AC004846.1	0.498012	0.553875	0.876632	pseudobulk	edgeR	LRT	0.462963	0.901917	1.94915	0	0.0523834	0	0.0691922	0.273667	0.33389	1.16279	0.342633	0.846403	0	1.94915	0.718229	0.308997	0	0.901917	0.33389	CART
AC004846.2	PBMC	AC004846.2	-0.389182	0.576106	0.887689	pseudobulk	edgeR	LRT	0.173611	0.0563698	0.254237	0	0.15715	0	0.259471	0.43584	0.66778	0	0.293686	0.172519	0	0.43584	0.127119	0.229724	0	0.66778	0.173611	CART
AC004854.2	PBMC	AC004854.2	-0.417376	0.44787	0.82382	pseudobulk	edgeR	LRT	0.491898	0.11274	0.169492	0	0.890519	0	0.397855	0.770322	0.834725	2.32558	1.17474	0.816349	0	2.32558	0.469907	0.557497	0	1.17474	0.491898	CART
AC004865.2	PBMC	AC004865.2	-1.06741	2.141e-05	0.00246339	pseudobulk	edgeR	LRT	12.066	10.1466	8.64407	2.54237	15.9246	1.16732	9.82529	11.1393	13.3556	17.8295	15.859	9.69503	1.16732	17.8295	9.89167	11.3885	2.54237	15.9246	12.066	CART
AC004877.1	PBMC	AC004877.1	-2.19251	0.0857315	0.447122	pseudobulk	edgeR	LRT	0	0.11274	0	0	0	0	0	0	0	0	0	0	0	0	0	0.0161057	0	0.11274	0	CART
AC004889.1	PBMC	AC004889.1	-0.812185	0.40064	0.792302	pseudobulk	edgeR	LRT	0.260417	0.338219	0.169492	0	0.15715	0	0.0864902	0.0101358	0.33389	1.55039	0.489476	0.432504	0	1.55039	0.0898137	0.237949	0	0.489476	0.260417	CART
AC004908.3	PBMC	AC004908.3	-2.0221	0.0670952	0.403853	pseudobulk	edgeR	LRT	0.115741	0.0563698	0	0	0.471451	0	0.0345961	0.0608149	0.166945	0	0	0.0152037	0	0.0608149	0	0.120729	0	0.471451	0.0563698	CART
AC004918.1	PBMC	AC004918.1	-1.457	0.0373193	0.303061	pseudobulk	edgeR	LRT	0.405093	0.169109	0	0	1.83342	0	0.449749	0.709507	0.66778	0.387597	0.930005	0.274276	0	0.709507	0.193798	0.636451	0	1.83342	0.449749	CART
AC004922.1	PBMC	AC004922.1	-1.5174	0.0699287	0.413932	pseudobulk	edgeR	LRT	0.405093	0.450958	0.0847458	0	0.15715	0	0.242173	0.263531	0.500835	0	0.0489476	0.0870693	0	0.263531	0.0423729	0.257879	0	0.500835	0.242173	CART
AC004943.2	CART	AC004943.2	1.75984	0.00617989	0.115894	pseudobulk	edgeR	LRT	0.0289352	0.0563698	0.254237	0	0.104767	0	0.0518941	0.273667	0	1.16279	0.0978953	0.422674	0	1.16279	0.263952	0.0485516	0	0.104767	0.0518941	CART
AC004943.3	PBMC	AC004943.3	-1.44135	0.216715	0.646284	pseudobulk	edgeR	LRT	0	0.0563698	0	0	0	0	0	0	0	0	0	0	0	0	0	0.00805283	0	0.0563698	0	CART
AC004948.1	CART	AC004948.1	0.947044	0.398403	0.790852	pseudobulk	edgeR	LRT	0	0	0	0	0	0	0.017298	0.0405433	0	0.387597	0.0489476	0.107035	0	0.387597	0.0202716	0.00946367	0	0.0489476	0	CART
AC004951.1	PBMC	AC004951.1	-0.160048	0.734157	0.953664	pseudobulk	edgeR	LRT	2.57523	7.44081	7.88136	3.38983	9.21949	2.33463	1.7644	4.02392	5.84307	14.3411	3.47528	7.14525	2.33463	14.3411	5.95264	4.81544	1.7644	9.21949	3.47528	CART
AC004982.1	PBMC	AC004982.1	-0.0397519	0.963398	1	pseudobulk	edgeR	LRT	0.0289352	0	0.0847458	0	0.104767	0	0.0345961	0.0608149	0	0	0.0489476	0.0363902	0	0.0847458	0.0304075	0.0310351	0	0.104767	0.0289352	CART
AC004982.2	PBMC	AC004982.2	-0.633638	0.222258	0.646284	pseudobulk	edgeR	LRT	0.462963	0.507328	0.338983	0	0.419068	0.389105	0.311365	0.567606	0.500835	0	0.587372	0.323924	0	0.567606	0.364044	0.398419	0	0.587372	0.462963	CART
AC005014.2	CART	AC005014.2	1.01024	0.226156	0.646284	pseudobulk	edgeR	LRT	0.0868056	0	0.169492	0	0.104767	0	0.017298	0.141901	0	0	0	0.0778483	0	0.169492	0.0709507	0.0298386	0	0.104767	0	CART
AC005034.3	CART	AC005034.3	0.555843	0.388175	0.782335	pseudobulk	edgeR	LRT	0.0868056	0.169109	0.508475	0	0.261917	0	0.121086	0.212852	0	0.775194	0.0978953	0.37413	0	0.775194	0.360663	0.105259	0	0.261917	0.0978953	CART
AC005041.3	PBMC	AC005041.3	-0.223593	0.879163	0.998086	pseudobulk	edgeR	LRT	0	0	0	0	0.0523834	0	0	0.0101358	0	0	0	0.00253395	0	0.0101358	0	0.00748335	0	0.0523834	0	CART
AC005046.1	CART	AC005046.1	0.0861913	0.90336	1	pseudobulk	edgeR	LRT	0.173611	0.225479	0.254237	0	0.314301	0	0.0864902	0.253395	0	0.387597	0	0.223807	0	0.387597	0.253816	0.114269	0	0.314301	0.0864902	CART
AC005070.3	PBMC	AC005070.3	-0.292906	0.486033	0.846341	pseudobulk	edgeR	LRT	1.85185	0.958286	2.71186	0.847458	4.29544	1.16732	1.40114	2.10825	2.17028	3.10078	1.22369	2.27205	1.16732	3.10078	2.41006	1.82116	0.847458	4.29544	1.40114	CART
AC005076.1	CART	AC005076.1	0.922265	0.0701667	0.414766	pseudobulk	edgeR	LRT	0.491898	0.169109	0.677966	0	0.209534	0	0.121086	0.790594	0.500835	2.32558	0.293686	0.948535	0	2.32558	0.73428	0.255164	0	0.500835	0.209534	CART
AC005104.1	PBMC	AC005104.1	0	1	1	pseudobulk	edgeR	LRT	0	0	0	0	0	0	0	0	0	0	0	0	0	0	0	0	0	0	0	CART
AC005154.6	CART	AC005154.6	0.813145	0.503837	0.850222	pseudobulk	edgeR	LRT	0.0289352	0	0	0	0	0	0	0.0304075	0	0	0	0.00760186	0	0.0304075	0	0.0041336	0	0.0289352	0	CART
AC005224.1	CART	AC005224.1	0.871194	0.217147	0.646284	pseudobulk	edgeR	LRT	0.0868056	0	0.338983	0	0.314301	0	0.103788	0.43584	0.166945	0	0.0489476	0.193706	0	0.43584	0.169492	0.10297	0	0.314301	0.0868056	CART
AC005224.3	PBMC	AC005224.3	-0.32769	0.607437	0.901913	pseudobulk	edgeR	LRT	1.88079	0.450958	0.508475	0	4.50498	1.16732	0.847604	2.09811	0.66778	3.10078	0.734214	1.71867	0.508475	3.10078	1.63271	1.29805	0	4.50498	0.734214	CART
AC005224.4	PBMC	AC005224.4	-0.0950745	0.893036	1	pseudobulk	edgeR	LRT	0.289352	0.169109	0.169492	0	1.04767	0	0.0518941	0.466248	0.166945	1.55039	0.391581	0.546532	0	1.55039	0.31787	0.302364	0	1.04767	0.169109	CART
AC005229.4	CART	AC005229.4	0.324172	0.682174	0.934364	pseudobulk	edgeR	LRT	0.0578704	0.0563698	0.338983	0	0.0523834	0	0.0518941	0.273667	0.166945	0.387597	0.587372	0.250062	0	0.387597	0.306325	0.138976	0	0.587372	0.0563698	CART
AC005261.1	PBMC	AC005261.1	-0.387192	0.368295	0.767688	pseudobulk	edgeR	LRT	4.94792	1.57835	1.86441	0.847458	6.49555	0.77821	2.95797	6.42611	3.00501	7.36434	2.49633	4.10827	0.77821	7.36434	4.14526	3.1898	0.847458	6.49555	2.95797	CART
AC005261.2	CART	AC005261.2	1.64797	0.0508668	0.350582	pseudobulk	edgeR	LRT	0	0.0563698	0.0847458	0	0	0	0.0345961	0.162173	0	0.387597	0.0489476	0.158629	0	0.387597	0.123459	0.0199876	0	0.0563698	0	CART
AC005261.3	PBMC	AC005261.3	-0.276552	0.630058	0.911254	pseudobulk	edgeR	LRT	0.868056	0.225479	0.762712	0	1.67627	0	0.657326	1.22643	0.834725	1.93798	0.146843	0.981783	0	1.93798	0.994573	0.629814	0	1.67627	0.657326	CART
AC005264.1	CART	AC005264.1	1.3275	0.205677	0.635939	pseudobulk	edgeR	LRT	0.0578704	0	0	0	0	0	0.017298	0.141901	0	0	0	0.0354754	0	0.141901	0	0.0107383	0	0.0578704	0	CART
AC005288.1	CART	AC005288.1	0.418816	0.621737	0.909336	pseudobulk	edgeR	LRT	0	0	0.169492	0	0.0523834	0	0.121086	0.162173	0.166945	0.387597	0.146843	0.179815	0	0.387597	0.165832	0.0696082	0	0.166945	0.0523834	CART
AC005304.3	CART	AC005304.3	0.930524	0.200103	0.628654	pseudobulk	edgeR	LRT	0.0289352	0.0563698	0.169492	0	0.0523834	0	0.138384	0.385161	0.166945	0.387597	0.0978953	0.235562	0	0.387597	0.277326	0.0772733	0	0.166945	0.0563698	CART
AC005329.1	PBMC	AC005329.1	-1.7321	0.0782406	0.432098	pseudobulk	edgeR	LRT	0.202546	0.0563698	0	0	0.209534	0	0.0691922	0.0608149	0	0	0	0.0152037	0	0.0608149	0	0.076806	0	0.209534	0.0563698	CART
AC005332.1	PBMC	AC005332.1	-1.22496	0.0207843	0.228364	pseudobulk	edgeR	LRT	1.53356	0.225479	0.254237	0	1.41435	0	0.726518	0.942631	2.17028	1.93798	1.07685	0.783713	0	1.93798	0.598434	1.02101	0	2.17028	1.07685	CART
AC005332.3	PBMC	AC005332.3	-2.65893	0.00237592	0.0634276	pseudobulk	edgeR	LRT	0.405093	0.507328	0	0.847458	2.30487	0	0.363259	0.31421	0.166945	0	0.293686	0.0785526	0	0.31421	0	0.698377	0.166945	2.30487	0.405093	CART
AC005332.4	PBMC	AC005332.4	-0.382534	0.618629	0.907367	pseudobulk	edgeR	LRT	0.0868056	0.281849	0	0	0.209534	0	0.17298	0.304075	0	0.775194	0.195791	0.269817	0	0.775194	0.152037	0.13528	0	0.281849	0.17298	CART
AC005332.5	PBMC	AC005332.5	-0.365506	0.19347	0.62014	pseudobulk	edgeR	LRT	5.90278	4.34047	5.50847	1.69492	8.2242	0.389105	3.96125	8.37219	4.67446	12.0155	5.97161	6.57132	0.389105	12.0155	6.94033	4.9671	1.69492	8.2242	4.67446	CART
AC005332.6	PBMC	AC005332.6	-0.742627	0.349935	0.752903	pseudobulk	edgeR	LRT	0.144676	0.0563698	0	0	0.0523834	0	0.190278	0.162173	0.500835	0.775194	0.146843	0.234342	0	0.775194	0.0810866	0.155912	0	0.500835	0.144676	CART
AC005332.7	PBMC	AC005332.7	-0.722524	0.177724	0.597275	pseudobulk	edgeR	LRT	0.520833	0.507328	0.254237	0	1.67627	0	0.864902	1.16562	0.66778	1.93798	0.83211	0.83946	0	1.93798	0.709928	0.724175	0	1.67627	0.66778	CART
AC005332.8	PBMC	AC005332.8	-1.43064	0.0303079	0.27503	pseudobulk	edgeR	LRT	0.78125	0.563698	0.423729	0	4.19068	0.389105	0.8822	0.527063	0.166945	2.32558	1.1258	0.916369	0.389105	2.32558	0.475396	1.10151	0	4.19068	0.78125	CART
AC005339.1	CART	AC005339.1	0.919157	0.239716	0.662996	pseudobulk	edgeR	LRT	0.0578704	0	0.0847458	0	0.0523834	0	0.0345961	0.152037	0	0	0.0489476	0.0591958	0	0.152037	0.0423729	0.0276854	0	0.0578704	0.0345961	CART
AC005342.1	CART	AC005342.1	0.812565	0.582752	0.890925	pseudobulk	edgeR	LRT	0	0	0	0	0.0523834	0.389105	0	0.0101358	0	0	0	0.0998102	0	0.389105	0.00506791	0.00748335	0	0.0523834	0	CART
AC005363.2	CART	AC005363.2	1.30134	0.170602	0.587425	pseudobulk	edgeR	LRT	0.0578704	0.11274	0.338983	0	0.15715	0	0.017298	0.0709507	0	0.775194	0	0.296282	0	0.775194	0.204967	0.049294	0	0.15715	0.017298	CART
AC005393.1	PBMC	AC005393.1	0	1	1	pseudobulk	edgeR	LRT	0	0	0	0	0	0	0	0	0	0	0	0	0	0	0	0	0	0	0	CART
AC005410.2	PBMC	AC005410.2	-3.85981	0.00300142	0.0728865	pseudobulk	edgeR	LRT	0.0868056	0	0	0	0	0	0.017298	0	0.33389	0	0.0978953	0	0	0	0	0.0765555	0	0.33389	0.017298	CART
AC005476.2	CART	AC005476.2	3.91612	0.00273211	0.0693646	pseudobulk	edgeR	LRT	0	0	0.169492	0	0	0	0	0.0506791	0	0.387597	0	0.151942	0	0.387597	0.110085	0	0	0	0	CART
AC005480.1	PBMC	AC005480.1	-1.16483	0.040039	0.313886	pseudobulk	edgeR	LRT	1.01273	0.732807	0.169492	0	0.942902	0	0.397855	0.456112	0.834725	2.32558	0.391581	0.737796	0	2.32558	0.312802	0.616086	0	1.01273	0.732807	CART
AC005481.1	CART	AC005481.1	1.1651	0.29111	0.699841	pseudobulk	edgeR	LRT	0	0	0	0	0	0	0	0.0101358	0	0	0	0.00253395	0	0.0101358	0	0	0	0	0	CART
AC005498.2	CART	AC005498.2	0.782257	0.426342	0.811624	pseudobulk	edgeR	LRT	0.0289352	0	0	0	0	0	0.017298	0.0709507	0	0	0.0489476	0.0177377	0	0.0709507	0	0.0135973	0	0.0489476	0	CART
AC005520.2	CART	AC005520.2	0.986764	0.1994	0.627974	pseudobulk	edgeR	LRT	0.260417	0.225479	0.423729	0	0.0523834	0	0.761114	2.28056	0.33389	1.55039	0.146843	1.06367	0	2.28056	0.987058	0.254304	0	0.761114	0.225479	CART
AC005523.2	PBMC	AC005523.2	-0.63228	0.289455	0.699841	pseudobulk	edgeR	LRT	0.983796	0.0563698	0.254237	0	1.36197	0.389105	0.674624	1.32779	1.00167	1.16279	1.51738	0.783481	0.254237	1.32779	0.775948	0.799401	0	1.51738	0.983796	CART
AC005534.1	PBMC	AC005534.1	-0.308967	0.733718	0.953506	pseudobulk	edgeR	LRT	0.491898	0.0563698	0.0847458	0	0.314301	0	0.0864902	0.24326	0	0.775194	0	0.2758	0	0.775194	0.164003	0.13558	0	0.491898	0.0563698	CART
AC005537.1	PBMC	AC005537.1	0	1	1	pseudobulk	edgeR	LRT	0	0	0	0	0	0	0	0	0	0	0	0	0	0	0	0	0	0	0	CART
AC005606.2	PBMC	AC005606.2	0	1	1	pseudobulk	edgeR	LRT	0	0	0	0	0	0	0	0	0	0	0	0	0	0	0	0	0	0	0	CART
AC005614.1	PBMC	AC005614.1	-0.535746	0.591936	0.894906	pseudobulk	edgeR	LRT	0.0868056	0.0563698	0.0847458	0	0.261917	0.77821	0.0345961	0.0304075	0.33389	0.387597	0.244738	0.32024	0.0304075	0.77821	0.236171	0.145474	0	0.33389	0.0868056	CART
AC005670.2	CART	AC005670.2	0.469594	0.488703	0.847169	pseudobulk	edgeR	LRT	0.260417	0.281849	0.508475	0	1.2572	0.77821	0.536239	1.18589	0.166945	1.16279	0.146843	0.908842	0.508475	1.18589	0.9705	0.378499	0	1.2572	0.260417	CART
AC005695.3	CART	AC005695.3	0.929084	0.390081	0.783397	pseudobulk	edgeR	LRT	0.231481	0.450958	0.423729	0	0.209534	0.77821	0.017298	0.12163	0	0.775194	0.0489476	0.524691	0.12163	0.77821	0.599461	0.136888	0	0.450958	0.0489476	CART
AC005696.1	PBMC	AC005696.1	-1.3602	0.166431	0.581584	pseudobulk	edgeR	LRT	0.0868056	0	0.0847458	0	0.104767	0	0.0345961	0.0202716	0.166945	0	0	0.0262544	0	0.0847458	0.0101358	0.0561591	0	0.166945	0.0345961	CART
AC005696.2	PBMC	AC005696.2	-1.27909	0.31339	0.722937	pseudobulk	edgeR	LRT	0	0	0	0	0.104767	0	0.017298	0	0.166945	0.387597	0	0.0968992	0	0.387597	0	0.0412871	0	0.166945	0	CART
AC005697.2	CART	AC005697.2	0.603924	0.503781	0.850222	pseudobulk	edgeR	LRT	0.0868056	0.0563698	0.847458	0	0.680985	0.389105	0.0864902	0.152037	0.33389	0	0.0978953	0.34715	0	0.847458	0.270571	0.191776	0	0.680985	0.0868056	CART
AC005726.1	CART	AC005726.1	0.270472	0.638409	0.914459	pseudobulk	edgeR	LRT	0.607639	0.676437	0.932203	0	1.36197	1.16732	0.415153	0.770322	0.66778	2.71318	0.195791	1.39575	0.770322	2.71318	1.04976	0.560681	0	1.36197	0.607639	CART
AC005726.5	PBMC	AC005726.5	-0.106363	0.840319	0.990303	pseudobulk	edgeR	LRT	0.636574	1.07103	1.61017	0.847458	1.41435	0.77821	0.432451	0.587878	0.500835	2.32558	0.636319	1.32546	0.587878	2.32558	1.19419	0.791288	0.432451	1.41435	0.636574	CART
AC005740.4	CART	AC005740.4	1.1651	0.29111	0.699841	pseudobulk	edgeR	LRT	0	0	0	0	0	0	0	0.0101358	0	0	0	0.00253395	0	0.0101358	0	0	0	0	0	CART
AC005759.1	CART	AC005759.1	2.14699	0.113772	0.493637	pseudobulk	edgeR	LRT	0	0	0	0	0	0	0	0.0101358	0	0.387597	0	0.0994332	0	0.387597	0.00506791	0	0	0	0	CART
AC005776.2	PBMC	AC005776.2	-0.307701	0.719579	0.949316	pseudobulk	edgeR	LRT	0.0868056	0.0563698	0.169492	0	0.0523834	0	0.0345961	0.0506791	0.166945	0	0	0.0550427	0	0.169492	0.0253395	0.0567285	0	0.166945	0.0523834	CART
AC005837.1	PBMC	AC005837.1	-1.80489	0.0204921	0.226654	pseudobulk	edgeR	LRT	0.289352	0.11274	0.254237	0	0.366684	0	0.190278	0.152037	0.33389	0.387597	1.41948	0.198468	0	0.387597	0.203137	0.387489	0	1.41948	0.289352	CART
AC005838.2	PBMC	AC005838.2	-0.0697249	0.860152	0.995077	pseudobulk	edgeR	LRT	1.38889	1.07103	2.11864	0.847458	2.93347	0.77821	1.36655	3.50699	1.16861	1.93798	2.54528	2.08546	0.77821	3.50699	2.02831	1.61733	0.847458	2.93347	1.36655	CART
AC005840.4	PBMC	AC005840.4	-0.822034	0.231474	0.654472	pseudobulk	edgeR	LRT	0.115741	0	0.169492	0	0.314301	0	0.0864902	0.111494	0	0	0.244738	0.0702464	0	0.169492	0.055747	0.108753	0	0.314301	0.0864902	CART
AC005841.1	CART	AC005841.1	1.1651	0.29111	0.699841	pseudobulk	edgeR	LRT	0	0	0	0	0	0	0	0.0101358	0	0	0	0.00253395	0	0.0101358	0	0	0	0	0	CART
AC005842.1	PBMC	AC005842.1	-1.33354	0.290501	0.699841	pseudobulk	edgeR	LRT	0.0289352	0	0	0	0	0	0.017298	0.0101358	0	0	0.0489476	0.00253395	0	0.0101358	0	0.0135973	0	0.0489476	0	CART
AC005899.5	PBMC	AC005899.5	-3.12102	0.0242036	0.24453	pseudobulk	edgeR	LRT	0	0.0563698	0	0	0.366684	0	0.0345961	0.0101358	0	0	0.0489476	0.00253395	0	0.0101358	0	0.0723711	0	0.366684	0.0345961	CART
AC005899.6	PBMC	AC005899.6	-0.742419	0.282723	0.699841	pseudobulk	edgeR	LRT	0.376157	0.11274	0.254237	0	0.314301	0	0.0864902	0.182445	0.166945	0	0.0978953	0.109171	0	0.254237	0.0912224	0.164933	0	0.376157	0.11274	CART
AC005899.7	PBMC	AC005899.7	-1.61714	0.104467	0.47468	pseudobulk	edgeR	LRT	0.115741	0.0563698	0	0	0.471451	0	0.0864902	0.101358	0.166945	0	0	0.0253395	0	0.101358	0	0.128142	0	0.471451	0.0864902	CART
AC005920.1	CART	AC005920.1	0.149591	0.841092	0.990729	pseudobulk	edgeR	LRT	0.0578704	0.0563698	0	0	0.209534	0	0.0345961	0.212852	0	0	0.0978953	0.0532131	0	0.212852	0	0.0651808	0	0.209534	0.0563698	CART
AC005921.2	CART	AC005921.2	0.0332728	0.931744	1	pseudobulk	edgeR	LRT	2.69097	3.32582	3.64407	1.69492	3.82399	2.33463	1.24546	2.60491	2.83806	11.2403	3.03475	4.95598	2.33463	11.2403	3.12449	2.66485	1.24546	3.82399	2.83806	CART
AC005944.1	CART	AC005944.1	0.153374	0.857027	0.995077	pseudobulk	edgeR	LRT	0.607639	0.0563698	0.0847458	0	0.785752	0	0.259471	0.31421	0	3.48837	0.146843	0.971832	0	3.48837	0.199478	0.265153	0	0.785752	0.146843	CART
AC005962.1	CART	AC005962.1	0.252432	0.805214	0.978021	pseudobulk	edgeR	LRT	0.0289352	0	0	0	0	0	0.0345961	0.0506791	0	0	0	0.0126698	0	0.0506791	0	0.0090759	0	0.0345961	0	CART
AC006030.1	PBMC	AC006030.1	-0.896229	0.490347	0.847169	pseudobulk	edgeR	LRT	0.0289352	0	0	0	0.0523834	0	0	0.0101358	0	0	0	0.00253395	0	0.0101358	0	0.0116169	0	0.0523834	0	CART
AC006033.2	PBMC	AC006033.2	-2.0242	0.0116257	0.167116	pseudobulk	edgeR	LRT	0.202546	0.0563698	0.0847458	0.847458	0.523834	0	0.0518941	0.101358	0.166945	0	0.538424	0.046526	0	0.101358	0.0423729	0.341067	0.0518941	0.847458	0.202546	CART
AC006042.4	CART	AC006042.4	0.354258	0.501282	0.849352	pseudobulk	edgeR	LRT	0.173611	0.225479	0.338983	0	0.314301	0	0.17298	0.598013	0	0.775194	0.440529	0.428048	0	0.775194	0.468498	0.189557	0	0.440529	0.173611	CART
AC006064.2	PBMC	AC006064.2	-0.232259	0.737022	0.954293	pseudobulk	edgeR	LRT	0.636574	0.0563698	0.0847458	0	0.419068	0	0.553537	0.92236	1.00167	1.93798	0.244738	0.736272	0	1.93798	0.503553	0.415994	0	1.00167	0.419068	CART
AC006064.4	CART	AC006064.4	0.293644	0.709537	0.945822	pseudobulk	edgeR	LRT	0.376157	0.169109	0.423729	0	0.104767	0	0.0691922	0.31421	0	0	0.0489476	0.184485	0	0.423729	0.157105	0.109739	0	0.376157	0.0691922	CART
AC006213.1	CART	AC006213.1	0.630771	0.399792	0.791808	pseudobulk	edgeR	LRT	0.0578704	0	0.169492	0	0.104767	0	0.017298	0.141901	0	0	0.146843	0.0778483	0	0.169492	0.0709507	0.0466826	0	0.146843	0.017298	CART
AC006213.2	PBMC	AC006213.2	-0.422664	0.575551	0.88739	pseudobulk	edgeR	LRT	0.0578704	0	0.169492	0	0.104767	0	0.0691922	0.0709507	0	0	0.146843	0.0601106	0	0.169492	0.0354754	0.054096	0	0.146843	0.0578704	CART
AC006238.1	CART	AC006238.1	0.719266	0.449106	0.824595	pseudobulk	edgeR	LRT	0	0.0563698	0.0847458	0	0.15715	0	0.017298	0.0810866	0	0.387597	0	0.138357	0	0.387597	0.0829162	0.032974	0	0.15715	0	CART
AC006252.1	CART	AC006252.1	0.0703408	0.893024	1	pseudobulk	edgeR	LRT	0.115741	0.169109	0.338983	0	0.261917	0	0.103788	0.273667	0.33389	0.387597	0.244738	0.250062	0	0.387597	0.306325	0.175598	0	0.33389	0.169109	CART
AC006254.1	PBMC	AC006254.1	-0.324966	0.763336	0.964721	pseudobulk	edgeR	LRT	0.0289352	0	0	0	0.0523834	0	0.0345961	0.0405433	0	0	0	0.0101358	0	0.0405433	0	0.0165592	0	0.0523834	0	CART
AC006299.1	PBMC	AC006299.1	-0.47413	0.513627	0.856137	pseudobulk	edgeR	LRT	0.115741	0.0563698	0.169492	0.847458	0.0523834	0	0.0518941	0.0810866	0	0	0.0978953	0.0626445	0	0.169492	0.0405433	0.174534	0	0.847458	0.0563698	CART
AC006305.1	PBMC	AC006305.1	-0.995729	0.406681	0.795791	pseudobulk	edgeR	LRT	0	0.11274	0	0	0	0.389105	0.017298	0	0	0	0	0.0972763	0	0.389105	0	0.0185768	0	0.11274	0	CART
AC006329.1	CART	AC006329.1	2.02548	0.0160427	0.196818	pseudobulk	edgeR	LRT	0.0578704	0	0.169492	0	0	0	0.0864902	0.344618	0	0.775194	0	0.322326	0	0.775194	0.257055	0.0206229	0	0.0864902	0	CART
AC006333.2	CART	AC006333.2	0.011439	0.987182	1	pseudobulk	edgeR	LRT	0.173611	0.169109	0.254237	0	0.471451	0.389105	0.121086	0.344618	0	1.16279	0.587372	0.537688	0.254237	1.16279	0.366861	0.217518	0	0.587372	0.169109	CART
AC006369.1	PBMC	AC006369.1	-0.932595	0.149365	0.554004	pseudobulk	edgeR	LRT	8.85417	7.77903	7.54237	0.847458	2.98586	0	2.07577	2.62518	0.834725	4.26357	2.39843	3.60778	0	7.54237	3.44437	3.6822	0.834725	8.85417	2.39843	CART
AC006441.3	PBMC	AC006441.3	-0.801189	0.524183	0.86149	pseudobulk	edgeR	LRT	0.0578704	0.0563698	0	0	0	0	0	0.0202716	0	0	0	0.00506791	0	0.0202716	0	0.01632	0	0.0578704	0	CART
AC006449.2	PBMC	AC006449.2	-0.403846	0.482894	0.844435	pseudobulk	edgeR	LRT	0.231481	0.0563698	0.254237	0	0.366684	0	0.0864902	0.222988	0.500835	0.387597	0.195791	0.216206	0	0.387597	0.238613	0.205379	0	0.500835	0.195791	CART
AC006449.6	PBMC	AC006449.6	-0.404141	0.347684	0.752292	pseudobulk	edgeR	LRT	0.694444	1.1274	2.20339	0	2.09534	0	0.743816	0.881816	1.33556	2.71318	1.76211	1.4496	0	2.71318	1.5426	1.10838	0	2.09534	1.1274	CART
AC006480.2	CART	AC006480.2	0.138093	0.910047	1	pseudobulk	edgeR	LRT	0.607639	7.8354	4.74576	34.7458	4.66213	19.8444	0.79571	0.962903	1.00167	6.58915	0.83211	8.03554	0.962903	19.8444	5.66745	7.21149	0.607639	34.7458	1.00167	CART
AC006504.1	PBMC	AC006504.1	-0.195022	0.889876	1	pseudobulk	edgeR	LRT	0.0289352	0	0	0	0	0	0	0.0101358	0	0	0	0.00253395	0	0.0101358	0	0.0041336	0	0.0289352	0	CART
AC006504.5	PBMC	AC006504.5	-0.0805031	0.893231	1	pseudobulk	edgeR	LRT	0.231481	0.281849	0.508475	0	1.2572	0	0.242173	0.99331	0.166945	0.387597	0.685267	0.472345	0	0.99331	0.448036	0.409274	0	1.2572	0.242173	CART
AC006547.1	PBMC	AC006547.1	-0.981195	0.275189	0.694753	pseudobulk	edgeR	LRT	0.173611	0	0	0	0.314301	0	0.017298	0.0912224	0.166945	0.387597	0.0978953	0.119705	0	0.387597	0.0456112	0.110007	0	0.314301	0.0978953	CART
AC006547.2	PBMC	AC006547.2	-0.426834	0.710044	0.945986	pseudobulk	edgeR	LRT	0	0	0	0	0.0523834	0	0.0345961	0.0405433	0.166945	0	0	0.0101358	0	0.0405433	0	0.0362749	0	0.166945	0	CART
AC007001.1	PBMC	AC007001.1	0	1	1	pseudobulk	edgeR	LRT	0	0	0	0	0	0	0	0	0	0	0	0	0	0	0	0	0	0	0	CART
AC007032.1	PBMC	AC007032.1	-0.439977	0.515148	0.856715	pseudobulk	edgeR	LRT	0.231481	0.0563698	0	0	0.314301	0	0.0864902	0.263531	0	0.387597	0.293686	0.162782	0	0.387597	0.131766	0.140333	0	0.314301	0.0864902	CART
AC007038.1	PBMC	AC007038.1	-0.782622	0.189214	0.613788	pseudobulk	edgeR	LRT	0.260417	0.225479	0.338983	0.847458	1.15244	0	0.484345	0.80073	1.16861	0.387597	0.440529	0.381827	0	0.80073	0.36329	0.654183	0.225479	1.16861	0.484345	CART
AC007038.2	PBMC	AC007038.2	-0.350535	0.565742	0.881476	pseudobulk	edgeR	LRT	1.33102	0.225479	0.254237	0	2.09534	0.77821	0.899498	1.6116	0.500835	1.93798	0.734214	1.14551	0.254237	1.93798	1.1949	0.826626	0	2.09534	0.734214	CART
AC007114.1	CART	AC007114.1	1.29096	0.00609973	0.115192	pseudobulk	edgeR	LRT	0.202546	0.394589	1.01695	0	0.15715	0	0.242173	1.38861	0.500835	3.10078	0.587372	1.37658	0	3.10078	1.20278	0.297809	0	0.587372	0.242173	CART
AC007114.2	PBMC	AC007114.2	-1.14446	0.00181665	0.053668	pseudobulk	edgeR	LRT	1.67824	1.1274	0.932203	0	2.30487	0	1.02058	1.09467	2.67112	3.87597	1.66422	1.47571	0	3.87597	1.01344	1.4952	0	2.67112	1.66422	CART
AC007220.1	PBMC	AC007220.1	-2.17336	0.0995886	0.463002	pseudobulk	edgeR	LRT	0.0578704	0	0	0	0	0	0	0.0101358	0.33389	0	0.0489476	0.00253395	0	0.0101358	0	0.0629583	0	0.33389	0	CART
AC007228.2	PBMC	AC007228.2	-1.29683	0.233767	0.657141	pseudobulk	edgeR	LRT	0.144676	0.0563698	0.169492	0	0.628601	0	0.017298	0.0608149	0	0	0.0489476	0.0575766	0	0.169492	0.0304075	0.127985	0	0.628601	0.0489476	CART
AC007240.1	CART	AC007240.1	0.640423	0.169975	0.586825	pseudobulk	edgeR	LRT	0.694444	0.676437	5.08475	0	1.99057	0	1.17627	1.11494	1.33556	7.36434	1.71317	3.39101	0	7.36434	3.09984	1.08378	0	1.99057	1.17627	CART
AC007249.2	PBMC	AC007249.2	-0.168828	0.771966	0.9672	pseudobulk	edgeR	LRT	0.202546	0.169109	0.169492	0	0.366684	0	0.0864902	0.344618	0	0.775194	0.489476	0.322326	0	0.775194	0.257055	0.187758	0	0.489476	0.169109	CART
AC007262.2	CART	AC007262.2	0.885235	0.143603	0.547796	pseudobulk	edgeR	LRT	0.115741	0.11274	0.169492	0	0.15715	0.77821	0.138384	0.304075	0	1.16279	0.195791	0.603642	0.169492	1.16279	0.541142	0.102829	0	0.195791	0.115741	CART
AC007292.1	PBMC	AC007292.1	-0.653477	0.540522	0.870414	pseudobulk	edgeR	LRT	0.0578704	0	0	0	0.104767	0	0	0.0405433	0	0	0.0489476	0.0101358	0	0.0405433	0	0.0302264	0	0.104767	0	CART
AC007325.4	CART	AC007325.4	1.27496	0.158714	0.570244	pseudobulk	edgeR	LRT	0.144676	0.394589	1.18644	0	0	0	0.017298	0.162173	0.33389	2.71318	0.391581	1.01545	0	2.71318	0.674307	0.183148	0	0.394589	0.144676	CART
AC007326.4	CART	AC007326.4	1.70855	0.057222	0.374638	pseudobulk	edgeR	LRT	0.231481	0	0.254237	0	0.0523834	0	0.0691922	0.152037	0	2.32558	0.0489476	0.682964	0	2.32558	0.203137	0.0574292	0	0.231481	0.0489476	CART
AC007336.1	PBMC	AC007336.1	-2.84522	0.0264312	0.256352	pseudobulk	edgeR	LRT	0.0868056	0	0	0	0.0523834	0	0	0	0	0	0	0	0	0	0	0.0198841	0	0.0868056	0	CART
AC007383.2	PBMC	AC007383.2	-0.0633559	0.903748	1	pseudobulk	edgeR	LRT	0.868056	0.450958	0.677966	0.847458	0.628601	0.389105	0.363259	0.608149	0	2.32558	0.391581	1.0002	0.389105	2.32558	0.643058	0.50713	0	0.868056	0.450958	CART
AC007384.1	PBMC	AC007384.1	-0.725337	0.183823	0.606637	pseudobulk	edgeR	LRT	1.5625	0.394589	0.254237	0	0.942902	0	0.813008	1.74336	0.834725	1.55039	2.00685	0.886996	0	1.74336	0.902312	0.936368	0	2.00685	0.834725	CART
AC007388.1	PBMC	AC007388.1	-0.288552	0.56038	0.879349	pseudobulk	edgeR	LRT	0.405093	0.450958	0.338983	0	0.471451	0	0.415153	0.739915	0.500835	1.16279	0.391581	0.560422	0	1.16279	0.539449	0.376439	0	0.500835	0.415153	CART
AC007405.3	CART	AC007405.3	1.76842	0.149012	0.553832	pseudobulk	edgeR	LRT	0	0	0	0	0	0	0	0.0202716	0	0	0	0.00506791	0	0.0202716	0	0	0	0	0	CART
AC007448.3	PBMC	AC007448.3	-0.314569	0.377401	0.774476	pseudobulk	edgeR	LRT	1.96759	1.1274	2.71186	0	1.36197	0.389105	1.36655	1.85486	2.67112	4.65116	2.49633	2.40175	0.389105	4.65116	2.28336	1.57014	0	2.67112	1.36655	CART
AC007491.1	PBMC	AC007491.1	0	1	1	pseudobulk	edgeR	LRT	0	0	0	0	0	0	0	0	0	0	0	0	0	0	0	0	0	0	0	CART
AC007541.1	PBMC	AC007541.1	-0.305126	0.629448	0.91115	pseudobulk	edgeR	LRT	0.231481	0.0563698	0.169492	0	0.733368	0	0.190278	0.486519	0.166945	1.55039	0.881057	0.5516	0	1.55039	0.328005	0.322786	0	0.881057	0.190278	CART
AC007566.1	PBMC	AC007566.1	-2.19609	0.0495963	0.34685	pseudobulk	edgeR	LRT	0	0	0	0	0.261917	0	0.0691922	0.0304075	0.166945	0	0.0978953	0.00760186	0	0.0304075	0	0.0851357	0	0.261917	0.0691922	CART
AC007569.1	PBMC	AC007569.1	-0.398927	0.698701	0.94275	pseudobulk	edgeR	LRT	0.0578704	0	0	0	0.0523834	0	0	0.0202716	0	0.387597	0.0489476	0.101967	0	0.387597	0.0101358	0.0227431	0	0.0578704	0	CART
AC007570.1	CART	AC007570.1	0.735547	0.449169	0.824595	pseudobulk	edgeR	LRT	0	0	0.0847458	0	0.104767	0	0.0345961	0.0810866	0	0	0	0.0414581	0	0.0847458	0.0405433	0.019909	0	0.104767	0	CART
AC007610.2	PBMC	AC007610.2	0	1	1	pseudobulk	edgeR	LRT	0	0	0	0	0	0	0	0	0	0	0	0	0	0	0	0	0	0	0	CART
AC007611.1	CART	AC007611.1	2.37829	0.0780813	0.431515	pseudobulk	edgeR	LRT	0	0.11274	0.169492	0	0	0.389105	0	0.0304075	0	0.387597	0	0.24415	0.0304075	0.389105	0.278544	0.0161057	0	0.11274	0	CART
AC007613.1	CART	AC007613.1	0.213303	0.690127	0.938249	pseudobulk	edgeR	LRT	0.434028	0.11274	0.508475	0	1.04767	0.389105	0.207577	0.709507	1.00167	2.71318	0.930005	1.08007	0.389105	2.71318	0.608991	0.533384	0	1.04767	0.434028	CART
AC007619.1	PBMC	AC007619.1	-1.04992	0.349073	0.752601	pseudobulk	edgeR	LRT	0.0289352	0	0	0	0.0523834	0	0.0345961	0.0202716	0	0	0	0.00506791	0	0.0202716	0	0.0165592	0	0.0523834	0	CART
AC007620.2	CART	AC007620.2	0.479254	0.422834	0.808779	pseudobulk	edgeR	LRT	0.202546	0	0.338983	0	0.366684	0	0.155682	0.567606	0.834725	1.16279	0.146843	0.517345	0	1.16279	0.453294	0.243783	0	0.834725	0.155682	CART
AC007663.3	CART	AC007663.3	0.956967	0.315257	0.724235	pseudobulk	edgeR	LRT	0.0289352	0	0	0	0	0	0.0345961	0.131766	0	0	0.0489476	0.0329414	0	0.131766	0	0.0160684	0	0.0489476	0	CART
AC007666.1	PBMC	AC007666.1	0	1	1	pseudobulk	edgeR	LRT	0	0	0	0	0	0	0	0	0	0	0	0	0	0	0	0	0	0	0	CART
AC007686.3	PBMC	AC007686.3	-1.24944	0.00232077	0.0622656	pseudobulk	edgeR	LRT	1.30208	1.57835	2.45763	0.847458	4.08591	0	1.43574	1.09467	2.83806	2.71318	3.91581	1.56637	0	2.71318	1.77615	2.2862	0.847458	4.08591	1.57835	CART
AC007728.2	PBMC	AC007728.2	-0.21258	0.707167	0.94448	pseudobulk	edgeR	LRT	1.41782	0.281849	0.677966	0	0.471451	0	0.691922	1.74336	0.500835	0.775194	1.07685	0.79913	0	1.74336	0.72658	0.63439	0	1.41782	0.500835	CART
AC007846.1	PBMC	AC007846.1	0	1	1	pseudobulk	edgeR	LRT	0	0	0	0	0	0	0	0	0	0	0	0	0	0	0	0	0	0	0	CART
AC007922.1	PBMC	AC007922.1	0	1	1	pseudobulk	edgeR	LRT	0	0	0	0	0	0	0	0	0	0	0	0	0	0	0	0	0	0	0	CART
AC007950.2	CART	AC007950.2	0.260195	0.757692	0.962375	pseudobulk	edgeR	LRT	0	0	0.0847458	0	0.15715	0	0.0518941	0.162173	0.33389	0	0.0489476	0.0617297	0	0.162173	0.0423729	0.0845546	0	0.33389	0.0489476	CART
AC007952.4	CART	AC007952.4	0.665423	0.137947	0.538225	pseudobulk	edgeR	LRT	4.36921	1.8602	9.23729	0	2.14772	0.389105	3.66719	7.48024	8.51419	30.6202	9.10426	11.9317	0.389105	30.6202	8.35876	4.23754	0	9.10426	3.66719	CART
AC007993.3	CART	AC007993.3	2.27821	0.00139215	0.045675	pseudobulk	edgeR	LRT	0.0578704	0	0.508475	0	0	0	0.0691922	0.6791	0	0.387597	0.195791	0.393793	0	0.6791	0.448036	0.0461219	0	0.195791	0	CART
AC008014.1	CART	AC008014.1	1.61567	0.0649726	0.398745	pseudobulk	edgeR	LRT	0.0289352	0	0.423729	0	0	0	0.224875	0.750051	0	0.775194	0.0978953	0.487243	0	0.775194	0.58689	0.0502436	0	0.224875	0	CART
AC008033.3	PBMC	AC008033.3	-1.73998	0.0102443	0.155171	pseudobulk	edgeR	LRT	0.72338	0.281849	0.169492	0	1.20482	0	0.294067	0.212852	0.166945	0.775194	0.195791	0.289384	0	0.775194	0.191172	0.40955	0	1.20482	0.281849	CART
AC008035.1	CART	AC008035.1	1.49216	0.0178631	0.21016	pseudobulk	edgeR	LRT	0.231481	0.450958	1.44068	0	0.0523834	0	0.138384	0.92236	0.66778	2.32558	0.0978953	1.17215	0	2.32558	1.18152	0.234126	0	0.66778	0.138384	CART
AC008040.5	PBMC	AC008040.5	-1.03206	0.122991	0.508776	pseudobulk	edgeR	LRT	1.62037	0.563698	0.338983	1.69492	1.20482	0	0.501643	0.912224	0.834725	1.93798	0.0978953	0.797298	0	1.93798	0.625603	0.931152	0.0978953	1.69492	0.834725	CART
AC008074.3	PBMC	AC008074.3	-0.932185	0.26668	0.688257	pseudobulk	edgeR	LRT	0.115741	0	0	0	0.314301	0	0.0518941	0.152037	0.33389	0.775194	0.538424	0.231808	0	0.775194	0.0760186	0.193464	0	0.538424	0.115741	CART
AC008079.2	CART	AC008079.2	0.263556	0.790622	0.974166	pseudobulk	edgeR	LRT	0.607639	2.25479	0.847458	0.847458	1.46674	1.94553	0.328663	0.405433	0	1.55039	0.489476	1.1872	0.405433	1.94553	1.19892	0.856395	0	2.25479	0.607639	CART
AC008083.2	CART	AC008083.2	0.812719	0.229638	0.651573	pseudobulk	edgeR	LRT	0.636574	1.97294	3.47458	1.69492	2.25249	2.72374	0.726518	0.99331	0.834725	3.87597	1.27264	2.7669	0.99331	3.87597	3.09916	1.34154	0.636574	2.25249	1.27264	CART
AC008083.3	CART	AC008083.3	1.27887	0.0764576	0.429351	pseudobulk	edgeR	LRT	0.173611	0	0.423729	0	0.209534	0	0.0345961	0.212852	0	1.16279	0.0489476	0.449843	0	1.16279	0.318291	0.0666698	0	0.209534	0.0345961	CART
AC008105.1	PBMC	AC008105.1	-0.21427	0.80952	0.979727	pseudobulk	edgeR	LRT	0.202546	0.0563698	0	0.847458	0.104767	0	0.0518941	0.202716	0.166945	0.387597	0	0.147578	0	0.387597	0.101358	0.204283	0	0.847458	0.104767	CART
AC008105.3	PBMC	AC008105.3	-0.543394	0.114672	0.495172	pseudobulk	edgeR	LRT	5.81597	3.10034	3.30508	0.847458	11.891	0.77821	5.39699	9.6493	10.0167	17.8295	7.97846	7.89051	0.77821	17.8295	6.47719	6.43528	0.847458	11.891	5.81597	CART
AC008115.4	PBMC	AC008115.4	-2.11206	0.0916361	0.457985	pseudobulk	edgeR	LRT	0.0289352	0.0563698	0	0	0	0	0	0	0	0	0	0	0	0	0	0.0121864	0	0.0563698	0	CART
AC008124.1	CART	AC008124.1	0.322001	0.261634	0.683864	pseudobulk	edgeR	LRT	3.73264	4.22773	10.678	1.69492	6.12886	1.55642	2.57741	7.14575	4.17362	12.7907	4.45423	8.04271	1.55642	12.7907	8.91186	3.85563	1.69492	6.12886	4.17362	CART
AC008267.5	CART	AC008267.5	0.577914	0.209845	0.641145	pseudobulk	edgeR	LRT	1.41782	0.958286	2.88136	0	0.471451	0	0.553537	1.82445	1.16861	3.48837	0.734214	2.04854	0	3.48837	2.3529	0.757704	0	1.41782	0.734214	CART
AC008280.3	PBMC	AC008280.3	-0.284317	0.73312	0.953347	pseudobulk	edgeR	LRT	0.115741	0	0.169492	0	0.523834	0	0.0518941	0.212852	0	0	0.146843	0.0955859	0	0.212852	0.0847458	0.119759	0	0.523834	0.0518941	CART
AC008393.1	PBMC	AC008393.1	-0.0503461	0.944324	1	pseudobulk	edgeR	LRT	0.0868056	0.0563698	0.169492	0	0.261917	0	0.0518941	0.222988	0	0	0.293686	0.0981199	0	0.222988	0.0847458	0.107239	0	0.293686	0.0563698	CART
AC008403.3	PBMC	AC008403.3	-0.603288	0.302237	0.711164	pseudobulk	edgeR	LRT	0.549769	0.281849	0.169492	0	0.419068	0	0.17298	0.537198	0.500835	0.387597	0.293686	0.273572	0	0.537198	0.278544	0.316884	0	0.549769	0.293686	CART
AC008429.1	PBMC	AC008429.1	-0.937547	0.235716	0.66008	pseudobulk	edgeR	LRT	0.0868056	0.169109	0.0847458	0	0.419068	0	0.0345961	0.101358	0	0.387597	0.342633	0.143425	0	0.387597	0.093052	0.150316	0	0.419068	0.0868056	CART
AC008438.1	CART	AC008438.1	0.809126	0.455416	0.82796	pseudobulk	edgeR	LRT	0.0868056	0.0563698	0.169492	0.847458	0	0	0.017298	0.0405433	0	0.775194	0	0.246307	0	0.775194	0.105017	0.14399	0	0.847458	0.017298	CART
AC008440.2	PBMC	AC008440.2	-1.24039	0.245482	0.666222	pseudobulk	edgeR	LRT	0.405093	0.0563698	0	0	0.0523834	0	0.0518941	0.0810866	0	0.387597	0.0489476	0.117171	0	0.387597	0.0405433	0.0878125	0	0.405093	0.0518941	CART
AC008443.5	CART	AC008443.5	0.931411	0.109851	0.486206	pseudobulk	edgeR	LRT	0.144676	0.281849	1.18644	0	0.15715	0	0.224875	0.43584	0.500835	1.55039	0.244738	0.793167	0	1.55039	0.81114	0.222018	0	0.500835	0.224875	CART
AC008467.1	PBMC	AC008467.1	-1.76526	0.00757859	0.131456	pseudobulk	edgeR	LRT	0.318287	0.225479	0.254237	0	1.8858	0	0.363259	0.293939	0.500835	0.387597	0.587372	0.233943	0	0.387597	0.274088	0.554434	0	1.8858	0.363259	CART
AC008494.3	PBMC	AC008494.3	-0.383744	0.687441	0.937372	pseudobulk	edgeR	LRT	0.0868056	0	0	0	0.104767	0	0	0.0506791	0	0.387597	0.0978953	0.109569	0	0.387597	0.0253395	0.0413525	0	0.104767	0	CART
AC008543.1	CART	AC008543.1	1.57282	0.114816	0.49549	pseudobulk	edgeR	LRT	0.0289352	0	0.0847458	0	0	0	0.017298	0.0709507	0.166945	1.16279	0.0489476	0.329622	0	1.16279	0.0778483	0.0374465	0	0.166945	0.017298	CART
AC008551.1	PBMC	AC008551.1	-0.985123	0.437656	0.818702	pseudobulk	edgeR	LRT	0.115741	0	0	0	0.0523834	0	0	0.0304075	0	0	0	0.00760186	0	0.0304075	0	0.0240177	0	0.115741	0	CART
AC008555.1	CART	AC008555.1	0.531388	0.654985	0.920985	pseudobulk	edgeR	LRT	0	0	0.0847458	0	0.15715	0	0	0.0405433	0.166945	0.387597	0	0.128221	0	0.387597	0.0626445	0.0462993	0	0.166945	0	CART
AC008555.5	PBMC	AC008555.5	-0.175487	0.69509	0.941333	pseudobulk	edgeR	LRT	2.66204	5.4115	7.0339	3.38983	4.81928	0.389105	1.50493	2.60491	5.34224	16.2791	2.88791	6.57674	0.389105	16.2791	4.8194	3.71682	1.50493	5.4115	3.38983	CART
AC008569.1	PBMC	AC008569.1	-1.4684	0.286504	0.699841	pseudobulk	edgeR	LRT	0.231481	0	0	0	0.0523834	0	0.017298	0.0101358	0	0.387597	0	0.0994332	0	0.387597	0.00506791	0.0430233	0	0.231481	0	CART
AC008608.2	CART	AC008608.2	0.0637579	0.929344	1	pseudobulk	edgeR	LRT	0.115741	0.0563698	0.169492	0	0.680985	0	0.328663	0.587878	1.33556	3.10078	0.538424	0.964536	0	3.10078	0.378685	0.436534	0	1.33556	0.328663	CART
AC008610.1	CART	AC008610.1	0.357863	0.625938	0.910605	pseudobulk	edgeR	LRT	0.289352	0.450958	0.932203	0	0.261917	0	0.121086	0.162173	0	0.775194	0.195791	0.467393	0	0.932203	0.468683	0.188443	0	0.450958	0.195791	CART
AC008622.2	CART	AC008622.2	2.1918	0.0718153	0.417947	pseudobulk	edgeR	LRT	0	0	0.169492	0	0.0523834	0	0	0.0304075	0	0.387597	0.0489476	0.146874	0	0.387597	0.0999495	0.0144759	0	0.0523834	0	CART
AC008629.1	CART	AC008629.1	0.887198	0.410798	0.799072	pseudobulk	edgeR	LRT	0	0	0	0	0	0	0.017298	0.0608149	0	0	0.0489476	0.0152037	0	0.0608149	0	0.00946367	0	0.0489476	0	CART
AC008676.1	PBMC	AC008676.1	-1.86411	0.00658352	0.120505	pseudobulk	edgeR	LRT	0.810185	0.169109	0	0	0.576218	0	0.328663	0.324346	0.500835	0	0.391581	0.0810866	0	0.324346	0	0.396656	0	0.810185	0.391581	CART
AC008686.1	PBMC	AC008686.1	-0.874382	0.277668	0.69638	pseudobulk	edgeR	LRT	0.376157	0	0	0	0.209534	0	0.103788	0.192581	0	0.387597	0.244738	0.145044	0	0.387597	0.0962903	0.13346	0	0.376157	0.103788	CART
AC008691.1	CART	AC008691.1	2.25845	0.00596115	0.113241	pseudobulk	edgeR	LRT	0	0.0563698	0.169492	0	0	0.389105	0.0345961	0.172309	0	0.775194	0.0489476	0.376525	0.169492	0.775194	0.280707	0.0199876	0	0.0563698	0	CART
AC008736.1	CART	AC008736.1	0.144487	0.77033	0.966053	pseudobulk	edgeR	LRT	0.289352	0.11274	0.423729	0.847458	0.419068	0	0.190278	0.587878	0.166945	0.387597	0.342633	0.349801	0	0.587878	0.405663	0.338353	0.11274	0.847458	0.289352	CART
AC008741.2	PBMC	AC008741.2	-0.0437789	0.918091	1	pseudobulk	edgeR	LRT	1.93866	0.958286	3.22034	0.847458	4.29544	1.94553	1.14167	2.41233	1.66945	1.93798	1.66422	2.37904	1.93798	3.22034	2.17893	1.78788	0.847458	4.29544	1.66422	CART
AC008752.2	CART	AC008752.2	0.59854	0.418608	0.805201	pseudobulk	edgeR	LRT	0.115741	0.0563698	0.338983	0	0.0523834	0	0.017298	0.131766	0.33389	0.387597	0.0978953	0.214586	0	0.387597	0.235374	0.0962253	0	0.33389	0.0563698	CART
AC008758.4	PBMC	AC008758.4	-0.720051	0.519336	0.859143	pseudobulk	edgeR	LRT	0.0578704	0	0.0847458	0	0	0	0.0345961	0.0101358	0	0	0	0.0237204	0	0.0847458	0.00506791	0.0132095	0	0.0578704	0	CART
AC008760.1	CART	AC008760.1	1.1228	0.348928	0.752601	pseudobulk	edgeR	LRT	0.0289352	0	0	0	0	0	0	0.0405433	0	0	0	0.0101358	0	0.0405433	0	0.0041336	0	0.0289352	0	CART
AC008764.6	PBMC	AC008764.6	-0.206488	0.658408	0.922647	pseudobulk	edgeR	LRT	0.434028	0.281849	0.59322	0.847458	1.10005	0.389105	0.397855	0.638557	1.00167	2.32558	0.538424	0.986616	0.389105	2.32558	0.615888	0.657334	0.281849	1.10005	0.538424	CART
AC008764.8	PBMC	AC008764.8	-0.538936	0.144044	0.547796	pseudobulk	edgeR	LRT	2.98032	1.24014	1.77966	0	4.50498	0.389105	1.64331	3.75025	5.67613	8.13953	2.93686	3.51464	0.389105	8.13953	2.76496	2.71168	0	5.67613	2.93686	CART
AC008771.1	PBMC	AC008771.1	-0.600528	0.453733	0.827329	pseudobulk	edgeR	LRT	0.0289352	0.0563698	0	0	0.104767	0	0.0345961	0.0912224	0.166945	0	0.0978953	0.0228056	0	0.0912224	0	0.0699297	0	0.166945	0.0563698	CART
AC008781.1	PBMC	AC008781.1	-0.195022	0.889876	1	pseudobulk	edgeR	LRT	0.0289352	0	0	0	0	0	0	0.0101358	0	0	0	0.00253395	0	0.0101358	0	0.0041336	0	0.0289352	0	CART
AC008875.1	CART	AC008875.1	0.0946874	0.916482	1	pseudobulk	edgeR	LRT	0	0	0.0847458	0	0.104767	0	0.0864902	0.0912224	0.166945	0.387597	0.0489476	0.140891	0	0.387597	0.0879841	0.0581642	0	0.166945	0.0489476	CART
AC008894.2	CART	AC008894.2	0.120464	0.926388	1	pseudobulk	edgeR	LRT	0.115741	0.11274	0	0	0	0	0.0518941	0.0506791	0.166945	1.16279	0	0.303367	0	1.16279	0.0253395	0.0639028	0	0.166945	0.0518941	CART
AC008897.3	PBMC	AC008897.3	-1.36924	0.280649	0.698084	pseudobulk	edgeR	LRT	0.0289352	0	0	0	0.104767	0	0	0.0101358	0	0	0	0.00253395	0	0.0101358	0	0.0191003	0	0.104767	0	CART
AC008906.1	PBMC	AC008906.1	-0.910181	0.132444	0.525297	pseudobulk	edgeR	LRT	0.318287	0.338219	0.169492	0.847458	2.04295	0	0.518941	0.699372	0.66778	2.32558	0.685267	0.798611	0	2.32558	0.434432	0.774129	0.318287	2.04295	0.66778	CART
AC008915.2	CART	AC008915.2	0.0185319	0.963195	1	pseudobulk	edgeR	LRT	0.925926	0.281849	1.27119	0.847458	0.838135	0	0.605432	1.08453	0.66778	2.71318	0.930005	1.26722	0	2.71318	1.17786	0.728083	0.281849	0.930005	0.838135	CART
AC008937.3	PBMC	AC008937.3	-0.643951	0.560855	0.879366	pseudobulk	edgeR	LRT	0.578704	0	0	0	0	0	0.103788	0.131766	0.166945	1.16279	0.195791	0.323639	0	1.16279	0.0658828	0.149318	0	0.578704	0.103788	CART
AC008945.1	PBMC	AC008945.1	-0.642058	0.541903	0.871066	pseudobulk	edgeR	LRT	0.0289352	0	0	0	0.15715	0	0.0345961	0.0506791	0	0	0	0.0126698	0	0.0506791	0	0.0315259	0	0.15715	0	CART
AC008946.1	CART	AC008946.1	1.15496	0.0688594	0.410927	pseudobulk	edgeR	LRT	0.115741	0	0.59322	0	0.15715	0	0.294067	0.821001	0.33389	1.16279	0.195791	0.644253	0	1.16279	0.707111	0.156663	0	0.33389	0.15715	CART
AC008966.1	CART	AC008966.1	1.31541	0.0171608	0.205644	pseudobulk	edgeR	LRT	0.0868056	0.11274	0.59322	0	0.314301	0	0.224875	1.04399	0.166945	1.16279	0.244738	0.7	0	1.16279	0.818605	0.164343	0	0.314301	0.166945	CART
AC008966.2	PBMC	AC008966.2	-1.11647	0.336757	0.743511	pseudobulk	edgeR	LRT	0	0.0563698	0	0	0.0523834	0	0.0345961	0.0202716	0	0	0	0.00506791	0	0.0202716	0	0.0204785	0	0.0563698	0	CART
AC009005.1	CART	AC009005.1	0.981106	0.0570069	0.374553	pseudobulk	edgeR	LRT	0.260417	0.11274	0.847458	0	0.104767	0	0.138384	0.699372	0.66778	1.55039	0.440529	0.774304	0	1.55039	0.773415	0.246374	0	0.66778	0.138384	CART
AC009021.1	CART	AC009021.1	1.13145	0.13034	0.522038	pseudobulk	edgeR	LRT	0.0289352	0.169109	0.169492	0	0	0	0.0518941	0.263531	0	0.387597	0.0978953	0.205155	0	0.387597	0.216511	0.0496906	0	0.169109	0.0289352	CART
AC009053.2	PBMC	AC009053.2	-0.293173	0.565112	0.881162	pseudobulk	edgeR	LRT	0.376157	0.169109	0.169492	0	0.523834	0	0.242173	0.476384	0.834725	2.32558	0.538424	0.742864	0	2.32558	0.322938	0.383489	0	0.834725	0.376157	CART
AC009061.2	CART	AC009061.2	0.266864	0.423124	0.809003	pseudobulk	edgeR	LRT	1.79398	0.845547	2.54237	0	3.50969	0.389105	1.48763	3.43604	2.33723	8.91473	1.86001	3.82056	0.389105	8.91473	2.98921	1.69058	0	3.50969	1.79398	CART
AC009065.3	PBMC	AC009065.3	-1.36012	0.225659	0.646284	pseudobulk	edgeR	LRT	0.0289352	0	0	0	0	0	0	0	0	0	0	0	0	0	0	0.0041336	0	0.0289352	0	CART
AC009065.4	CART	AC009065.4	0.0771959	0.829356	0.986374	pseudobulk	edgeR	LRT	1.09954	0.620068	1.27119	0.847458	1.2572	0	0.761114	2.24002	1.66945	3.48837	1.22369	1.74989	0	3.48837	1.7556	1.06836	0.620068	1.66945	1.09954	CART
AC009088.1	PBMC	AC009088.1	-0.262955	0.563192	0.879939	pseudobulk	edgeR	LRT	0.376157	0.450958	0.762712	0	0.942902	0	0.363259	0.527063	0.66778	1.93798	0.587372	0.80694	0	1.93798	0.644887	0.484061	0	0.942902	0.450958	CART
AC009093.2	PBMC	AC009093.2	-0.288404	0.561176	0.879697	pseudobulk	edgeR	LRT	1.47569	1.01466	0.59322	0	3.71922	1.16732	1.60872	3.27387	1.16861	3.48837	1.95791	2.13069	0.59322	3.48837	2.22059	1.56354	0	3.71922	1.47569	CART
AC009093.6	CART	AC009093.6	1.21365	0.193968	0.62106	pseudobulk	edgeR	LRT	0	0.0563698	0.0847458	0	0	0	0.121086	0.405433	0.166945	0.387597	0.0489476	0.219444	0	0.405433	0.236171	0.0561927	0	0.166945	0.0489476	CART
AC009107.2	PBMC	AC009107.2	-0.953683	0.218018	0.646284	pseudobulk	edgeR	LRT	0.0868056	0	0.0847458	0	0.104767	0	0.0518941	0.0608149	0	0	0.195791	0.0363902	0	0.0847458	0.0304075	0.062751	0	0.195791	0.0518941	CART
AC009108.3	CART	AC009108.3	2.17327	0.0860245	0.447122	pseudobulk	edgeR	LRT	0	0	0	0	0	0	0	0.0304075	0	0	0	0.00760186	0	0.0304075	0	0	0	0	0	CART
AC009113.1	PBMC	AC009113.1	-0.725565	0.215157	0.646284	pseudobulk	edgeR	LRT	0.347222	0.0563698	0.338983	0	1.10005	0	0.397855	0.598013	0.33389	0.775194	0.978953	0.428048	0	0.775194	0.468498	0.459192	0	1.10005	0.347222	CART
AC009118.2	CART	AC009118.2	1.05743	0.0177249	0.208992	pseudobulk	edgeR	LRT	0.231481	0.225479	0.847458	0	0.261917	0	0.242173	0.92236	0.33389	1.93798	0.342633	0.92695	0	1.93798	0.884909	0.233939	0	0.342633	0.242173	CART
AC009118.3	CART	AC009118.3	0.0600054	0.913572	1	pseudobulk	edgeR	LRT	0.318287	0.225479	0.338983	0	0.733368	0.77821	0.224875	0.496655	0.500835	1.16279	0.195791	0.69416	0.338983	1.16279	0.637433	0.314091	0	0.733368	0.225479	CART
AC009119.2	CART	AC009119.2	1.47077	0.102854	0.471165	pseudobulk	edgeR	LRT	0	0	0.169492	0	0	0	0.0345961	0.101358	0	0.387597	0.0978953	0.164612	0	0.387597	0.135425	0.0189273	0	0.0978953	0	CART
AC009121.2	CART	AC009121.2	3.36594	0.0091153	0.145042	pseudobulk	edgeR	LRT	0	0	0	0	0	0	0	0.0608149	0	0.387597	0	0.112103	0	0.387597	0.0304075	0	0	0	0	CART
AC009123.1	CART	AC009123.1	0.151786	0.955919	1	pseudobulk	edgeR	LRT	0	0	0	0	0	0.389105	0.017298	0.0101358	0	0	0.0489476	0.0998102	0	0.389105	0.00506791	0.00946367	0	0.0489476	0	CART
AC009126.1	CART	AC009126.1	0.255324	0.547496	0.874112	pseudobulk	edgeR	LRT	0.694444	0.901917	1.44068	0	0.680985	0	0.536239	1.36834	0.66778	5.03876	1.71317	1.96194	0	5.03876	1.40451	0.742076	0	1.71317	0.680985	CART
AC009133.1	PBMC	AC009133.1	-0.511351	0.189027	0.613788	pseudobulk	edgeR	LRT	1.82292	0.620068	0.932203	0	1.83342	0.389105	0.70922	1.25684	1.66945	4.65116	1.66422	1.80733	0.389105	4.65116	1.09452	1.18847	0	1.83342	1.66422	CART
AC009133.3	PBMC	AC009133.3	-0.088405	0.89424	1	pseudobulk	edgeR	LRT	0.0578704	0.0563698	0.338983	0	0.366684	0	0.190278	0.425704	0.834725	0.775194	0.489476	0.38497	0	0.775194	0.382344	0.285058	0	0.834725	0.190278	CART
AC009133.4	PBMC	AC009133.4	-0.978617	0.298384	0.707694	pseudobulk	edgeR	LRT	0.202546	0	0	0	0.0523834	0	0.121086	0.12163	0	0	0.0978953	0.0304075	0	0.12163	0	0.0677016	0	0.202546	0.0523834	CART
AC009148.1	PBMC	AC009148.1	-0.792559	0.391974	0.785072	pseudobulk	edgeR	LRT	0.0578704	0	0	0	0.15715	0	0.017298	0.0810866	0	0	0.146843	0.0202716	0	0.0810866	0	0.0541659	0	0.15715	0.017298	CART
AC009159.3	PBMC	AC009159.3	-3.82516	0.0062071	0.116128	pseudobulk	edgeR	LRT	0	0.0563698	0	0	0.0523834	0	0.0864902	0	0.166945	0	0	0	0	0	0	0.0517412	0	0.166945	0.0523834	CART
AC009163.7	PBMC	AC009163.7	-0.24733	0.6684	0.927444	pseudobulk	edgeR	LRT	0.318287	0.169109	0.338983	0	0.733368	0.389105	0.121086	0.324346	0.166945	1.55039	0.538424	0.650705	0.324346	1.55039	0.364044	0.29246	0	0.733368	0.169109	CART
AC009185.1	CART	AC009185.1	0.0388978	0.974948	1	pseudobulk	edgeR	LRT	0.115741	0	0	0	0	0	0.017298	0.0608149	0	0.387597	0.0489476	0.112103	0	0.387597	0.0304075	0.0259981	0	0.115741	0	CART
AC009237.14	PBMC	AC009237.14	-1.08507	0.220461	0.646284	pseudobulk	edgeR	LRT	0.0868056	0.0563698	0.0847458	0	0.104767	0	0.0691922	0.0405433	0	0	0	0.0313223	0	0.0847458	0.0202716	0.0453049	0	0.104767	0.0563698	CART
AC009237.15	PBMC	AC009237.15	0	1	1	pseudobulk	edgeR	LRT	0	0	0	0	0	0	0	0	0	0	0	0	0	0	0	0	0	0	0	CART
AC009275.1	PBMC	AC009275.1	-3.03549	0.00681782	0.122671	pseudobulk	edgeR	LRT	0.0578704	0.169109	0.0847458	0	0.471451	0	0.0691922	0.0101358	0.166945	0	0.0489476	0.0237204	0	0.0847458	0.00506791	0.140502	0	0.471451	0.0691922	CART
AC009283.1	PBMC	AC009283.1	-0.55073	0.384694	0.780559	pseudobulk	edgeR	LRT	0.173611	0.338219	0.254237	0	0.733368	0	0.328663	0.608149	0.33389	0	0.293686	0.215597	0	0.608149	0.127119	0.314491	0	0.733368	0.328663	CART
AC009299.3	CART	AC009299.3	1.29918	0.252352	0.67234	pseudobulk	edgeR	LRT	0	0.0563698	0.169492	0	0	0	0.017298	0.0405433	0	0	0	0.0525087	0	0.169492	0.0202716	0.010524	0	0.0563698	0	CART
AC009309.1	CART	AC009309.1	0.657248	0.314365	0.724023	pseudobulk	edgeR	LRT	0.462963	0.11274	0.254237	0	0.104767	0	0.553537	1.45956	0.66778	3.87597	0.783162	1.39744	0	3.87597	0.856898	0.383564	0	0.783162	0.462963	CART
AC009318.1	PBMC	AC009318.1	-0.0722803	0.920357	1	pseudobulk	edgeR	LRT	0.144676	0.11274	0.254237	0	0.261917	0	0.0345961	0.233124	0.500835	0	0.0978953	0.12184	0	0.254237	0.116562	0.164666	0	0.500835	0.11274	CART
AC009318.2	CART	AC009318.2	0.619776	0.557592	0.878967	pseudobulk	edgeR	LRT	0.0578704	0.11274	0	0	0	0.77821	0.0691922	0.0912224	0	0.387597	0.0978953	0.314257	0	0.77821	0.23941	0.0482425	0	0.11274	0.0578704	CART
AC009318.3	PBMC	AC009318.3	-0.301198	0.576798	0.88772	pseudobulk	edgeR	LRT	0.549769	0.281849	0.59322	0	1.15244	0	0.553537	0.668964	0.33389	1.93798	0.244738	0.800042	0	1.93798	0.631092	0.445174	0	1.15244	0.33389	CART
AC009318.4	PBMC	AC009318.4	-0.638523	0.472362	0.83771	pseudobulk	edgeR	LRT	0	0.0563698	0.0847458	0	0.104767	0	0.0691922	0.0608149	0.166945	0	0.0489476	0.0363902	0	0.0847458	0.0304075	0.0637459	0	0.166945	0.0563698	CART
AC009403.1	CART	AC009403.1	0.150934	0.55452	0.876962	pseudobulk	edgeR	LRT	3.32755	2.9876	6.01695	1.69492	4.81928	0.77821	2.50822	7.09507	6.34391	15.1163	4.74792	7.25163	0.77821	15.1163	6.55601	3.77563	1.69492	6.34391	3.32755	CART
AC009404.1	CART	AC009404.1	0.111665	0.86501	0.995897	pseudobulk	edgeR	LRT	0.202546	0.0563698	0.169492	0	0.15715	0	0.0518941	0.222988	0.166945	0	0.0489476	0.0981199	0	0.222988	0.0847458	0.0976933	0	0.202546	0.0563698	CART
AC009414.2	CART	AC009414.2	1.77587	0.10453	0.47468	pseudobulk	edgeR	LRT	0.0868056	0	0.762712	0	0.0523834	0	0.017298	0.0405433	0	0	0.146843	0.200814	0	0.762712	0.0202716	0.0433328	0	0.146843	0.017298	CART
AC009495.3	PBMC	AC009495.3	-1.63722	0.022635	0.237897	pseudobulk	edgeR	LRT	0.925926	0.450958	0.677966	0.847458	1.36197	0	0.242173	0.0608149	1.16861	1.93798	1.17474	0.669191	0	1.93798	0.369391	0.881692	0.242173	1.36197	0.925926	CART
AC009501.1	PBMC	AC009501.1	-0.610146	0.385932	0.780853	pseudobulk	edgeR	LRT	0.115741	0.225479	0.0847458	0	0.261917	0	0.0518941	0.172309	0	0	0.146843	0.0642637	0	0.172309	0.0423729	0.114553	0	0.261917	0.115741	CART
AC009560.1	CART	AC009560.1	0.145259	0.813	0.979881	pseudobulk	edgeR	LRT	0.0578704	0.11274	0.169492	0	0.104767	0	0.121086	0.273667	0.166945	0.387597	0.293686	0.207689	0	0.387597	0.221579	0.122442	0	0.293686	0.11274	CART
AC009570.1	PBMC	AC009570.1	-0.777112	0.492819	0.847169	pseudobulk	edgeR	LRT	0.0289352	0.0563698	0	0	0	0	0	0.0304075	0.166945	0	0.0489476	0.00760186	0	0.0304075	0	0.0430282	0	0.166945	0.0289352	CART
AC009652.1	PBMC	AC009652.1	-3.1845	0.0168151	0.203018	pseudobulk	edgeR	LRT	0.173611	0	0	0	0.261917	0	0.0345961	0.0101358	0	0	0	0.00253395	0	0.0101358	0	0.0671606	0	0.261917	0	CART
AC009654.1	CART	AC009654.1	3.36569	0.0237566	0.242871	pseudobulk	edgeR	LRT	0	0	0	0	0	0	0	0	0	0.387597	0	0.0968992	0	0.387597	0	0	0	0	0	CART
AC009779.2	PBMC	AC009779.2	-0.342396	0.475444	0.839847	pseudobulk	edgeR	LRT	0.636574	0.169109	0.338983	0	0.733368	0	0.311365	0.689236	0.500835	2.32558	1.0279	0.83845	0	2.32558	0.514109	0.482736	0	1.0279	0.500835	CART
AC009812.1	PBMC	AC009812.1	-0.520166	0.597824	0.898393	pseudobulk	edgeR	LRT	0.115741	0	0	0	0	0	0.0864902	0.101358	0	0	0.0978953	0.0253395	0	0.101358	0	0.0428752	0	0.115741	0	CART
AC009831.1	PBMC	AC009831.1	-0.14234	0.811371	0.979872	pseudobulk	edgeR	LRT	0.289352	0.394589	0.338983	0.847458	0.576218	0	0.103788	0.375025	0.166945	1.16279	0.146843	0.4692	0	1.16279	0.357004	0.360742	0.103788	0.847458	0.289352	CART
AC009902.3	PBMC	AC009902.3	0	1	1	pseudobulk	edgeR	LRT	0	0	0	0	0	0	0	0	0	0	0	0	0	0	0	0	0	0	0	CART
AC009948.1	CART	AC009948.1	0.123217	0.767213	0.965384	pseudobulk	edgeR	LRT	0.694444	0.620068	1.10169	0	1.67627	0.389105	0.640028	1.16562	1.00167	5.03876	0.734214	1.92379	0.389105	5.03876	1.13366	0.766671	0	1.67627	0.694444	CART
AC009948.3	CART	AC009948.3	0.0885258	0.912482	1	pseudobulk	edgeR	LRT	0	0.11274	0	0	0.104767	0	0.0345961	0.12163	0	0	0	0.0304075	0	0.12163	0	0.0360147	0	0.11274	0	CART
AC009948.4	PBMC	AC009948.4	-1.13965	0.368515	0.767947	pseudobulk	edgeR	LRT	0	0	0	0	0.419068	0	0.121086	0.12163	0	0	0.0489476	0.0304075	0	0.12163	0	0.0841574	0	0.419068	0	CART
AC009961.1	PBMC	AC009961.1	-0.0163054	0.974687	1	pseudobulk	edgeR	LRT	0.549769	0.563698	0.59322	0	0.576218	0	0.380557	0.942631	2.00334	4.26357	0.734214	1.44985	0	4.26357	0.767926	0.686828	0	2.00334	0.563698	CART
AC009962.1	CART	AC009962.1	0.0178532	0.952265	1	pseudobulk	edgeR	LRT	0.0289352	0.0563698	0	0.847458	0	0	0	0.0506791	0	0	0	0.0126698	0	0.0506791	0	0.133252	0	0.847458	0	CART
AC010175.1	PBMC	AC010175.1	-1.10625	0.219085	0.646284	pseudobulk	edgeR	LRT	0.144676	0.563698	0.423729	0.847458	0.314301	0	0.103788	0.0405433	0.166945	0.775194	0.293686	0.309866	0	0.775194	0.232136	0.347793	0.103788	0.847458	0.293686	CART
AC010186.1	CART	AC010186.1	1.27656	0.131855	0.524125	pseudobulk	edgeR	LRT	0	0	0.0847458	0	0.0523834	0	0.017298	0.111494	0.166945	0.387597	0.0489476	0.145959	0	0.387597	0.0981199	0.0407963	0	0.166945	0.017298	CART
AC010226.1	CART	AC010226.1	0.814565	0.256199	0.676753	pseudobulk	edgeR	LRT	0.115741	0.11274	0.59322	0	0.314301	0	0.0864902	0.141901	0	1.16279	0.146843	0.474478	0	1.16279	0.367561	0.110873	0	0.314301	0.11274	CART
AC010245.2	CART	AC010245.2	0.0421721	0.961266	1	pseudobulk	edgeR	LRT	0.0289352	0.0563698	0.254237	0	0.471451	0	0.0518941	0.172309	0	0	0.0489476	0.106637	0	0.254237	0.0861545	0.0939425	0	0.471451	0.0489476	CART
AC010247.2	CART	AC010247.2	0.629461	0.472434	0.837745	pseudobulk	edgeR	LRT	0.0289352	0.450958	0.677966	0	0.104767	0	0.0691922	0.141901	0.166945	1.16279	0.146843	0.495665	0	1.16279	0.409934	0.138234	0	0.450958	0.104767	CART
AC010273.1	CART	AC010273.1	0.483469	0.586689	0.892927	pseudobulk	edgeR	LRT	0.0868056	0	0.169492	0	0	0	0.0691922	0.12163	0.166945	0	0	0.0727803	0	0.169492	0.0608149	0.0461347	0	0.166945	0	CART
AC010325.1	CART	AC010325.1	0.165585	0.880565	0.998187	pseudobulk	edgeR	LRT	0.0289352	0.0563698	0.0847458	0	0	0	0	0.0304075	0	0	0.0489476	0.0287883	0	0.0847458	0.0152037	0.0191789	0	0.0563698	0	CART
AC010325.2	PBMC	AC010325.2	-1.40752	0.271002	0.690711	pseudobulk	edgeR	LRT	0	0.0563698	0	0	0	0	0.017298	0.0101358	0	0	0.0489476	0.00253395	0	0.0101358	0	0.0175165	0	0.0563698	0	CART
AC010331.1	CART	AC010331.1	0.10274	0.840714	0.990479	pseudobulk	edgeR	LRT	0.665509	0.11274	0.677966	0	0.680985	0.389105	0.224875	0.821001	0.166945	0.775194	0.83211	0.665817	0.389105	0.821001	0.72658	0.383309	0	0.83211	0.224875	CART
AC010359.1	PBMC	AC010359.1	-0.995927	0.370732	0.770547	pseudobulk	edgeR	LRT	0	0.0563698	0	0	0	0	0.0345961	0.0304075	0	0	0.0978953	0.00760186	0	0.0304075	0	0.0269802	0	0.0978953	0	CART
AC010422.1	PBMC	AC010422.1	-2.08347	0.0936545	0.460107	pseudobulk	edgeR	LRT	0	0	0	0	0.0523834	0	0	0	0	0	0.0489476	0	0	0	0	0.0144759	0	0.0523834	0	CART
AC010422.2	CART	AC010422.2	0.897969	0.28657	0.699841	pseudobulk	edgeR	LRT	0.0578704	0	0.0847458	0	0	0	0.0518941	0.152037	0	0	0.0489476	0.0591958	0	0.152037	0.0423729	0.0226732	0	0.0578704	0	CART
AC010422.3	PBMC	AC010422.3	-0.80588	0.62796	0.911031	pseudobulk	edgeR	LRT	0	0.169109	0.169492	0.847458	0	0	0	0.0101358	0	0	0.0489476	0.0449068	0	0.169492	0.00506791	0.152216	0	0.847458	0	CART
AC010491.1	CART	AC010491.1	0.281369	0.731382	0.953288	pseudobulk	edgeR	LRT	0.0578704	0	0	0	0.209534	0	0.0345961	0.141901	0.33389	1.16279	0.0978953	0.326173	0	1.16279	0.0709507	0.104826	0	0.33389	0.0578704	CART
AC010503.4	CART	AC010503.4	1.1712	0.380526	0.776859	pseudobulk	edgeR	LRT	0	0	0	0	0	0	0.017298	0.0202716	0	0.387597	0	0.101967	0	0.387597	0.0101358	0.00247115	0	0.017298	0	CART
AC010531.6	CART	AC010531.6	2.36538	9.01823e-06	0.00133875	pseudobulk	edgeR	LRT	0.231481	0.225479	3.38983	0	0.261917	0	0.294067	1.20616	0	3.87597	0.244738	2.11799	0	3.87597	2.298	0.179669	0	0.294067	0.231481	CART
AC010536.1	PBMC	AC010536.1	-0.349632	0.732725	0.953347	pseudobulk	edgeR	LRT	0.0578704	0	0	0	0.0523834	0	0.0345961	0.0506791	0	0	0	0.0126698	0	0.0506791	0	0.0206928	0	0.0578704	0	CART
AC010538.1	PBMC	AC010538.1	-1.34679	0.208766	0.639792	pseudobulk	edgeR	LRT	0.0289352	0	0	0	0.104767	0	0.017298	0.0202716	0	0	0.0489476	0.00506791	0	0.0202716	0	0.028564	0	0.104767	0.017298	CART
AC010542.4	CART	AC010542.4	0.229545	0.830029	0.986423	pseudobulk	edgeR	LRT	0	0	0.0847458	0	0.104767	0	0.017298	0.0405433	0	0.387597	0.0978953	0.128221	0	0.387597	0.0626445	0.0314229	0	0.104767	0	CART
AC010542.5	CART	AC010542.5	1.1651	0.29111	0.699841	pseudobulk	edgeR	LRT	0	0	0	0	0	0	0	0.0101358	0	0	0	0.00253395	0	0.0101358	0	0	0	0	0	CART
AC010616.1	CART	AC010616.1	0.287498	0.886556	1	pseudobulk	edgeR	LRT	0.0289352	0	0.0847458	0	0.15715	0	0	0	0	0.387597	0	0.118086	0	0.387597	0.0423729	0.0265836	0	0.15715	0	CART
AC010618.3	PBMC	AC010618.3	-0.66128	0.108666	0.484431	pseudobulk	edgeR	LRT	1.12847	0.958286	1.52542	0	3.30016	0.389105	0.70922	1.28725	1.5025	2.32558	1.56632	1.38184	0.389105	2.32558	1.40634	1.30928	0	3.30016	1.12847	CART
AC010642.2	CART	AC010642.2	0.209964	0.462916	0.833374	pseudobulk	edgeR	LRT	8.7963	4.79143	8.81356	0.847458	6.23363	0.389105	4.32451	13.3894	7.51252	22.8682	6.11845	11.3651	0.389105	22.8682	11.1015	5.51776	0.847458	8.7963	6.11845	CART
AC010643.1	PBMC	AC010643.1	-1.35208	0.2266	0.646284	pseudobulk	edgeR	LRT	0	0	0	0	0	0	0.017298	0	0	0	0	0	0	0	0	0.00247115	0	0.017298	0	CART
AC010654.1	CART	AC010654.1	1.21137	0.0591454	0.381125	pseudobulk	edgeR	LRT	0.0868056	0.0563698	0.0847458	0	0.104767	0.389105	0.121086	0.537198	0.33389	1.16279	0.146843	0.54346	0.0847458	1.16279	0.463152	0.121394	0	0.33389	0.104767	CART
AC010680.2	PBMC	AC010680.2	-0.379177	0.688902	0.938249	pseudobulk	edgeR	LRT	0.0578704	0	0	0	0.104767	0	0.017298	0.0608149	0	0	0.0489476	0.0152037	0	0.0608149	0	0.0326976	0	0.104767	0.017298	CART
AC010680.3	CART	AC010680.3	0.13885	0.865205	0.995897	pseudobulk	edgeR	LRT	0.0289352	0.0563698	0	0	0.15715	0	0.121086	0.202716	0	0.387597	0.0489476	0.147578	0	0.387597	0.101358	0.058927	0	0.15715	0.0489476	CART
AC010680.4	CART	AC010680.4	0.0334751	0.958874	1	pseudobulk	edgeR	LRT	0.115741	0	0.0847458	0	0.209534	0	0.0691922	0.152037	0.166945	0.775194	0.0978953	0.252994	0	0.775194	0.118392	0.0941867	0	0.209534	0.0978953	CART
AC010719.1	PBMC	AC010719.1	-0.498229	0.646935	0.917076	pseudobulk	edgeR	LRT	0.0578704	0	0.0847458	0	0	0	0	0	0	0	0	0.0211864	0	0.0847458	0	0.0082672	0	0.0578704	0	CART
AC010746.1	CART	AC010746.1	1.04169	0.241635	0.664043	pseudobulk	edgeR	LRT	0.0289352	0	0.0847458	0	0	0	0.0345961	0.0810866	0	0.387597	0.0489476	0.138357	0	0.387597	0.0829162	0.0160684	0	0.0489476	0	CART
AC010754.1	CART	AC010754.1	2.47644	0.0532936	0.360927	pseudobulk	edgeR	LRT	0	0	0	0	0	0	0	0.0405433	0	0	0	0.0101358	0	0.0405433	0	0	0	0	0	CART
AC010761.1	PBMC	AC010761.1	-0.790104	0.284634	0.699841	pseudobulk	edgeR	LRT	0.318287	0.11274	0.169492	1.69492	0.209534	0	0.121086	0.202716	0.66778	0.775194	0.0489476	0.28685	0	0.775194	0.186104	0.453327	0.0489476	1.69492	0.209534	CART
AC010809.1	PBMC	AC010809.1	-0.094609	0.921178	1	pseudobulk	edgeR	LRT	0.0289352	0.11274	0.0847458	0	0	0	0.0345961	0.0608149	0	0	0.0489476	0.0363902	0	0.0847458	0.0304075	0.0321741	0	0.11274	0.0289352	CART
AC010809.2	PBMC	AC010809.2	-0.733459	0.208445	0.639656	pseudobulk	edgeR	LRT	0.144676	0.169109	0.169492	0	0.419068	0	0.121086	0.182445	0	0.387597	0.293686	0.184883	0	0.387597	0.175968	0.163946	0	0.419068	0.144676	CART
AC010834.1	PBMC	AC010834.1	-1.36012	0.225659	0.646284	pseudobulk	edgeR	LRT	0.0289352	0	0	0	0	0	0	0	0	0	0	0	0	0	0	0.0041336	0	0.0289352	0	CART
AC010864.1	CART	AC010864.1	0.685645	0.193414	0.62014	pseudobulk	edgeR	LRT	0.260417	0.169109	1.10169	0	0.261917	0	0.242173	0.445976	0.33389	1.16279	0.293686	0.677615	0	1.16279	0.773835	0.223027	0	0.33389	0.260417	CART
AC010883.1	CART	AC010883.1	0.781421	0.0599513	0.383716	pseudobulk	edgeR	LRT	0.752315	0.338219	1.77966	0	0.471451	0	0.62273	1.91567	1.00167	3.10078	0.734214	1.69903	0	3.10078	1.84767	0.560085	0	1.00167	0.62273	CART
AC010889.1	PBMC	AC010889.1	-0.281848	0.790722	0.974166	pseudobulk	edgeR	LRT	0	0	0	0	0.366684	0	0.138384	0.141901	0	0.775194	0.146843	0.229274	0	0.775194	0.0709507	0.0931302	0	0.366684	0	CART
AC010894.2	CART	AC010894.2	2.10487	0.00576573	0.110706	pseudobulk	edgeR	LRT	0.0289352	0	0.508475	0	0	0	0.0864902	0.324346	0.166945	0.387597	0.0489476	0.305104	0	0.508475	0.355972	0.0473311	0	0.166945	0.0289352	CART
AC010894.3	CART	AC010894.3	3.71446	0.0114974	0.166463	pseudobulk	edgeR	LRT	0	0	0.169492	0	0	0	0	0.0202716	0	0	0	0.0474408	0	0.169492	0.0101358	0	0	0	0	CART
AC010904.2	PBMC	AC010904.2	-0.195022	0.889876	1	pseudobulk	edgeR	LRT	0.0289352	0	0	0	0	0	0	0.0101358	0	0	0	0.00253395	0	0.0101358	0	0.0041336	0	0.0289352	0	CART
AC010931.2	CART	AC010931.2	0.0618029	0.999656	1	pseudobulk	edgeR	LRT	0	0.0563698	0	0	0.0523834	0.389105	0	0.0101358	0	0	0	0.0998102	0	0.389105	0.00506791	0.0155362	0	0.0563698	0	CART
AC010969.2	PBMC	AC010969.2	-0.130025	0.815665	0.981159	pseudobulk	edgeR	LRT	0.376157	1.01466	1.10169	0.847458	2.25249	1.16732	0.415153	0.932495	0.500835	2.32558	0.978953	1.38177	0.932495	2.32558	1.13451	0.912243	0.376157	2.25249	0.847458	CART
AC010978.1	CART	AC010978.1	0.712313	0.482316	0.844092	pseudobulk	edgeR	LRT	0.0578704	0	0	0	0.104767	0	0	0.172309	0.166945	0	0	0.0430772	0	0.172309	0	0.0470832	0	0.166945	0	CART
AC011043.1	CART	AC011043.1	0.879852	0.159426	0.570474	pseudobulk	edgeR	LRT	0.0868056	0.11274	0.254237	0	0.0523834	0	0.0691922	0.36489	0.166945	0	0.146843	0.154782	0	0.36489	0.127119	0.0907012	0	0.166945	0.0868056	CART
AC011313.1	CART	AC011313.1	0.408145	0.463528	0.833745	pseudobulk	edgeR	LRT	0.231481	0.11274	0.338983	0	0.261917	0	0.0518941	0.354754	0.166945	0.387597	0.195791	0.270333	0	0.387597	0.346868	0.145824	0	0.261917	0.166945	CART
AC011374.2	PBMC	AC011374.2	-0.986738	0.20932	0.640637	pseudobulk	edgeR	LRT	0.115741	0.0563698	0.254237	0	0.314301	0	0.155682	0.0810866	0.166945	0	0.0489476	0.083831	0	0.254237	0.0405433	0.122569	0	0.314301	0.115741	CART
AC011444.1	CART	AC011444.1	0.578585	0.33859	0.745919	pseudobulk	edgeR	LRT	0.636574	0.338219	1.69492	0.847458	0.261917	0	0.259471	0.506791	1.16861	3.10078	0.195791	1.32562	0	3.10078	1.10085	0.52972	0.195791	1.16861	0.338219	CART
AC011445.2	PBMC	AC011445.2	-0.52972	0.457157	0.829417	pseudobulk	edgeR	LRT	0.636574	0.958286	1.10169	0	0.261917	0	0.103788	0.273667	0.500835	1.16279	0.783162	0.634538	0	1.16279	0.687681	0.463509	0	0.958286	0.500835	CART
AC011446.2	PBMC	AC011446.2	-0.282911	0.620194	0.908665	pseudobulk	edgeR	LRT	0.376157	0.0563698	0.254237	0.847458	0.314301	0	0.103788	0.334482	0.66778	1.16279	0.342633	0.437878	0	1.16279	0.29436	0.386927	0.0563698	0.847458	0.342633	CART
AC011447.3	CART	AC011447.3	0.579821	0.271082	0.690711	pseudobulk	edgeR	LRT	0.376157	0.11274	0.677966	0.847458	0.15715	0	0.224875	1.12508	0.66778	0.775194	0.391581	0.644559	0	1.12508	0.72658	0.39682	0.11274	0.847458	0.376157	CART
AC011450.1	PBMC	AC011450.1	-0.22286	0.662957	0.924969	pseudobulk	edgeR	LRT	0.462963	0.450958	0.338983	0	0.419068	0	0.363259	0.750051	0.500835	1.16279	0.342633	0.562956	0	1.16279	0.544517	0.362817	0	0.500835	0.419068	CART
AC011466.1	PBMC	AC011466.1	-0.520111	0.63835	0.914459	pseudobulk	edgeR	LRT	0.0289352	0	0.0847458	0	0	0	0	0	0	0	0.0489476	0.0211864	0	0.0847458	0	0.0111261	0	0.0489476	0	CART
AC011468.5	CART	AC011468.5	0.435115	0.474327	0.838927	pseudobulk	edgeR	LRT	0.144676	0.11274	0.254237	0	0.209534	0	0.0518941	0.192581	0.166945	1.16279	0.0978953	0.402402	0	1.16279	0.223409	0.111955	0	0.209534	0.11274	CART
AC011476.3	PBMC	AC011476.3	-0.73482	0.275887	0.695605	pseudobulk	edgeR	LRT	1.01273	0.563698	0.338983	0	0.576218	0.77821	0.138384	0.395297	0.66778	0.775194	0.244738	0.571921	0.338983	0.77821	0.585245	0.45765	0	1.01273	0.563698	CART
AC011481.1	CART	AC011481.1	1.26388	0.177805	0.597275	pseudobulk	edgeR	LRT	0.0289352	0	0.0847458	0	0	0	0.017298	0.0709507	0	0.387597	0.0489476	0.135823	0	0.387597	0.0778483	0.0135973	0	0.0489476	0	CART
AC011498.1	CART	AC011498.1	1.03164	0.187018	0.611053	pseudobulk	edgeR	LRT	0.115741	0.0563698	0.338983	0	0	0	0.017298	0.263531	0	0.387597	0.293686	0.247528	0	0.387597	0.301257	0.0690135	0	0.293686	0.017298	CART
AC011498.6	CART	AC011498.6	0.816409	0.512203	0.855747	pseudobulk	edgeR	LRT	0	0	0.0847458	0	0	0	0.0691922	0.0405433	0	0.387597	0	0.128221	0	0.387597	0.0626445	0.0098846	0	0.0691922	0	CART
AC011511.5	PBMC	AC011511.5	-0.295208	0.853511	0.994633	pseudobulk	edgeR	LRT	0	0	0	0	0	0	0	0.0101358	0.166945	0	0	0.00253395	0	0.0101358	0	0.0238493	0	0.166945	0	CART
AC011603.2	CART	AC011603.2	0.612201	0.356271	0.757558	pseudobulk	edgeR	LRT	0.260417	0.338219	1.10169	1.69492	0.261917	0	0.138384	0.222988	0.33389	2.71318	0.244738	1.00947	0	2.71318	0.662341	0.467497	0.138384	1.69492	0.261917	CART
AC011611.2	CART	AC011611.2	3.05743	0.0266391	0.257404	pseudobulk	edgeR	LRT	0	0	0.169492	0	0	0	0	0.0202716	0	0	0	0.0474408	0	0.169492	0.0101358	0	0	0	0	CART
AC011611.4	CART	AC011611.4	0.0964482	0.915127	1	pseudobulk	edgeR	LRT	0.115741	0.11274	0.338983	0	0.261917	0	0.0345961	0.0709507	0	0.775194	0.146843	0.296282	0	0.775194	0.204967	0.0959766	0	0.261917	0.11274	CART
AC011731.1	CART	AC011731.1	0.365314	0.736029	0.953882	pseudobulk	edgeR	LRT	0	0.169109	0	0	0.0523834	0	0.017298	0.0709507	0	0.775194	0.0489476	0.211536	0	0.775194	0.0354754	0.0411055	0	0.169109	0.017298	CART
AC011773.4	CART	AC011773.4	0.380906	0.607261	0.901913	pseudobulk	edgeR	LRT	0.0868056	0.11274	0	0	0.104767	0	0.121086	0.385161	0	1.16279	0.391581	0.386988	0	1.16279	0.192581	0.116711	0	0.391581	0.104767	CART
AC011815.1	PBMC	AC011815.1	-0.94844	0.352554	0.754488	pseudobulk	edgeR	LRT	0.0578704	0	0	0	0.419068	0	0.0345961	0.162173	0	0	0.293686	0.0405433	0	0.162173	0	0.115031	0	0.419068	0.0345961	CART
AC011815.2	PBMC	AC011815.2	-0.884372	0.494536	0.847397	pseudobulk	edgeR	LRT	0	0	0	0	0	0	0.017298	0.0101358	0	0	0.0489476	0.00253395	0	0.0101358	0	0.00946367	0	0.0489476	0	CART
AC011816.2	PBMC	AC011816.2	-0.373076	0.69243	0.939502	pseudobulk	edgeR	LRT	0.0289352	0	0	0	0.104767	0	0.0345961	0.0608149	0	0	0.0489476	0.0152037	0	0.0608149	0	0.0310351	0	0.104767	0.0289352	CART
AC011825.4	PBMC	AC011825.4	-1.71042	0.0397003	0.313319	pseudobulk	edgeR	LRT	0.144676	0.169109	0.0847458	0	0.209534	0	0.0691922	0.0202716	0	0.775194	0.195791	0.220053	0	0.775194	0.0525087	0.112615	0	0.209534	0.144676	CART
AC011893.1	CART	AC011893.1	2.92813	0.015502	0.194028	pseudobulk	edgeR	LRT	0	0	0	0	0	0	0.0518941	0.212852	0	1.55039	0	0.44081	0	1.55039	0.106426	0.00741345	0	0.0518941	0	CART
AC011978.2	PBMC	AC011978.2	-0.622726	0.399862	0.791808	pseudobulk	edgeR	LRT	0.491898	0.169109	0.0847458	0	0.785752	0.389105	0.380557	0.55747	0.166945	0.387597	0.0978953	0.354729	0.0847458	0.55747	0.388351	0.298879	0	0.785752	0.169109	CART
AC012065.4	PBMC	AC012065.4	-0.242286	0.738702	0.955173	pseudobulk	edgeR	LRT	0.144676	0.0563698	0.0847458	0	0.471451	0	0.190278	0.324346	0	0.387597	0.0978953	0.199172	0	0.387597	0.204546	0.137239	0	0.471451	0.0978953	CART
AC012073.1	CART	AC012073.1	0.705144	0.501406	0.849352	pseudobulk	edgeR	LRT	0.0289352	0	0.169492	0	0.0523834	0	0.0518941	0.0405433	0	0.387597	0	0.149408	0	0.387597	0.105017	0.0190304	0	0.0523834	0	CART
AC012074.1	PBMC	AC012074.1	-1.50043	0.161221	0.573025	pseudobulk	edgeR	LRT	0.0868056	0	0.0847458	0	0	0	0.0345961	0.0101358	0	0	0.0978953	0.0237204	0	0.0847458	0.00506791	0.0313281	0	0.0978953	0	CART
AC012085.2	PBMC	AC012085.2	-2.02038	0.0987332	0.461396	pseudobulk	edgeR	LRT	0	0	0	0	0	0	0.0345961	0	0	0	0	0	0	0	0	0.0049423	0	0.0345961	0	CART
AC012184.1	PBMC	AC012184.1	-0.554952	0.631678	0.91202	pseudobulk	edgeR	LRT	0.0578704	0	0	0	0.15715	0	0	0.0202716	0	0.387597	0	0.101967	0	0.387597	0.0101358	0.0307172	0	0.15715	0	CART
AC012213.4	PBMC	AC012213.4	0	1	1	pseudobulk	edgeR	LRT	0	0	0	0	0	0	0	0	0	0	0	0	0	0	0	0	0	0	0	CART
AC012236.1	CART	AC012236.1	1.1651	0.29111	0.699841	pseudobulk	edgeR	LRT	0	0	0	0	0	0	0	0.0101358	0	0	0	0.00253395	0	0.0101358	0	0	0	0	0	CART
AC012306.2	PBMC	AC012306.2	-0.189977	0.5419	0.871066	pseudobulk	edgeR	LRT	2.1412	1.63472	2.37288	1.69492	2.40964	0.389105	1.03788	2.7164	2.50417	8.13953	3.32844	3.40448	0.389105	8.13953	2.54464	2.10728	1.03788	3.32844	2.1412	CART
AC012313.1	PBMC	AC012313.1	-0.998689	0.188189	0.612308	pseudobulk	edgeR	LRT	0.231481	0.225479	0.338983	0.847458	0.261917	0	0.0518941	0.101358	0.33389	0	0.0978953	0.110085	0	0.338983	0.0506791	0.292859	0.0518941	0.847458	0.231481	CART
AC012313.5	PBMC	AC012313.5	-0.515757	0.645648	0.916869	pseudobulk	edgeR	LRT	0.0289352	0.0563698	0.0847458	0	0.0523834	0	0	0.0101358	0	0	0	0.0237204	0	0.0847458	0.00506791	0.0196698	0	0.0563698	0	CART
AC012313.7	PBMC	AC012313.7	-0.218783	0.880948	0.998187	pseudobulk	edgeR	LRT	0	0	0	0	0	0	0	0.0101358	0	0	0.0489476	0.00253395	0	0.0101358	0	0.00699252	0	0.0489476	0	CART
AC012313.8	CART	AC012313.8	0.0438774	0.965459	1	pseudobulk	edgeR	LRT	0.115741	0.169109	0.254237	0	0.15715	0.389105	0.017298	0.0912224	0	0	0.0978953	0.183641	0	0.389105	0.17273	0.0795991	0	0.169109	0.0978953	CART
AC012358.3	PBMC	AC012358.3	-1.12112	0.0929537	0.459532	pseudobulk	edgeR	LRT	0.260417	0.169109	0.254237	0	0.576218	0	0.103788	0.101358	0.166945	0.775194	0.244738	0.282697	0	0.775194	0.177798	0.217316	0	0.576218	0.169109	CART
AC012360.1	PBMC	AC012360.1	-0.363668	0.754725	0.96126	pseudobulk	edgeR	LRT	0	0	0.169492	0	0.261917	0	0.0345961	0.0405433	0.166945	0	0	0.0525087	0	0.169492	0.0202716	0.0662083	0	0.261917	0	CART
AC012360.2	PBMC	AC012360.2	-1.72216	0.133422	0.527191	pseudobulk	edgeR	LRT	0.0289352	0	0.0847458	0	0.104767	0	0.017298	0	0	0	0.0489476	0.0211864	0	0.0847458	0	0.028564	0	0.104767	0.017298	CART
AC012360.3	CART	AC012360.3	0.164176	0.614439	0.904604	pseudobulk	edgeR	LRT	2.86458	1.69109	4.74576	0	3.92876	0.389105	2.57741	6.48692	2.33723	6.20155	3.27949	4.45584	0.389105	6.48692	5.47366	2.38265	0	3.92876	2.57741	CART
AC012363.1	PBMC	AC012363.1	-1.85996	0.0823463	0.441718	pseudobulk	edgeR	LRT	0.144676	0	0	0	0.0523834	0	0.0518941	0.0304075	0.166945	0	0	0.00760186	0	0.0304075	0	0.0594141	0	0.166945	0.0518941	CART
AC012368.1	CART	AC012368.1	1.38475	0.120218	0.504356	pseudobulk	edgeR	LRT	0.173611	0	0.338983	0	0	0	0.0518941	0.12163	0.166945	2.32558	0.146843	0.696549	0	2.32558	0.230306	0.0770419	0	0.173611	0.0518941	CART
AC012435.2	CART	AC012435.2	1.1651	0.29111	0.699841	pseudobulk	edgeR	LRT	0	0	0	0	0	0	0	0.0101358	0	0	0	0.00253395	0	0.0101358	0	0	0	0	0	CART
AC012447.1	PBMC	AC012447.1	-2.22283	0.0504055	0.348866	pseudobulk	edgeR	LRT	0.0578704	0.0563698	0	0	0	0	0.017298	0.0101358	0	0	0.0489476	0.00253395	0	0.0101358	0	0.0257837	0	0.0578704	0.017298	CART
AC012467.2	PBMC	AC012467.2	-0.215257	0.777308	0.969105	pseudobulk	edgeR	LRT	0.0578704	0.11274	0.0847458	0	0.419068	0	0.121086	0.141901	0	1.16279	0.0978953	0.347359	0	1.16279	0.113324	0.115523	0	0.419068	0.0978953	CART
AC012510.1	PBMC	AC012510.1	-0.307271	0.6959	0.941398	pseudobulk	edgeR	LRT	0.144676	0	0	0	0.523834	0.389105	0.138384	0.202716	0.500835	1.16279	0.146843	0.438653	0	1.16279	0.295911	0.207796	0	0.523834	0.144676	CART
AC012511.1	CART	AC012511.1	1.18517	0.316574	0.725668	pseudobulk	edgeR	LRT	0	0	0.169492	0	0	0	0.017298	0.0304075	0	0	0.0489476	0.0499747	0	0.169492	0.0152037	0.00946367	0	0.0489476	0	CART
AC012557.2	CART	AC012557.2	0.532613	0.428801	0.812552	pseudobulk	edgeR	LRT	0.231481	0.0563698	0.423729	0	0.366684	0	0.190278	0.344618	0.166945	1.16279	0	0.482784	0	1.16279	0.384173	0.144537	0	0.366684	0.166945	CART
AC012603.1	CART	AC012603.1	0.0108051	0.986686	1	pseudobulk	edgeR	LRT	0	0	0.0847458	0	0.15715	0	0.0345961	0.0810866	0	0	0.0978953	0.0414581	0	0.0847458	0.0405433	0.0413774	0	0.15715	0	CART
AC012615.1	PBMC	AC012615.1	-1.20588	0.0107044	0.158998	pseudobulk	edgeR	LRT	22.1065	7.44081	3.64407	4.23729	7.49083	2.72374	5.43159	6.51733	17.0284	18.6047	7.04846	7.87245	2.72374	18.6047	5.0807	10.112	4.23729	22.1065	7.44081	CART
AC012615.2	CART	AC012615.2	0.0381447	0.955157	1	pseudobulk	edgeR	LRT	0.173611	0	0.0847458	0	0.15715	0	0.121086	0.212852	0.33389	0.775194	0.0489476	0.268198	0	0.775194	0.148799	0.119241	0	0.33389	0.121086	CART
AC012636.1	CART	AC012636.1	1.75505	0.191046	0.616032	pseudobulk	edgeR	LRT	0.0289352	0	0.169492	0	0	0	0	0.0202716	0	0	0	0.0474408	0	0.169492	0.0101358	0.0041336	0	0.0289352	0	CART
AC012640.2	CART	AC012640.2	0.187583	0.774103	0.968141	pseudobulk	edgeR	LRT	0.0868056	0.0563698	0.169492	0	0.104767	0	0.207577	0.537198	0.66778	0.775194	0.391581	0.370471	0	0.775194	0.353345	0.216411	0	0.66778	0.104767	CART
AC012645.1	CART	AC012645.1	0.935721	0.179683	0.600444	pseudobulk	edgeR	LRT	0.0578704	0.0563698	0.169492	0	0.0523834	0	0.155682	0.375025	0	0.775194	0.146843	0.329928	0	0.775194	0.272258	0.0670213	0	0.155682	0.0563698	CART
AC012645.3	PBMC	AC012645.3	-0.0894398	0.83491	0.987966	pseudobulk	edgeR	LRT	0.607639	0.507328	0.762712	1.69492	1.30959	0.389105	0.70922	1.59132	0.66778	1.93798	1.0279	1.17028	0.389105	1.93798	1.17702	0.932053	0.507328	1.69492	0.70922	CART
AC013264.1	PBMC	AC013264.1	-0.996057	0.0267856	0.258386	pseudobulk	edgeR	LRT	2.08333	1.97294	2.0339	0	1.04767	0	1.00329	0.962903	1.66945	3.10078	2.74107	1.52439	0	3.10078	1.4984	1.50254	0	2.74107	1.66945	CART
AC013270.1	PBMC	AC013270.1	-1.38389	0.22294	0.646284	pseudobulk	edgeR	LRT	0	0	0	0	0	0	0	0	0	0	0.0489476	0	0	0	0	0.00699252	0	0.0489476	0	CART
AC013394.1	PBMC	AC013394.1	-0.0172193	0.955917	1	pseudobulk	edgeR	LRT	12.4421	8.68095	9.57627	2.54237	10.3719	1.55642	5.91593	12.6191	14.3573	44.5736	11.0132	17.0814	1.55642	44.5736	11.0977	9.33197	2.54237	14.3573	10.3719	CART
AC013400.1	CART	AC013400.1	0.0546808	0.949803	1	pseudobulk	edgeR	LRT	0.173611	0.0563698	0	0	0	0	0.138384	0.24326	0.500835	1.16279	0.244738	0.351513	0	1.16279	0.12163	0.159134	0	0.500835	0.138384	CART
AC013403.2	PBMC	AC013403.2	-0.37984	0.660816	0.9237	pseudobulk	edgeR	LRT	0.202546	0.0563698	0	0	0.104767	0	0.0345961	0.172309	0.166945	0	0.0489476	0.0430772	0	0.172309	0	0.0877388	0	0.202546	0.0563698	CART
AC013437.1	PBMC	AC013437.1	-0.195022	0.889876	1	pseudobulk	edgeR	LRT	0.0289352	0	0	0	0	0	0	0.0101358	0	0	0	0.00253395	0	0.0101358	0	0.0041336	0	0.0289352	0	CART
AC013468.1	PBMC	AC013468.1	-0.851731	0.397297	0.790023	pseudobulk	edgeR	LRT	0.202546	0.11274	0.0847458	0.847458	0	0	0.138384	0.172309	0.166945	0	0	0.0642637	0	0.172309	0.0423729	0.209725	0	0.847458	0.138384	CART
AC013472.3	PBMC	AC013472.3	-0.616098	0.519787	0.859143	pseudobulk	edgeR	LRT	0.0289352	0.0563698	0	0	0	0	0.0518941	0.0608149	0	0	0.0978953	0.0152037	0	0.0608149	0	0.0335849	0	0.0978953	0.0289352	CART
AC013565.3	CART	AC013565.3	1.12499	0.458831	0.830391	pseudobulk	edgeR	LRT	0	0	0.0847458	0	0	0	0.017298	0	0	0	0	0.0211864	0	0.0847458	0	0.00247115	0	0.017298	0	CART
AC013731.1	CART	AC013731.1	0.0949656	0.885202	0.999939	pseudobulk	edgeR	LRT	0.260417	0	0.169492	0	0.15715	0	0.138384	0.273667	0	0.387597	0.146843	0.207689	0	0.387597	0.221579	0.100399	0	0.260417	0.138384	CART
AC015468.3	PBMC	AC015468.3	-3.25378	0.00473741	0.0968638	pseudobulk	edgeR	LRT	0.260417	0.11274	0	0	0.15715	0	0	0.0202716	0.166945	0	0.195791	0.00506791	0	0.0202716	0	0.127577	0	0.260417	0.15715	CART
AC015674.1	CART	AC015674.1	0.114886	0.896554	1	pseudobulk	edgeR	LRT	0.0578704	0	0	0	0.0523834	0	0.017298	0.0608149	0	0	0	0.0152037	0	0.0608149	0	0.0182217	0	0.0578704	0	CART
AC015712.1	CART	AC015712.1	1.60727	0.176601	0.595188	pseudobulk	edgeR	LRT	0.0289352	0	0.0847458	0	0	0	0	0.0405433	0	0	0	0.0313223	0	0.0847458	0.0202716	0.0041336	0	0.0289352	0	CART
AC015726.1	PBMC	AC015726.1	-0.454464	0.648241	0.917955	pseudobulk	edgeR	LRT	0.0578704	0.0563698	0.0847458	0	0.576218	0	0.0345961	0.0810866	0	0.775194	0.0489476	0.235257	0	0.775194	0.0829162	0.110572	0	0.576218	0.0489476	CART
AC015802.4	CART	AC015802.4	0.296709	0.805579	0.97809	pseudobulk	edgeR	LRT	0.0289352	0	0	0	0	0	0.0345961	0.0304075	0	0.387597	0	0.104501	0	0.387597	0.0152037	0.0090759	0	0.0345961	0	CART
AC015802.6	PBMC	AC015802.6	-0.914522	0.145246	0.550145	pseudobulk	edgeR	LRT	1.76505	0.450958	0.254237	0.847458	0.890519	1.16732	0.761114	1.03385	1.33556	0.387597	0.734214	0.710751	0.254237	1.16732	0.710725	0.969267	0.450958	1.76505	0.847458	CART
AC015813.1	CART	AC015813.1	0.850721	0.0548994	0.367244	pseudobulk	edgeR	LRT	1.64931	0.958286	2.11864	0	2.14772	1.55642	1.19357	3.97324	0.66778	6.20155	0.685267	3.46246	1.55642	6.20155	3.04594	1.04313	0	2.14772	0.958286	CART
AC015813.3	CART	AC015813.3	1.03572	0.4891	0.847169	pseudobulk	edgeR	LRT	0	0.0563698	0.169492	0	0	0	0	0	0	0	0	0.0423729	0	0.169492	0	0.00805283	0	0.0563698	0	CART
AC015819.1	CART	AC015819.1	0.659655	0.417464	0.804155	pseudobulk	edgeR	LRT	0.0868056	0.11274	1.27119	0	0.785752	0.389105	0.121086	0.466248	0	0	0.881057	0.531635	0	1.27119	0.427676	0.28392	0	0.881057	0.11274	CART
AC015819.2	PBMC	AC015819.2	-0.0924899	0.872673	0.997043	pseudobulk	edgeR	LRT	0.202546	0.169109	0.169492	0	0.209534	0	0.0864902	0.192581	0.33389	1.55039	0.195791	0.478115	0	1.55039	0.181036	0.171051	0	0.33389	0.195791	CART
AC015849.1	PBMC	AC015849.1	-0.570208	0.364676	0.763488	pseudobulk	edgeR	LRT	0.405093	0.394589	0.762712	0	0.419068	0	0.103788	0.233124	1.00167	0.775194	0.440529	0.442757	0	0.775194	0.497918	0.394962	0	1.00167	0.405093	CART
AC015849.3	CART	AC015849.3	0.335519	0.80359	0.977718	pseudobulk	edgeR	LRT	0.0868056	0.225479	0.0847458	1.69492	0.0523834	0.77821	0.0345961	0.0709507	0	0.387597	0.0489476	0.330376	0.0709507	0.77821	0.236171	0.306161	0	1.69492	0.0523834	CART
AC015849.5	CART	AC015849.5	1.39201	0.0764665	0.429351	pseudobulk	edgeR	LRT	0.0289352	0	0.0847458	0	0.0523834	0	0.0345961	0.141901	0.166945	1.16279	0.0489476	0.347359	0	1.16279	0.113324	0.047401	0	0.166945	0.0345961	CART
AC015911.6	CART	AC015911.6	1.85679	0.00414918	0.0882901	pseudobulk	edgeR	LRT	0.260417	0.338219	1.94915	0	0.209534	0	0.0691922	0.354754	0.166945	4.26357	0.293686	1.64187	0	4.26357	1.15195	0.191142	0	0.338219	0.209534	CART
AC015912.3	CART	AC015912.3	1.00992	0.0488412	0.344306	pseudobulk	edgeR	LRT	0.752315	0.676437	2.37288	0	0.366684	0.389105	0.397855	1.17576	1.33556	4.65116	0.293686	2.14723	0.389105	4.65116	1.77432	0.546077	0	1.33556	0.397855	CART
AC015917.2	PBMC	AC015917.2	-0.784385	0.258723	0.680512	pseudobulk	edgeR	LRT	0.144676	0.0563698	0	0	0.104767	0	0.0691922	0.141901	0.33389	0	0.146843	0.0354754	0	0.141901	0	0.122248	0	0.33389	0.104767	CART
AC015982.1	CART	AC015982.1	0.249288	0.48712	0.846508	pseudobulk	edgeR	LRT	1.50463	1.07103	2.45763	0.847458	1.10005	0	1.33195	2.86844	1.5025	5.42636	1.46843	2.68811	0	5.42636	2.66303	1.26086	0.847458	1.50463	1.33195	CART
AC016027.1	CART	AC016027.1	1.40261	0.00886547	0.143481	pseudobulk	edgeR	LRT	0.173611	0.11274	0.508475	0	0.209534	0	0.0691922	0.92236	0.166945	1.16279	0.391581	0.648406	0	1.16279	0.715417	0.160515	0	0.391581	0.166945	CART
AC016065.1	CART	AC016065.1	0.582262	0.0849698	0.447122	pseudobulk	edgeR	LRT	1.76505	0.845547	4.66102	1.69492	1.78104	0.77821	0.743816	3.1117	2.17028	6.20155	2.98581	3.68812	0.77821	6.20155	3.88636	1.71235	0.743816	2.98581	1.76505	CART
AC016205.1	CART	AC016205.1	3.66624	0.0121727	0.171152	pseudobulk	edgeR	LRT	0	0	0	0	0	0.389105	0	0.0101358	0	0.387597	0	0.196709	0	0.389105	0.198866	0	0	0	0	CART
AC016355.1	PBMC	AC016355.1	-0.505306	0.37511	0.772704	pseudobulk	edgeR	LRT	0.434028	0.0563698	0.0847458	0	0.576218	0	0.242173	0.445976	0.33389	1.16279	0.440529	0.423378	0	1.16279	0.265361	0.297601	0	0.576218	0.33389	CART
AC016394.1	CART	AC016394.1	1.1077	0.0208649	0.228985	pseudobulk	edgeR	LRT	0.607639	0.225479	1.61017	0	0.785752	0.389105	0.155682	0.861545	0.33389	3.48837	0.734214	1.5873	0.389105	3.48837	1.23586	0.406094	0	0.785752	0.33389	CART
AC016394.2	CART	AC016394.2	1.09748	0.0771936	0.430458	pseudobulk	edgeR	LRT	0.289352	0.0563698	0.847458	0	0.261917	0.389105	0.345961	0.486519	0	2.32558	0.195791	1.01217	0.389105	2.32558	0.666988	0.164199	0	0.345961	0.195791	CART
AC016405.3	PBMC	AC016405.3	-0.181195	0.836599	0.988692	pseudobulk	edgeR	LRT	0.0578704	0	0	0	0.0523834	0	0.17298	0.212852	0.166945	0.775194	0.342633	0.247012	0	0.775194	0.106426	0.113259	0	0.342633	0.0578704	CART
AC016588.2	CART	AC016588.2	0.377457	0.600571	0.898836	pseudobulk	edgeR	LRT	0.115741	0.338219	0.254237	0	0.261917	0	0.0691922	0.212852	0	1.55039	0.0978953	0.504369	0	1.55039	0.233545	0.126138	0	0.338219	0.0978953	CART
AC016590.3	CART	AC016590.3	1.1651	0.29111	0.699841	pseudobulk	edgeR	LRT	0	0	0	0	0	0	0	0.0101358	0	0	0	0.00253395	0	0.0101358	0	0	0	0	0	CART
AC016596.1	CART	AC016596.1	2.02844	0.00131125	0.0442711	pseudobulk	edgeR	LRT	0.231481	0.169109	0.677966	0	0.0523834	0.77821	0.0691922	0.516927	0	1.93798	0.0978953	0.977772	0.516927	1.93798	0.728088	0.0885802	0	0.231481	0.0691922	CART
AC016683.1	CART	AC016683.1	0.140212	0.859729	0.995077	pseudobulk	edgeR	LRT	0.0578704	0.0563698	0	0	0.209534	0	0.017298	0.131766	0	0.775194	0.146843	0.22674	0	0.775194	0.0658828	0.0697021	0	0.209534	0.0563698	CART
AC016708.1	CART	AC016708.1	1.87931	0.123354	0.509753	pseudobulk	edgeR	LRT	0.0578704	0	0.169492	0	0.0523834	0	0	0.0101358	0.166945	1.93798	0.0978953	0.529403	0	1.93798	0.0898137	0.0535849	0	0.166945	0.0523834	CART
AC016727.1	PBMC	AC016727.1	-0.037404	0.916361	1	pseudobulk	edgeR	LRT	1.18634	0.732807	1.35593	0	1.2572	0.389105	0.674624	1.87513	1.33556	2.32558	1.32159	1.48644	0.389105	2.32558	1.61553	0.929732	0	1.33556	1.18634	CART
AC016745.1	PBMC	AC016745.1	-0.401619	0.564832	0.881162	pseudobulk	edgeR	LRT	0.0578704	0.11274	0.0847458	0	0.15715	0	0.0345961	0.12163	0.166945	0	0.146843	0.0515939	0	0.12163	0.0423729	0.096592	0	0.166945	0.11274	CART
AC016745.2	PBMC	AC016745.2	-1.16246	0.0545099	0.366539	pseudobulk	edgeR	LRT	0.72338	1.07103	0.254237	0	2.67156	0	0.363259	0.952767	0.500835	1.16279	0.783162	0.592449	0	1.16279	0.603502	0.873317	0	2.67156	0.72338	CART
AC016773.1	PBMC	AC016773.1	-0.13957	0.700197	0.942949	pseudobulk	edgeR	LRT	1.79398	0.507328	2.79661	1.69492	3.14301	0	1.81629	2.54409	2.17028	6.97674	2.93686	3.07936	0	6.97674	2.67035	2.00895	0.507328	3.14301	1.81629	CART
AC016831.1	PBMC	AC016831.1	-1.48263	0.000719308	0.0292658	pseudobulk	edgeR	LRT	6.30787	1.69109	1.10169	1.69492	3.87638	0.389105	2.50822	2.59477	4.00668	4.26357	2.39843	2.08728	0.389105	4.26357	1.84823	3.21194	1.69109	6.30787	2.50822	CART
AC016831.5	PBMC	AC016831.5	-0.59687	0.253775	0.674476	pseudobulk	edgeR	LRT	14.4097	15.2762	9.74576	10.1695	15.5579	7.393	4.96454	6.33489	14.8581	14.3411	6.31424	9.45368	6.33489	14.3411	8.56938	11.65	4.96454	15.5579	14.4097	CART
AC016831.7	PBMC	AC016831.7	-0.749736	0.115331	0.49644	pseudobulk	edgeR	LRT	23.6111	5.4115	3.98305	5.9322	18.2818	3.11284	7.45546	9.87229	27.5459	45.7364	11.6006	15.6762	3.11284	45.7364	6.92767	14.2627	5.4115	27.5459	11.6006	CART
AC016876.1	CART	AC016876.1	0.822752	0.117186	0.498714	pseudobulk	edgeR	LRT	1.18634	1.29651	3.22034	0	1.41435	0	0.449749	1.6116	0.166945	6.58915	0.440529	2.85527	0	6.58915	2.41597	0.707775	0	1.41435	0.449749	CART
AC016876.3	PBMC	AC016876.3	-1.69011	0.15849	0.569692	pseudobulk	edgeR	LRT	0.0289352	0	0	0	0.104767	0	0.017298	0.0101358	0	0	0	0.00253395	0	0.0101358	0	0.0215714	0	0.104767	0	CART
AC016910.1	PBMC	AC016910.1	-2.02766	0.0981299	0.460354	pseudobulk	edgeR	LRT	0.0289352	0	0	0	0	0	0.017298	0	0	0	0	0	0	0	0	0.00660475	0	0.0289352	0	CART
AC016957.2	PBMC	AC016957.2	-1.50019	0.027445	0.261039	pseudobulk	edgeR	LRT	0.752315	0.225479	0.254237	0	3.40492	0	0.397855	0.658828	0.66778	1.16279	0.685267	0.518964	0	1.16279	0.456533	0.876231	0	3.40492	0.66778	CART
AC017002.3	CART	AC017002.3	0.686293	0.131107	0.523153	pseudobulk	edgeR	LRT	0.954861	0.789177	2.45763	0.847458	0.785752	0.389105	0.449749	1.39874	2.00334	4.26357	0.489476	2.12726	0.389105	4.26357	1.92819	0.90283	0.449749	2.00334	0.789177	CART
AC017071.1	PBMC	AC017071.1	-0.307602	0.766014	0.965023	pseudobulk	edgeR	LRT	0.0289352	0	0	0	0.366684	0	0.0518941	0.192581	0	0	0.0978953	0.0481451	0	0.192581	0	0.0779155	0	0.366684	0.0289352	CART
AC017076.1	PBMC	AC017076.1	0	1	1	pseudobulk	edgeR	LRT	0	0	0	0	0	0	0	0	0	0	0	0	0	0	0	0	0	0	0	CART
AC017083.1	CART	AC017083.1	0.41253	0.386125	0.780949	pseudobulk	edgeR	LRT	0.347222	0.225479	0.508475	0	0.733368	0.389105	0.224875	0.952767	0.66778	3.10078	1.0279	1.23778	0.389105	3.10078	0.730621	0.460946	0	1.0279	0.347222	CART
AC017083.2	PBMC	AC017083.2	-0.538286	0.435092	0.816769	pseudobulk	edgeR	LRT	0.115741	0	0.169492	0	0.104767	0	0.0864902	0.0709507	0.166945	0	0.0978953	0.0601106	0	0.169492	0.0354754	0.0816911	0	0.166945	0.0978953	CART
AC017100.1	PBMC	AC017100.1	-2.4817	0.0242305	0.24453	pseudobulk	edgeR	LRT	0.115741	0	0.0847458	0	0.104767	0	0.0345961	0.0101358	0	0	0.342633	0.0237204	0	0.0847458	0.00506791	0.085391	0	0.342633	0.0345961	CART
AC018410.2	PBMC	AC018410.2	-1.3887	0.2224	0.646284	pseudobulk	edgeR	LRT	0	0	0	0	0.0523834	0	0	0	0	0	0	0	0	0	0	0.00748335	0	0.0523834	0	CART
AC018413.1	CART	AC018413.1	2.17327	0.0860245	0.447122	pseudobulk	edgeR	LRT	0	0	0	0	0	0	0	0.0304075	0	0	0	0.00760186	0	0.0304075	0	0	0	0	0	CART
AC018553.1	PBMC	AC018553.1	0	1	1	pseudobulk	edgeR	LRT	0	0	0	0	0	0	0	0	0	0	0	0	0	0	0	0	0	0	0	CART
AC018557.1	CART	AC018557.1	0.0642726	0.948832	1	pseudobulk	edgeR	LRT	0.810185	0.0563698	0	0	0.104767	0.389105	0.207577	0.598013	0.33389	0.775194	0.0489476	0.440578	0	0.775194	0.493559	0.223105	0	0.810185	0.104767	CART
AC018638.7	PBMC	AC018638.7	-1.17024	0.14199	0.546094	pseudobulk	edgeR	LRT	0.115741	0.225479	0.0847458	0	1.04767	0.389105	0.121086	0.304075	0.166945	0	0.587372	0.194481	0	0.389105	0.19441	0.32347	0	1.04767	0.166945	CART
AC018647.2	CART	AC018647.2	0.530985	0.270636	0.690379	pseudobulk	edgeR	LRT	0.462963	0.0563698	0.508475	0	0.366684	0.389105	0.224875	0.851409	0.66778	1.93798	0.587372	0.921743	0.389105	1.93798	0.679942	0.338006	0	0.66778	0.366684	CART
AC018690.1	CART	AC018690.1	0.237296	0.702931	0.943407	pseudobulk	edgeR	LRT	0.0578704	0.11274	0.254237	0	0.104767	0	0.0691922	0.162173	0.166945	0	0.0978953	0.104103	0	0.254237	0.0810866	0.0870585	0	0.166945	0.0978953	CART
AC018797.2	CART	AC018797.2	0.136637	0.802388	0.977558	pseudobulk	edgeR	LRT	0.405093	0.0563698	1.18644	0	0.628601	0	0.328663	0.932495	0.66778	0.775194	1.37053	0.723532	0	1.18644	0.853845	0.493863	0	1.37053	0.405093	CART
AC018809.2	PBMC	AC018809.2	-0.700984	0.234686	0.658174	pseudobulk	edgeR	LRT	0.520833	0.225479	0.169492	0	0.471451	0	0.17298	0.405433	0.500835	0.387597	0.195791	0.24063	0	0.405433	0.278544	0.298196	0	0.520833	0.225479	CART
AC018816.1	CART	AC018816.1	1.49394	0.0153264	0.193185	pseudobulk	edgeR	LRT	0.115741	0.281849	0.932203	1.69492	0.104767	0	0.155682	0.668964	0	3.87597	0.440529	1.36928	0	3.87597	0.800584	0.399069	0	1.69492	0.155682	CART
AC018845.3	CART	AC018845.3	0.165477	0.800867	0.977149	pseudobulk	edgeR	LRT	0.376157	0.11274	0.0847458	0	0.104767	0	0.155682	0.476384	0.33389	1.16279	0.146843	0.43098	0	1.16279	0.280565	0.175726	0	0.376157	0.146843	CART
AC019069.1	CART	AC019069.1	0.449412	0.795093	0.975183	pseudobulk	edgeR	LRT	0.0289352	0	0.169492	0	0	0	0.017298	0	0	0	0	0.0423729	0	0.169492	0	0.00660475	0	0.0289352	0	CART
AC019129.2	CART	AC019129.2	0.0837198	0.922892	1	pseudobulk	edgeR	LRT	0.144676	0	0.423729	0	0.15715	0	0.138384	0.101358	0.166945	0.387597	0.0489476	0.228171	0	0.423729	0.244478	0.093729	0	0.166945	0.138384	CART
AC019131.2	CART	AC019131.2	0.483373	0.437736	0.818702	pseudobulk	edgeR	LRT	0.983796	0.169109	0.508475	0	0.209534	0.389105	0.345961	0.841273	1.16861	4.26357	0.342633	1.5006	0.389105	4.26357	0.674874	0.45995	0	1.16861	0.342633	CART
AC019171.1	PBMC	AC019171.1	-0.862555	0.502241	0.849352	pseudobulk	edgeR	LRT	0.0289352	0	0	0	0	0	0.017298	0.0101358	0	0	0	0.00253395	0	0.0101358	0	0.00660475	0	0.0289352	0	CART
AC019186.1	CART	AC019186.1	1.1651	0.29111	0.699841	pseudobulk	edgeR	LRT	0	0	0	0	0	0	0	0.0101358	0	0	0	0.00253395	0	0.0101358	0	0	0	0	0	CART
AC019205.1	CART	AC019205.1	0.2524	0.511452	0.855668	pseudobulk	edgeR	LRT	0.868056	0.732807	2.28814	0.847458	2.2001	0	0.70922	1.55078	1.33556	8.13953	2.10475	2.99461	0	8.13953	1.91946	1.25685	0.70922	2.2001	0.868056	CART
AC020571.1	CART	AC020571.1	2.80909	0.0453454	0.334961	pseudobulk	edgeR	LRT	0	0	0.169492	0	0	0	0	0.0101358	0	0	0	0.0449068	0	0.169492	0.00506791	0	0	0	0	CART
AC020594.1	CART	AC020594.1	1.76842	0.149012	0.553832	pseudobulk	edgeR	LRT	0	0	0	0	0	0	0	0.0202716	0	0	0	0.00506791	0	0.0202716	0	0	0	0	0	CART
AC020595.1	CART	AC020595.1	2.10112	0.116977	0.498391	pseudobulk	edgeR	LRT	0	0	0.0847458	0	0	0	0	0.0101358	0	0	0	0.0237204	0	0.0847458	0.00506791	0	0	0	0	CART
AC020656.1	PBMC	AC020656.1	-1.52197	0.243138	0.665333	pseudobulk	edgeR	LRT	1.09954	4.79143	0.677966	17.7966	0.628601	3.50195	0.79571	0.334482	0.834725	1.16279	0.489476	1.4193	0.334482	3.50195	0.920378	3.77658	0.489476	17.7966	0.834725	CART
AC020656.2	PBMC	AC020656.2	-0.0694274	0.933585	1	pseudobulk	edgeR	LRT	0.0289352	0.0563698	0.0847458	0	0	0	0.0345961	0.0709507	0.166945	0.387597	0.0978953	0.135823	0	0.387597	0.0778483	0.054963	0	0.166945	0.0345961	CART
AC020659.1	PBMC	AC020659.1	-1.05621	0.19798	0.625834	pseudobulk	edgeR	LRT	3.87731	4.34047	0.338983	8.47458	14.615	4.66926	2.02387	1.03385	9.18197	6.58915	9.00636	3.15781	0.338983	6.58915	2.85156	7.35994	2.02387	14.615	8.47458	CART
AC020661.1	PBMC	AC020661.1	-0.195022	0.889876	1	pseudobulk	edgeR	LRT	0.0289352	0	0	0	0	0	0	0.0101358	0	0	0	0.00253395	0	0.0101358	0	0.0041336	0	0.0289352	0	CART
AC020661.2	PBMC	AC020661.2	-1.3887	0.2224	0.646284	pseudobulk	edgeR	LRT	0	0	0	0	0.0523834	0	0	0	0	0	0	0	0	0	0	0.00748335	0	0.0523834	0	CART
AC020661.3	PBMC	AC020661.3	-0.23913	0.80712	0.978531	pseudobulk	edgeR	LRT	0.202546	0.281849	0.0847458	0.847458	0.209534	0.389105	0.017298	0.0506791	0.33389	1.55039	0.146843	0.518729	0.0506791	1.55039	0.236925	0.291345	0.017298	0.847458	0.209534	CART
AC020743.1	CART	AC020743.1	1.49154	0.245333	0.666005	pseudobulk	edgeR	LRT	0	0	0	0	0	0.389105	0.017298	0.0304075	0	0	0	0.104878	0	0.389105	0.0152037	0.00247115	0	0.017298	0	CART
AC020765.2	CART	AC020765.2	0.309849	0.491017	0.847169	pseudobulk	edgeR	LRT	0.954861	0.958286	2.11864	0.847458	0.628601	0	0.484345	1.27711	1.83639	4.26357	0.636319	1.91483	0	4.26357	1.69788	0.906609	0.484345	1.83639	0.847458	CART
AC020910.4	PBMC	AC020910.4	-0.102857	0.828439	0.986374	pseudobulk	edgeR	LRT	4.16667	2.48027	3.72881	2.54237	2.67156	1.55642	1.07248	2.7164	2.17028	5.81395	1.07685	3.4539	1.55642	5.81395	3.22261	2.3115	1.07248	4.16667	2.48027	CART
AC020911.2	PBMC	AC020911.2	-1.34093	0.0301815	0.274347	pseudobulk	edgeR	LRT	1.53356	0.450958	0.338983	0	2.51441	0	0.380557	0.689236	3.00501	5.03876	3.86686	1.51674	0	5.03876	0.514109	1.67877	0	3.86686	1.53356	CART
AC020915.1	CART	AC020915.1	0.0332205	0.945002	1	pseudobulk	edgeR	LRT	0.376157	0.0563698	0.423729	0	0.523834	0	0.17298	0.608149	0.66778	1.16279	0.587372	0.548667	0	1.16279	0.515939	0.340642	0	0.66778	0.376157	CART
AC020915.3	CART	AC020915.3	0.00939219	0.977113	1	pseudobulk	edgeR	LRT	3.03819	1.97294	4.49153	1.69492	3.61446	0.389105	1.36655	3.77053	4.8414	16.2791	5.97161	6.23256	0.389105	16.2791	4.13103	3.2143	1.36655	5.97161	3.03819	CART
AC020916.1	PBMC	AC020916.1	-2.34874	0.0026494	0.0681308	pseudobulk	edgeR	LRT	6.53935	2.76212	0.762712	8.47458	1.72865	0.389105	1.31465	1.1048	2.67112	6.58915	1.61527	2.21144	0.389105	6.58915	0.933758	3.58653	1.31465	8.47458	2.67112	CART
AC020917.3	PBMC	AC020917.3	-0.46045	0.524313	0.86149	pseudobulk	edgeR	LRT	0.0868056	0.281849	0.254237	0	0.209534	0.389105	0.0518941	0.12163	0.166945	0	0.146843	0.191243	0	0.389105	0.187934	0.134839	0	0.281849	0.146843	CART
AC020922.2	PBMC	AC020922.2	0	1	1	pseudobulk	edgeR	LRT	0	0	0	0	0	0	0	0	0	0	0	0	0	0	0	0	0	0	0	CART
AC020922.4	CART	AC020922.4	0.483117	0.672421	0.929338	pseudobulk	edgeR	LRT	0.0578704	0	0	0	0	0.389105	0.0345961	0.0405433	0.166945	0.775194	0.0978953	0.301211	0	0.775194	0.214824	0.0510438	0	0.166945	0.0345961	CART
AC020928.1	CART	AC020928.1	0.271972	0.617127	0.90665	pseudobulk	edgeR	LRT	0.462963	0.394589	0.169492	0.847458	1.36197	0.389105	0.570835	2.2907	0.834725	2.71318	1.07685	1.39062	0.169492	2.71318	1.3399	0.79277	0.394589	1.36197	0.834725	CART
AC020928.2	CART	AC020928.2	1.00274	0.262673	0.685185	pseudobulk	edgeR	LRT	0	0	0.0847458	0	0.104767	0	0.0691922	0.222988	0	0	0.0489476	0.0769335	0	0.222988	0.0423729	0.0318438	0	0.104767	0	CART
AC020978.5	PBMC	AC020978.5	-0.0229477	0.975206	1	pseudobulk	edgeR	LRT	0.347222	0.0563698	0	0	0.733368	0	0.138384	0.385161	0	1.93798	0.146843	0.580786	0	1.93798	0.192581	0.20317	0	0.733368	0.138384	CART
AC021016.3	CART	AC021016.3	0.30989	0.522562	0.860901	pseudobulk	edgeR	LRT	0.173611	0.338219	1.10169	0	0.785752	0	0.328663	0.750051	0.33389	1.16279	0.538424	0.753634	0	1.16279	0.925873	0.356937	0	0.785752	0.33389	CART
AC021028.1	CART	AC021028.1	0.245728	0.741348	0.956092	pseudobulk	edgeR	LRT	0.520833	0.169109	0.254237	0	0.104767	0	0.553537	1.13521	0.166945	0.775194	0.146843	0.541161	0	1.13521	0.514716	0.237434	0	0.553537	0.166945	CART
AC021054.1	CART	AC021054.1	0.147722	0.759792	0.962938	pseudobulk	edgeR	LRT	0.549769	0.225479	1.10169	0	0.680985	0	0.536239	1.08453	0.66778	0.387597	0.538424	0.643456	0	1.10169	0.736065	0.456954	0	0.680985	0.538424	CART
AC021092.1	CART	AC021092.1	0.507982	0.574401	0.886762	pseudobulk	edgeR	LRT	0	0	0	0	0.0523834	0	0.0345961	0.12163	0.166945	0	0.0489476	0.0304075	0	0.12163	0	0.0432674	0	0.166945	0.0345961	CART
AC021097.1	CART	AC021097.1	0.288108	0.635729	0.91352	pseudobulk	edgeR	LRT	0.0578704	0.11274	0.254237	0	0.366684	0	0.155682	0.385161	0	0.775194	0.342633	0.353648	0	0.775194	0.319699	0.147944	0	0.366684	0.11274	CART
AC021188.1	PBMC	AC021188.1	-0.24263	0.672256	0.929338	pseudobulk	edgeR	LRT	0.520833	0.169109	0.254237	0	0.785752	0.389105	0.484345	0.871681	0	1.16279	0.978953	0.669453	0.254237	1.16279	0.630393	0.419856	0	0.978953	0.484345	CART
AC021205.3	CART	AC021205.3	2.17327	0.0860245	0.447122	pseudobulk	edgeR	LRT	0	0	0	0	0	0	0	0.0304075	0	0	0	0.00760186	0	0.0304075	0	0	0	0	0	CART
AC021224.1	CART	AC021224.1	0.852442	0.443358	0.822295	pseudobulk	edgeR	LRT	0.0578704	0	0.0847458	0.847458	0	0	0	0.0405433	0	0.387597	0	0.128221	0	0.387597	0.0626445	0.129333	0	0.847458	0	CART
AC021242.3	PBMC	AC021242.3	-0.334269	0.58041	0.88912	pseudobulk	edgeR	LRT	0.173611	0.11274	0.169492	0	0.15715	0	0.0518941	0.141901	0.33389	0.775194	0.195791	0.271647	0	0.775194	0.155697	0.146439	0	0.33389	0.15715	CART
AC021422.1	CART	AC021422.1	2.09369	0.0629779	0.39382	pseudobulk	edgeR	LRT	0	0	0.0847458	0	0.0523834	0	0	0.0709507	0	0	0	0.0389241	0	0.0847458	0.0354754	0.00748335	0	0.0523834	0	CART
AC021491.4	PBMC	AC021491.4	0	1	1	pseudobulk	edgeR	LRT	0	0	0	0	0	0	0	0	0	0	0	0	0	0	0	0	0	0	0	CART
AC021683.3	PBMC	AC021683.3	0	1	1	pseudobulk	edgeR	LRT	0	0	0	0	0	0	0	0	0	0	0	0	0	0	0	0	0	0	0	CART
AC021752.1	CART	AC021752.1	3.51119	0.0163223	0.199345	pseudobulk	edgeR	LRT	0.144676	0.676437	0.932203	0.847458	0	3.50195	0.0345961	0.0608149	0	0.387597	0.0489476	1.22064	0.0608149	3.50195	0.6599	0.250302	0	0.847458	0.0489476	CART
AC021851.1	PBMC	AC021851.1	-0.981472	0.378685	0.774971	pseudobulk	edgeR	LRT	0	0.11274	0	0	0	0	0.0518941	0.0506791	0	0	0.0978953	0.0126698	0	0.0506791	0	0.0375041	0	0.11274	0	CART
AC022001.3	CART	AC022001.3	1.07826	0.314194	0.723931	pseudobulk	edgeR	LRT	0.0289352	0	0	0	0	0	0.017298	0.0709507	0	0	0	0.0177377	0	0.0709507	0	0.00660475	0	0.0289352	0	CART
AC022075.1	PBMC	AC022075.1	-1.54186	0.0204491	0.22649	pseudobulk	edgeR	LRT	1.62037	0.11274	0.338983	0.847458	1.83342	0	0.415153	0.344618	2.33723	3.48837	2.1537	1.04299	0	3.48837	0.3418	1.33144	0.11274	2.33723	1.62037	CART
AC022075.3	PBMC	AC022075.3	-0.0109322	0.969602	1	pseudobulk	edgeR	LRT	0.0289352	0.0563698	0.0847458	0	0	0	0	0.0101358	0	0	0	0.0237204	0	0.0847458	0.00506791	0.0121864	0	0.0563698	0	CART
AC022098.1	PBMC	AC022098.1	-1.043	0.0024014	0.0636846	pseudobulk	edgeR	LRT	2.69097	0.958286	1.52542	0	3.19539	0.77821	1.66061	1.54064	3.3389	4.26357	3.13265	2.02696	0.77821	4.26357	1.53303	2.13954	0	3.3389	2.69097	CART
AC022098.4	CART	AC022098.4	0.432116	0.453388	0.827059	pseudobulk	edgeR	LRT	0.115741	0.0563698	0.0847458	0	0.15715	0	0.103788	0.283803	0.166945	1.16279	0.195791	0.382835	0	1.16279	0.184274	0.113684	0	0.195791	0.115741	CART
AC022113.2	CART	AC022113.2	2.17327	0.0860245	0.447122	pseudobulk	edgeR	LRT	0	0	0	0	0	0	0	0.0304075	0	0	0	0.00760186	0	0.0304075	0	0	0	0	0	CART
AC022144.1	PBMC	AC022144.1	-0.87895	0.393096	0.785635	pseudobulk	edgeR	LRT	0.115741	0.0563698	0.169492	0	0.471451	0.389105	0.0691922	0.0506791	0.166945	0	0	0.152319	0	0.389105	0.110085	0.125671	0	0.471451	0.0691922	CART
AC022148.1	PBMC	AC022148.1	0	1	1	pseudobulk	edgeR	LRT	0	0	0	0	0	0	0	0	0	0	0	0	0	0	0	0	0	0	0	CART
AC022167.2	PBMC	AC022167.2	-0.542126	0.486592	0.846341	pseudobulk	edgeR	LRT	0.0868056	0.169109	0.169492	1.69492	0.104767	0	0.0345961	0.111494	0	0	0.0978953	0.0702464	0	0.169492	0.055747	0.312584	0	1.69492	0.0978953	CART
AC022182.1	CART	AC022182.1	0.480954	0.654894	0.920966	pseudobulk	edgeR	LRT	0.144676	0	0	0	0	0	0.103788	0.31421	0	0	0.0489476	0.0785526	0	0.31421	0	0.0424874	0	0.144676	0	CART
AC022182.2	PBMC	AC022182.2	-0.534059	0.520108	0.859326	pseudobulk	edgeR	LRT	0.173611	0.394589	0.423729	0	0.209534	0.77821	0.207577	0.0608149	0.33389	0.387597	0.293686	0.412588	0.0608149	0.77821	0.405663	0.230412	0	0.394589	0.209534	CART
AC022211.2	PBMC	AC022211.2	-0.523915	0.413362	0.801728	pseudobulk	edgeR	LRT	0.549769	0	0.254237	0	1.5715	0.389105	0.380557	0.739915	0.834725	2.32558	1.32159	0.92721	0.254237	2.32558	0.56451	0.665448	0	1.5715	0.549769	CART
AC022217.3	PBMC	AC022217.3	-2.13946	0.0895217	0.452449	pseudobulk	edgeR	LRT	0	0.0563698	0	0	0.0523834	0	0	0	0	0	0	0	0	0	0	0.0155362	0	0.0563698	0	CART
AC022240.1	CART	AC022240.1	1.25496	0.244376	0.66591	pseudobulk	edgeR	LRT	0	0	0	0	0	0	0.017298	0.0608149	0.166945	0.387597	0	0.112103	0	0.387597	0.0304075	0.0263204	0	0.166945	0	CART
AC022296.3	CART	AC022296.3	1.76842	0.149012	0.553832	pseudobulk	edgeR	LRT	0	0	0	0	0	0	0	0.0202716	0	0	0	0.00506791	0	0.0202716	0	0	0	0	0	CART
AC022306.2	PBMC	AC022306.2	-0.274691	0.786099	0.972814	pseudobulk	edgeR	LRT	0.115741	0.0563698	0	0	1.10005	0.389105	0.103788	0.385161	0	0.387597	0.0978953	0.290466	0	0.389105	0.386379	0.210549	0	1.10005	0.0978953	CART
AC022364.1	PBMC	AC022364.1	-0.945141	0.209561	0.640783	pseudobulk	edgeR	LRT	0.0578704	0.0563698	0.169492	0	0.209534	0	0.0345961	0.0709507	0.33389	0	0.195791	0.0601106	0	0.169492	0.0354754	0.126864	0	0.33389	0.0578704	CART
AC022382.1	PBMC	AC022382.1	-0.390653	0.550591	0.874709	pseudobulk	edgeR	LRT	0.173611	0.11274	0.169492	0	0.209534	0	0.0345961	0.12163	0.166945	0.387597	0.0978953	0.16968	0	0.387597	0.145561	0.113617	0	0.209534	0.11274	CART
AC022392.1	PBMC	AC022392.1	0	1	1	pseudobulk	edgeR	LRT	0	0	0	0	0	0	0	0	0	0	0	0	0	0	0	0	0	0	0	CART
AC022400.6	CART	AC022400.6	0.0963828	0.920045	1	pseudobulk	edgeR	LRT	0.0578704	0.0563698	0.169492	0	0.104767	0	0.0518941	0.101358	0.500835	1.93798	0.587372	0.552209	0	1.93798	0.135425	0.194158	0	0.587372	0.0578704	CART
AC022509.2	PBMC	AC022509.2	0	1	1	pseudobulk	edgeR	LRT	0	0	0	0	0	0	0	0	0	0	0	0	0	0	0	0	0	0	0	CART
AC022558.3	PBMC	AC022558.3	-1.44135	0.216715	0.646284	pseudobulk	edgeR	LRT	0	0.0563698	0	0	0	0	0	0	0	0	0	0	0	0	0	0.00805283	0	0.0563698	0	CART
AC022706.1	PBMC	AC022706.1	-0.18094	0.558812	0.879349	pseudobulk	edgeR	LRT	3.18287	3.38219	5.50847	1.69492	7.70037	1.94553	3.45961	8.40259	9.01503	15.5039	9.349	7.84012	1.94553	15.5039	6.95553	5.39771	1.69492	9.349	3.45961	CART
AC022726.2	CART	AC022726.2	0.403494	0.818137	0.981833	pseudobulk	edgeR	LRT	0.0289352	0.11274	0.0847458	0	0	0	0	0	0	0.387597	0	0.118086	0	0.387597	0.0423729	0.0202393	0	0.11274	0	CART
AC022784.3	CART	AC022784.3	0.117819	0.909167	1	pseudobulk	edgeR	LRT	0.0578704	0	0	0	0	0	0	0.0304075	0	0	0	0.00760186	0	0.0304075	0	0.0082672	0	0.0578704	0	CART
AC022784.7	PBMC	AC022784.7	-1.08997	0.370162	0.769682	pseudobulk	edgeR	LRT	0.115741	0	0.0847458	0	0	0	0.0345961	0.0101358	0	0	0	0.0237204	0	0.0847458	0.00506791	0.0214767	0	0.115741	0	CART
AC022893.1	PBMC	AC022893.1	-0.729488	0.244254	0.66591	pseudobulk	edgeR	LRT	0.83912	0.0563698	0.254237	0	1.72865	0	0.467047	0.6791	1.16861	2.71318	0.489476	0.911629	0	2.71318	0.466669	0.678469	0	1.72865	0.489476	CART
AC022916.1	CART	AC022916.1	0.0232201	0.959903	1	pseudobulk	edgeR	LRT	0.549769	0.507328	0.932203	0	0.471451	0	0.415153	0.891952	0.166945	0.775194	0.636319	0.649837	0	0.932203	0.833573	0.392424	0	0.636319	0.471451	CART
AC023024.1	CART	AC023024.1	0.759641	0.281237	0.69922	pseudobulk	edgeR	LRT	0.0868056	0	0.0847458	0	0.0523834	0	0.0864902	0.24326	0.166945	0.387597	0.0489476	0.178901	0	0.387597	0.164003	0.0630817	0	0.166945	0.0523834	CART
AC023043.1	CART	AC023043.1	1.13108	0.345864	0.750797	pseudobulk	edgeR	LRT	0	0	0	0	0	0	0.017298	0.0405433	0	0	0	0.0101358	0	0.0405433	0	0.00247115	0	0.017298	0	CART
AC023157.3	CART	AC023157.3	0.332716	0.527341	0.862497	pseudobulk	edgeR	LRT	0.289352	0.225479	0.677966	0	0.733368	0.389105	0.207577	0.415569	0.33389	3.10078	0.636319	1.14585	0.389105	3.10078	0.546767	0.346569	0	0.733368	0.289352	CART
AC023355.1	PBMC	AC023355.1	-0.317083	0.598992	0.898393	pseudobulk	edgeR	LRT	0.318287	0.732807	0.677966	0	0.419068	0.389105	0.345961	0.354754	0.33389	1.16279	0.293686	0.646154	0.354754	1.16279	0.533536	0.3491	0	0.732807	0.33389	CART
AC023509.4	PBMC	AC023509.4	-0.821161	0.232426	0.655203	pseudobulk	edgeR	LRT	0.491898	0	0.254237	0	0.419068	0	0.190278	0.516927	0.66778	0	0.881057	0.192791	0	0.516927	0.127119	0.378583	0	0.881057	0.419068	CART
AC023632.2	CART	AC023632.2	0.378875	0.632338	0.91207	pseudobulk	edgeR	LRT	0.115741	0.225479	0.254237	0	0.0523834	0	0.103788	0.202716	0	0.387597	0	0.211138	0	0.387597	0.228477	0.0710559	0	0.225479	0.0523834	CART
AC023813.3	CART	AC023813.3	0.18465	0.962952	1	pseudobulk	edgeR	LRT	0	0	0.0847458	0	0	0	0.017298	0	0	0	0	0.0211864	0	0.0847458	0	0.00247115	0	0.017298	0	CART
AC023906.3	CART	AC023906.3	0.554936	0.634586	0.912941	pseudobulk	edgeR	LRT	0.0868056	0	0	0	0.15715	0	0.0345961	0.0506791	0	1.16279	0	0.303367	0	1.16279	0.0253395	0.0397931	0	0.15715	0	CART
AC023908.3	PBMC	AC023908.3	-0.703773	0.258535	0.680242	pseudobulk	edgeR	LRT	0.260417	0.11274	0.0847458	0	0.785752	0	0.224875	0.31421	0.166945	1.55039	0.538424	0.487336	0	1.55039	0.199478	0.29845	0	0.785752	0.224875	CART
AC024060.1	PBMC	AC024060.1	-1.07974	0.160614	0.571954	pseudobulk	edgeR	LRT	0.636574	0.169109	0	0	1.36197	0	0.397855	0.871681	0.500835	0	0.342633	0.21792	0	0.871681	0	0.486997	0	1.36197	0.397855	CART
AC024257.3	PBMC	AC024257.3	-1.15444	0.0454364	0.335031	pseudobulk	edgeR	LRT	0.289352	0.281849	0.423729	0	0.890519	0	0.155682	0.253395	0.66778	0.387597	0.587372	0.26618	0	0.423729	0.320496	0.410365	0	0.890519	0.289352	CART
AC024560.3	CART	AC024560.3	0.712428	0.614068	0.904545	pseudobulk	edgeR	LRT	0	0	0.0847458	0	0.0523834	0	0	0.0101358	0	0	0	0.0237204	0	0.0847458	0.00506791	0.00748335	0	0.0523834	0	CART
AC024575.1	CART	AC024575.1	0.840092	0.415571	0.803493	pseudobulk	edgeR	LRT	0.144676	0.0563698	0	0	0.104767	0	0	0.172309	0	0.775194	0	0.236876	0	0.775194	0.0861545	0.0436875	0	0.144676	0	CART
AC024896.1	PBMC	AC024896.1	-0.852551	0.420914	0.807028	pseudobulk	edgeR	LRT	0.231481	0.0563698	0	0	0.0523834	0	0.0345961	0.0608149	0	0.387597	0	0.112103	0	0.387597	0.0304075	0.0535473	0	0.231481	0.0345961	CART
AC024909.2	PBMC	AC024909.2	-0.846883	0.268502	0.689095	pseudobulk	edgeR	LRT	0.173611	0.0563698	0	0	0.104767	0	0.103788	0.131766	0	0	0.0978953	0.0329414	0	0.131766	0	0.076633	0	0.173611	0.0978953	CART
AC024933.1	CART	AC024933.1	0.786697	0.400521	0.792302	pseudobulk	edgeR	LRT	0.0578704	0	0	0	0.0523834	0	0.017298	0.0810866	0	0.387597	0	0.117171	0	0.387597	0.0405433	0.0182217	0	0.0578704	0	CART
AC024940.1	CART	AC024940.1	0.953834	0.129269	0.52028	pseudobulk	edgeR	LRT	0.0578704	0	0.254237	0	0.209534	0	0.103788	0.263531	0.166945	1.55039	0.146843	0.517039	0	1.55039	0.258884	0.0978543	0	0.209534	0.103788	CART
AC025031.4	CART	AC025031.4	1.8068	0.0921103	0.458655	pseudobulk	edgeR	LRT	0	0	0	0	0.0523834	0	0.155682	0.567606	0	1.16279	0.0489476	0.432599	0	1.16279	0.283803	0.0367162	0	0.155682	0	CART
AC025034.1	PBMC	AC025034.1	-0.852885	0.246622	0.666984	pseudobulk	edgeR	LRT	0.289352	0.0563698	0.0847458	0	0.261917	0	0.138384	0.192581	0.166945	0	0.0489476	0.0693316	0	0.192581	0.0423729	0.137417	0	0.289352	0.138384	CART
AC025048.4	CART	AC025048.4	0.163046	0.910868	1	pseudobulk	edgeR	LRT	0.0289352	0	0.0847458	0	0.0523834	0	0.0345961	0.0202716	0	0.387597	0	0.123154	0	0.387597	0.0525087	0.0165592	0	0.0523834	0	CART
AC025159.1	CART	AC025159.1	0.193862	0.484926	0.845455	pseudobulk	edgeR	LRT	10.5035	8.34273	13.6441	2.54237	8.95757	3.50195	6.81543	13.6935	10.8514	29.4574	7.39109	15.0742	3.50195	29.4574	13.6688	7.91487	2.54237	10.8514	8.34273	CART
AC025164.1	PBMC	AC025164.1	-0.0501268	0.895583	1	pseudobulk	edgeR	LRT	3.29861	1.01466	3.30508	0	6.54793	1.16732	2.09306	4.41922	6.84474	13.9535	4.30739	5.71128	1.16732	13.9535	3.86215	3.44377	0	6.84474	3.29861	CART
AC025165.2	PBMC	AC025165.2	-0.164457	0.866234	0.995897	pseudobulk	edgeR	LRT	0.0289352	0	0	0	0.0523834	0	0.017298	0.0304075	0.166945	0.387597	0	0.104501	0	0.387597	0.0152037	0.0379374	0	0.166945	0.017298	CART
AC025165.5	PBMC	AC025165.5	-0.939113	0.39479	0.787571	pseudobulk	edgeR	LRT	0	0	0	0	0.15715	0	0.017298	0.0405433	0	0	0.0978953	0.0101358	0	0.0405433	0	0.0389062	0	0.15715	0	CART
AC025171.2	CART	AC025171.2	0.0329121	0.936892	1	pseudobulk	edgeR	LRT	0.868056	0.281849	0.932203	0	1.5715	0	0.588134	1.26698	1.33556	5.42636	1.1258	1.90638	0	5.42636	1.09959	0.824414	0	1.5715	0.868056	CART
AC025171.3	PBMC	AC025171.3	-0.465457	0.393544	0.785964	pseudobulk	edgeR	LRT	1.76505	1.24014	1.61017	0.847458	4.24306	0.77821	1.12437	1.56092	8.1803	15.5039	5.18845	4.86329	0.77821	15.5039	1.58554	3.22697	0.847458	8.1803	1.76505	CART
AC025171.4	CART	AC025171.4	0.794142	0.415112	0.80347	pseudobulk	edgeR	LRT	0.289352	0.225479	0.59322	0	0.366684	0.77821	0.0345961	0.12163	0.500835	0.775194	0	0.567064	0.12163	0.77821	0.684207	0.202421	0	0.500835	0.225479	CART
AC025171.5	PBMC	AC025171.5	-0.383233	0.518946	0.858907	pseudobulk	edgeR	LRT	0.434028	0.169109	0.254237	0.847458	0.15715	0	0.276769	0.648692	0.33389	0	0.391581	0.225732	0	0.648692	0.127119	0.372855	0.15715	0.847458	0.33389	CART
AC025175.1	PBMC	AC025175.1	-0.741305	0.310369	0.719332	pseudobulk	edgeR	LRT	0.115741	0.0563698	0	0	0.261917	0	0.0345961	0.111494	0	0.387597	0.195791	0.124773	0	0.387597	0.055747	0.0949163	0	0.261917	0.0563698	CART
AC025176.1	CART	AC025176.1	0.682913	0.39771	0.790452	pseudobulk	edgeR	LRT	0.0578704	0.0563698	0.254237	0	0.314301	0	0.0864902	0.31421	0	0	0	0.142112	0	0.31421	0.127119	0.0735759	0	0.314301	0.0563698	CART
AC025178.1	PBMC	AC025178.1	-0.480157	0.666876	0.926751	pseudobulk	edgeR	LRT	0	0	0	0	0.0523834	0	0.017298	0.0101358	0.166945	0.387597	0	0.0994332	0	0.387597	0.00506791	0.0338038	0	0.166945	0	CART
AC025181.2	CART	AC025181.2	0.284402	0.508333	0.853549	pseudobulk	edgeR	LRT	0.868056	0.338219	1.44068	0	1.36197	0.389105	0.8822	2.91912	1.66945	4.65116	2.79001	2.35002	0.389105	4.65116	2.1799	1.12999	0	2.79001	0.8822	CART
AC025211.1	PBMC	AC025211.1	0	1	1	pseudobulk	edgeR	LRT	0	0	0	0	0	0	0	0	0	0	0	0	0	0	0	0	0	0	0	CART
AC025265.1	CART	AC025265.1	2.17327	0.0860245	0.447122	pseudobulk	edgeR	LRT	0	0	0	0	0	0	0	0.0304075	0	0	0	0.00760186	0	0.0304075	0	0	0	0	0	CART
AC025283.2	PBMC	AC025283.2	-0.528548	0.484543	0.845229	pseudobulk	edgeR	LRT	0.0578704	0.0563698	0	0	0.209534	0	0.0691922	0.141901	0	0	0.146843	0.0354754	0	0.141901	0	0.0771156	0	0.209534	0.0578704	CART
AC025287.3	CART	AC025287.3	0.122586	0.899778	1	pseudobulk	edgeR	LRT	0.202546	0	0.0847458	0	0	0	0.103788	0.172309	0.166945	0.387597	0	0.161163	0	0.387597	0.128527	0.0676114	0	0.202546	0	CART
AC025423.1	PBMC	AC025423.1	-0.518747	0.308039	0.717878	pseudobulk	edgeR	LRT	0.868056	0.394589	0.59322	0	0.995285	0.389105	0.311365	0.689236	1.33556	1.16279	0.342633	0.708588	0.389105	1.16279	0.641228	0.606784	0	1.33556	0.394589	CART
AC025423.4	PBMC	AC025423.4	-1.00443	0.357661	0.758407	pseudobulk	edgeR	LRT	0.376157	0	0	0	0.0523834	0	0.0691922	0.0912224	0	0.387597	0.0489476	0.119705	0	0.387597	0.0456112	0.0780972	0	0.376157	0.0489476	CART
AC025580.3	CART	AC025580.3	0.297281	0.766095	0.965023	pseudobulk	edgeR	LRT	0.115741	0.845547	0.677966	0.847458	0.314301	0.77821	0.103788	0.0810866	0.33389	1.55039	0.146843	0.771913	0.0810866	1.55039	0.728088	0.386795	0.103788	0.847458	0.314301	CART
AC025682.1	PBMC	AC025682.1	-0.830493	0.184808	0.607206	pseudobulk	edgeR	LRT	0.144676	0.169109	0.254237	0	0.314301	0	0.17298	0.111494	0.166945	0.775194	0.195791	0.285231	0	0.775194	0.182866	0.166257	0	0.314301	0.169109	CART
AC025741.1	PBMC	AC025741.1	-1.35208	0.2266	0.646284	pseudobulk	edgeR	LRT	0	0	0	0	0	0	0.017298	0	0	0	0	0	0	0	0	0.00247115	0	0.017298	0	CART
AC025887.2	PBMC	AC025887.2	-2.26135	0.129211	0.52028	pseudobulk	edgeR	LRT	0	0.11274	0	0	0.104767	0	0	0.0202716	0.33389	0	0	0.00506791	0	0.0202716	0	0.0787709	0	0.33389	0	CART
AC026150.3	PBMC	AC026150.3	-0.76559	0.447217	0.823279	pseudobulk	edgeR	LRT	0.0289352	0.0563698	0	0	0.261917	0	0.017298	0.0810866	0	0	0.0489476	0.0202716	0	0.0810866	0	0.0590668	0	0.261917	0.0289352	CART
AC026202.2	PBMC	AC026202.2	-0.381365	0.671908	0.929338	pseudobulk	edgeR	LRT	0.0578704	0	0.0847458	0	0.104767	0	0.0691922	0.0608149	0	0	0	0.0363902	0	0.0847458	0.0304075	0.0331185	0	0.104767	0	CART
AC026250.1	CART	AC026250.1	1.2493	0.351948	0.754353	pseudobulk	edgeR	LRT	0.0289352	0	0.0847458	0	0.0523834	0	0.017298	0.0101358	0	0.775194	0	0.217519	0	0.775194	0.0474408	0.0140881	0	0.0523834	0	CART
AC026304.1	CART	AC026304.1	0.507181	0.277918	0.696789	pseudobulk	edgeR	LRT	0.607639	0.281849	1.27119	0	0.733368	0	0.484345	1.55078	0.33389	0.775194	0.538424	0.89929	0	1.55078	1.02319	0.425645	0	0.733368	0.484345	CART
AC026333.4	CART	AC026333.4	0.935926	0.159039	0.570401	pseudobulk	edgeR	LRT	0.0289352	0.0563698	0.338983	0	0.104767	0	0.0864902	0.192581	0	0.387597	0.0978953	0.22979	0	0.387597	0.265782	0.0534939	0	0.104767	0.0563698	CART
AC026367.1	CART	AC026367.1	0.29286	0.774068	0.968141	pseudobulk	edgeR	LRT	0.0578704	0.0563698	0	0	0	0	0	0.0506791	0	0.387597	0.0489476	0.109569	0	0.387597	0.0253395	0.0233125	0	0.0578704	0	CART
AC026367.2	CART	AC026367.2	0.0332958	0.978156	1	pseudobulk	edgeR	LRT	0.0289352	0	0	0	0.15715	0	0	0.0506791	0	0.387597	0.0489476	0.109569	0	0.387597	0.0253395	0.0335762	0	0.15715	0	CART
AC026367.3	PBMC	AC026367.3	-0.170263	0.83558	0.988414	pseudobulk	edgeR	LRT	0.144676	0	0	0	0.15715	0	0.121086	0.182445	0	0.387597	0.0489476	0.14251	0	0.387597	0.0912224	0.0674086	0	0.15715	0.0489476	CART
AC026401.3	CART	AC026401.3	0.215614	0.589639	0.894414	pseudobulk	edgeR	LRT	1.21528	0.450958	1.35593	0	2.14772	0	0.934094	2.51368	1.5025	5.42636	0.930005	2.32399	0	5.42636	1.93481	1.02579	0	2.14772	0.934094	CART
AC026461.4	CART	AC026461.4	1.1528	0.377281	0.774366	pseudobulk	edgeR	LRT	0	0	0.0847458	0	0	0	0.0345961	0.0202716	0	0.387597	0	0.123154	0	0.387597	0.0525087	0.0049423	0	0.0345961	0	CART
AC026471.1	PBMC	AC026471.1	-0.385995	0.537466	0.86877	pseudobulk	edgeR	LRT	0.405093	0.0563698	0.254237	0	0.733368	0	0.345961	1.09467	0.66778	0.387597	1.22369	0.434126	0	1.09467	0.320917	0.490323	0	1.22369	0.405093	CART
AC026471.2	CART	AC026471.2	0.770376	0.15328	0.561071	pseudobulk	edgeR	LRT	0.231481	0.11274	0.59322	0	0.104767	0	0.103788	0.405433	0.33389	1.55039	0.391581	0.63726	0	1.55039	0.499327	0.182607	0	0.391581	0.11274	CART
AC026471.4	PBMC	AC026471.4	-2.05584	0.0213073	0.231805	pseudobulk	edgeR	LRT	0.0868056	0.11274	0	0	0.366684	0	0.0518941	0.0506791	0	0	0.0978953	0.0126698	0	0.0506791	0	0.102288	0	0.366684	0.0868056	CART
AC026471.5	PBMC	AC026471.5	-1.35075	0.272352	0.692248	pseudobulk	edgeR	LRT	0.0578704	0.0563698	0.0847458	0	0	0	0	0	0	0	0.0489476	0.0211864	0	0.0847458	0	0.0233125	0	0.0578704	0	CART
AC026691.1	CART	AC026691.1	0.848627	0.278702	0.697363	pseudobulk	edgeR	LRT	0.0578704	0	0.0847458	0	0.0523834	0	0.0345961	0.141901	0	0	0.0489476	0.0566618	0	0.141901	0.0423729	0.0276854	0	0.0578704	0.0345961	CART
AC026726.1	PBMC	AC026726.1	-1.35395	0.284844	0.699841	pseudobulk	edgeR	LRT	0	0	0	0	0	0	0.017298	0.0101358	0	0	0.0978953	0.00253395	0	0.0101358	0	0.0164562	0	0.0978953	0	CART
AC026740.1	PBMC	AC026740.1	-0.0530813	0.943426	1	pseudobulk	edgeR	LRT	0	0	0	0	0.0523834	0.389105	0.017298	0.0202716	0.166945	0	0	0.102344	0	0.389105	0.0101358	0.0338038	0	0.166945	0	CART
AC026801.2	CART	AC026801.2	0.742309	0.487462	0.846736	pseudobulk	edgeR	LRT	0	0.0563698	0.0847458	0	0	0	0.0518941	0.222988	0.66778	1.55039	0.244738	0.46453	0	1.55039	0.153867	0.145826	0	0.66778	0.0518941	CART
AC026979.2	CART	AC026979.2	0.232892	0.625207	0.910213	pseudobulk	edgeR	LRT	17.39	17.7565	14.322	3.38983	7.07177	8.17121	5.98512	10.8656	19.1987	42.2481	11.1111	18.9017	8.17121	42.2481	12.5938	11.7004	3.38983	19.1987	11.1111	CART
AC026979.3	CART	AC026979.3	0.217038	0.849425	0.993948	pseudobulk	edgeR	LRT	0	0.0563698	0.169492	0	0.15715	0	0.017298	0.0405433	0	0	0	0.0525087	0	0.169492	0.0202716	0.032974	0	0.15715	0	CART
AC027020.2	PBMC	AC027020.2	-0.711959	0.318787	0.727583	pseudobulk	edgeR	LRT	0.665509	0.225479	0.169492	0	0.261917	0	0.467047	0.587878	0.166945	0.387597	0.146843	0.286241	0	0.587878	0.278544	0.276249	0	0.665509	0.225479	CART
AC027031.2	CART	AC027031.2	0.888107	0.132941	0.526165	pseudobulk	edgeR	LRT	0.173611	0	0.59322	0	0.209534	0	0.224875	0.567606	0.66778	1.16279	0.146843	0.580904	0	1.16279	0.580413	0.203235	0	0.66778	0.173611	CART
AC027097.1	PBMC	AC027097.1	-0.227163	0.484163	0.845177	pseudobulk	edgeR	LRT	2.28588	1.07103	2.9661	0	3.50969	0	1.52223	2.76708	1.33556	5.81395	2.69212	2.88678	0	5.81395	2.86659	1.77379	0	3.50969	1.52223	CART
AC027097.2	PBMC	AC027097.2	-0.542762	0.376856	0.774331	pseudobulk	edgeR	LRT	0.144676	0.11274	0.169492	0	0.471451	0	0.328663	0.334482	0.166945	0.775194	0.342633	0.319792	0	0.775194	0.251987	0.223873	0	0.471451	0.166945	CART
AC027271.1	PBMC	AC027271.1	-2.40771	0.0537231	0.362816	pseudobulk	edgeR	LRT	0.0289352	0	0	0	0.419068	0	0.0345961	0.0304075	0	0	0.0978953	0.00760186	0	0.0304075	0	0.0829277	0	0.419068	0.0289352	CART
AC027307.2	CART	AC027307.2	0.524645	0.442758	0.821863	pseudobulk	edgeR	LRT	0.0868056	0.11274	0.508475	0	0.576218	0.389105	0.138384	0.486519	0	0	0.244738	0.346025	0	0.508475	0.437812	0.165555	0	0.576218	0.11274	CART
AC027307.3	PBMC	AC027307.3	-0.0415656	0.94092	1	pseudobulk	edgeR	LRT	0.376157	0.732807	1.77966	0	1.20482	0	0.276769	0.516927	0.500835	1.16279	0.783162	0.864845	0	1.77966	0.839859	0.553507	0	1.20482	0.500835	CART
AC027319.1	CART	AC027319.1	0.259644	0.791903	0.974478	pseudobulk	edgeR	LRT	0	0	0.0847458	0	0	0	0.0345961	0.0506791	0.166945	0	0.0489476	0.0338562	0	0.0847458	0.0253395	0.0357841	0	0.166945	0	CART
AC027575.2	PBMC	AC027575.2	-0.255782	0.668814	0.927716	pseudobulk	edgeR	LRT	0.694444	0.169109	0.677966	0	0.366684	0	0.345961	0.506791	0.66778	0.775194	0.146843	0.489988	0	0.775194	0.592379	0.341546	0	0.694444	0.345961	CART
AC027601.4	PBMC	AC027601.4	-0.699432	0.557509	0.87895	pseudobulk	edgeR	LRT	0.0289352	0	0	0	0	0	0.0345961	0.0202716	0	0	0	0.00506791	0	0.0202716	0	0.0090759	0	0.0345961	0	CART
AC027607.1	PBMC	AC027607.1	-0.689751	0.392801	0.785634	pseudobulk	edgeR	LRT	0.0868056	0	0.0847458	0	0.104767	0	0.0691922	0.0608149	0	0	0.0489476	0.0363902	0	0.0847458	0.0304075	0.0442446	0	0.104767	0.0489476	CART
AC027644.3	CART	AC027644.3	0.0872992	0.777985	0.969375	pseudobulk	edgeR	LRT	6.51042	2.02931	6.52542	0	5.13358	0	3.59799	8.78776	7.51252	20.5426	5.87372	8.96395	0	20.5426	7.65659	4.37965	0	7.51252	5.13358	CART
AC027682.1	CART	AC027682.1	0.371733	0.547438	0.874112	pseudobulk	edgeR	LRT	0.376157	0.11274	0.508475	0.847458	0.314301	0	0.103788	0.293939	0.166945	1.55039	0.0978953	0.5882	0	1.55039	0.401207	0.288469	0.0978953	0.847458	0.166945	CART
AC027682.4	PBMC	AC027682.4	-0.241313	0.616069	0.905758	pseudobulk	edgeR	LRT	0.434028	0.845547	0.847458	0.847458	0.995285	0.77821	0.380557	0.648692	1.16861	2.32558	0.978953	1.14999	0.648692	2.32558	0.812834	0.807206	0.380557	1.16861	0.847458	CART
AC027682.6	PBMC	AC027682.6	-1.20092	0.0498686	0.347972	pseudobulk	edgeR	LRT	0.173611	0.169109	0.0847458	0	0.15715	0	0.0864902	0.0912224	0.166945	0.387597	0.195791	0.140891	0	0.387597	0.0879841	0.135585	0	0.195791	0.166945	CART
AC034102.4	PBMC	AC034102.4	-0.351052	0.722302	0.95018	pseudobulk	edgeR	LRT	0.0868056	0	0	0	0.15715	0	0.0345961	0.0912224	0	0	0	0.0228056	0	0.0912224	0	0.0397931	0	0.15715	0	CART
AC034102.5	CART	AC034102.5	0.15284	0.974974	1	pseudobulk	edgeR	LRT	0	0	0.0847458	0	0	0	0	0	0	0	0.0489476	0.0211864	0	0.0847458	0	0.00699252	0	0.0489476	0	CART
AC034198.2	CART	AC034198.2	0.574312	0.614795	0.904879	pseudobulk	edgeR	LRT	0	0	0	0	0	0	0	0.0506791	0	0	0.0978953	0.0126698	0	0.0506791	0	0.013985	0	0.0978953	0	CART
AC034228.3	CART	AC034228.3	1.58137	0.240882	0.662996	pseudobulk	edgeR	LRT	0	0	0	0	0	0	0	0	0	0.387597	0	0.0968992	0	0.387597	0	0	0	0	0	CART
AC034229.4	PBMC	AC034229.4	-0.186973	0.892941	1	pseudobulk	edgeR	LRT	0	0	0	0	0	0	0.017298	0.0101358	0	0	0	0.00253395	0	0.0101358	0	0.00247115	0	0.017298	0	CART
AC034231.1	CART	AC034231.1	0.142575	0.855527	0.994807	pseudobulk	edgeR	LRT	0.144676	0.11274	0.0847458	0	0.104767	0	0	0.182445	0.33389	0.387597	0.0489476	0.163697	0	0.387597	0.133595	0.106431	0	0.33389	0.104767	CART
AC034236.2	PBMC	AC034236.2	-0.0550261	0.908381	1	pseudobulk	edgeR	LRT	0.752315	0.225479	0.423729	0.847458	0.523834	0.389105	0.259471	0.851409	1.00167	1.93798	0.587372	0.900557	0.389105	1.93798	0.637569	0.599657	0.225479	1.00167	0.587372	CART
AC036108.4	CART	AC036108.4	2.87212	0.00801491	0.136884	pseudobulk	edgeR	LRT	0.0289352	0	0.0847458	0	0	0.389105	0	0.111494	0	0	0	0.146336	0	0.389105	0.0981199	0.0041336	0	0.0289352	0	CART
AC036176.1	PBMC	AC036176.1	-0.248374	0.677496	0.932035	pseudobulk	edgeR	LRT	0.636574	0.0563698	0.338983	0	0.366684	0	0.432451	0.739915	0.166945	0.775194	0.587372	0.463523	0	0.775194	0.539449	0.320914	0	0.636574	0.366684	CART
AC036214.1	PBMC	AC036214.1	0	1	1	pseudobulk	edgeR	LRT	0	0	0	0	0	0	0	0	0	0	0	0	0	0	0	0	0	0	0	CART
AC036222.1	PBMC	AC036222.1	-0.967496	0.40888	0.797465	pseudobulk	edgeR	LRT	0	0	0	0	0.0523834	0	0.017298	0.0405433	0	0	0.146843	0.0101358	0	0.0405433	0	0.0309321	0	0.146843	0	CART
AC037441.1	PBMC	AC037441.1	0	1	1	pseudobulk	edgeR	LRT	0	0	0	0	0	0	0	0	0	0	0	0	0	0	0	0	0	0	0	CART
AC037459.3	PBMC	AC037459.3	-0.574016	0.354872	0.756124	pseudobulk	edgeR	LRT	2.02546	0.225479	0.338983	0	1.67627	0	0.657326	1.24671	2.50417	5.03876	0.489476	1.65611	0	5.03876	0.792844	1.0826	0	2.50417	0.657326	CART
AC040162.1	CART	AC040162.1	0.192721	0.523836	0.86149	pseudobulk	edgeR	LRT	4.65856	2.93123	8.05085	3.38983	4.71451	0.389105	1.93738	4.63207	2.67112	16.6667	4.89476	7.43467	0.389105	16.6667	6.34146	3.59963	1.93738	4.89476	3.38983	CART
AC040970.1	PBMC	AC040970.1	-2.04886	8.60946e-05	0.00678956	pseudobulk	edgeR	LRT	4.77431	1.24014	0.338983	0	2.98586	0	1.10707	0.962903	3.83973	3.87597	2.20264	1.29446	0	3.87597	0.650943	2.30711	0	4.77431	2.20264	CART
AC040977.1	CART	AC040977.1	0.841631	0.104917	0.475233	pseudobulk	edgeR	LRT	0.520833	0.169109	1.52542	0	0.890519	0.389105	0.224875	0.537198	0.500835	3.87597	0.587372	1.58192	0.389105	3.87597	1.03131	0.413363	0	0.890519	0.500835	CART
AC044802.1	PBMC	AC044802.1	-0.892092	0.41615	0.803987	pseudobulk	edgeR	LRT	0.0289352	0.0563698	0.0847458	0	0.0523834	0	0	0.0101358	0	0	0.0489476	0.0237204	0	0.0847458	0.00506791	0.0266623	0	0.0563698	0.0289352	CART
AC044802.2	CART	AC044802.2	0.364888	0.571163	0.885678	pseudobulk	edgeR	LRT	0.0578704	0.11274	0.169492	0	0.15715	0	0.0345961	0.141901	0.166945	0.775194	0.0978953	0.271647	0	0.775194	0.155697	0.0895995	0	0.166945	0.0978953	CART
AC044849.1	PBMC	AC044849.1	-0.703269	0.0462821	0.337937	pseudobulk	edgeR	LRT	21.0938	9.63923	7.28814	5.9322	14.4054	3.50195	9.85989	17.4742	28.3806	37.9845	14.3417	16.5622	3.50195	37.9845	12.3811	14.8075	5.9322	28.3806	14.3417	CART
AC046130.1	PBMC	AC046130.1	-0.478713	0.655721	0.921243	pseudobulk	edgeR	LRT	0.0289352	0	0.0847458	0	0	0	0.017298	0.0101358	0	0	0.0489476	0.0237204	0	0.0847458	0.00506791	0.0135973	0	0.0489476	0	CART
AC046130.2	CART	AC046130.2	1.76842	0.149012	0.553832	pseudobulk	edgeR	LRT	0	0	0	0	0	0	0	0.0202716	0	0	0	0.00506791	0	0.0202716	0	0	0	0	0	CART
AC046143.2	PBMC	AC046143.2	-0.974355	0.464076	0.833745	pseudobulk	edgeR	LRT	0	0.0563698	0	0	0.0523834	0	0	0.0101358	0	0	0	0.00253395	0	0.0101358	0	0.0155362	0	0.0563698	0	CART
AC048341.1	PBMC	AC048341.1	-0.281975	0.537262	0.868706	pseudobulk	edgeR	LRT	2.31481	0.845547	1.18644	0	4.87166	0	2.21415	5.11859	2.83806	6.20155	1.90896	3.12665	0	6.20155	3.15251	2.14188	0	4.87166	2.21415	CART
AC048341.2	PBMC	AC048341.2	-0.436839	0.502918	0.849925	pseudobulk	edgeR	LRT	0.231481	0.169109	0	0	0.838135	0.389105	0.311365	0.587878	0.33389	0.775194	0.391581	0.438044	0	0.775194	0.488491	0.32508	0	0.838135	0.311365	CART
AC048382.5	PBMC	AC048382.5	-1.28335	0.0959893	0.460354	pseudobulk	edgeR	LRT	0.0868056	0.169109	0	0	0.419068	0	0.0864902	0.162173	0	0	0.293686	0.0405433	0	0.162173	0	0.150737	0	0.419068	0.0868056	CART
AC048382.6	PBMC	AC048382.6	-0.426748	0.614048	0.904545	pseudobulk	edgeR	LRT	0.0578704	0.225479	0.423729	0	0.209534	0	0.0691922	0.0810866	0	0.387597	0.489476	0.223103	0	0.423729	0.234342	0.150222	0	0.489476	0.0691922	CART
AC051619.5	CART	AC051619.5	1.13949	0.123204	0.509523	pseudobulk	edgeR	LRT	0.0868056	0.11274	0.0847458	0	0	0	0.0345961	0.192581	0	0.775194	0.0489476	0.26313	0	0.775194	0.138663	0.0404413	0	0.11274	0.0345961	CART
AC053513.1	CART	AC053513.1	0.208991	0.824061	0.98469	pseudobulk	edgeR	LRT	0	0	0	0	0.0523834	0	0.0864902	0.233124	0.166945	0	0.146843	0.058281	0	0.233124	0	0.0646659	0	0.166945	0.0523834	CART
AC055713.1	CART	AC055713.1	0.283641	0.563281	0.879994	pseudobulk	edgeR	LRT	0.202546	0.338219	0.59322	0	0.471451	0.389105	0.345961	0.648692	0.166945	1.55039	0.538424	0.795351	0.389105	1.55039	0.620956	0.294792	0	0.538424	0.338219	CART
AC055733.2	PBMC	AC055733.2	-2.05395	0.0960168	0.460354	pseudobulk	edgeR	LRT	0	0	0	0	0.0523834	0	0.017298	0	0	0	0	0	0	0	0	0.0099545	0	0.0523834	0	CART
AC055764.2	PBMC	AC055764.2	-1.14517	0.187666	0.611886	pseudobulk	edgeR	LRT	0.0289352	0.0563698	0	0	0.104767	0	0.0518941	0.0506791	0.166945	0	0.0489476	0.0126698	0	0.0506791	0	0.0654084	0	0.166945	0.0518941	CART
AC055822.1	PBMC	AC055822.1	-0.859237	0.313378	0.722937	pseudobulk	edgeR	LRT	0.115741	0.281849	0	0	0.523834	0	0.0691922	0.233124	0.166945	0.387597	0.0489476	0.15518	0	0.387597	0.116562	0.172358	0	0.523834	0.115741	CART
AC060766.4	PBMC	AC060766.4	-2.29068	0.0386652	0.308512	pseudobulk	edgeR	LRT	0.0578704	0	0	0	0.261917	0	0.017298	0.0202716	0	0	0.0978953	0.00506791	0	0.0202716	0	0.0621401	0	0.261917	0.017298	CART
AC060766.6	PBMC	AC060766.6	-0.289689	0.788833	0.973685	pseudobulk	edgeR	LRT	0	0.0563698	0.169492	0	0.15715	0	0.0345961	0.0202716	0	0	0	0.0474408	0	0.169492	0.0101358	0.0354452	0	0.15715	0	CART
AC060780.1	CART	AC060780.1	0.628339	0.044968	0.334561	pseudobulk	edgeR	LRT	1.79398	1.01466	3.13559	0.847458	1.83342	1.55642	1.47033	3.88202	2.33723	9.30233	2.1537	4.46909	1.55642	9.30233	3.50881	1.63582	0.847458	2.33723	1.79398	CART
AC061992.1	CART	AC061992.1	0.308113	0.777673	0.969137	pseudobulk	edgeR	LRT	0	0	0	0	0	0	0	0.0202716	0.166945	0	0	0.00506791	0	0.0202716	0	0.0238493	0	0.166945	0	CART
AC062017.1	CART	AC062017.1	0.258227	0.45965	0.830878	pseudobulk	edgeR	LRT	1.15741	0.845547	2.0339	0	1.72865	0.77821	1.31465	2.74681	1.66945	7.36434	2.69212	3.23081	0.77821	7.36434	2.39035	1.34398	0	2.69212	1.31465	CART
AC062029.1	PBMC	AC062029.1	-0.174465	0.751915	0.959989	pseudobulk	edgeR	LRT	0.491898	0.0563698	0.338983	0	0.733368	0	0.363259	0.750051	0.166945	1.93798	1.0279	0.756755	0	1.93798	0.544517	0.405677	0	1.0279	0.363259	CART
AC062037.2	PBMC	AC062037.2	0	1	1	pseudobulk	edgeR	LRT	0	0	0	0	0	0	0	0	0	0	0	0	0	0	0	0	0	0	0	CART
AC063943.1	PBMC	AC063943.1	-0.343632	0.801505	0.977149	pseudobulk	edgeR	LRT	0.0289352	0.0563698	0	0	0	0	0	0.0202716	0	0	0	0.00506791	0	0.0202716	0	0.0121864	0	0.0563698	0	CART
AC064807.1	PBMC	AC064807.1	-0.235311	0.512199	0.855747	pseudobulk	edgeR	LRT	1.62037	0.789177	1.10169	0.847458	1.83342	0	0.985989	2.62518	2.00334	4.26357	2.0558	1.99761	0	4.26357	1.86344	1.44794	0.789177	2.0558	1.62037	CART
AC064807.2	CART	AC064807.2	2.47669	0.0646743	0.398464	pseudobulk	edgeR	LRT	0	0	0.0847458	0	0	0	0	0.0202716	0	0	0	0.0262544	0	0.0847458	0.0101358	0	0	0	0	CART
AC064807.4	CART	AC064807.4	1.76842	0.149012	0.553832	pseudobulk	edgeR	LRT	0	0	0	0	0	0	0	0.0202716	0	0	0	0.00506791	0	0.0202716	0	0	0	0	0	CART
AC064834.1	PBMC	AC064834.1	-0.251959	0.845671	0.992317	pseudobulk	edgeR	LRT	0	0	0	0	0	0	0.0345961	0.0202716	0	0	0	0.00506791	0	0.0202716	0	0.0049423	0	0.0345961	0	CART
AC064836.3	CART	AC064836.3	0.51029	0.474731	0.839317	pseudobulk	edgeR	LRT	0.260417	0.11274	0.508475	0	0.314301	0	0.103788	0.293939	0	0.387597	0	0.297503	0	0.508475	0.340768	0.113035	0	0.314301	0.103788	CART
AC067735.1	PBMC	AC067735.1	-1.46031	0.21477	0.646284	pseudobulk	edgeR	LRT	0	0	0	0	0	0	0	0	0.166945	0	0	0	0	0	0	0.0238493	0	0.166945	0	CART
AC067750.1	CART	AC067750.1	0.359825	0.661863	0.924618	pseudobulk	edgeR	LRT	0.0578704	0.0563698	0.0847458	0	0	0	0.0345961	0.0912224	0	0	0.0489476	0.043992	0	0.0912224	0.0423729	0.0282548	0	0.0578704	0.0345961	CART
AC067838.1	PBMC	AC067838.1	-0.0256127	0.972072	1	pseudobulk	edgeR	LRT	0.115741	0.11274	0.254237	0	0.209534	0	0.017298	0.12163	0	0	0.0978953	0.0939668	0	0.254237	0.0608149	0.0790296	0	0.209534	0.0978953	CART
AC067852.2	PBMC	AC067852.2	-0.207794	0.70369	0.943407	pseudobulk	edgeR	LRT	0.376157	0.225479	0.847458	0	1.36197	0.389105	0.224875	0.760186	0.500835	0.387597	0.881057	0.596087	0.387597	0.847458	0.574646	0.510053	0	1.36197	0.376157	CART
AC067930.1	PBMC	AC067930.1	-1.32862	0.338699	0.746057	pseudobulk	edgeR	LRT	0	0	0	0	0	0	0.017298	0.0304075	0	0	0.244738	0.00760186	0	0.0304075	0	0.0374337	0	0.244738	0	CART
AC067930.2	PBMC	AC067930.2	-0.612452	0.604262	0.899926	pseudobulk	edgeR	LRT	0	0.0563698	0	0.847458	0	0.389105	0	0	0	0	0	0.0972763	0	0.389105	0	0.129118	0	0.847458	0	CART
AC068196.1	CART	AC068196.1	1.35901	0.0476354	0.342439	pseudobulk	edgeR	LRT	0.318287	0.0563698	0.59322	0	0.104767	0	0.155682	0.851409	0.33389	0.775194	0	0.554956	0	0.851409	0.684207	0.138428	0	0.33389	0.104767	CART
AC068282.1	PBMC	AC068282.1	-0.972309	0.325876	0.73545	pseudobulk	edgeR	LRT	0	0	0	0	0.15715	0.389105	0.0518941	0.0506791	0.166945	0	0.195791	0.109946	0	0.389105	0.0253395	0.0816828	0	0.195791	0.0518941	CART
AC068313.1	PBMC	AC068313.1	0	1	1	pseudobulk	edgeR	LRT	0	0	0	0	0	0	0	0	0	0	0	0	0	0	0	0	0	0	0	CART
AC068338.2	CART	AC068338.2	0.387033	0.335441	0.742809	pseudobulk	edgeR	LRT	0.549769	0.169109	0.932203	0	0.890519	0.389105	0.449749	1.32779	1.00167	2.71318	0.734214	1.34057	0.389105	2.71318	1.13	0.542147	0	1.00167	0.549769	CART
AC068338.3	CART	AC068338.3	0.534319	0.546816	0.874112	pseudobulk	edgeR	LRT	0.144676	0	0.0847458	0	0	0	0.103788	0.324346	0.166945	0	0.0489476	0.102273	0	0.324346	0.0423729	0.0663367	0	0.166945	0.0489476	CART
AC068446.2	PBMC	AC068446.2	-3.1422	0.00970457	0.150688	pseudobulk	edgeR	LRT	0.0289352	0	0	0	0.0523834	0	0.0345961	0	0	0	0.0489476	0	0	0	0	0.0235518	0	0.0523834	0.0289352	CART
AC068473.5	CART	AC068473.5	0.936879	0.142872	0.547424	pseudobulk	edgeR	LRT	0.0868056	0.0563698	0.169492	0	0.104767	0	0.138384	0.31421	0	1.16279	0.0978953	0.411623	0	1.16279	0.241851	0.0691745	0	0.138384	0.0868056	CART
AC068492.1	CART	AC068492.1	3.4693	0.0145216	0.188592	pseudobulk	edgeR	LRT	0	0	0.0847458	0	0	0	0	0.0202716	0	0.387597	0.0978953	0.123154	0	0.387597	0.0525087	0.013985	0	0.0978953	0	CART
AC068620.1	PBMC	AC068620.1	-0.287583	0.643163	0.91609	pseudobulk	edgeR	LRT	0.318287	0.169109	0.0847458	0	0.628601	0	0.121086	0.598013	0.33389	0.387597	0.293686	0.267589	0	0.598013	0.236171	0.26638	0	0.628601	0.293686	CART
AC068620.2	CART	AC068620.2	0.416347	0.733013	0.953347	pseudobulk	edgeR	LRT	0	0	0	0	0	0	0.017298	0.0202716	0	0	0	0.00506791	0	0.0202716	0	0.00247115	0	0.017298	0	CART
AC068631.1	CART	AC068631.1	0.127429	0.79371	0.974909	pseudobulk	edgeR	LRT	0.578704	0.225479	0.508475	0	0.366684	0	0.242173	0.6791	1.00167	1.93798	0.293686	0.78139	0	1.93798	0.593787	0.386914	0	1.00167	0.293686	CART
AC068631.2	PBMC	AC068631.2	0	1	1	pseudobulk	edgeR	LRT	0	0	0	0	0	0	0	0	0	0	0	0	0	0	0	0	0	0	0	CART
AC068643.1	PBMC	AC068643.1	0	1	1	pseudobulk	edgeR	LRT	0	0	0	0	0	0	0	0	0	0	0	0	0	0	0	0	0	0	0	CART
AC068675.1	PBMC	AC068675.1	0	1	1	pseudobulk	edgeR	LRT	0	0	0	0	0	0	0	0	0	0	0	0	0	0	0	0	0	0	0	CART
AC068707.1	PBMC	AC068707.1	0	1	1	pseudobulk	edgeR	LRT	0	0	0	0	0	0	0	0	0	0	0	0	0	0	0	0	0	0	0	CART
AC068722.2	PBMC	AC068722.2	-0.474774	0.582393	0.890648	pseudobulk	edgeR	LRT	0.0868056	0.338219	0.169492	0	0.576218	0	0.138384	0.141901	0.500835	1.55039	0.0489476	0.465445	0	1.55039	0.155697	0.241344	0	0.576218	0.138384	CART
AC068724.3	CART	AC068724.3	1.75213	0.119537	0.502899	pseudobulk	edgeR	LRT	0	0	0.169492	0	0.0523834	0	0.017298	0.0405433	0	0.387597	0	0.149408	0	0.387597	0.105017	0.0099545	0	0.0523834	0	CART
AC068768.1	CART	AC068768.1	1.09281	0.404065	0.794057	pseudobulk	edgeR	LRT	0	0	0.0847458	0	0	0	0	0.0202716	0	0	0.0489476	0.0262544	0	0.0847458	0.0101358	0.00699252	0	0.0489476	0	CART
AC068768.2	PBMC	AC068768.2	-0.855279	0.504863	0.85073	pseudobulk	edgeR	LRT	0	0	0	0	0	0	0.0345961	0.0101358	0	0	0	0.00253395	0	0.0101358	0	0.0049423	0	0.0345961	0	CART
AC068831.1	PBMC	AC068831.1	-0.292198	0.777824	0.969249	pseudobulk	edgeR	LRT	0.115741	0	0.0847458	0	0.261917	0	0	0.101358	0	0	0.0489476	0.046526	0	0.101358	0.0423729	0.0609437	0	0.261917	0	CART
AC068831.7	CART	AC068831.7	0.275803	0.758461	0.962375	pseudobulk	edgeR	LRT	0.0868056	0	0.0847458	0	0.0523834	0	0.017298	0.0608149	0	0.387597	0.0489476	0.133289	0	0.387597	0.0727803	0.0293478	0	0.0868056	0.017298	CART
AC068870.2	CART	AC068870.2	0.892244	0.152834	0.560135	pseudobulk	edgeR	LRT	0.115741	0.0563698	0.169492	0	0.104767	0	0.17298	0.587878	0.166945	0.775194	0.195791	0.383141	0	0.775194	0.378685	0.116085	0	0.195791	0.115741	CART
AC068888.1	PBMC	AC068888.1	-0.911907	0.287697	0.699841	pseudobulk	edgeR	LRT	0.318287	0.0563698	0	0	0.104767	0	0.0691922	0.172309	0	0	0.146843	0.0430772	0	0.172309	0	0.0993513	0	0.318287	0.0691922	CART
AC069120.1	PBMC	AC069120.1	0	1	1	pseudobulk	edgeR	LRT	0	0	0	0	0	0	0	0	0	0	0	0	0	0	0	0	0	0	0	CART
AC069185.1	PBMC	AC069185.1	-0.538306	0.272266	0.692248	pseudobulk	edgeR	LRT	0.636574	0.281849	0.508475	0	1.04767	0	0.224875	0.496655	0.33389	1.93798	1.07685	0.735779	0	1.93798	0.502565	0.514529	0	1.07685	0.33389	CART
AC069209.1	PBMC	AC069209.1	-2.65485	0.0410158	0.317636	pseudobulk	edgeR	LRT	0.0289352	0.0563698	0	0	0	0	0	0	0.166945	0	0	0	0	0	0	0.0360357	0	0.166945	0	CART
AC069213.1	PBMC	AC069213.1	-0.265822	0.818811	0.982097	pseudobulk	edgeR	LRT	0	0	0.254237	0	0	0	0.0864902	0.0709507	0.166945	0	0.342633	0.081297	0	0.254237	0.0354754	0.0851526	0	0.342633	0	CART
AC069224.1	PBMC	AC069224.1	-2.62485	0.000662538	0.0278007	pseudobulk	edgeR	LRT	0.144676	0.169109	0.0847458	0	0.419068	0	0.0864902	0.0304075	0.500835	0.387597	0.342633	0.125688	0	0.387597	0.0575766	0.237544	0	0.500835	0.169109	CART
AC069234.4	PBMC	AC069234.4	-0.128153	0.899428	1	pseudobulk	edgeR	LRT	0	0.0563698	0.0847458	0	0.0523834	0	0.017298	0.0202716	0	0	0	0.0262544	0	0.0847458	0.0101358	0.0180073	0	0.0563698	0	CART
AC069234.5	CART	AC069234.5	0.615654	0.509709	0.854271	pseudobulk	edgeR	LRT	0.0289352	0	0.0847458	0	0.104767	0	0.017298	0.0709507	0	0	0	0.0389241	0	0.0847458	0.0354754	0.0215714	0	0.104767	0	CART
AC069307.1	CART	AC069307.1	0.378176	0.752747	0.960339	pseudobulk	edgeR	LRT	0.0289352	0	0.254237	0	0.15715	0	0	0.0304075	0	0	0.0978953	0.0711612	0	0.254237	0.0152037	0.0405687	0	0.15715	0	CART
AC069503.1	CART	AC069503.1	1.53673	0.245091	0.66591	pseudobulk	edgeR	LRT	0	0	0.0847458	0	0	0	0	0	0	0	0	0.0211864	0	0.0847458	0	0	0	0	0	CART
AC069544.1	CART	AC069544.1	0.0366069	0.946738	1	pseudobulk	edgeR	LRT	0.520833	0.11274	0.677966	0	0.209534	0	0.190278	0.385161	0.500835	1.55039	0.538424	0.653379	0	1.55039	0.531564	0.296092	0	0.538424	0.209534	CART
AC072061.1	PBMC	AC072061.1	-0.0818328	0.866754	0.995897	pseudobulk	edgeR	LRT	0.520833	0.281849	0.59322	0.847458	0.471451	0	0.224875	0.415569	0.33389	2.71318	0.636319	0.930492	0	2.71318	0.504394	0.473811	0.224875	0.847458	0.471451	CART
AC073052.2	CART	AC073052.2	1.29809	0.181063	0.602333	pseudobulk	edgeR	LRT	0.0868056	0	0	0	0.0523834	0	0.0345961	0.111494	0	1.16279	0	0.318571	0	1.16279	0.055747	0.0248264	0	0.0868056	0	CART
AC073072.1	PBMC	AC073072.1	0	1	1	pseudobulk	edgeR	LRT	0	0	0	0	0	0	0	0	0	0	0	0	0	0	0	0	0	0	0	CART
AC073073.2	PBMC	AC073073.2	-0.940515	0.21849	0.646284	pseudobulk	edgeR	LRT	0.173611	0.0563698	0	0	0.15715	0	0.0691922	0.131766	0.33389	0	0.0489476	0.0329414	0	0.131766	0	0.11988	0	0.33389	0.0691922	CART
AC073082.1	PBMC	AC073082.1	-0.186973	0.892941	1	pseudobulk	edgeR	LRT	0	0	0	0	0	0	0.017298	0.0101358	0	0	0	0.00253395	0	0.0101358	0	0.00247115	0	0.017298	0	CART
AC073111.5	PBMC	AC073111.5	-0.271186	0.313204	0.722937	pseudobulk	edgeR	LRT	4.74537	3.94589	5.9322	1.69492	7.22892	2.33463	2.83688	5.39226	3.83973	11.6279	6.36319	6.32175	2.33463	11.6279	5.66223	4.37927	1.69492	7.22892	3.94589	CART
AC073115.1	PBMC	AC073115.1	-2.27926	0.115632	0.496613	pseudobulk	edgeR	LRT	0.0289352	0	0	0	0	0	0.103788	0.0101358	0	0	0	0.00253395	0	0.0101358	0	0.0189605	0	0.103788	0	CART
AC073195.1	CART	AC073195.1	0.960427	0.0377744	0.305215	pseudobulk	edgeR	LRT	0.607639	0.169109	1.44068	0	0.471451	0	0.276769	1.48997	1.33556	2.32558	0.342633	1.31406	0	2.32558	1.46532	0.457594	0	1.33556	0.342633	CART
AC073263.2	PBMC	AC073263.2	-0.0685344	0.931718	1	pseudobulk	edgeR	LRT	0.173611	0.0563698	0.169492	0	0.0523834	0	0.0345961	0.0709507	0	1.16279	0.440529	0.350808	0	1.16279	0.120221	0.108213	0	0.440529	0.0523834	CART
AC073332.1	PBMC	AC073332.1	-0.0877142	0.837378	0.989065	pseudobulk	edgeR	LRT	2.6331	1.24014	1.61017	0	0.838135	0	1.19357	2.40219	2.00334	8.52713	2.10475	3.13487	0	8.52713	2.00618	1.43043	0	2.6331	1.24014	CART
AC073335.2	CART	AC073335.2	0.727803	0.188638	0.613066	pseudobulk	edgeR	LRT	0.173611	0.169109	0.423729	0	0.15715	0.389105	0.207577	0.618285	0.33389	0.387597	0.195791	0.454679	0.387597	0.618285	0.406417	0.176733	0	0.33389	0.173611	CART
AC073352.1	CART	AC073352.1	1.93645	0.0166099	0.201615	pseudobulk	edgeR	LRT	0.0578704	0	0.169492	0	0	0	0.017298	0.162173	0	1.16279	0.0978953	0.373614	0	1.16279	0.165832	0.0247234	0	0.0978953	0	CART
AC073389.1	CART	AC073389.1	0.250132	0.627716	0.911031	pseudobulk	edgeR	LRT	0.434028	0.225479	0.338983	0	0.890519	0.77821	0.259471	0.912224	0.33389	3.10078	1.1258	1.28255	0.338983	3.10078	0.845217	0.467026	0	1.1258	0.33389	CART
AC073389.3	PBMC	AC073389.3	-0.195022	0.889876	1	pseudobulk	edgeR	LRT	0.0289352	0	0	0	0	0	0	0.0101358	0	0	0	0.00253395	0	0.0101358	0	0.0041336	0	0.0289352	0	CART
AC073508.3	CART	AC073508.3	0.587101	0.361194	0.760929	pseudobulk	edgeR	LRT	0.173611	0.281849	0.508475	0	0.209534	0	0.0864902	0.405433	0	0	0.0978953	0.228477	0	0.508475	0.202716	0.12134	0	0.281849	0.0978953	CART
AC073529.1	CART	AC073529.1	0.904609	0.356782	0.757691	pseudobulk	edgeR	LRT	0.0289352	0	0	0	0.0523834	0	0.017298	0.0912224	0	0	0	0.0228056	0	0.0912224	0	0.0140881	0	0.0523834	0	CART
AC073575.2	CART	AC073575.2	0.931138	0.204258	0.633713	pseudobulk	edgeR	LRT	0.0868056	0.0563698	0.423729	0.847458	0.209534	0	0.017298	0.172309	0	0.387597	0.0489476	0.245909	0	0.423729	0.279953	0.180916	0	0.847458	0.0563698	CART
AC073610.3	PBMC	AC073610.3	-0.434712	0.550895	0.874814	pseudobulk	edgeR	LRT	0.144676	0.0563698	0.0847458	0	0.209534	0.389105	0.0345961	0.101358	0.166945	0	0.0489476	0.143802	0	0.389105	0.093052	0.0944383	0	0.209534	0.0563698	CART
AC073611.1	CART	AC073611.1	0.510735	0.51023	0.854334	pseudobulk	edgeR	LRT	0.0578704	0	0.0847458	0	0.104767	0	0.121086	0.385161	0.33389	0	0.0978953	0.117477	0	0.385161	0.0423729	0.102216	0	0.33389	0.0978953	CART
AC073655.2	CART	AC073655.2	0.935071	0.269778	0.689285	pseudobulk	edgeR	LRT	0.0289352	0	0.0847458	0	0.0523834	0.389105	0.0864902	0.172309	0	0	0.0489476	0.16154	0	0.389105	0.128527	0.0309652	0	0.0864902	0.0289352	CART
AC073869.3	CART	AC073869.3	1.36951	0.249432	0.669441	pseudobulk	edgeR	LRT	0	0	0	0	0	0	0.017298	0.0506791	0	0	0	0.0126698	0	0.0506791	0	0.00247115	0	0.017298	0	CART
AC073896.2	CART	AC073896.2	0.304884	0.410542	0.799012	pseudobulk	edgeR	LRT	1.73611	1.97294	2.71186	0.847458	1.78104	0	0.864902	2.63531	1.33556	9.30233	1.66422	3.66238	0	9.30233	2.67359	1.45746	0.847458	1.97294	1.66422	CART
AC073957.3	PBMC	AC073957.3	-0.938163	0.0476865	0.342439	pseudobulk	edgeR	LRT	0.954861	0.901917	0.338983	0.847458	1.30959	0.389105	0.588134	0.973039	1.00167	1.16279	0.636319	0.715979	0.338983	1.16279	0.681072	0.891421	0.588134	1.30959	0.901917	CART
AC074032.1	PBMC	AC074032.1	-0.528995	0.117893	0.499869	pseudobulk	edgeR	LRT	6.27894	4.22773	4.74576	4.23729	5.34311	1.94553	2.47362	4.0746	4.17362	9.30233	4.01371	5.01705	1.94553	9.30233	4.41018	4.39257	2.47362	6.27894	4.22773	CART
AC074044.1	CART	AC074044.1	0.521465	0.396308	0.788934	pseudobulk	edgeR	LRT	0.0578704	0.169109	0.169492	0	0.314301	0	0.0691922	0.283803	0.33389	1.55039	0.195791	0.500921	0	1.55039	0.226647	0.162879	0	0.33389	0.169109	CART
AC074050.4	PBMC	AC074050.4	-0.437666	0.637442	0.913951	pseudobulk	edgeR	LRT	0.144676	0.0563698	0	0	0.104767	0	0.0864902	0.152037	0	0	0	0.0380093	0	0.152037	0	0.0560433	0	0.144676	0.0563698	CART
AC074117.1	CART	AC074117.1	1.3583	0.0477212	0.342439	pseudobulk	edgeR	LRT	0.925926	0.507328	3.30508	0	0.680985	1.55642	0.294067	0.810866	0.166945	0.387597	0.636319	1.51499	0.387597	3.30508	1.18364	0.458796	0	0.925926	0.507328	CART
AC074183.1	PBMC	AC074183.1	-0.355005	0.796629	0.976033	pseudobulk	edgeR	LRT	0	0	0	0	0	0	0.017298	0.0202716	0.166945	0	0	0.00506791	0	0.0202716	0	0.0263204	0	0.166945	0	CART
AC074386.1	PBMC	AC074386.1	-0.452807	0.616012	0.905758	pseudobulk	edgeR	LRT	0.0868056	0.11274	0.169492	0	0.104767	0	0.0345961	0.0202716	0.166945	0.775194	0.0978953	0.241239	0	0.775194	0.0948816	0.0862498	0	0.166945	0.0978953	CART
AC078785.1	CART	AC078785.1	1.58915	0.10641	0.479481	pseudobulk	edgeR	LRT	0.0289352	0	0	0	0	0	0.017298	0.101358	0.166945	0.775194	0	0.219138	0	0.775194	0.0506791	0.030454	0	0.166945	0	CART
AC078795.1	PBMC	AC078795.1	-0.230418	0.751445	0.959989	pseudobulk	edgeR	LRT	0.202546	0.0563698	0.169492	0	0.209534	0	0.0518941	0.152037	0	0	0.0489476	0.0803822	0	0.169492	0.0760186	0.0813274	0	0.209534	0.0518941	CART
AC078795.2	PBMC	AC078795.2	-0.886192	0.227361	0.647752	pseudobulk	edgeR	LRT	0.0578704	0.0563698	0	0	0.209534	0.389105	0.0691922	0.0912224	0.33389	0	0.0978953	0.120082	0	0.389105	0.0456112	0.117822	0	0.33389	0.0691922	CART
AC078795.3	PBMC	AC078795.3	-0.506958	0.627414	0.911031	pseudobulk	edgeR	LRT	0.0578704	0	0	0	0.261917	0	0	0.0709507	0.166945	0.387597	0.0489476	0.114637	0	0.387597	0.0354754	0.0765257	0	0.261917	0.0489476	CART
AC078802.1	PBMC	AC078802.1	-0.0952067	0.902804	1	pseudobulk	edgeR	LRT	0.115741	0	0.0847458	0	0	0	0.103788	0.101358	0	0.775194	0.195791	0.240324	0	0.775194	0.093052	0.0593314	0	0.195791	0	CART
AC078846.1	CART	AC078846.1	0.0950854	0.79957	0.976576	pseudobulk	edgeR	LRT	1.79398	0.732807	1.27119	0	1.8858	0.389105	1.15897	3.24346	3.00501	8.13953	2.79001	3.26082	0.389105	8.13953	2.25732	1.6238	0	3.00501	1.79398	CART
AC078864.2	CART	AC078864.2	0.18465	0.962952	1	pseudobulk	edgeR	LRT	0	0	0.0847458	0	0	0	0.017298	0	0	0	0	0.0211864	0	0.0847458	0	0.00247115	0	0.017298	0	CART
AC078881.1	PBMC	AC078881.1	-2.66565	0.0227095	0.237897	pseudobulk	edgeR	LRT	0.115741	0	0.0847458	0	0.209534	0	0.017298	0	0	0	0.0978953	0.0211864	0	0.0847458	0	0.062924	0	0.209534	0.017298	CART
AC078883.1	PBMC	AC078883.1	-0.522229	0.232755	0.655671	pseudobulk	edgeR	LRT	1.5625	0.563698	0.932203	0.847458	0.733368	0	0.553537	1.03385	1.00167	3.48837	1.46843	1.36361	0	3.48837	0.983029	0.961523	0.553537	1.5625	0.847458	CART
AC078883.3	PBMC	AC078883.3	-0.810376	0.069128	0.41143	pseudobulk	edgeR	LRT	1.38889	0.901917	1.44068	0	1.72865	0.389105	0.674624	0.537198	0.834725	2.32558	1.27264	1.17314	0.389105	2.32558	0.988938	0.971635	0	1.72865	0.901917	CART
AC078962.4	CART	AC078962.4	0.229296	0.94824	1	pseudobulk	edgeR	LRT	0	0	0	0	0	0	0.017298	0	0	0.387597	0	0.0968992	0	0.387597	0	0.00247115	0	0.017298	0	CART
AC079035.1	PBMC	AC079035.1	-0.938704	0.299829	0.709024	pseudobulk	edgeR	LRT	0.0868056	0	0	0	0.104767	0	0.0518941	0.0405433	0.166945	0.387597	0	0.107035	0	0.387597	0.0202716	0.0586302	0	0.166945	0.0518941	CART
AC079148.1	PBMC	AC079148.1	-1.38168	0.236877	0.66137	pseudobulk	edgeR	LRT	0.0289352	0	0	0	0.15715	0	0.017298	0.0202716	0	0	0	0.00506791	0	0.0202716	0	0.0290548	0	0.15715	0	CART
AC079171.1	CART	AC079171.1	0.14803	0.97677	1	pseudobulk	edgeR	LRT	0	0	0.0847458	0	0.0523834	0	0	0	0	0	0	0.0211864	0	0.0847458	0	0.00748335	0	0.0523834	0	CART
AC079209.1	PBMC	AC079209.1	-0.453583	0.663819	0.925292	pseudobulk	edgeR	LRT	0.0578704	0	0	0	0	0	0	0	0	0.387597	0	0.0968992	0	0.387597	0	0.0082672	0	0.0578704	0	CART
AC079305.1	PBMC	AC079305.1	-0.377079	0.527254	0.862497	pseudobulk	edgeR	LRT	0.520833	0.169109	0.254237	0	0.209534	0	0.17298	0.283803	0.33389	1.93798	0.538424	0.619006	0	1.93798	0.26902	0.277824	0	0.538424	0.209534	CART
AC079313.2	PBMC	AC079313.2	-0.596409	0.527472	0.862623	pseudobulk	edgeR	LRT	0.0578704	0.0563698	0	0	0.0523834	0	0.0345961	0.0202716	0	0.775194	0.0489476	0.198866	0	0.775194	0.0101358	0.0357382	0	0.0578704	0.0489476	CART
AC079315.1	PBMC	AC079315.1	-4.23801	0.00030289	0.0169608	pseudobulk	edgeR	LRT	0.0289352	0.0563698	0	0	0.15715	0	0.0518941	0	0.166945	0	0.0489476	0	0	0	0	0.0728917	0	0.166945	0.0518941	CART
AC079322.1	PBMC	AC079322.1	-0.137385	0.851931	0.994574	pseudobulk	edgeR	LRT	0.0868056	0.11274	0.0847458	0	0.104767	0	0.0518941	0.12163	0	0	0.0489476	0.0515939	0	0.12163	0.0423729	0.0578791	0	0.11274	0.0518941	CART
AC079447.1	PBMC	AC079447.1	-0.875475	0.381424	0.777957	pseudobulk	edgeR	LRT	0.173611	0	0.0847458	0	0.0523834	0	0.0345961	0.0506791	0.166945	0	0	0.0338562	0	0.0847458	0.0253395	0.0610765	0	0.173611	0.0345961	CART
AC079610.1	CART	AC079610.1	0.919167	0.425314	0.810725	pseudobulk	edgeR	LRT	0	0	0	0	0	0	0	0.0709507	0	0	0.0978953	0.0177377	0	0.0709507	0	0.013985	0	0.0978953	0	CART
AC079610.2	CART	AC079610.2	1.91876	0.0173171	0.206304	pseudobulk	edgeR	LRT	0.0578704	0.11274	0.254237	0	0	0	0.0864902	0.55747	0	0.387597	0	0.299826	0	0.55747	0.320917	0.0367286	0	0.11274	0	CART
AC079766.1	PBMC	AC079766.1	-0.223593	0.879163	0.998086	pseudobulk	edgeR	LRT	0	0	0	0	0.0523834	0	0	0.0101358	0	0	0	0.00253395	0	0.0101358	0	0.00748335	0	0.0523834	0	CART
AC079807.1	PBMC	AC079807.1	-0.0921637	0.862237	0.995289	pseudobulk	edgeR	LRT	0.607639	0.281849	0.338983	0	0.366684	0.389105	0.242173	0.476384	0.500835	2.71318	0.881057	0.979412	0.338983	2.71318	0.432744	0.411462	0	0.881057	0.366684	CART
AC079921.2	PBMC	AC079921.2	-0.218783	0.880948	0.998187	pseudobulk	edgeR	LRT	0	0	0	0	0	0	0	0.0101358	0	0	0.0489476	0.00253395	0	0.0101358	0	0.00699252	0	0.0489476	0	CART
AC079922.2	PBMC	AC079922.2	-0.495224	0.124827	0.511669	pseudobulk	edgeR	LRT	2.6331	1.52198	2.20339	1.69492	2.77632	0.389105	1.66061	3.22319	2.17028	3.87597	4.01371	2.42291	0.389105	3.87597	2.71329	2.35299	1.52198	4.01371	2.17028	CART
AC079949.2	PBMC	AC079949.2	0	1	1	pseudobulk	edgeR	LRT	0	0	0	0	0	0	0	0	0	0	0	0	0	0	0	0	0	0	0	CART
AC079950.1	PBMC	AC079950.1	0	1	1	pseudobulk	edgeR	LRT	0	0	0	0	0	0	0	0	0	0	0	0	0	0	0	0	0	0	0	CART
AC080013.1	PBMC	AC080013.1	-2.0864	0.150117	0.554944	pseudobulk	edgeR	LRT	0	0	0	0	0.15715	0	0	0.0101358	0	0	0.0489476	0.00253395	0	0.0101358	0	0.0294426	0	0.15715	0	CART
AC080013.6	PBMC	AC080013.6	-1.08065	0.264237	0.68652	pseudobulk	edgeR	LRT	0.0868056	0.0563698	0	0	0.0523834	0	0	0.0506791	0.166945	0	0.0978953	0.0126698	0	0.0506791	0	0.0657713	0	0.166945	0.0563698	CART
AC080038.2	PBMC	AC080038.2	-3.14454	0.0229312	0.238529	pseudobulk	edgeR	LRT	0.0578704	0	0	0	0.15715	0	0	0	0	0	0	0	0	0	0	0.0307172	0	0.15715	0	CART
AC080162.1	CART	AC080162.1	1.94833	0.0879887	0.450627	pseudobulk	edgeR	LRT	0	0	0.0847458	0	0.0523834	0	0	0.0608149	0	0	0	0.0363902	0	0.0847458	0.0304075	0.00748335	0	0.0523834	0	CART
AC082651.3	PBMC	AC082651.3	0	1	1	pseudobulk	edgeR	LRT	0	0	0	0	0	0	0	0	0	0	0	0	0	0	0	0	0	0	0	CART
AC083798.2	PBMC	AC083798.2	-0.109698	0.829837	0.986374	pseudobulk	edgeR	LRT	1.12847	0.450958	0.59322	0	2.61917	0	0.501643	1.29738	1.16861	6.20155	0.734214	2.02304	0	6.20155	0.945303	0.943296	0	2.61917	0.734214	CART
AC083843.3	PBMC	AC083843.3	-1.15795	0.198505	0.626632	pseudobulk	edgeR	LRT	0.0289352	0.0563698	0	0	0.471451	0	0.0864902	0.152037	0.166945	0	0.146843	0.0380093	0	0.152037	0	0.136719	0	0.471451	0.0864902	CART
AC083862.2	PBMC	AC083862.2	-0.963586	0.202029	0.631061	pseudobulk	edgeR	LRT	0.434028	0	0.169492	0	0.628601	0	0.155682	0.202716	0	0.387597	0.195791	0.189951	0	0.387597	0.186104	0.202015	0	0.628601	0.155682	CART
AC083880.1	CART	AC083880.1	0.260824	0.541554	0.870908	pseudobulk	edgeR	LRT	0.520833	0.225479	0.508475	0	0.576218	0.389105	0.276769	0.770322	0.500835	2.71318	0.685267	1.09527	0.389105	2.71318	0.639398	0.397914	0	0.685267	0.500835	CART
AC084018.2	PBMC	AC084018.2	-0.0237129	0.965761	1	pseudobulk	edgeR	LRT	0.549769	0.281849	0.508475	0.847458	1.10005	0.77821	0.103788	0.506791	0.500835	2.71318	0.83211	1.12666	0.506791	2.71318	0.643342	0.602266	0.103788	1.10005	0.549769	CART
AC084024.3	CART	AC084024.3	0.337613	0.848464	0.993641	pseudobulk	edgeR	LRT	0	0.0563698	0.169492	0	0.0523834	0	0	0	0	0	0	0.0423729	0	0.169492	0	0.0155362	0	0.0563698	0	CART
AC084026.2	CART	AC084026.2	0.540783	0.460823	0.831375	pseudobulk	edgeR	LRT	0.0578704	0.0563698	0.0847458	0	0.209534	0.389105	0.017298	0.141901	0	0.387597	0.0978953	0.250837	0.0847458	0.389105	0.264749	0.0627096	0	0.209534	0.0563698	CART
AC084033.3	CART	AC084033.3	0.585425	0.0974662	0.460354	pseudobulk	edgeR	LRT	4.48495	3.43856	10.5932	0.847458	5.13358	0.77821	3.26933	8.0073	9.6828	36.4341	10.1322	13.9532	0.77821	36.4341	9.30026	5.28412	0.847458	10.1322	4.48495	CART
AC084036.1	PBMC	AC084036.1	-0.360765	0.568394	0.883259	pseudobulk	edgeR	LRT	0.868056	0.281849	0.169492	0	0.942902	0.389105	0.588134	1.03385	0.33389	1.16279	0.195791	0.68881	0.169492	1.16279	0.711479	0.45866	0	0.942902	0.33389	CART
AC084756.1	PBMC	AC084756.1	-1.40787	0.204571	0.634113	pseudobulk	edgeR	LRT	0.0578704	0	0	0	0.0523834	0	0	0.0202716	0.166945	0	0.0489476	0.00506791	0	0.0202716	0	0.0465923	0	0.166945	0.0489476	CART
AC084757.2	CART	AC084757.2	1.12871	0.242525	0.665009	pseudobulk	edgeR	LRT	0	0	0.0847458	0	0.0523834	0	0.017298	0.0608149	0	0.387597	0.0489476	0.133289	0	0.387597	0.0727803	0.016947	0	0.0523834	0	CART
AC084809.1	CART	AC084809.1	1.58137	0.240882	0.662996	pseudobulk	edgeR	LRT	0	0	0	0	0	0	0	0	0	0.387597	0	0.0968992	0	0.387597	0	0	0	0	0	CART
AC084824.5	CART	AC084824.5	0.85517	0.3893	0.782688	pseudobulk	edgeR	LRT	0.0868056	0.450958	0.847458	0	0.628601	0.77821	0.155682	0.385161	0.166945	0	0	0.502707	0	0.847458	0.581686	0.212713	0	0.628601	0.155682	CART
AC087203.3	PBMC	AC087203.3	-1.14821	0.438849	0.81916	pseudobulk	edgeR	LRT	0	0.169109	0.0847458	0	0	0	0.0345961	0.0202716	0	0	0	0.0262544	0	0.0847458	0.0101358	0.0291008	0	0.169109	0	CART
AC087239.1	PBMC	AC087239.1	-0.30491	0.448626	0.824363	pseudobulk	edgeR	LRT	4.1956	2.25479	3.05085	0	1.5715	0.389105	1.62602	3.44618	5.84307	10.4651	4.45423	4.33781	0.389105	10.4651	3.24851	2.84932	0	5.84307	2.25479	CART
AC087289.5	CART	AC087289.5	1.18434	0.0890566	0.452089	pseudobulk	edgeR	LRT	0.0578704	0.0563698	0.423729	0	0.104767	0	0.0518941	0.192581	0	0	0.0489476	0.154077	0	0.423729	0.0962903	0.0456927	0	0.104767	0.0518941	CART
AC087392.3	CART	AC087392.3	0.424922	0.584201	0.891731	pseudobulk	edgeR	LRT	0.434028	0.225479	0.254237	0	0.366684	0	0.0518941	0.263531	0	1.93798	0.0489476	0.613938	0	1.93798	0.258884	0.161005	0	0.434028	0.0518941	CART
AC087473.1	CART	AC087473.1	0.182789	0.906287	1	pseudobulk	edgeR	LRT	0	0	0	0	0.209534	0	0.017298	0.0304075	0	0.775194	0.0489476	0.2014	0	0.775194	0.0152037	0.0393971	0	0.209534	0	CART
AC087482.1	CART	AC087482.1	1.06379	0.210287	0.641249	pseudobulk	edgeR	LRT	0.0868056	0	0.0847458	0	0.0523834	0	0.0345961	0.182445	0	0	0	0.0667976	0	0.182445	0.0423729	0.0248264	0	0.0868056	0	CART
AC087500.1	CART	AC087500.1	0.125269	0.776676	0.968793	pseudobulk	edgeR	LRT	0.318287	0.225479	0.932203	0.847458	0.785752	0	0.363259	0.658828	0.500835	1.93798	0.587372	0.882254	0	1.93798	0.795516	0.518349	0.225479	0.847458	0.500835	CART
AC087623.3	PBMC	AC087623.3	-0.648669	0.184777	0.607206	pseudobulk	edgeR	LRT	1.24421	0.732807	0.423729	0	1.15244	0	0.501643	1.52037	3.00501	4.26357	2.0558	1.55192	0	4.26357	0.972051	1.2417	0	3.00501	1.15244	CART
AC087623.4	CART	AC087623.4	1.76842	0.149012	0.553832	pseudobulk	edgeR	LRT	0	0	0	0	0	0	0	0.0202716	0	0	0	0.00506791	0	0.0202716	0	0	0	0	0	CART
AC087645.2	CART	AC087645.2	0.0988476	0.862881	0.995289	pseudobulk	edgeR	LRT	0.144676	0.11274	0.169492	0	0.209534	0	0.0518941	0.233124	0	0.387597	0.244738	0.197553	0	0.387597	0.201308	0.109083	0	0.244738	0.11274	CART
AC087741.1	PBMC	AC087741.1	-1.09937	0.164672	0.578206	pseudobulk	edgeR	LRT	0.260417	0	0.0847458	0	0.733368	0	0.380557	0.395297	0.166945	0	0.293686	0.120011	0	0.395297	0.0423729	0.262139	0	0.733368	0.260417	CART
AC087741.2	CART	AC087741.2	1.76842	0.149012	0.553832	pseudobulk	edgeR	LRT	0	0	0	0	0	0	0	0.0202716	0	0	0	0.00506791	0	0.0202716	0	0	0	0	0	CART
AC087752.4	PBMC	AC087752.4	-0.161546	0.832414	0.986902	pseudobulk	edgeR	LRT	0.115741	0.11274	0.169492	0	0.419068	0	0.0691922	0.192581	0.166945	0.387597	0	0.187417	0	0.387597	0.181036	0.126241	0	0.419068	0.11274	CART
AC090049.1	CART	AC090049.1	2.47707	0.0852908	0.447122	pseudobulk	edgeR	LRT	0	0	0.169492	0	0	0	0	0	0	0	0	0.0423729	0	0.169492	0	0	0	0	0	CART
AC090061.1	CART	AC090061.1	0.238683	0.60267	0.899441	pseudobulk	edgeR	LRT	0.376157	0.338219	0.932203	0	0.680985	0	0.345961	0.638557	0.33389	1.93798	0.342633	0.877186	0	1.93798	0.78538	0.345406	0	0.680985	0.342633	CART
AC090114.2	PBMC	AC090114.2	-0.128223	0.785834	0.972814	pseudobulk	edgeR	LRT	0.665509	0.394589	0.847458	1.69492	1.2572	1.16732	0.328663	0.750051	1.33556	3.48837	1.17474	1.5633	0.750051	3.48837	1.00739	0.97874	0.328663	1.69492	1.17474	CART
AC090152.1	PBMC	AC090152.1	-0.463715	0.178041	0.597275	pseudobulk	edgeR	LRT	7.37847	3.88952	10.0847	3.38983	12.572	0	3.06175	5.0375	9.51586	24.031	11.8943	9.78831	0	24.031	7.56112	7.38596	3.06175	12.572	7.37847	CART
AC090159.1	PBMC	AC090159.1	0	1	1	pseudobulk	edgeR	LRT	0	0	0	0	0	0	0	0	0	0	0	0	0	0	0	0	0	0	0	CART
AC090181.1	CART	AC090181.1	0.0274689	0.966185	1	pseudobulk	edgeR	LRT	0.0578704	0	0	0	0	0	0.0345961	0.0709507	0	0	0.0489476	0.0177377	0	0.0709507	0	0.020202	0	0.0578704	0	CART
AC090198.1	PBMC	AC090198.1	-1.29169	0.0655916	0.399818	pseudobulk	edgeR	LRT	0.289352	0.338219	0.0847458	0	0.733368	0	0.103788	0.253395	0.66778	0.387597	0.146843	0.181435	0	0.387597	0.169071	0.325621	0	0.733368	0.289352	CART
AC090204.1	CART	AC090204.1	0.385788	0.638619	0.914459	pseudobulk	edgeR	LRT	0.0868056	0.11274	0.169492	0	0	0	0.328663	0.760186	0.33389	0.387597	0.195791	0.329319	0	0.760186	0.278544	0.151127	0	0.33389	0.11274	CART
AC090229.1	PBMC	AC090229.1	-0.528337	0.461465	0.832176	pseudobulk	edgeR	LRT	0.115741	0.11274	0.0847458	0	1.04767	0	0.190278	0.476384	0.33389	0.775194	0.293686	0.334081	0	0.775194	0.280565	0.299143	0	1.04767	0.190278	CART
AC090360.1	PBMC	AC090360.1	-0.729103	0.531132	0.864114	pseudobulk	edgeR	LRT	0	0	0	0	0.0523834	0	0.017298	0.0202716	0	0	0.0489476	0.00506791	0	0.0202716	0	0.016947	0	0.0523834	0	CART
AC090425.2	PBMC	AC090425.2	-0.0959583	0.913198	1	pseudobulk	edgeR	LRT	0.0289352	0	0	0	0.0523834	0	0.0345961	0.0304075	0	0.387597	0	0.104501	0	0.387597	0.0152037	0.0165592	0	0.0523834	0	CART
AC090510.3	PBMC	AC090510.3	-2.50959	0.0478205	0.342439	pseudobulk	edgeR	LRT	0.0578704	0	0	0	0.0523834	0	0	0	0	0	0	0	0	0	0	0.0157505	0	0.0578704	0	CART
AC090517.4	PBMC	AC090517.4	-0.700143	0.216906	0.646284	pseudobulk	edgeR	LRT	0.376157	0.11274	0.254237	0	0.261917	0	0.121086	0.212852	0.166945	0.387597	0.342633	0.213672	0	0.387597	0.233545	0.197354	0	0.376157	0.166945	CART
AC090579.1	CART	AC090579.1	1.1827	0.442559	0.821863	pseudobulk	edgeR	LRT	0	0	0.0847458	0	0	0	0.017298	0	0	0.387597	0	0.118086	0	0.387597	0.0423729	0.00247115	0	0.017298	0	CART
AC090587.1	CART	AC090587.1	0.951903	0.246059	0.666287	pseudobulk	edgeR	LRT	0.0578704	0	0.254237	0	0	0	0.121086	0.36489	0	0.775194	0.391581	0.34858	0	0.775194	0.309563	0.0815054	0	0.391581	0	CART
AC090607.5	PBMC	AC090607.5	-0.209486	0.910825	1	pseudobulk	edgeR	LRT	0	0	0	0	0	0	0	0.0506791	0.33389	0	0.0489476	0.0126698	0	0.0506791	0	0.0546911	0	0.33389	0	CART
AC090617.2	PBMC	AC090617.2	-1.3887	0.2224	0.646284	pseudobulk	edgeR	LRT	0	0	0	0	0.0523834	0	0	0	0	0	0	0	0	0	0	0.00748335	0	0.0523834	0	CART
AC090617.3	PBMC	AC090617.3	-0.392726	0.713594	0.947313	pseudobulk	edgeR	LRT	0.0289352	0	0.0847458	0	0	0	0.0345961	0.0101358	0	0	0	0.0237204	0	0.0847458	0.00506791	0.0090759	0	0.0345961	0	CART
AC090739.1	PBMC	AC090739.1	-0.490081	0.48492	0.845455	pseudobulk	edgeR	LRT	0.578704	0.0563698	0	0	0.523834	0	0.259471	0.445976	0.66778	1.93798	0.244738	0.59599	0	1.93798	0.222988	0.332985	0	0.66778	0.259471	CART
AC090825.1	PBMC	AC090825.1	-0.0526066	0.923627	1	pseudobulk	edgeR	LRT	0.376157	0.169109	0.254237	0	0.471451	0	0.207577	0.334482	0.66778	3.10078	0.391581	0.922374	0	3.10078	0.29436	0.326236	0	0.66778	0.376157	CART
AC090844.2	PBMC	AC090844.2	-0.784382	0.455429	0.82796	pseudobulk	edgeR	LRT	0.0578704	0.0563698	0.0847458	0	0	0	0.017298	0.0202716	0.166945	0	0	0.0262544	0	0.0847458	0.0101358	0.0426404	0	0.166945	0.017298	CART
AC090907.1	PBMC	AC090907.1	0	1	1	pseudobulk	edgeR	LRT	0	0	0	0	0	0	0	0	0	0	0	0	0	0	0	0	0	0	0	CART
AC090912.1	PBMC	AC090912.1	-0.0672643	0.94997	1	pseudobulk	edgeR	LRT	0	0.11274	0.0847458	0	0.0523834	0	0.017298	0.0506791	0	0	0.0489476	0.0338562	0	0.0847458	0.0253395	0.0330527	0	0.11274	0.017298	CART
AC090912.2	PBMC	AC090912.2	-0.266297	0.740967	0.956092	pseudobulk	edgeR	LRT	0.0578704	0.0563698	0.0847458	0	0	0	0.0864902	0.111494	0.166945	0	0.0978953	0.0490599	0	0.111494	0.0423729	0.0665101	0	0.166945	0.0578704	CART
AC090922.1	PBMC	AC090922.1	-1.25562	0.178459	0.59775	pseudobulk	edgeR	LRT	0.0868056	0.11274	0	0	0.209534	0	0.0518941	0.0506791	0	0.387597	0	0.109569	0	0.387597	0.0253395	0.0658533	0	0.209534	0.0518941	CART
AC090948.1	CART	AC090948.1	0.595856	0.574866	0.886914	pseudobulk	edgeR	LRT	1.50463	0.620068	0.338983	5.08475	0.471451	3.11284	0.916796	1.29738	1.00167	2.71318	0.146843	1.8656	0.338983	3.11284	2.00528	1.39231	0.146843	5.08475	0.916796	CART
AC090948.2	PBMC	AC090948.2	-0.911345	0.365006	0.763718	pseudobulk	edgeR	LRT	0.0289352	0.0563698	0	0.847458	0.0523834	0	0.0518941	0.0608149	0	0	0	0.0152037	0	0.0608149	0	0.148149	0	0.847458	0.0518941	CART
AC090948.3	CART	AC090948.3	0.773911	0.298685	0.70799	pseudobulk	edgeR	LRT	0.347222	0.281849	0.932203	0	0.209534	0.389105	0.103788	0.344618	0	0	0.0978953	0.416482	0	0.932203	0.366861	0.148613	0	0.347222	0.103788	CART
AC090971.1	PBMC	AC090971.1	-0.425055	0.576906	0.88772	pseudobulk	edgeR	LRT	0.260417	0.0563698	0.0847458	0.847458	0.0523834	0	0.103788	0.131766	0	0.775194	0.0978953	0.247926	0	0.775194	0.108256	0.202616	0	0.847458	0.0978953	CART
AC091057.2	PBMC	AC091057.2	-1.25592	0.239769	0.662996	pseudobulk	edgeR	LRT	0.0578704	0	0	0	0.261917	0	0	0.0709507	0.166945	0	0.146843	0.0177377	0	0.0709507	0	0.0905108	0	0.261917	0.0578704	CART
AC091057.3	PBMC	AC091057.3	-2.35667	0.0571149	0.374638	pseudobulk	edgeR	LRT	0.0868056	0.0563698	0.0847458	0	0	0	0.017298	0	0	0	0.146843	0.0211864	0	0.0847458	0	0.0439023	0	0.146843	0.017298	CART
AC091057.4	PBMC	AC091057.4	-0.538441	0.425178	0.810577	pseudobulk	edgeR	LRT	0.115741	0.169109	0.169492	0.847458	0.314301	0	0.0691922	0.141901	0.166945	0.387597	0.0489476	0.174747	0	0.387597	0.155697	0.247385	0.0489476	0.847458	0.166945	CART
AC091057.6	CART	AC091057.6	0.142502	0.739822	0.955838	pseudobulk	edgeR	LRT	1.30208	0.620068	1.69492	0	1.5715	0.389105	0.62273	1.03385	2.00334	7.75194	1.37053	2.71745	0.389105	7.75194	1.36438	1.07004	0	2.00334	1.30208	CART
AC091132.5	CART	AC091132.5	0.397344	0.491164	0.847169	pseudobulk	edgeR	LRT	0.347222	0.169109	1.27119	0	0.942902	0.389105	0.190278	0.36489	0.33389	1.55039	0.489476	0.893892	0.36489	1.55039	0.830146	0.353268	0	0.942902	0.33389	CART
AC091133.1	CART	AC091133.1	0.471056	0.788795	0.973685	pseudobulk	edgeR	LRT	0.0578704	0	0.0847458	0	0	0	0	0	0.166945	0.387597	0	0.118086	0	0.387597	0.0423729	0.0321165	0	0.166945	0	CART
AC091152.2	PBMC	AC091152.2	-0.878794	0.221648	0.646284	pseudobulk	edgeR	LRT	0.144676	0	0.0847458	0	0.366684	0	0.0864902	0.152037	0.166945	0	0.146843	0.0591958	0	0.152037	0.0423729	0.130234	0	0.366684	0.144676	CART
AC091153.3	CART	AC091153.3	1.43637	0.0868152	0.448298	pseudobulk	edgeR	LRT	0	0.169109	0.254237	0	0	0	0.121086	0.476384	0	1.55039	0.244738	0.570252	0	1.55039	0.36531	0.0764191	0	0.244738	0	CART
AC091180.2	PBMC	AC091180.2	-0.714446	0.390231	0.783397	pseudobulk	edgeR	LRT	0.173611	0.0563698	0.254237	0	0.314301	0	0.0864902	0.0405433	0.166945	0.775194	0.0978953	0.267494	0	0.775194	0.14739	0.127945	0	0.314301	0.0978953	CART
AC091180.4	CART	AC091180.4	1.14608	0.454678	0.82755	pseudobulk	edgeR	LRT	0	0	0.0847458	0	0.0523834	0	0	0	0	0.387597	0	0.118086	0	0.387597	0.0423729	0.00748335	0	0.0523834	0	CART
AC091271.1	PBMC	AC091271.1	-0.735025	0.0785987	0.432872	pseudobulk	edgeR	LRT	2.08333	1.40924	2.88136	0.847458	3.56207	0	0.830306	1.6116	4.50751	6.20155	5.04161	2.67363	0	6.20155	2.24648	2.61165	0.830306	5.04161	2.08333	CART
AC091488.1	PBMC	AC091488.1	-0.947957	0.392685	0.785516	pseudobulk	edgeR	LRT	0.462963	0	0	0	0	0	0.0691922	0.141901	0.166945	0.387597	0.0978953	0.132375	0	0.387597	0.0709507	0.113856	0	0.462963	0.0691922	CART
AC091729.3	CART	AC091729.3	0.80525	0.0556807	0.370119	pseudobulk	edgeR	LRT	0.752315	0.676437	1.61017	1.69492	0.419068	0.389105	0.570835	1.98662	0.66778	4.26357	0.636319	2.06237	0.389105	4.26357	1.7984	0.773953	0.419068	1.69492	0.66778	CART
AC091814.1	CART	AC091814.1	0.263734	0.652563	0.919398	pseudobulk	edgeR	LRT	0.260417	0.338219	0.677966	1.69492	0.366684	0	0.224875	0.31421	0.166945	2.71318	0.440529	0.926339	0	2.71318	0.496088	0.49894	0.166945	1.69492	0.338219	CART
AC091965.4	CART	AC091965.4	1.67818	0.22156	0.646284	pseudobulk	edgeR	LRT	0	0	0.254237	0	0	0	0	0.0202716	0	0	0.0978953	0.0686272	0	0.254237	0.0101358	0.013985	0	0.0978953	0	CART
AC091982.3	CART	AC091982.3	0.301442	0.636975	0.913767	pseudobulk	edgeR	LRT	0.115741	0	0.169492	0	0.261917	0	0.0864902	0.212852	0.166945	0.387597	0.0489476	0.192485	0	0.387597	0.191172	0.0971487	0	0.261917	0.0864902	CART
AC092053.2	CART	AC092053.2	0.396802	0.681064	0.934066	pseudobulk	edgeR	LRT	0.0289352	0	0	0	0	0	0.0864902	0.182445	0	0.387597	0.195791	0.14251	0	0.387597	0.0912224	0.0444594	0	0.195791	0	CART
AC092069.1	CART	AC092069.1	0.0144418	0.980509	1	pseudobulk	edgeR	LRT	4.28241	1.91657	1.77966	0	2.40964	0	0.605432	1.23657	1.66945	13.9535	0.783162	4.24243	0	13.9535	1.50812	1.66667	0	4.28241	1.66945	CART
AC092115.3	PBMC	AC092115.3	-0.326846	0.757693	0.962375	pseudobulk	edgeR	LRT	0.0578704	0	0	0	0	0	0	0.0202716	0	0.387597	0.0978953	0.101967	0	0.387597	0.0101358	0.0222522	0	0.0978953	0	CART
AC092117.1	CART	AC092117.1	0.868789	0.278794	0.697363	pseudobulk	edgeR	LRT	0.0289352	0	0.0847458	0	0.0523834	0	0.0864902	0.293939	0	0.775194	0.293686	0.28847	0	0.775194	0.189342	0.0659278	0	0.293686	0.0289352	CART
AC092119.2	PBMC	AC092119.2	-0.0671431	0.908057	1	pseudobulk	edgeR	LRT	0.434028	0.225479	1.18644	0.847458	1.41435	0.77821	0.276769	0.466248	0.66778	0.775194	0.342633	0.801523	0.466248	1.18644	0.776702	0.601214	0.225479	1.41435	0.434028	CART
AC092123.1	CART	AC092123.1	1.20381	0.0739009	0.422834	pseudobulk	edgeR	LRT	0	0.0563698	0.254237	0	0.104767	0	0.0864902	0.354754	0.166945	1.16279	0.244738	0.442945	0	1.16279	0.304495	0.0941871	0	0.244738	0.0864902	CART
AC092142.1	CART	AC092142.1	0.914033	0.539471	0.86968	pseudobulk	edgeR	LRT	0.0289352	0	0	0	0.104767	0.389105	0	0.0101358	0.166945	0.775194	0.0978953	0.293609	0	0.775194	0.19962	0.0569346	0	0.166945	0.0289352	CART
AC092164.1	CART	AC092164.1	1.59653	0.00989591	0.152666	pseudobulk	edgeR	LRT	0.0868056	0.0563698	0.254237	0	0.0523834	0	0.0518941	0.395297	0	0.387597	0.0978953	0.259283	0	0.395297	0.320917	0.0493355	0	0.0978953	0.0523834	CART
AC092171.3	CART	AC092171.3	1.34661	0.205795	0.635939	pseudobulk	edgeR	LRT	0.0289352	0	0	0	0	0	0.017298	0.0912224	0	0	0	0.0228056	0	0.0912224	0	0.00660475	0	0.0289352	0	CART
AC092279.1	CART	AC092279.1	0.244629	0.59697	0.897886	pseudobulk	edgeR	LRT	0.896991	0.450958	0.762712	0	1.5715	1.16732	0.657326	1.97648	0.66778	1.93798	0.83211	1.46112	0.762712	1.97648	1.55265	0.725238	0	1.5715	0.66778	CART
AC092287.1	PBMC	AC092287.1	-0.616308	0.373645	0.771832	pseudobulk	edgeR	LRT	0.0868056	0.338219	0.338983	0	0.261917	0	0.103788	0.162173	0.166945	0	0.195791	0.125289	0	0.338983	0.0810866	0.164781	0	0.338219	0.166945	CART
AC092295.1	PBMC	AC092295.1	-2.03495	0.0975269	0.460354	pseudobulk	edgeR	LRT	0.0578704	0	0	0	0	0	0	0	0	0	0	0	0	0	0	0.0082672	0	0.0578704	0	CART
AC092295.2	PBMC	AC092295.2	-0.176127	0.848664	0.993753	pseudobulk	edgeR	LRT	0.144676	0.0563698	0	0	0	0	0.0518941	0.182445	0.166945	0	0.0978953	0.0456112	0	0.182445	0	0.0739686	0	0.166945	0.0563698	CART
AC092329.3	CART	AC092329.3	0.241916	0.711093	0.94655	pseudobulk	edgeR	LRT	0.202546	0.11274	0.169492	0	0	0	0.138384	0.324346	0.166945	0.775194	0.195791	0.317258	0	0.775194	0.246919	0.116629	0	0.202546	0.138384	CART
AC092338.2	PBMC	AC092338.2	-0.0855086	0.881161	0.998297	pseudobulk	edgeR	LRT	0.173611	0.169109	0.338983	0	0.261917	0	0.121086	0.222988	0.500835	0.775194	0.0978953	0.334291	0	0.775194	0.280986	0.189208	0	0.500835	0.169109	CART
AC092343.1	CART	AC092343.1	1.7943	0.0277583	0.261803	pseudobulk	edgeR	LRT	0.0289352	0.0563698	0.254237	0	0	0	0.017298	0.141901	0	0	0.0489476	0.0990347	0	0.254237	0.0709507	0.0216501	0	0.0563698	0.017298	CART
AC092354.1	PBMC	AC092354.1	-0.877018	0.396181	0.788847	pseudobulk	edgeR	LRT	0	0	0	0	0.104767	0	0.0345961	0.0405433	0	0	0.0978953	0.0101358	0	0.0405433	0	0.033894	0	0.104767	0	CART
AC092368.3	CART	AC092368.3	2.58037	0.0598403	0.383603	pseudobulk	edgeR	LRT	0	0	0	0	0	0.389105	0	0.0202716	0	0	0	0.102344	0	0.389105	0.0101358	0	0	0	0	CART
AC092375.2	PBMC	AC092375.2	-0.0353649	0.961419	1	pseudobulk	edgeR	LRT	0.0289352	0.0563698	0.169492	0	0.0523834	0.389105	0.17298	0.131766	0.166945	0	0.0978953	0.172591	0	0.389105	0.150629	0.0822156	0	0.17298	0.0563698	CART
AC092490.1	PBMC	AC092490.1	-0.607499	0.535527	0.867819	pseudobulk	edgeR	LRT	0.0868056	0	0	0	0	0	0.0864902	0.0912224	0	0	0.0978953	0.0228056	0	0.0912224	0	0.0387416	0	0.0978953	0	CART
AC092574.1	PBMC	AC092574.1	-1.36012	0.225659	0.646284	pseudobulk	edgeR	LRT	0.0289352	0	0	0	0	0	0	0	0	0	0	0	0	0	0	0.0041336	0	0.0289352	0	CART
AC092580.2	CART	AC092580.2	0.721267	0.350843	0.753478	pseudobulk	edgeR	LRT	0.0578704	0	0.0847458	0	0.0523834	0	0.0518941	0.152037	0	0	0.0489476	0.0591958	0	0.152037	0.0423729	0.0301565	0	0.0578704	0.0489476	CART
AC092653.1	CART	AC092653.1	0.58826	0.458425	0.830123	pseudobulk	edgeR	LRT	0.0289352	0	0.0847458	0	0.15715	0	0.017298	0.111494	0	0.387597	0.0978953	0.145959	0	0.387597	0.0981199	0.0430398	0	0.15715	0.017298	CART
AC092681.3	CART	AC092681.3	0.366361	0.767701	0.965464	pseudobulk	edgeR	LRT	0	0	0.0847458	0	0.0523834	0	0	0.0202716	0	0	0.0489476	0.0262544	0	0.0847458	0.0101358	0.0144759	0	0.0523834	0	CART
AC092683.1	CART	AC092683.1	0.311282	0.492371	0.847169	pseudobulk	edgeR	LRT	4.39815	2.14205	2.79661	2.54237	8.5385	3.50195	4.86075	8.76748	7.01169	20.155	2.64317	8.80527	2.79661	20.155	6.13471	4.59095	2.14205	8.5385	4.39815	CART
AC092687.3	PBMC	AC092687.3	-0.242362	0.74932	0.959327	pseudobulk	edgeR	LRT	0.231481	0.169109	0.338983	0	0.209534	0	0.0691922	0.0810866	0.166945	0.775194	0.0489476	0.298816	0	0.775194	0.210035	0.127887	0	0.231481	0.166945	CART
AC092747.4	PBMC	AC092747.4	-0.695988	0.0708955	0.415522	pseudobulk	edgeR	LRT	1.90972	1.57835	2.45763	0	4.34783	0.77821	1.7298	2.53395	3.83973	2.32558	1.76211	2.02384	0.77821	2.53395	2.3916	2.16679	0	4.34783	1.76211	CART
AC092755.2	CART	AC092755.2	0.489538	0.662978	0.924969	pseudobulk	edgeR	LRT	0.0289352	0	0	0	0	0	0	0.0405433	0	0.387597	0.0978953	0.107035	0	0.387597	0.0202716	0.0181186	0	0.0978953	0	CART
AC092794.1	PBMC	AC092794.1	-0.869495	0.273428	0.693429	pseudobulk	edgeR	LRT	0.202546	0.169109	0.0847458	0	0.15715	0	0.017298	0.12163	0.166945	0	0.0978953	0.0515939	0	0.12163	0.0423729	0.115849	0	0.202546	0.15715	CART
AC092803.2	PBMC	AC092803.2	-0.268049	0.730656	0.952879	pseudobulk	edgeR	LRT	0.347222	0	0.0847458	0	0.104767	0	0.155682	0.476384	0.33389	0	0.342633	0.140282	0	0.476384	0.0423729	0.183456	0	0.347222	0.155682	CART
AC092809.4	PBMC	AC092809.4	-1.41881	0.267975	0.688847	pseudobulk	edgeR	LRT	0.0289352	0.0563698	0	0	0.0523834	0	0	0.0101358	0	0	0	0.00253395	0	0.0101358	0	0.0196698	0	0.0563698	0	CART
AC092835.1	PBMC	AC092835.1	-1.03086	0.0875391	0.449806	pseudobulk	edgeR	LRT	0.289352	0.0563698	0.0847458	0	0.366684	0	0.242173	0.334482	0.66778	0.387597	0.636319	0.201706	0	0.387597	0.209614	0.322668	0	0.66778	0.289352	CART
AC092839.1	PBMC	AC092839.1	0	1	1	pseudobulk	edgeR	LRT	0	0	0	0	0	0	0	0	0	0	0	0	0	0	0	0	0	0	0	CART
AC092849.1	CART	AC092849.1	0.787126	0.384667	0.780559	pseudobulk	edgeR	LRT	0.115741	0.169109	0.0847458	0	0.0523834	0	0.0345961	0.131766	0.166945	1.55039	0	0.441725	0	1.55039	0.108256	0.0769678	0	0.169109	0.0523834	CART
AC092849.2	PBMC	AC092849.2	-2.1045	0.092239	0.458655	pseudobulk	edgeR	LRT	0	0.0563698	0	0	0	0	0.017298	0	0	0	0	0	0	0	0	0.010524	0	0.0563698	0	CART
AC092910.3	PBMC	AC092910.3	-0.062436	0.936678	1	pseudobulk	edgeR	LRT	0.0868056	0	0	0	0.471451	0	0.138384	0.192581	0.166945	1.55039	0.146843	0.435742	0	1.55039	0.0962903	0.144347	0	0.471451	0.138384	CART
AC092919.1	CART	AC092919.1	0.918043	0.2929	0.70191	pseudobulk	edgeR	LRT	0	0.11274	0.169492	0	0	0	0.0518941	0.12163	0	0.775194	0.146843	0.266579	0	0.775194	0.145561	0.0444967	0	0.146843	0	CART
AC092953.2	PBMC	AC092953.2	-0.127415	0.883981	0.99954	pseudobulk	edgeR	LRT	0.462963	0	0.0847458	0	0.15715	0.389105	0.017298	0.202716	0.166945	0.387597	0.146843	0.266041	0.0847458	0.389105	0.295157	0.135886	0	0.462963	0.146843	CART
AC093010.2	CART	AC093010.2	0.154682	0.662815	0.924969	pseudobulk	edgeR	LRT	1.38889	1.80383	2.54237	0	2.30487	1.16732	1.08978	2.56436	1.00167	5.03876	1.86001	2.8282	1.16732	5.03876	2.55337	1.34986	0	2.30487	1.38889	CART
AC093110.1	CART	AC093110.1	0.0289761	0.959907	1	pseudobulk	edgeR	LRT	0.0289352	0.0563698	0	0	0	0	0.0345961	0.0912224	0	0	0.0978953	0.0228056	0	0.0912224	0	0.0311138	0	0.0978953	0.0289352	CART
AC093157.1	CART	AC093157.1	0.175762	0.654258	0.920572	pseudobulk	edgeR	LRT	1.09954	0.676437	2.0339	0	1.93819	0	1.33195	3.69957	1.16861	3.87597	2.79001	2.40236	0	3.87597	2.86674	1.28639	0	2.79001	1.16861	CART
AC093157.2	PBMC	AC093157.2	-0.294834	0.572888	0.886357	pseudobulk	edgeR	LRT	0.289352	0.281849	0.423729	0.847458	0.523834	0	0.17298	0.506791	0.33389	0	0.342633	0.23263	0	0.506791	0.211864	0.398857	0.17298	0.847458	0.33389	CART
AC093227.1	CART	AC093227.1	0.0669192	0.93809	1	pseudobulk	edgeR	LRT	0.0289352	0	0	0	0.0523834	0.389105	0.0518941	0.0810866	0.166945	0	0.0489476	0.117548	0	0.389105	0.0405433	0.0498722	0	0.166945	0.0489476	CART
AC093249.2	CART	AC093249.2	1.09001	0.321181	0.730016	pseudobulk	edgeR	LRT	0	0	0	0	0	0	0.017298	0.0506791	0.166945	0.387597	0	0.109569	0	0.387597	0.0253395	0.0263204	0	0.166945	0	CART
AC093249.6	CART	AC093249.6	0.485233	0.31589	0.725031	pseudobulk	edgeR	LRT	0.173611	0.450958	0.762712	0.847458	0.523834	0	0.155682	0.699372	0.500835	2.32558	0.489476	0.946916	0	2.32558	0.731042	0.448836	0.155682	0.847458	0.489476	CART
AC093277.1	PBMC	AC093277.1	0	1	1	pseudobulk	edgeR	LRT	0	0	0	0	0	0	0	0	0	0	0	0	0	0	0	0	0	0	0	CART
AC093297.2	PBMC	AC093297.2	-1.38299	0.111529	0.490528	pseudobulk	edgeR	LRT	0.231481	0.169109	0.0847458	0	0.680985	0	0.103788	0.172309	0	0	0.0489476	0.0642637	0	0.172309	0.0423729	0.17633	0	0.680985	0.103788	CART
AC093323.1	PBMC	AC093323.1	-0.226398	0.545929	0.873992	pseudobulk	edgeR	LRT	3.47222	2.25479	8.64407	2.54237	9.95285	0.77821	2.33524	4.37867	2.67112	11.2403	8.12531	6.26032	0.77821	11.2403	6.51137	4.47913	2.25479	9.95285	2.67112	CART
AC093388.1	CART	AC093388.1	0.821275	0.375152	0.772704	pseudobulk	edgeR	LRT	0.0578704	0.225479	0.59322	0	0.0523834	0	0.0518941	0.0709507	0	0.387597	0.0978953	0.262942	0	0.59322	0.229274	0.0693603	0	0.225479	0.0523834	CART
AC093458.1	PBMC	AC093458.1	-2.49613	0.0485454	0.344166	pseudobulk	edgeR	LRT	0	0	0	0	0.0523834	0	0.0345961	0	0	0	0	0	0	0	0	0.0124256	0	0.0523834	0	CART
AC093462.1	CART	AC093462.1	0.109677	0.814606	0.980933	pseudobulk	edgeR	LRT	0.376157	0.169109	0.59322	0	0.942902	0	0.259471	0.719643	0.33389	2.71318	0.83211	1.00651	0	2.71318	0.656432	0.416234	0	0.942902	0.33389	CART
AC093484.2	PBMC	AC093484.2	-0.778659	0.208337	0.639656	pseudobulk	edgeR	LRT	0.260417	0.11274	0.0847458	0	0.104767	0	0.155682	0.182445	0.166945	0.775194	0.391581	0.260596	0	0.775194	0.133595	0.170304	0	0.391581	0.155682	CART
AC093484.3	PBMC	AC093484.3	-0.682917	0.430055	0.813849	pseudobulk	edgeR	LRT	0.115741	0.0563698	0.0847458	0.847458	0	0	0.0691922	0.0506791	0	0.387597	0.0489476	0.130755	0	0.387597	0.0677124	0.16253	0	0.847458	0.0563698	CART
AC093495.1	PBMC	AC093495.1	-0.935733	0.194646	0.622086	pseudobulk	edgeR	LRT	1.53356	0.281849	0	0	2.35726	0	0.536239	1.06426	3.3389	6.58915	2.30054	1.91335	0	6.58915	0.532131	1.47833	0	3.3389	1.53356	CART
AC093503.2	CART	AC093503.2	0.779281	0.443175	0.822225	pseudobulk	edgeR	LRT	0.115741	0	0	0	0	0	0.0345961	0.131766	0	0.387597	0	0.129841	0	0.387597	0.0658828	0.0214767	0	0.115741	0	CART
AC093512.1	PBMC	AC093512.1	-0.234796	0.747776	0.958944	pseudobulk	edgeR	LRT	0.0578704	0.169109	0	0	0.314301	0	0.0691922	0.202716	0	0.775194	0.195791	0.244478	0	0.775194	0.101358	0.11518	0	0.314301	0.0691922	CART
AC093525.4	PBMC	AC093525.4	-0.688934	0.490435	0.847169	pseudobulk	edgeR	LRT	0.0868056	0	0	0	0.523834	0	0.0691922	0.212852	0	0	0.0978953	0.0532131	0	0.212852	0	0.111104	0	0.523834	0.0691922	CART
AC093525.6	CART	AC093525.6	0.0081562	0.998631	1	pseudobulk	edgeR	LRT	0.115741	0.0563698	0	0	0.261917	0.389105	0.138384	0.162173	0	0.775194	0.0489476	0.331618	0	0.775194	0.275639	0.0887657	0	0.261917	0.0563698	CART
AC093525.7	PBMC	AC093525.7	-0.752608	0.414287	0.802422	pseudobulk	edgeR	LRT	0.144676	0.0563698	0	0	0.366684	0	0.0691922	0.12163	0	0.387597	0	0.127307	0	0.387597	0.0608149	0.0909889	0	0.366684	0.0563698	CART
AC093567.1	PBMC	AC093567.1	-0.974355	0.464076	0.833745	pseudobulk	edgeR	LRT	0	0.0563698	0	0	0.0523834	0	0	0.0101358	0	0	0	0.00253395	0	0.0101358	0	0.0155362	0	0.0563698	0	CART
AC093627.4	CART	AC093627.4	0.240854	0.769848	0.966053	pseudobulk	edgeR	LRT	0	0.0563698	0.508475	0	0.261917	0	0.121086	0.12163	0.33389	0.775194	0.342633	0.351325	0	0.775194	0.315052	0.159414	0	0.342633	0.121086	CART
AC093627.5	CART	AC093627.5	0.190531	0.698954	0.94275	pseudobulk	edgeR	LRT	0.289352	0.11274	0.338983	0	0.628601	0	0.242173	0.537198	0.33389	1.93798	0.342633	0.703542	0	1.93798	0.438091	0.278484	0	0.628601	0.289352	CART
AC093635.1	PBMC	AC093635.1	-0.117706	0.844824	0.992216	pseudobulk	edgeR	LRT	0.260417	0.450958	0.423729	0	0.733368	0	0.328663	0.780458	1.00167	5.03876	1.76211	1.56074	0	5.03876	0.602093	0.64817	0	1.76211	0.450958	CART
AC093668.3	PBMC	AC093668.3	-1.75462	0.123348	0.509753	pseudobulk	edgeR	LRT	0.173611	0	0.0847458	0.847458	0.104767	0	0.017298	0.0304075	0.33389	0	0	0.0287883	0	0.0847458	0.0152037	0.211003	0	0.847458	0.104767	CART
AC093673.1	PBMC	AC093673.1	-0.796003	0.028831	0.268139	pseudobulk	edgeR	LRT	2.40162	1.97294	2.71186	0	4.19068	0.389105	1.03788	1.48997	3.67279	5.42636	2.98581	2.50432	0.389105	5.42636	2.10091	2.3231	0	4.19068	2.40162	CART
AC093726.2	PBMC	AC093726.2	-0.593591	0.578671	0.888328	pseudobulk	edgeR	LRT	0	0	0	0	0.104767	0	0.103788	0.0506791	0	0.387597	0.0489476	0.109569	0	0.387597	0.0253395	0.0367861	0	0.104767	0	CART
AC093788.1	CART	AC093788.1	0.649694	0.416068	0.803987	pseudobulk	edgeR	LRT	0.0289352	0	0.169492	0	0.15715	0	0.0518941	0.152037	0.166945	0	0	0.0803822	0	0.169492	0.0760186	0.0578464	0	0.166945	0.0289352	CART
AC093799.1	PBMC	AC093799.1	0	1	1	pseudobulk	edgeR	LRT	0	0	0	0	0	0	0	0	0	0	0	0	0	0	0	0	0	0	0	CART
AC093827.4	CART	AC093827.4	0.200584	0.78672	0.972942	pseudobulk	edgeR	LRT	0.289352	0.225479	0.423729	0	0.15715	0.389105	0.0345961	0.192581	0.33389	0.387597	0.0978953	0.348253	0.192581	0.423729	0.388351	0.162623	0	0.33389	0.15715	CART
AC093901.1	CART	AC093901.1	0.369926	0.659729	0.923242	pseudobulk	edgeR	LRT	0.0289352	0	0	0	0.15715	0	0.0345961	0.0912224	0	0.775194	0.0978953	0.216604	0	0.775194	0.0456112	0.045511	0	0.15715	0.0289352	CART
AC095055.1	CART	AC095055.1	0.0949499	0.813609	0.98023	pseudobulk	edgeR	LRT	2.19907	1.07103	2.71186	0	0.995285	0	0.934094	2.24002	1.5025	3.87597	1.17474	2.20696	0	3.87597	2.47594	1.12525	0	2.19907	1.07103	CART
AC096564.1	CART	AC096564.1	1.94425	0.163108	0.576493	pseudobulk	edgeR	LRT	0	0.0563698	0.338983	0	0	0	0.017298	0.0101358	0	0	0	0.0872797	0	0.338983	0.00506791	0.010524	0	0.0563698	0	CART
AC096564.2	PBMC	AC096564.2	-0.399276	0.681775	0.934364	pseudobulk	edgeR	LRT	0.0578704	0	0.0847458	0	0	0	0.017298	0.0304075	0	0	0.146843	0.0287883	0	0.0847458	0.0152037	0.0317159	0	0.146843	0	CART
AC096586.1	PBMC	AC096586.1	-0.330078	0.642977	0.916071	pseudobulk	edgeR	LRT	0.202546	0	0.169492	0	0.366684	0	0.0864902	0.162173	0	0.387597	0.0978953	0.179815	0	0.387597	0.165832	0.107659	0	0.366684	0.0864902	CART
AC096586.2	CART	AC096586.2	0.380686	0.7199	0.949422	pseudobulk	edgeR	LRT	0.0289352	0.0563698	0	0	0	0	0	0.0405433	0	0	0	0.0101358	0	0.0405433	0	0.0121864	0	0.0563698	0	CART
AC096631.1	PBMC	AC096631.1	0	1	1	pseudobulk	edgeR	LRT	0	0	0	0	0	0	0	0	0	0	0	0	0	0	0	0	0	0	0	CART
AC096642.1	PBMC	AC096642.1	-0.648058	0.539125	0.869558	pseudobulk	edgeR	LRT	0.231481	0	0	0	0.471451	0	0.138384	0.222988	0	0.387597	0	0.152646	0	0.387597	0.111494	0.120188	0	0.471451	0	CART
AC096677.1	CART	AC096677.1	0.960013	0.0721201	0.418704	pseudobulk	edgeR	LRT	0.231481	0.225479	0.932203	0	0.15715	0	0.121086	0.506791	0.33389	0.775194	0.195791	0.553547	0	0.932203	0.640992	0.180697	0	0.33389	0.195791	CART
AC096711.2	CART	AC096711.2	0.146479	0.934796	1	pseudobulk	edgeR	LRT	0	0	0	0	0	0	0.0345961	0.0202716	0.166945	0.775194	0.0978953	0.198866	0	0.775194	0.0101358	0.0427766	0	0.166945	0	CART
AC096719.1	PBMC	AC096719.1	0	1	1	pseudobulk	edgeR	LRT	0	0	0	0	0	0	0	0	0	0	0	0	0	0	0	0	0	0	0	CART
AC096751.2	PBMC	AC096751.2	-1.8738	0.159087	0.570401	pseudobulk	edgeR	LRT	0.0578704	0.11274	0	0	0.0523834	0	0	0	0.166945	0.387597	0	0.0968992	0	0.387597	0	0.0557055	0	0.166945	0.0523834	CART
AC096887.1	PBMC	AC096887.1	-0.021645	0.968087	1	pseudobulk	edgeR	LRT	0.115741	0.11274	0.169492	0	0.104767	0	0.0691922	0.141901	0.166945	0.775194	0.146843	0.271647	0	0.775194	0.155697	0.102318	0	0.166945	0.11274	CART
AC096992.2	PBMC	AC096992.2	-0.115194	0.822277	0.983422	pseudobulk	edgeR	LRT	0.578704	0.450958	0.59322	0	1.46674	0	0.553537	1.14535	0.166945	1.93798	0.440529	0.919138	0	1.93798	0.869284	0.522487	0	1.46674	0.450958	CART
AC097103.2	CART	AC097103.2	0.762772	0.311673	0.721489	pseudobulk	edgeR	LRT	0.0578704	0.0563698	0	0	0.209534	0	0.0691922	0.334482	0	1.55039	0.293686	0.471217	0	1.55039	0.167241	0.0980931	0	0.293686	0.0578704	CART
AC097359.2	PBMC	AC097359.2	-0.18731	0.79739	0.976147	pseudobulk	edgeR	LRT	0.202546	0	0.0847458	0	0.15715	0	0.0518941	0.141901	0.166945	0.387597	0.0489476	0.153561	0	0.387597	0.113324	0.0896405	0	0.202546	0.0518941	CART
AC097376.2	CART	AC097376.2	0.639569	0.230083	0.652146	pseudobulk	edgeR	LRT	2.66204	2.76212	3.05085	0.847458	3.14301	4.66926	2.04117	3.69957	1.16861	6.20155	2.83896	4.40531	3.05085	6.20155	4.18442	2.20905	0.847458	3.14301	2.66204	CART
AC097461.1	CART	AC097461.1	0.391038	0.581947	0.890259	pseudobulk	edgeR	LRT	0.0868056	0.0563698	0	0	0.209534	0.389105	0.103788	0.253395	0.166945	0.387597	0.0489476	0.257524	0	0.389105	0.320496	0.0960557	0	0.209534	0.0868056	CART
AC097468.3	CART	AC097468.3	0.153856	0.863793	0.995897	pseudobulk	edgeR	LRT	0.0289352	0	0.0847458	0	0.209534	0	0.0691922	0.131766	0	0	0	0.0541279	0	0.131766	0.0423729	0.0439516	0	0.209534	0	CART
AC097478.1	PBMC	AC097478.1	-1.36012	0.225659	0.646284	pseudobulk	edgeR	LRT	0.0289352	0	0	0	0	0	0	0	0	0	0	0	0	0	0	0.0041336	0	0.0289352	0	CART
AC097534.1	PBMC	AC097534.1	-1.34679	0.208766	0.639792	pseudobulk	edgeR	LRT	0.0289352	0	0	0	0.104767	0	0.017298	0.0202716	0	0	0.0489476	0.00506791	0	0.0202716	0	0.028564	0	0.104767	0.017298	CART
AC097534.2	PBMC	AC097534.2	-1.25891	0.00460101	0.0949202	pseudobulk	edgeR	LRT	1.44676	2.25479	1.61017	0	3.82399	0.389105	1.00329	1.02372	1.5025	1.93798	1.95791	1.24024	0.389105	1.93798	1.31694	1.71275	0	3.82399	1.5025	CART
AC097641.2	PBMC	AC097641.2	-0.172921	0.837818	0.989065	pseudobulk	edgeR	LRT	0.0578704	0	0.0847458	0	0.104767	0	0.0345961	0.0304075	0	0.387597	0	0.125688	0	0.387597	0.0575766	0.0281762	0	0.104767	0	CART
AC097662.1	PBMC	AC097662.1	-0.888852	0.492983	0.847169	pseudobulk	edgeR	LRT	0	0	0	0	0.0523834	0	0.017298	0.0101358	0	0	0	0.00253395	0	0.0101358	0	0.0099545	0	0.0523834	0	CART
AC098483.1	PBMC	AC098483.1	0	1	1	pseudobulk	edgeR	LRT	0	0	0	0	0	0	0	0	0	0	0	0	0	0	0	0	0	0	0	CART
AC098484.2	CART	AC098484.2	0.453253	0.602339	0.899441	pseudobulk	edgeR	LRT	0.0289352	0	0.169492	0	0.15715	0	0.017298	0.0709507	0	0.387597	0.0978953	0.15701	0	0.387597	0.120221	0.0430398	0	0.15715	0.017298	CART
AC098487.1	CART	AC098487.1	0.752261	0.100018	0.464296	pseudobulk	edgeR	LRT	0.578704	0.450958	1.18644	0	0.733368	0	0.432451	0.912224	0.33389	5.42636	0.685267	1.88126	0	5.42636	1.04933	0.459234	0	0.733368	0.450958	CART
AC098613.1	CART	AC098613.1	1.39347	0.168096	0.584354	pseudobulk	edgeR	LRT	0.0289352	0.11274	0.423729	0	0	0	0.017298	0.0608149	0	0.387597	0.146843	0.218035	0	0.423729	0.224206	0.043688	0	0.146843	0.017298	CART
AC098614.4	CART	AC098614.4	2.41705	0.0285522	0.266936	pseudobulk	edgeR	LRT	0	0	0.0847458	0	0.0523834	0	0	0.0709507	0	0.387597	0	0.135823	0	0.387597	0.0778483	0.00748335	0	0.0523834	0	CART
AC098818.2	PBMC	AC098818.2	-0.315671	0.67612	0.931179	pseudobulk	edgeR	LRT	0.115741	0	0.254237	0	0.261917	0	0.0691922	0.101358	0.500835	1.16279	0.391581	0.379597	0	1.16279	0.177798	0.191324	0	0.500835	0.115741	CART
AC098850.3	PBMC	AC098850.3	-0.838818	0.276135	0.695617	pseudobulk	edgeR	LRT	0.260417	0.0563698	0.169492	0	1.41435	0	0.311365	0.628421	2.33723	2.32558	0.440529	0.780873	0	2.32558	0.398956	0.688609	0	2.33723	0.311365	CART
AC099062.1	CART	AC099062.1	0.229296	0.94824	1	pseudobulk	edgeR	LRT	0	0	0	0	0	0	0.017298	0	0	0.387597	0	0.0968992	0	0.387597	0	0.00247115	0	0.017298	0	CART
AC099063.4	CART	AC099063.4	0.30773	0.476842	0.840599	pseudobulk	edgeR	LRT	0.78125	0.958286	2.28814	0	2.14772	0	0.432451	1.55078	0.33389	4.26357	1.66422	2.02562	0	4.26357	1.91946	0.902545	0	2.14772	0.78125	CART
AC099489.1	PBMC	AC099489.1	-2.43218	0.00203649	0.0577555	pseudobulk	edgeR	LRT	0.144676	0.0563698	0	0.847458	0.471451	0	0.0864902	0.0608149	0.166945	0	0.195791	0.0152037	0	0.0608149	0	0.281311	0.0563698	0.847458	0.166945	CART
AC099508.1	CART	AC099508.1	2.71875	0.0345796	0.291721	pseudobulk	edgeR	LRT	0	0	0	0	0	0	0	0.0506791	0	0	0	0.0126698	0	0.0506791	0	0	0	0	0	CART
AC099518.4	CART	AC099518.4	0.203051	0.826125	0.985401	pseudobulk	edgeR	LRT	0.0289352	0	0.0847458	0	0	0	0.0345961	0.0608149	0	0	0.0978953	0.0363902	0	0.0847458	0.0304075	0.0230609	0	0.0978953	0	CART
AC099522.2	CART	AC099522.2	0.823132	0.133023	0.526165	pseudobulk	edgeR	LRT	0.347222	0.11274	0.59322	0	0.104767	0	0.294067	0.891952	0.166945	1.93798	0.440529	0.855789	0	1.93798	0.742586	0.209467	0	0.440529	0.166945	CART
AC099568.2	CART	AC099568.2	0.752185	0.14216	0.546175	pseudobulk	edgeR	LRT	0.231481	0.11274	0.338983	0	0.209534	0	0.17298	0.668964	0.33389	2.32558	0.489476	0.833382	0	2.32558	0.503974	0.221443	0	0.489476	0.209534	CART
AC099778.1	PBMC	AC099778.1	-0.265284	0.590691	0.894414	pseudobulk	edgeR	LRT	0.520833	0.281849	0.847458	0	0.995285	0	0.224875	0.739915	1.16861	2.71318	1.51738	1.07514	0	2.71318	0.793686	0.67269	0	1.51738	0.520833	CART
AC099791.2	PBMC	AC099791.2	-0.261634	0.733858	0.953506	pseudobulk	edgeR	LRT	0.202546	0	0.0847458	0	1.10005	0	0.17298	0.6791	0.166945	0.775194	0.538424	0.38476	0	0.775194	0.381923	0.311564	0	1.10005	0.17298	CART
AC099850.1	CART	AC099850.1	1.01685	0.097699	0.460354	pseudobulk	edgeR	LRT	0.173611	0.0563698	0.423729	0	0.104767	0	0.0691922	0.253395	0.166945	1.93798	0.244738	0.653777	0	1.93798	0.338562	0.116518	0	0.244738	0.104767	CART
AC100786.1	PBMC	AC100786.1	-0.776701	0.181994	0.603805	pseudobulk	edgeR	LRT	0.202546	0.281849	0.0847458	0	0.209534	0.389105	0.190278	0.192581	0.166945	0.775194	0.293686	0.360406	0.0847458	0.775194	0.290843	0.19212	0	0.293686	0.202546	CART
AC100793.2	CART	AC100793.2	0.341224	0.652304	0.919398	pseudobulk	edgeR	LRT	0.0868056	0	0	0	0.209534	0	0.0345961	0.192581	0	0.387597	0.0978953	0.145044	0	0.387597	0.0962903	0.0612615	0	0.209534	0.0345961	CART
AC100801.1	PBMC	AC100801.1	0	1	1	pseudobulk	edgeR	LRT	0	0	0	0	0	0	0	0	0	0	0	0	0	0	0	0	0	0	0	CART
AC100810.1	CART	AC100810.1	0.14045	0.693275	0.940221	pseudobulk	edgeR	LRT	2.43056	1.74746	4.0678	0	2.82871	0	2.81958	5.48348	2.50417	7.75194	2.25159	4.3258	0	7.75194	4.77564	2.08315	0	2.82871	2.43056	CART
AC100812.1	PBMC	AC100812.1	-1.00363	0.279203	0.697478	pseudobulk	edgeR	LRT	0.231481	0	0.0847458	0	0.261917	0	0.0691922	0.131766	0.33389	0	0	0.0541279	0	0.131766	0.0423729	0.128069	0	0.33389	0.0691922	CART
AC100814.1	PBMC	AC100814.1	-0.329313	0.74068	0.956092	pseudobulk	edgeR	LRT	0.0289352	0.225479	0.169492	0	0.104767	0	0.0518941	0.0810866	0	0	0	0.0626445	0	0.169492	0.0405433	0.0587251	0	0.225479	0.0289352	CART
AC100821.2	CART	AC100821.2	0.101183	0.93988	1	pseudobulk	edgeR	LRT	0.0868056	0	0	0	0.0523834	0	0.017298	0.0405433	0	0.775194	0.0489476	0.203934	0	0.775194	0.0202716	0.0293478	0	0.0868056	0.017298	CART
AC100830.3	CART	AC100830.3	0.312574	0.75787	0.962375	pseudobulk	edgeR	LRT	0	0	0	0	0.104767	0	0.017298	0.0506791	0	0.387597	0.0489476	0.109569	0	0.387597	0.0253395	0.0244304	0	0.104767	0	CART
AC100847.1	CART	AC100847.1	1.76842	0.149012	0.553832	pseudobulk	edgeR	LRT	0	0	0	0	0	0	0	0.0202716	0	0	0	0.00506791	0	0.0202716	0	0	0	0	0	CART
AC102953.2	CART	AC102953.2	1.26203	0.248624	0.66937	pseudobulk	edgeR	LRT	0.115741	0	0.338983	0.847458	0.15715	0.389105	0	0.12163	0	0	0	0.212429	0	0.389105	0.230306	0.16005	0	0.847458	0	CART
AC103563.7	PBMC	AC103563.7	0	1	1	pseudobulk	edgeR	LRT	0	0	0	0	0	0	0	0	0	0	0	0	0	0	0	0	0	0	0	CART
AC103591.3	CART	AC103591.3	0.364152	0.330995	0.73922	pseudobulk	edgeR	LRT	4.05093	6.25705	9.83051	2.54237	2.93347	1.55642	3.5634	6.98358	7.34558	31.7829	7.09741	12.5384	1.55642	31.7829	8.40704	4.82717	2.54237	7.34558	4.05093	CART
AC103691.1	PBMC	AC103691.1	-0.0142997	0.975309	1	pseudobulk	edgeR	LRT	1.30208	1.07103	1.10169	0	1.83342	0.77821	1.67791	4.00365	2.33723	2.71318	1.41948	2.14918	0.77821	4.00365	1.90744	1.37731	0	2.33723	1.41948	CART
AC103691.2	CART	AC103691.2	0.131374	0.895727	1	pseudobulk	edgeR	LRT	0.0289352	0	0	0	0.0523834	0	0	0.0304075	0	0	0	0.00760186	0	0.0304075	0	0.0116169	0	0.0523834	0	CART
AC103702.2	PBMC	AC103702.2	-1.45428	0.00837275	0.139728	pseudobulk	edgeR	LRT	5.78704	1.74746	0.508475	0.847458	12.2053	0	4.4283	6.86195	5.17529	5.42636	8.66373	3.1992	0	6.86195	2.96742	5.55066	0.847458	12.2053	5.17529	CART
AC103706.1	PBMC	AC103706.1	-0.856025	0.0800764	0.436832	pseudobulk	edgeR	LRT	3.09606	1.97294	2.79661	0.847458	4.71451	0.389105	0.570835	1.77377	1.66945	1.93798	1.66422	1.72437	0.389105	2.79661	1.85588	2.0765	0.570835	4.71451	1.66945	CART
AC103724.3	PBMC	AC103724.3	-0.763696	0.309373	0.718461	pseudobulk	edgeR	LRT	0.173611	0	0.0847458	0	0.104767	0	0.0691922	0.131766	0.33389	0.775194	0.489476	0.247926	0	0.775194	0.108256	0.167277	0	0.489476	0.104767	CART
[truncated: 15,024 more rows]

## Sheet: DPE CAR+ prod vs circFig2
X	cell_type	gene	avg_logFC	p_val	p_val_adj	de_family	de_method	de_type	pct_Patient.1.Peak.CAR.T	pct_Patient.1.Product	pct_Patient.2.Product	pct_Patient.2.Day.24.CART	pct_Patient.3.Peak.CAR.T	pct_Patient.3.Product	pct_Patient.4.Peak.CAR.T	pct_Patient.4.Product	CAR19.circulating_pct_mean	CAR19.circulating_pct_min	CAR19.circulating_pct_max	CAR19.circulating_pct_median	CAR19.product_pct_mean	CAR19.product_pct_min	CAR19.product_pct_max	CAR19.product_pct_median	group
[truncated: 16 more rows]

[truncated: 7 more sheets: DGE CAR+ prod vs circFig2, DPE CAR- pre vs postFig2, DGE CAR- pre vs postFig2, CYTOF post CAR+ vs CAR-Fig5, Good CYTOF peak CAR+ vs CAR-Fig, Good CYTOF late CAR+ vs CAR-Fig, Good CYTOF G2 CAR+ vs CAR-Fig2]
