# Supplementary material for: CAR+ and CAR− T cells share a differentiation trajectory into an NK-like subset after CD19 CAR T cell infusion in patients with B cell malignancies
Source: Nat Commun. 2023 Nov 27;14:7767. doi: 10.1038/s41467-023-43656-7 (PMC10682404; doi:10.1038/s41467-023-43656-7)
Supplement: Supplementary file 5 — Supplementary Data 2 [file 41467_2023_43656_MOESM5_ESM.xlsx]

## Sheet: GSEA_FIgS2D
pathway	pval	padj	ES	NES	nMoreExtreme	size	cluster	patient	time	type
CD8..GDTcells	0.000198728	0.000622598	0.740326	2.95879	0	14	C1	Patient 7	Day 24	CAR+
CD8..GDTcells	0.000129517	0.00064347	-0.775492	-2.36267	0	15	C6	Patient 8	Preinfusion	CAR-
CD8..GDTcells	0.000145497	0.000663075	-0.806065	-2.54493	0	15	C6	Patient 7	Preinfusion	CAR-
CD8..GDTcells	0.000153539	0.00067619	-0.856115	-2.28429	0	8	C6	Patient 8	Day 21	CAR-
CD8..GDTcells	0.000193573	0.000693674	-0.849138	-2.08059	0	6	C6	Patient 2	Day 31	CAR-
CD8..GDTcells	0.000175469	0.000755028	0.885869	2.72641	0	9	C1	Patient 8	Product	CAR+
CD8..GDTcells	0.00021245	0.000755372	0.758149	2.64505	0	11	C0	Patient 7	Day 24	CAR+
CD8..GDTcells	0.000166003	0.000781914	0.837623	2.51189	0	9	C1	Patient 7	Product	CAR+
CD8..GDTcells	0.000168776	0.000788597	-0.782222	-2.74504	0	15	C6	Patient 7	Day 24	CAR-
CD8..GDTcells	0.000237982	0.000814099	-0.915749	-2.20123	0	6	C6	Patient 1	Day 13	CAR-
CD8..GDTcells	0.000209556	0.000910153	0.637877	2.51277	0	15	C1	Patient 1	Product	CAR+
CD8..GDTcells	0.000122041	0.00105232	-0.662166	-2.18254	0	19	C5	Patient 1	Day 13	CAR+
CD8..GDTcells	0.000163693	0.00114205	-0.838313	-2.69504	0	15	C5	Patient 7	Day 24	CAR+
CD8..GDTcells	0.000187582	0.00125483	-0.694611	-2.26508	0	18	C5	Patient 1	Day 7	CAR-
CD8..GDTcells	0.000498256	0.00131797	-0.66567	-2.21867	2	11	C6	Patient 7	Day 24	CAR+
CD8..GDTcells	0.00031348	0.00147427	0.736276	3.00648	0	14	C1	Patient 8	Preinfusion	CAR-
CD8..GDTcells	0.000390016	0.00148206	-0.870968	-2.03336	1	5	C6	Patient 2	Preinfusion	CAR-
CD8..GDTcells	0.000445633	0.00160436	0.680672	2.94336	0	15	C1	Patient 1	Preinfusion	CAR-
CD8..GDTcells	0.000372162	0.00201284	0.626579	2.51032	0	13	C1	Patient 7	Preinfusion	CAR-
CD8..GDTcells	0.00103279	0.00251743	0.595431	2.27652	3	16	C0	Patient 1	Product	CAR+
CD8..GDTcells	0.000846203	0.00263263	0.644304	2.26862	3	12	C1	Patient 2	Product	CAR+
CD8..GDTcells	0.00073692	0.00331614	0.537929	2.4471	1	19	C1	Patient 8	Day 8	CAR+
CD8..GDTcells	0.000489077	0.0033483	-0.637292	-2.23819	2	16	C5	Patient 2	Day 31	CAR-
CD8..GDTcells	0.000251699	0.00380068	-0.826176	-2.64926	0	9	C5	Patient 1	Day 13	CAR-
CD8..GDTcells	0.000437158	0.00444011	-0.708211	-2.35608	1	11	C5	Patient 7	Day 24	CAR-
CD8..GDTcells	0.000551978	0.00447715	-0.853718	-2.00365	2	5	C5	Patient 1	Preinfusion	CAR-
CD8..GDTcells	0.0019044	0.00516908	0.623581	2.1288	9	15	C0	Patient 8	Product	CAR+
CD8..GDTcells	0.00119945	0.00559744	-0.792308	-1.98733	6	6	C6	Patient 8	Product	CAR+
CD8..GDTcells	0.00128008	0.00656042	0.584629	2.13298	4	12	C1	Patient 7	Day 24	CAR-
CD8..GDTcells	0.00301205	0.00721306	-0.457239	-2.05532	5	17	C4	Patient 8	Day 8	CAR+
CD8..GDTcells	0.000694565	0.00729293	-0.97377	-1.62692	3	2	C3	Patient 8	Product	CAR+
CD8..GDTcells	0.00280407	0.00733371	-0.784546	-1.87517	15	6	C6	Patient 1	Day 7	CAR-
CD8..GDTcells	0.000962094	0.0103425	-0.643807	-2.24338	4	11	C5	Patient 8	Day 21	CAR-
CD8..GDTcells	0.00329102	0.0127984	-0.725994	-1.97031	13	7	C2	Patient 8	Preinfusion	CAR-
CD8..GDTcells	0.0035878	0.0143512	0.518797	2.04589	17	14	C2	Patient 7	Day 24	CAR+
CD8..GDTcells	0.00255443	0.0176845	-0.607421	-1.84113	20	17	C5	Patient 8	Day 8	CAR-
CD8..GDTcells	0.00772259	0.0186968	0.727484	1.75357	50	8	C0	Patient 2	Product	CAR+
CD8..GDTcells	0.00543601	0.0217441	0.521802	1.93032	23	12	C1	Patient 1	Day 7	CAR-
CD8..GDTcells	0.00625674	0.0233206	0.630005	1.99883	28	9	C0	Patient 8	Day 21	CAR-
CD8..GDTcells	0.0127389	0.0252988	-0.431443	-1.82387	25	14	C4	Patient 8	Day 8	CAR-
CD8..GDTcells	0.0106411	0.0269829	0.549363	1.88221	39	9	C2	Patient 7	Product	CAR+
CD8..GDTcells	0.00723075	0.0275457	0.649372	1.80319	56	10	C4	Patient 7	Preinfusion	CAR-
CD8..GDTcells	0.0129155	0.0316091	0.707353	1.80214	67	7	C0	Patient 7	Product	CAR+
CD8..GDTcells	0.0100601	0.0335337	0.642194	1.76762	81	11	C0	Patient 7	Day 24	CAR-
CD8..GDTcells	0.0122942	0.0355836	0.541176	1.70236	108	17	C4	Patient 8	Preinfusion	CAR-
CD8..GDTcells	0.0195779	0.0371479	0.624151	1.64745	153	8	C4	Patient 7	Day 24	CAR-
CD8..GDTcells	0.0136344	0.0386473	-0.782373	-1.63505	92	4	C3	Patient 1	Product	CAR+
CD8..GDTcells	0.0276923	0.0415385	-0.383207	-1.68228	53	14	C4	Patient 8	Day 21	CAR-
CD8..GDTcells	0.0148578	0.0415519	0.653831	1.70373	104	7	C0	Patient 1	Day 13	CAR-
CD8..GDTcells	0.0231837	0.0443492	0.65492	1.6357	171	7	C4	Patient 1	Day 13	CAR+
CD8..GDTcells	0.020735	0.0449258	-0.815056	-1.55697	122	3	C6	Patient 1	Product	CAR+
CD8..GDTcells	0.00484211	0.0449786	-0.891892	-1.80611	22	3	C5	Patient 2	Product	CAR+
CD8.cytotoxic	0.000143678	0.00057257	-0.88232	-2.86811	0	15	C6	Patient 1	Preinfusion	CAR-
CD8.cytotoxic	0.000199481	0.000622598	0.760715	2.74487	0	11	C1	Patient 7	Day 24	CAR+
CD8.cytotoxic	0.000126199	0.00064347	-0.836855	-2.63433	0	17	C6	Patient 8	Preinfusion	CAR-
CD8.cytotoxic	0.000145497	0.000663075	-0.81842	-2.58394	0	15	C6	Patient 7	Preinfusion	CAR-
CD8.cytotoxic	0.000150761	0.00067619	-0.859206	-2.38735	0	9	C6	Patient 8	Day 21	CAR-
CD8.cytotoxic	0.000188537	0.000693674	-0.881172	-2.38342	0	8	C6	Patient 2	Day 31	CAR-
CD8.cytotoxic	0.000191608	0.000745273	0.812535	2.58217	0	12	C0	Patient 8	Product	CAR+
CD8.cytotoxic	0.000170184	0.000755028	0.7816	2.68803	0	12	C1	Patient 8	Product	CAR+
CD8.cytotoxic	0.00021245	0.000755372	0.785084	2.73902	0	11	C0	Patient 7	Day 24	CAR+
CD8.cytotoxic	0.000157505	0.000781914	0.727884	2.48158	0	13	C1	Patient 7	Product	CAR+
CD8.cytotoxic	0.000170707	0.000788597	-0.81788	-2.79064	0	14	C6	Patient 7	Day 24	CAR-
CD8.cytotoxic	0.000234962	0.000814099	-0.980645	-2.48302	0	7	C6	Patient 1	Day 13	CAR-
CD8.cytotoxic	0.000168435	0.000832721	-0.880531	-2.42949	0	9	C6	Patient 1	Day 7	CAR-
CD8.cytotoxic	0.000192938	0.000855034	-0.885246	-2.1979	0	6	C6	Patient 2	Preinfusion	CAR-
CD8.cytotoxic	0.000244978	0.00087038	0.930305	3.00415	0	10	C0	Patient 1	Product	CAR+
CD8.cytotoxic	0.000211104	0.000910153	0.825994	3.07014	0	13	C1	Patient 1	Product	CAR+
CD8.cytotoxic	0.000328569	0.000962238	-0.692709	-2.38792	1	12	C6	Patient 7	Day 24	CAR+
CD8.cytotoxic	0.000206271	0.0011048	0.836066	2.53979	0	8	C1	Patient 2	Product	CAR+
CD8.cytotoxic	0.000372024	0.00145266	-0.733377	-3.07455	0	14	C4	Patient 1	Day 7	CAR-
CD8.cytotoxic	0.000308452	0.00147427	0.836078	3.31495	0	13	C1	Patient 8	Preinfusion	CAR-
CD8.cytotoxic	0.000461255	0.00160436	0.864459	3.84545	0	16	C1	Patient 1	Preinfusion	CAR-
CD8.cytotoxic	0.000285307	0.00160542	0.902314	2.37797	0	5	C2	Patient 1	Product	CAR+
CD8.cytotoxic	0.000184536	0.00172707	0.825664	2.28198	0	9	C0	Patient 7	Product	CAR+
CD8.cytotoxic	0.00017059	0.00173611	-0.820441	-2.16506	0	7	C6	Patient 8	Product	CAR+
CD8.cytotoxic	0.000309406	0.00173743	0.732877	2.93314	0	12	C1	Patient 1	Day 13	CAR+
CD8.cytotoxic	0.000463392	0.00187291	-0.829649	-3.36514	0	12	C4	Patient 8	Day 21	CAR-
CD8.cytotoxic	0.000244499	0.00198477	0.875	2.44555	0	6	C2	Patient 8	Product	CAR+
CD8.cytotoxic	0.000372162	0.00201284	0.87976	3.52466	0	13	C1	Patient 7	Preinfusion	CAR-
CD8.cytotoxic	0.000459982	0.00220307	-0.737038	-3.15469	0	15	C4	Patient 8	Day 8	CAR+
CD8.cytotoxic	0.00035524	0.00228368	0.631319	2.74946	0	17	C1	Patient 8	Day 8	CAR+
CD8.cytotoxic	0.000353482	0.00245991	-0.813406	-2.5477	0	7	C4	Patient 8	Product	CAR+
CD8.cytotoxic	0.000432246	0.00253391	0.690386	2.28147	1	10	C0	Patient 8	Day 21	CAR-
CD8.cytotoxic	0.000361795	0.00273339	-0.88377	-2.57025	0	6	C4	Patient 1	Product	CAR+
CD8.cytotoxic	0.000442087	0.00278779	0.701679	2.35832	0	8	C1	Patient 2	Preinfusion	CAR-
CD8.cytotoxic	0.000423012	0.00281382	-0.786434	-2.98191	0	11	C4	Patient 8	Day 8	CAR-
CD8.cytotoxic	0.000351124	0.00288702	-0.927022	-2.68355	0	6	C4	Patient 7	Product	CAR+
CD8.cytotoxic	0.00062637	0.00295289	-0.858333	-2.28729	1	5	C4	Patient 2	Product	CAR+
CD8.cytotoxic	0.000491079	0.00313917	-0.64235	-2.06505	2	15	C5	Patient 7	Day 24	CAR+
CD8.cytotoxic	0.000442478	0.00316231	-0.510442	-2.33832	0	16	C4	Patient 1	Day 13	CAR-
CD8.cytotoxic	0.000470146	0.00329102	-0.821413	-2.22927	1	7	C2	Patient 8	Preinfusion	CAR-
CD8.cytotoxic	0.000386997	0.0033532	-0.817694	-2.59029	0	7	C4	Patient 1	Day 13	CAR+
CD8.cytotoxic	0.000677507	0.00338753	0.616348	2.21026	2	12	C1	Patient 8	Day 21	CAR-
CD8.cytotoxic	0.000563592	0.00341912	-0.685357	-2.16786	2	16	C5	Patient 1	Day 7	CAR-
CD8.cytotoxic	0.000249128	0.0037776	0.826757	2.37102	0	6	C2	Patient 7	Product	CAR+
CD8.cytotoxic	0.000396668	0.00444444	-0.846971	-2.50879	0	6	C4	Patient 7	Day 24	CAR-
CD8.cytotoxic	0.000929368	0.00464684	-0.657602	-2.23756	1	8	C4	Patient 2	Preinfusion	CAR-
CD8.cytotoxic	0.00139448	0.00642967	0.829357	1.93118	8	7	C0	Patient 2	Product	CAR+
CD8.cytotoxic	0.00123558	0.00696421	0.705397	1.98148	8	9	C0	Patient 1	Day 13	CAR-
CD8.cytotoxic	0.00157268	0.00740085	0.600633	2.14181	6	11	C1	Patient 1	Day 7	CAR-
CD8.cytotoxic	0.00407268	0.0120776	-0.668372	-2.04625	12	7	C4	Patient 7	Day 24	CAR+
CD8.cytotoxic	0.00682898	0.0151894	-0.613627	-2.02684	22	8	C4	Patient 2	Day 31	CAR-
CD8.cytotoxic	0.00435228	0.0187835	0.540089	1.97048	16	12	C1	Patient 7	Day 24	CAR-
CD8.cytotoxic	0.00460526	0.021572	-0.577345	-1.94785	27	14	C5	Patient 2	Day 31	CAR-
CD8.cytotoxic	0.00648379	0.0238876	0.671906	1.80011	51	10	C0	Patient 7	Day 24	CAR-
CD8.cytotoxic	0.0122035	0.0287467	-0.765138	-1.67703	70	4	C2	Patient 1	Preinfusion	CAR-
CD8.cytotoxic	0.0190492	0.0426965	-0.819279	-1.56504	112	3	C6	Patient 1	Product	CAR+
CD8.cytotoxic	0.0107373	0.0429492	0.691261	1.74423	74	6	C1	Patient 2	Day 24	CAR-
CD8.cytotoxic	0.0115782	0.0446586	-0.570147	-1.82827	45	9	C5	Patient 1	Day 13	CAR-
CD8.EM	0.00013598	0.00057257	-0.836351	-3.03921	0	22	C6	Patient 1	Preinfusion	CAR-
CD8.EM	0.0002002	0.000622598	0.706292	3.17551	0	19	C1	Patient 7	Day 24	CAR+
CD8.EM	0.000124069	0.00064347	-0.792238	-2.59662	0	20	C6	Patient 8	Preinfusion	CAR-
CD8.EM	0.000137287	0.000663075	-0.784464	-2.84757	0	25	C6	Patient 7	Preinfusion	CAR-
CD8.EM	0.000146092	0.00067619	-0.790065	-2.3495	0	11	C6	Patient 8	Day 21	CAR-
CD8.EM	0.000188537	0.000693674	-0.880898	-2.38268	0	8	C6	Patient 2	Day 31	CAR-
CD8.EM	0.000190259	0.000745273	0.734932	2.40413	0	13	C0	Patient 8	Product	CAR+
CD8.EM	0.000211685	0.000755372	0.811208	3.27195	0	16	C0	Patient 7	Day 24	CAR+
CD8.EM	0.000158604	0.000781914	0.797872	2.65213	0	12	C1	Patient 7	Product	CAR+
CD8.EM	0.00016197	0.000788597	-0.657724	-2.70657	0	24	C6	Patient 7	Day 24	CAR-
CD8.EM	0.000234962	0.000814099	-0.948387	-2.40134	0	7	C6	Patient 1	Day 13	CAR-
CD8.EM	0.000248324	0.00087038	0.86995	2.91775	0	11	C0	Patient 1	Product	CAR+
CD8.EM	0.000210482	0.000910153	0.77413	2.96408	0	14	C1	Patient 1	Product	CAR+
CD8.EM	0.000116266	0.00105232	-0.587557	-2.11374	0	27	C5	Patient 1	Day 13	CAR+
CD8.EM	0.000340368	0.00110173	0.668381	2.29866	1	12	C1	Patient 8	Product	CAR+
CD8.EM	0.000206271	0.0011048	0.836066	2.53979	0	8	C1	Patient 2	Product	CAR+
CD8.EM	0.000155183	0.00114205	-0.609367	-2.3492	0	28	C5	Patient 7	Day 24	CAR+
CD8.EM	0.000185151	0.00125483	-0.657863	-2.37247	0	27	C5	Patient 1	Day 7	CAR-
CD8.EM	0.000201167	0.00127885	0.577763	2.4576	0	17	C2	Patient 7	Day 24	CAR+
CD8.EM	0.000152555	0.00139411	-0.639499	-2.61825	0	26	C5	Patient 2	Day 31	CAR-
CD8.EM	0.000334896	0.00147427	0.799468	3.7092	0	19	C1	Patient 8	Preinfusion	CAR-
CD8.EM	0.000390016	0.00148206	-0.870968	-2.03336	1	5	C6	Patient 2	Preinfusion	CAR-
CD8.EM	0.000430849	0.00153607	-0.59644	-2.9192	0	20	C4	Patient 1	Day 7	CAR-
CD8.EM	0.000461255	0.00160436	0.885383	3.93853	0	16	C1	Patient 1	Preinfusion	CAR-
CD8.EM	0.000356761	0.00160542	0.713001	2.70741	0	11	C2	Patient 1	Product	CAR+
CD8.EM	0.000371471	0.00176193	0.843132	2.25411	1	8	C0	Patient 7	Product	CAR+
CD8.EM	0.000152184	0.00180447	-0.611907	-2.17229	0	17	C5	Patient 7	Product	CAR+
CD8.EM	0.000255558	0.00198477	0.83815	2.80121	0	9	C2	Patient 8	Product	CAR+
CD8.EM	0.000399042	0.00201284	0.863995	3.68899	0	15	C1	Patient 7	Preinfusion	CAR-
CD8.EM	0.000674309	0.00209785	-0.679097	-3.44392	0	20	C4	Patient 8	Day 21	CAR-
CD8.EM	0.000386698	0.00232019	0.612314	3.00252	0	23	C1	Patient 8	Day 8	CAR+
CD8.EM	0.000467071	0.00245991	-0.730866	-2.94538	0	12	C4	Patient 8	Product	CAR+
CD8.EM	0.001115	0.00253973	-0.566374	-2.17751	6	16	C6	Patient 7	Day 24	CAR+
CD8.EM	0.000634518	0.0026246	-0.69652	-3.58476	0	24	C4	Patient 8	Day 8	CAR+
CD8.EM	0.000457457	0.00274474	-0.689357	-2.59421	0	10	C4	Patient 2	Product	CAR+
CD8.EM	0.000526039	0.00275429	-0.715177	-2.84113	0	11	C4	Patient 1	Product	CAR+
CD8.EM	0.00068306	0.00277019	0.55015	2.47994	1	16	C1	Patient 1	Day 13	CAR+
CD8.EM	0.000284495	0.00282305	0.609282	2.48635	0	14	C2	Patient 1	Day 13	CAR+
CD8.EM	0.000637349	0.0028513	-0.562778	-2.79383	0	20	C4	Patient 8	Day 8	CAR-
CD8.EM	0.000519481	0.00316231	-0.624868	-3.23217	0	21	C4	Patient 1	Day 13	CAR-
CD8.EM	0.000538358	0.0033958	0.540203	2.31201	1	18	C1	Patient 7	Day 24	CAR-
CD8.EM	0.000626566	0.00342523	0.628614	2.68235	0	13	C1	Patient 2	Preinfusion	CAR-
CD8.EM	0.000262743	0.00344243	0.762465	2.55685	0	9	C2	Patient 8	Day 8	CAR+
CD8.EM	0.000684463	0.00363621	-0.57169	-2.50434	0	13	C4	Patient 2	Preinfusion	CAR-
CD8.EM	0.000402253	0.00371394	-0.785269	-3.19912	0	13	C4	Patient 7	Day 24	CAR+
CD8.EM	0.000726744	0.0037429	-0.515091	-2.29097	1	15	C4	Patient 2	Day 31	CAR-
CD8.EM	0.000532056	0.0037776	0.734672	2.51711	1	9	C2	Patient 7	Product	CAR+
CD8.EM	0.00134748	0.00398386	-0.737982	-2.03618	7	9	C6	Patient 1	Day 7	CAR-
CD8.EM	0.000673401	0.00410917	-0.615606	-2.87038	0	15	C4	Patient 1	Day 13	CAR+
CD8.EM	0.00119945	0.00559744	-0.792308	-1.98733	6	6	C6	Patient 8	Product	CAR+
CD8.EM	0.00130976	0.0057013	-0.594456	-2.51341	1	12	C4	Patient 7	Day 24	CAR-
CD8.EM	0.00159363	0.00620675	-0.675069	-2.26208	3	8	C4	Patient 7	Product	CAR+
CD8.EM	0.00148912	0.0111684	-0.567728	-1.88413	12	25	C5	Patient 8	Day 8	CAR-
CD8.EM	0.00309745	0.0127542	-0.691698	-2.06894	12	9	C2	Patient 8	Preinfusion	CAR-
CD8.EM	0.00375891	0.0154779	0.72549	1.83304	28	8	C0	Patient 7	Day 24	CAR-
CD8.EM	0.0021488	0.018623	0.932271	1.9768	7	3	C3	Patient 1	Day 13	CAR+
CD8.EM	0.00401914	0.0265881	-0.443802	-2.00705	20	22	C5	Patient 8	Day 21	CAR-
CD8.EM	0.0108471	0.0446586	-0.481109	-1.84026	41	14	C5	Patient 1	Day 13	CAR-
CD8.EM	0.01396	0.0446719	0.390657	1.79981	59	20	C1	Patient 1	Day 7	CAR-
CD8.EM	0.0163218	0.0447073	0.436101	1.80082	70	17	C1	Patient 8	Day 21	CAR-
CD8.EM	0.0124422	0.0459403	0.833733	1.65431	77	3	C1	Patient 2	Day 24	CAR-
Cell.cycle	0.000200803	0.000622598	-0.695795	-2.69798	0	13	C1	Patient 7	Day 24	CAR+
Cell.cycle	0.000227687	0.000786554	-0.690962	-3.27403	0	29	C0	Patient 8	Product	CAR+
Cell.cycle	0.000239751	0.000832818	-0.743273	-2.65562	0	11	C1	Patient 8	Product	CAR+
Cell.cycle	0.000156274	0.00087038	-0.678651	-3.14161	0	38	C0	Patient 1	Product	CAR+
Cell.cycle	0.000190585	0.000910153	-0.717511	-3.18219	0	22	C1	Patient 1	Product	CAR+
Cell.cycle	0.00031903	0.000962238	-0.621274	-2.43801	1	17	C6	Patient 7	Day 24	CAR+
Cell.cycle	0.000198728	0.00127885	-0.708715	-2.91836	0	16	C2	Patient 7	Day 24	CAR+
Cell.cycle	0.000119318	0.00145266	0.699971	3.12639	0	38	C4	Patient 1	Day 7	CAR-
Cell.cycle	0.000140607	0.00147427	-0.624149	-2.57965	0	22	C1	Patient 8	Preinfusion	CAR-
Cell.cycle	0.000117467	0.00160436	-0.698921	-2.931	0	32	C1	Patient 1	Preinfusion	CAR-
Cell.cycle	0.000117385	0.00160542	-0.692232	-3.13952	0	39	C2	Patient 1	Product	CAR+
Cell.cycle	0.000156789	0.00173611	-0.68946	-2.2652	0	13	C6	Patient 8	Product	CAR+
Cell.cycle	0.000133351	0.00173743	-0.726993	-3.12907	0	26	C1	Patient 1	Day 13	CAR+
Cell.cycle	0.000172414	0.00175062	-0.650827	-2.31453	0	15	C0	Patient 1	Day 13	CAR+
Cell.cycle	0.000679902	0.00182724	-0.566637	-2.0591	4	22	C6	Patient 1	Preinfusion	CAR-
Cell.cycle	0.000107492	0.00187291	0.662123	2.78276	0	41	C4	Patient 8	Day 21	CAR-
Cell.cycle	0.000352051	0.00188599	-0.596728	-2.34212	1	18	C1	Patient 8	Day 21	CAR-
Cell.cycle	0.000103316	0.00194379	0.674751	2.56718	0	41	C4	Patient 8	Preinfusion	CAR-
Cell.cycle	0.000143637	0.00198477	-0.618726	-2.89058	0	32	C2	Patient 8	Product	CAR+
Cell.cycle	0.000120005	0.00201284	-0.692847	-2.95942	0	33	C1	Patient 7	Preinfusion	CAR-
Cell.cycle	0.000109397	0.00220307	0.838248	3.47279	0	47	C4	Patient 8	Day 8	CAR+
Cell.cycle	0.000124953	0.00228368	-0.674785	-3.21123	0	44	C1	Patient 8	Day 8	CAR+
Cell.cycle	0.000105798	0.00236878	-0.593026	-2.61988	0	39	C3	Patient 8	Day 8	CAR+
Cell.cycle	0.000106406	0.00245991	0.800437	3.2412	0	43	C4	Patient 8	Product	CAR+
Cell.cycle	0.000104998	0.00246154	0.701149	2.75892	0	40	C4	Patient 7	Preinfusion	CAR-
Cell.cycle	0.000101989	0.0025145	0.722309	2.86081	0	47	C4	Patient 2	Preinfusion	CAR-
Cell.cycle	0.000632244	0.00252898	-0.764821	-2.16197	2	7	C0	Patient 7	Product	CAR+
Cell.cycle	0.000102386	0.00256184	0.674449	2.56555	0	47	C4	Patient 1	Preinfusion	CAR-
Cell.cycle	0.000755572	0.00263263	-0.690829	-2.41515	3	13	C1	Patient 2	Product	CAR+
Cell.cycle	0.000103146	0.00273339	0.770942	3.06383	0	44	C4	Patient 1	Product	CAR+
Cell.cycle	0.00010784	0.00274474	0.711155	2.55686	0	31	C4	Patient 2	Product	CAR+
Cell.cycle	0.000103178	0.00278779	-0.694444	-2.792	0	46	C1	Patient 2	Preinfusion	CAR-
Cell.cycle	0.000108284	0.00281382	0.669082	2.77538	0	42	C4	Patient 8	Day 8	CAR-
Cell.cycle	0.000143823	0.00282305	-0.704582	-2.93633	0	24	C2	Patient 1	Day 13	CAR+
Cell.cycle	0.000105274	0.00288702	0.808031	3.29962	0	41	C4	Patient 7	Product	CAR+
Cell.cycle	0.000207641	0.002959	-0.817656	-2.46453	0	8	C5	Patient 8	Day 8	CAR+
Cell.cycle	0.000266028	0.00305932	-0.932455	-2.44741	0	6	C0	Patient 2	Product	CAR+
Cell.cycle	0.000105396	0.00315419	-0.646888	-2.66836	0	34	C3	Patient 1	Day 13	CAR+
Cell.cycle	0.000121699	0.00316231	0.724391	2.80386	0	24	C4	Patient 1	Day 13	CAR-
Cell.cycle	0.000121877	0.00326718	0.713827	3.36506	0	37	C4	Patient 2	Day 31	CAR-
Cell.cycle	0.000104123	0.00331207	-0.781765	-3.15344	0	39	C3	Patient 7	Product	CAR+
Cell.cycle	0.0013116	0.00334684	-0.562968	-2.15563	6	14	C0	Patient 7	Day 24	CAR+
Cell.cycle	0.000102934	0.00335114	-0.752578	-2.93299	0	41	C3	Patient 1	Product	CAR+
Cell.cycle	0.00010321	0.0033532	0.696693	2.85664	0	46	C4	Patient 1	Day 13	CAR+
Cell.cycle	0.000148456	0.00358566	-0.711585	-2.65439	0	14	C3	Patient 7	Day 24	CAR+
Cell.cycle	0.0001239	0.00361473	-0.68919	-2.47578	0	21	C6	Patient 1	Product	CAR+
Cell.cycle	0.000114797	0.00371394	0.701732	2.94557	0	35	C4	Patient 7	Day 24	CAR+
Cell.cycle	0.000138122	0.0037776	-0.675852	-3.22748	0	34	C2	Patient 7	Product	CAR+
Cell.cycle	0.000104493	0.00394539	-0.746274	-3.03637	0	42	C3	Patient 8	Product	CAR+
Cell.cycle	0.000102775	0.00431688	0.693767	2.77636	0	39	C4	Patient 7	Day 24	CAR-
Cell.cycle	0.000146327	0.00597341	-0.699758	-3.45581	0	37	C5	Patient 8	Product	CAR+
Cell.cycle	0.000140667	0.0062167	-0.618756	-2.85179	0	26	C5	Patient 1	Product	CAR+
Cell.cycle	0.00110051	0.00660308	-0.687117	-2.07724	5	9	C0	Patient 8	Day 8	CAR+
Cell.cycle	0.000628338	0.00667609	-0.599782	-2.29008	1	11	C1	Patient 8	Day 8	CAR-
Cell.cycle	0.000148677	0.0082141	-0.763739	-2.5924	0	14	C2	Patient 2	Product	CAR+
Cell.cycle	0.0012897	0.0104788	-0.684028	-2.04985	7	9	C2	Patient 8	Day 8	CAR+
Cell.cycle	0.00439917	0.0162075	-0.858696	-1.86809	18	4	C2	Patient 8	Preinfusion	CAR-
Cell.cycle	0.00284553	0.0175109	-0.63587	-1.97384	13	9	C2	Patient 7	Day 24	CAR-
Cell.cycle	0.0058216	0.0283318	-0.889216	-1.73132	30	3	C5	Patient 1	Preinfusion	CAR-
Cell.cycle	0.0169927	0.0323671	-0.515253	-1.71205	118	18	C6	Patient 7	Preinfusion	CAR-
Cell.cycle	0.0145264	0.0388934	-0.522098	-1.80621	74	14	C2	Patient 8	Day 21	CAR-
Cell.cycle	0.00983986	0.0497781	-0.601801	-1.84105	50	8	C5	Patient 8	Day 21	CAR-
Central_memory	0.000479731	0.00133639	0.736779	2.18686	1	8	C0	Patient 1	Product	CAR+
Central_memory	0.000335008	0.00160542	0.836364	2.89499	0	9	C2	Patient 1	Product	CAR+
Central_memory	0.000498504	0.00170322	-0.451002	-2.45464	0	26	C4	Patient 1	Day 7	CAR-
Central_memory	0.000255167	0.00198477	0.764368	2.41597	0	8	C2	Patient 8	Product	CAR+
Central_memory	0.000740741	0.00218239	-0.58125	-3.17231	0	23	C4	Patient 8	Day 21	CAR-
Central_memory	0.000568505	0.00275429	-0.593315	-2.45822	0	12	C4	Patient 1	Product	CAR+
Central_memory	0.000288184	0.00282305	0.642453	2.70243	0	15	C2	Patient 1	Day 13	CAR+
Central_memory	0.000999001	0.00358732	-0.589233	-2.46237	1	13	C4	Patient 8	Product	CAR+
Central_memory	0.000562114	0.00371394	-0.563768	-3.0138	0	23	C4	Patient 7	Day 24	CAR+
Central_memory	0.00127065	0.0038543	-0.339308	-2.26933	0	50	C4	Patient 8	Day 8	CAR+
Central_memory	0.000905797	0.0045856	-0.56862	-3.02865	0	20	C4	Patient 1	Day 13	CAR+
Central_memory	0.00135501	0.00479901	-0.370646	-2.49682	0	45	C4	Patient 8	Day 8	CAR-
Central_memory	0.000302939	0.00693107	0.650857	2.27042	1	16	C5	Patient 7	Preinfusion	CAR-
Central_memory	0.00159267	0.00749494	0.556433	2.12573	7	13	C2	Patient 7	Day 24	CAR+
Central_memory	0.00259403	0.00837165	0.686567	2.092	9	7	C2	Patient 7	Product	CAR+
Central_memory	0.00358423	0.0129928	-0.284957	-2.06309	0	44	C4	Patient 1	Preinfusion	CAR-
Central_memory	0.00835396	0.0225866	0.469186	1.87779	26	12	C1	Patient 1	Day 13	CAR+
Central_memory	0.0117878	0.0252463	-0.432749	-1.8297	17	12	C4	Patient 7	Day 24	CAR-
Central_memory	0.00691802	0.0253142	0.724852	1.96452	19	5	C3	Patient 1	Product	CAR+
Central_memory	0.00291616	0.0255521	0.456645	1.88461	23	29	C5	Patient 8	Preinfusion	CAR-
Central_memory	0.0132541	0.0338208	-0.497543	-1.87534	28	10	C4	Patient 7	Product	CAR+
Central_memory	0.0152236	0.0391464	0.290285	1.75674	31	41	C1	Patient 8	Day 8	CAR+
Central_memory	0.0230705	0.0416394	0.394941	1.73894	109	20	C0	Patient 7	Day 24	CAR+
Central_memory	0.0198082	0.0458418	0.568098	1.73684	94	8	C1	Patient 1	Product	CAR+
Central_memory	0.0231568	0.0470372	0.727453	1.71013	86	4	C6	Patient 1	Product	CAR+
Chemokines	0.000225581	0.00160436	0.994257	1.72604	0	2	C1	Patient 1	Preinfusion	CAR-
Effector_memory	0.000133333	0.00057257	-0.610912	-2.31247	0	25	C6	Patient 1	Preinfusion	CAR-
Effector_memory	0.0002002	0.000622598	0.552405	2.48363	0	19	C1	Patient 7	Day 24	CAR+
Effector_memory	0.000189143	0.000745273	0.729796	2.44687	0	14	C0	Patient 8	Product	CAR+
Effector_memory	0.000238949	0.000814099	-0.961783	-2.16337	0	5	C6	Patient 1	Day 13	CAR-
Effector_memory	0.000244978	0.00087038	0.790025	2.55115	0	10	C0	Patient 1	Product	CAR+
Effector_memory	0.000210482	0.000910153	0.70489	2.69896	0	14	C1	Patient 1	Product	CAR+
Effector_memory	0.000278784	0.00102212	-0.62525	-2.17454	1	21	C6	Patient 7	Preinfusion	CAR-
Effector_memory	0.000301523	0.00108274	-0.751537	-2.08819	1	9	C6	Patient 8	Day 21	CAR-
Effector_memory	0.000491159	0.00137186	-0.571529	-2.25244	2	21	C6	Patient 7	Day 24	CAR-
Effector_memory	0.000338066	0.00147427	0.673224	3.20963	0	20	C1	Patient 8	Preinfusion	CAR-
Effector_memory	0.000346981	0.00160542	0.739502	2.69215	0	10	C2	Patient 1	Product	CAR+
Effector_memory	0.000535619	0.00170709	-0.525245	-2.97405	0	29	C4	Patient 1	Day 7	CAR-
Effector_memory	0.000364964	0.0019003	0.566829	2.72734	0	19	C1	Patient 1	Day 13	CAR+
Effector_memory	0.000675447	0.00193824	0.628099	2.27379	3	14	C1	Patient 8	Product	CAR+
Effector_memory	0.000255558	0.00198477	0.744826	2.48931	0	9	C2	Patient 8	Product	CAR+
Effector_memory	0.000459559	0.00201695	0.68821	3.41409	0	21	C1	Patient 7	Preinfusion	CAR-
Effector_memory	0.000618812	0.00231023	0.721311	2.19119	2	8	C1	Patient 2	Product	CAR+
Effector_memory	0.000789889	0.00243043	0.527578	3.38332	0	39	C1	Patient 1	Preinfusion	CAR-
Effector_memory	0.0010142	0.00266227	-0.526732	-3.27296	0	32	C4	Patient 8	Day 21	CAR-
Effector_memory	0.000457457	0.00274474	-0.69962	-2.63283	0	10	C4	Patient 2	Product	CAR+
Effector_memory	0.000568505	0.00275429	-0.744063	-3.0828	0	12	C4	Patient 1	Product	CAR+
Effector_memory	0.00071582	0.0029763	-0.720111	-3.72943	0	21	C4	Patient 8	Product	CAR+
Effector_memory	0.000569152	0.00301316	0.486721	3.21726	0	56	C1	Patient 8	Day 8	CAR+
Effector_memory	0.000461467	0.00326718	-0.469427	-2.71959	0	27	C4	Patient 2	Day 31	CAR-
Effector_memory	0.00126582	0.00334539	0.482962	2.26142	5	24	C0	Patient 7	Day 24	CAR+
Effector_memory	0.000314169	0.00335114	0.946903	2.2949	0	4	C3	Patient 1	Product	CAR+
Effector_memory	0.000516529	0.00347483	-0.89022	-3.67685	0	12	C4	Patient 7	Product	CAR+
Effector_memory	0.000951626	0.0036479	0.67012	2.22748	5	12	C1	Patient 7	Product	CAR+
Effector_memory	0.000604595	0.00371394	-0.490953	-2.71646	0	25	C4	Patient 7	Day 24	CAR+
Effector_memory	0.000602228	0.00373382	0.8625	2.00291	3	5	C0	Patient 1	Day 13	CAR-
Effector_memory	0.000532056	0.0037776	0.723606	2.4792	1	9	C2	Patient 7	Product	CAR+
Effector_memory	0.00172084	0.00413002	-0.747613	-1.93249	8	7	C6	Patient 2	Day 31	CAR-
Effector_memory	0.0021555	0.00431101	-0.47291	-2.12697	13	25	C6	Patient 7	Day 24	CAR+
Effector_memory	0.00172592	0.00469451	-0.767038	-1.93913	9	7	C6	Patient 1	Day 7	CAR-
Effector_memory	0.00169779	0.0048281	-0.440686	-3.07953	0	61	C4	Patient 8	Day 8	CAR+
Effector_memory	0.00149477	0.00490336	-0.496649	-3.44843	0	48	C4	Patient 8	Day 8	CAR-
Effector_memory	0.00156006	0.0052308	-0.823515	-1.92257	7	5	C6	Patient 2	Preinfusion	CAR-
Effector_memory	0.00155844	0.00581818	-0.437948	-2.26532	2	21	C4	Patient 1	Day 13	CAR-
Effector_memory	0.00181159	0.00637996	-0.428253	-2.28101	1	20	C4	Patient 1	Day 13	CAR+
Effector_memory	0.00146795	0.00642967	0.879174	1.87436	8	5	C0	Patient 2	Product	CAR+
Effector_memory	0.00221443	0.00738144	0.728849	2.01441	11	9	C0	Patient 7	Product	CAR+
Effector_memory	0.00218288	0.0101868	0.686085	1.92558	17	12	C0	Patient 7	Day 24	CAR-
Effector_memory	0.00318254	0.0125627	0.534825	2.0491	13	14	C1	Patient 8	Day 21	CAR-
Effector_memory	0.00204858	0.0141528	0.841584	2.06588	6	4	C3	Patient 8	Product	CAR+
Effector_memory	0.00354296	0.0144444	0.751673	2.00945	15	6	C0	Patient 1	Day 13	CAR+
Effector_memory	0.00646552	0.0147783	-0.519296	-1.79185	53	24	C6	Patient 8	Preinfusion	CAR-
Effector_memory	0.0050739	0.0206864	0.68316	1.94813	22	7	C0	Patient 8	Day 8	CAR+
Effector_memory	0.0111272	0.0287467	-0.661397	-1.78302	68	7	C2	Patient 1	Preinfusion	CAR-
Effector_memory	0.00928074	0.0309358	0.430145	1.89479	39	18	C1	Patient 1	Day 7	CAR-
Effector_memory	0.0146104	0.0374391	0.27879	1.80073	8	31	C1	Patient 2	Preinfusion	CAR-
Effector_memory	0.0103753	0.0466887	-0.658304	-1.89055	46	7	C5	Patient 2	Product	CAR+
Effector_memory	0.00373428	0.0485456	-0.984127	-1.67171	18	2	C6	Patient 1	Day 13	CAR+
Effector_memory	0.00632563	0.0487977	0.883721	1.85712	22	3	C3	Patient 7	Product	CAR+
Exhausted._TOO.LONG.	0.000239866	0.00087038	0.76079	2.25813	0	8	C0	Patient 1	Product	CAR+
Exhausted._TOO.LONG.	0.000311526	0.00282305	0.528591	2.43442	0	19	C2	Patient 1	Day 13	CAR+
Exhausted._TOO.LONG.	0.000838926	0.0047232	-0.383708	-2.48313	0	37	C4	Patient 7	Day 24	CAR+
Exhausted._TOO.LONG.	0.00234742	0.00593375	-0.267448	-1.95819	0	76	C4	Patient 8	Day 8	CAR+
Exhausted._TOO.LONG.	0.00168067	0.00618793	-0.346819	-2.36636	0	32	C4	Patient 1	Day 13	CAR+
Exhausted._TOO.LONG.	0.000866176	0.00818055	-0.400974	-2.29262	1	27	C1	Patient 8	Day 8	CAR-
Exhausted._TOO.LONG.	0.00429185	0.00849148	-0.294948	-2.01303	2	41	C4	Patient 8	Day 21	CAR-
Exhausted._TOO.LONG.	0.00307625	0.0113335	0.9	1.84351	13	3	C6	Patient 8	Product	CAR+
Exhausted._TOO.LONG.	0.00636943	0.0150389	-0.263625	-1.84896	3	50	C4	Patient 8	Day 8	CAR-
Exhausted._TOO.LONG.	0.00934143	0.0204992	-0.477288	-1.92347	19	12	C4	Patient 8	Product	CAR+
Exhausted._TOO.LONG.	0.0105857	0.0211715	0.299644	1.80972	14	34	C1	Patient 1	Preinfusion	CAR-
Exhausted._TOO.LONG.	0.0123773	0.0327998	0.764937	1.73893	57	4	C0	Patient 1	Day 13	CAR+
Exhausted._TOO.LONG.	0.0167677	0.0364281	0.462141	1.75485	46	11	C2	Patient 1	Product	CAR+
Exhausted._TOO.LONG.	0.0159902	0.0399754	0.238584	1.6356	25	64	C1	Patient 8	Day 8	CAR+
Exhausted._TOO.LONG.	0.0232346	0.0418223	-0.287194	-1.63763	50	26	C4	Patient 2	Day 31	CAR-
Exhausted._TOO.LONG.	0.0143663	0.0422886	0.573924	1.8177	55	8	C2	Patient 8	Day 8	CAR+
Exhaustion	0.000930016	0.00234004	0.854015	2.09904	3	5	C0	Patient 1	Product	CAR+
Exhaustion	0.00731982	0.0155841	0.793893	1.77826	38	4	C1	Patient 8	Product	CAR+
Exhaustion	0.00579804	0.0219317	0.742715	1.82532	35	5	C2	Patient 8	Day 8	CAR-
Exhaustion	0.0148525	0.0287467	1	1.33792	75	1	C2	Patient 1	Preinfusion	CAR-
Exhaustion	0.0114629	0.03149	0.84324	1.74498	41	3	C1	Patient 2	Preinfusion	CAR-
Exhaustion	0.0129816	0.0318639	0.698745	1.76307	61	5	C1	Patient 1	Product	CAR+
Exhaustion	0.00957886	0.0329939	0.853659	1.65439	57	3	C0	Patient 1	Day 13	CAR-
Exhaustion	0.0209749	0.0349581	0.673154	1.76201	70	5	C1	Patient 1	Preinfusion	CAR-
Exhaustion	0.0177062	0.0373798	0.712684	1.77265	87	6	C0	Patient 8	Product	CAR+
Exhaustion	0.0250234	0.0482158	-0.897666	-1.56419	106	2	C4	Patient 8	Product	CAR+
FOXP3..Tregs	0.000452591	0.00310651	0.937729	1.94029	1	3	C2	Patient 1	Day 13	CAR+
FOXP3..Tregs	0.000773994	0.00417957	-0.701569	-2.22243	1	7	C4	Patient 1	Day 13	CAR+
FOXP3..Tregs	0.00176005	0.00728875	-0.738726	-2.12334	5	6	C4	Patient 7	Day 24	CAR+
FOXP3..Tregs	0.00259377	0.00778132	-1	-1.34115	12	1	C4	Patient 1	Product	CAR+
FOXP3..Tregs	0.00190931	0.00863095	-0.687838	-2.25907	3	8	C4	Patient 1	Preinfusion	CAR-
FOXP3..Tregs	0.00416055	0.00917454	0.822335	1.88576	16	4	C6	Patient 1	Preinfusion	CAR-
FOXP3..Tregs	0.00519312	0.00991414	-0.692875	-2.00872	15	6	C4	Patient 8	Day 21	CAR-
FOXP3..Tregs	0.00335968	0.014146	1	1.33661	16	1	C2	Patient 7	Day 24	CAR+
FOXP3..Tregs	0.00625809	0.0145409	0.961268	1.64542	28	2	C6	Patient 8	Day 21	CAR-
FOXP3..Tregs	0.0113818	0.0204199	1	1.34435	56	1	C6	Patient 2	Day 31	CAR-
FOXP3..Tregs	0.00661058	0.0253142	1	1.33888	32	1	C3	Patient 1	Product	CAR+
FOXP3..Tregs	0.0146855	0.0297905	1	1.3246	73	1	C6	Patient 1	Day 13	CAR-
FOXP3..Tregs	0.0155813	0.0342789	-0.995902	-1.3296	77	1	C4	Patient 2	Product	CAR+
FOXP3..Tregs	0.0217391	0.0363798	0.726961	1.69507	93	4	C6	Patient 7	Day 24	CAR+
FOXP3..Tregs	0.0179892	0.0364281	0.992366	1.32068	89	1	C2	Patient 1	Product	CAR+
FOXP3..Tregs	0.00645291	0.0369967	0.773396	1.77706	31	4	C5	Patient 8	Day 21	CAR-
FOXP3..Tregs	0.022868	0.0397705	0.751903	1.70057	95	4	C6	Patient 7	Preinfusion	CAR-
FOXP3..Tregs	0.0108466	0.0439027	-0.701215	-1.85079	40	5	C1	Patient 8	Day 8	CAR-
FOXP3..Tregs	0.0123631	0.0449568	-0.64274	-1.84564	34	6	C4	Patient 7	Preinfusion	CAR-
FOXP3..Tregs	0.0231668	0.0450098	1	1.32853	114	1	C6	Patient 1	Day 7	CAR-
FOXP3..Tregs	0.0192346	0.0469551	0.769379	1.6974	95	4	C2	Patient 8	Day 21	CAR-
FOXP3..Tregs	0.0160789	0.0494736	-0.735499	-1.69099	87	4	C1	Patient 1	Day 7	CAR-
Gamma_delta	0.000125739	0.00057257	-0.616359	-2.59663	0	38	C6	Patient 1	Preinfusion	CAR-
Gamma_delta	0.000119303	0.00064347	-0.657188	-2.28594	0	25	C6	Patient 8	Preinfusion	CAR-
Gamma_delta	0.000133085	0.000663075	-0.626928	-2.43431	0	32	C6	Patient 7	Preinfusion	CAR-
Gamma_delta	0.000138985	0.00067619	-0.684399	-2.27821	0	16	C6	Patient 8	Day 21	CAR-
Gamma_delta	0.000167056	0.000755028	0.651467	2.46709	0	16	C1	Patient 8	Product	CAR+
Gamma_delta	0.00021245	0.000755372	0.704646	2.76183	0	15	C0	Patient 7	Day 24	CAR+
Gamma_delta	0.00016372	0.000788597	-0.714838	-2.81723	0	21	C6	Patient 7	Day 24	CAR-
Gamma_delta	0.000232019	0.000814099	-0.881095	-2.34027	0	8	C6	Patient 1	Day 13	CAR-
Gamma_delta	0.000171233	0.000832721	-0.887281	-2.34585	0	8	C6	Patient 1	Day 7	CAR-
Gamma_delta	0.000192938	0.000855034	-0.901639	-2.2386	0	6	C6	Patient 2	Preinfusion	CAR-
Gamma_delta	0.00015163	0.000886726	-0.518224	-2.50182	0	31	C6	Patient 7	Day 24	CAR+
Gamma_delta	0.000369276	0.0014771	0.507373	2.72791	0	27	C1	Patient 8	Preinfusion	CAR-
Gamma_delta	0.000597253	0.00173746	0.608182	2.35871	2	13	C1	Patient 7	Day 24	CAR+
Gamma_delta	0.000229568	0.00191337	0.615099	2.58269	0	16	C1	Patient 1	Day 7	CAR-
Gamma_delta	0.000413693	0.00220307	0.397659	1.82905	3	87	C4	Patient 8	Day 8	CAR+
Gamma_delta	0.000553608	0.0023726	0.761838	2.10558	2	9	C0	Patient 7	Product	CAR+
Gamma_delta	0.00113122	0.00317494	-0.747007	-2.02053	5	8	C6	Patient 2	Day 31	CAR-
Gamma_delta	0.00109729	0.00320747	0.55084	2.18678	5	24	C0	Patient 8	Product	CAR+
Gamma_delta	0.00113379	0.00335937	0.313872	2.28508	0	55	C1	Patient 1	Preinfusion	CAR-
Gamma_delta	0.000602773	0.00375259	0.422945	1.70914	5	80	C4	Patient 1	Preinfusion	CAR-
Gamma_delta	0.000855066	0.00438221	0.559605	2.25343	3	17	C0	Patient 8	Day 21	CAR-
Gamma_delta	0.00170437	0.00642967	0.824244	1.91927	10	7	C0	Patient 2	Product	CAR+
Gamma_delta	0.00129646	0.00648228	-0.435838	-1.91965	8	48	C5	Patient 7	Day 24	CAR+
Gamma_delta	0.00243798	0.0129922	-0.404042	-1.91314	16	45	C5	Patient 2	Day 31	CAR-
Gamma_delta	0.00193836	0.0166699	-0.370033	-2.07405	9	41	C5	Patient 8	Day 21	CAR-
Gamma_delta	0.00525518	0.0171804	0.411067	1.68863	51	61	C4	Patient 2	Preinfusion	CAR-
Gamma_delta	0.00536381	0.0187733	-0.74746	-1.9205	22	6	C2	Patient 8	Preinfusion	CAR-
Gamma_delta	0.00969472	0.0217162	0.608285	1.84784	46	8	C1	Patient 2	Product	CAR+
Gamma_delta	0.00699301	0.0220979	0.271066	1.76874	9	42	C1	Patient 7	Preinfusion	CAR-
Gamma_delta	0.0034078	0.0240385	-0.83786	-1.88244	17	4	C6	Patient 8	Day 8	CAR-
Gamma_delta	0.00676973	0.0244299	0.393907	1.60099	66	66	C4	Patient 8	Preinfusion	CAR-
Gamma_delta	0.0072958	0.0251705	0.570316	1.89573	45	12	C1	Patient 7	Product	CAR+
Gamma_delta	0.00804598	0.0262369	0.461897	1.90734	34	17	C1	Patient 8	Day 21	CAR-
Gamma_delta	0.00573549	0.0283318	-0.575763	-1.89824	33	13	C5	Patient 1	Preinfusion	CAR-
Gamma_delta	0.00867604	0.0328966	-0.402298	-1.67706	49	49	C5	Patient 1	Day 7	CAR-
Gamma_delta	0.0109189	0.0343732	0.639101	1.7591	88	11	C0	Patient 7	Day 24	CAR-
Gamma_delta	0.0152801	0.0366426	0.2936	1.73167	35	30	C1	Patient 1	Day 13	CAR+
Gamma_delta	0.0102174	0.0380832	0.455855	1.87108	38	16	C1	Patient 7	Day 24	CAR-
Gamma_delta	0.013714	0.0411421	0.516051	1.80502	60	12	C0	Patient 8	Day 8	CAR+
Gamma_delta	0.0164482	0.0426965	-0.545614	-1.70549	122	13	C6	Patient 1	Product	CAR+
Gamma_delta	0.0109756	0.0439024	-0.593166	-1.84128	53	9	C2	Patient 7	Day 24	CAR-
Gamma_delta	0.0203996	0.0458991	0.386236	1.7522	96	22	C1	Patient 1	Product	CAR+
Gamma_delta	0.015354	0.0497469	-0.349902	-1.75948	53	30	C5	Patient 1	Day 13	CAR-
Gamma.Delta	0.000201857	0.000622598	0.753567	2.37345	0	8	C1	Patient 7	Day 24	CAR+
Gamma.Delta	0.000151999	0.000663075	-0.835757	-2.39281	0	11	C6	Patient 7	Preinfusion	CAR-
Gamma.Delta	0.000153539	0.00067619	-0.896617	-2.39236	0	8	C6	Patient 8	Day 21	CAR-
Gamma.Delta	0.000194024	0.000693674	-0.924731	-2.12162	0	5	C6	Patient 2	Day 31	CAR-
Gamma.Delta	0.000189143	0.000745273	0.870705	2.91932	0	14	C0	Patient 8	Product	CAR+
Gamma.Delta	0.000178508	0.000755028	0.908996	2.66287	0	8	C1	Patient 8	Product	CAR+
Gamma.Delta	0.00021245	0.000755372	0.859991	3.00036	0	11	C0	Patient 7	Day 24	CAR+
Gamma.Delta	0.000166003	0.000781914	0.808807	2.42547	0	9	C1	Patient 7	Product	CAR+
Gamma.Delta	0.000175871	0.000788597	-0.813312	-2.46552	0	10	C6	Patient 7	Day 24	CAR-
Gamma.Delta	0.000238949	0.000814099	-0.915856	-2.06006	0	5	C6	Patient 1	Day 13	CAR-
Gamma.Delta	0.000175254	0.000832721	-0.965909	-2.30865	0	6	C6	Patient 1	Day 7	CAR-
Gamma.Delta	0.000256805	0.00087038	0.883664	3.29635	0	15	C0	Patient 1	Product	CAR+
Gamma.Delta	0.000174125	0.000886726	-0.886132	-2.1692	0	5	C6	Patient 7	Day 24	CAR+
Gamma.Delta	0.000118737	0.000907323	0.822178	2.39779	0	14	C0	Patient 7	Day 24	CAR-
Gamma.Delta	0.000211104	0.000910153	0.8387	3.11737	0	13	C1	Patient 1	Product	CAR+
Gamma.Delta	0.000272889	0.00109155	-0.814388	-2.2202	1	10	C6	Patient 8	Preinfusion	CAR-
Gamma.Delta	0.000207168	0.0011048	0.854839	2.45071	0	7	C1	Patient 2	Product	CAR+
Gamma.Delta	0.000283366	0.00147427	0.839742	2.51105	0	7	C1	Patient 8	Preinfusion	CAR-
Gamma.Delta	0.000372024	0.00160436	0.949021	3.40739	0	10	C1	Patient 1	Preinfusion	CAR-
Gamma.Delta	0.000264831	0.00160542	0.905128	2.15948	0	4	C2	Patient 1	Product	CAR+
Gamma.Delta	0.000216123	0.0016111	0.811498	2.6817	0	10	C0	Patient 8	Day 21	CAR-
Gamma.Delta	0.000184536	0.00172707	0.812967	2.24689	0	9	C0	Patient 7	Product	CAR+
Gamma.Delta	0.000173611	0.00173611	-0.889831	-2.09836	0	5	C6	Patient 8	Product	CAR+
Gamma.Delta	0.000281611	0.00173743	0.790821	2.60401	0	8	C1	Patient 1	Day 13	CAR+
Gamma.Delta	0.000224316	0.00175062	0.785025	2.35405	0	8	C0	Patient 1	Day 13	CAR+
Gamma.Delta	0.000633312	0.00184689	-0.687344	-2.36513	1	9	C4	Patient 1	Day 7	CAR-
Gamma.Delta	0.000342818	0.00187291	-0.869734	-2.71322	0	7	C4	Patient 8	Day 21	CAR-
Gamma.Delta	0.000306937	0.00201284	0.921225	2.78482	0	7	C1	Patient 7	Preinfusion	CAR-
Gamma.Delta	0.000220604	0.00202885	0.842424	2.40229	0	7	C0	Patient 8	Day 8	CAR+
Gamma.Delta	0.000390168	0.00220307	-0.798278	-2.97204	0	11	C4	Patient 8	Day 8	CAR+
Gamma.Delta	0.000311042	0.00228368	0.770333	2.80038	0	11	C1	Patient 8	Day 8	CAR+
Gamma.Delta	0.00037092	0.00245991	-0.863884	-2.88934	0	8	C4	Patient 8	Product	CAR+
Gamma.Delta	0.000154943	0.00250095	1	2.32852	0	7	C0	Patient 2	Product	CAR+
Gamma.Delta	0.000465116	0.00258453	0.938202	2.21568	1	4	C2	Patient 8	Product	CAR+
Gamma.Delta	0.000361795	0.00273339	-0.893401	-2.59826	0	6	C4	Patient 1	Product	CAR+
Gamma.Delta	0.000343053	0.00274474	-0.861925	-2.49709	0	6	C4	Patient 2	Product	CAR+
Gamma.Delta	0.000406009	0.00281382	-0.753426	-2.72237	0	10	C4	Patient 8	Day 8	CAR-
Gamma.Delta	0.000722282	0.00361141	-0.591381	-2.29363	1	11	C4	Patient 1	Day 13	CAR-
Gamma.Delta	0.000670691	0.00370435	0.695973	2.39006	2	10	C1	Patient 1	Day 7	CAR-
Gamma.Delta	0.000466309	0.0037776	0.901961	2.15537	1	4	C2	Patient 7	Product	CAR+
Gamma.Delta	0.00144092	0.00472028	-0.717861	-2.22644	4	7	C4	Patient 2	Day 31	CAR-
Gamma.Delta	0.000796813	0.00483155	-0.709014	-2.37582	1	8	C4	Patient 7	Product	CAR+
Gamma.Delta	0.00112581	0.00520687	-0.951745	-2.00421	3	3	C4	Patient 7	Day 24	CAR-
Gamma.Delta	0.000771704	0.00534257	-0.67973	-2.02019	5	13	C5	Patient 1	Day 13	CAR+
Gamma.Delta	0.00196271	0.00621524	-0.873016	-1.88417	9	4	C6	Patient 2	Preinfusion	CAR-
Gamma.Delta	0.00137481	0.00651224	-0.703598	-1.97246	7	10	C5	Patient 7	Day 24	CAR+
Gamma.Delta	0.00117194	0.00745019	-0.664656	-2.12605	6	12	C5	Patient 2	Day 31	CAR-
Gamma.Delta	0.00257922	0.00961345	0.716026	2.07881	6	6	C1	Patient 2	Preinfusion	CAR-
Gamma.Delta	0.00208294	0.00997618	-0.664131	-1.97701	10	13	C5	Patient 1	Day 7	CAR-
Gamma.Delta	0.00219888	0.0127221	-0.715484	-2.07767	8	7	C5	Patient 1	Day 13	CAR-
Gamma.Delta	0.00353218	0.0136471	-0.723837	-2.12079	8	6	C4	Patient 2	Preinfusion	CAR-
Gamma.Delta	0.00384877	0.0144329	0.5808	2.01147	16	11	C1	Patient 8	Day 21	CAR-
Gamma.Delta	0.00258472	0.0178025	0.602859	2.0003	17	13	C0	Patient 1	Day 7	CAR-
Gamma.Delta	0.00425158	0.0212579	0.59684	1.94629	28	11	C1	Patient 8	Day 8	CAR-
Gamma.Delta	0.00589286	0.0212798	-0.943503	-1.56561	32	2	C6	Patient 1	Product	CAR+
Gamma.Delta	0.0067052	0.0223507	-0.780174	-1.86583	28	5	C2	Patient 8	Preinfusion	CAR-
Gamma.Delta	0.00512042	0.0246985	0.593107	1.91486	26	10	C1	Patient 2	Day 31	CAR-
Gamma.Delta	0.0132657	0.0379674	-0.601646	-1.7819	67	9	C2	Patient 8	Day 21	CAR-
Gamma.Delta	0.0181008	0.0379675	-0.667234	-1.75939	64	5	C4	Patient 7	Day 24	CAR+
Gamma.Delta	0.00921659	0.0395771	-0.929481	-1.55367	47	2	C5	Patient 1	Preinfusion	CAR-
Gamma.Delta	0.0151016	0.0415519	0.610665	1.71537	109	9	C0	Patient 1	Day 13	CAR-
Good_dysfunction	0.000162628	0.00067619	-0.960854	-2.19108	0	5	C6	Patient 8	Day 21	CAR-
Good_dysfunction	0.000197511	0.000745273	0.911458	2.5137	0	8	C0	Patient 8	Product	CAR+
Good_dysfunction	0.000187688	0.000755028	0.946565	2.12024	0	4	C1	Patient 8	Product	CAR+
Good_dysfunction	0.000209205	0.000755372	0.99117	2.50954	0	5	C0	Patient 7	Day 24	CAR+
Good_dysfunction	0.00018498	0.000788597	-0.927505	-2.18344	0	5	C6	Patient 7	Day 24	CAR-
Good_dysfunction	0.000183688	0.000832721	-0.955556	-1.98351	0	4	C6	Patient 1	Day 7	CAR-
Good_dysfunction	0.000234852	0.00087038	0.96337	2.5517	0	6	C0	Patient 1	Product	CAR+
Good_dysfunction	0.000188111	0.000886726	-0.99349	-1.70211	0	2	C6	Patient 7	Day 24	CAR+
Good_dysfunction	0.000129618	0.000907323	0.879154	2.22129	0	8	C0	Patient 7	Day 24	CAR-
Good_dysfunction	0.000208507	0.000910153	0.788988	2.41216	0	8	C1	Patient 1	Product	CAR+
Good_dysfunction	0.000285551	0.00145266	-0.801477	-2.29096	0	6	C4	Patient 1	Day 7	CAR-
Good_dysfunction	0.000276625	0.00160436	0.995527	2.35247	0	4	C1	Patient 1	Preinfusion	CAR-
Good_dysfunction	0.000256148	0.00173743	0.931478	2.45814	0	5	C1	Patient 1	Day 13	CAR+
Good_dysfunction	0.000381752	0.00176193	0.862528	2.0948	1	6	C0	Patient 7	Product	CAR+
Good_dysfunction	0.000484614	0.00178739	0.94965	1.9578	1	3	C1	Patient 8	Preinfusion	CAR-
Good_dysfunction	0.000673174	0.00179513	-0.896341	-1.98286	3	5	C6	Patient 7	Preinfusion	CAR-
Good_dysfunction	0.000261917	0.00187291	-0.974144	-2.00559	0	3	C4	Patient 8	Day 21	CAR-
Good_dysfunction	0.000615953	0.00214245	-0.865823	-1.90458	3	5	C6	Patient 8	Preinfusion	CAR-
Good_dysfunction	0.000141503	0.00245079	0.858974	2.23829	0	7	C0	Patient 1	Day 13	CAR-
Good_dysfunction	0.00043262	0.00253391	0.812038	2.45832	1	8	C0	Patient 8	Day 21	CAR-
Good_dysfunction	0.000435635	0.00256541	0.854167	2.12267	1	5	C0	Patient 1	Day 13	CAR+
Good_dysfunction	0.000800854	0.0029746	-0.954545	-2.00514	2	3	C4	Patient 1	Product	CAR+
Good_dysfunction	0.000398406	0.00314897	-0.95203	-1.95786	1	3	C2	Patient 1	Day 7	CAR-
Good_dysfunction	0.0007357	0.00339554	-0.986928	-1.67912	3	2	C2	Patient 1	Preinfusion	CAR-
Good_dysfunction	0.000993707	0.00358732	-0.786618	-2.27048	2	6	C4	Patient 8	Product	CAR+
Good_dysfunction	0.000881834	0.00396825	-0.984704	-1.7122	3	2	C4	Patient 2	Day 31	CAR-
Good_dysfunction	0.000850521	0.00398682	0.825243	2.08255	3	5	C1	Patient 8	Day 21	CAR-
Good_dysfunction	0.000993838	0.00485227	-0.83994	-1.99754	4	5	C2	Patient 8	Day 21	CAR-
Good_dysfunction	0.00158814	0.00545492	0.849657	1.99572	5	4	C1	Patient 7	Preinfusion	CAR-
Good_dysfunction	0.00116144	0.00572977	-0.88998	-2.11853	3	4	C4	Patient 7	Product	CAR+
Good_dysfunction	0.00208768	0.00650393	-0.850267	-2.03698	6	4	C4	Patient 1	Day 13	CAR+
Good_dysfunction	0.000938306	0.00690935	-0.866807	-1.98691	3	4	C5	Patient 1	Day 13	CAR-
Good_dysfunction	0.00182371	0.00713625	0.629378	2.19399	5	10	C1	Patient 8	Day 8	CAR+
Good_dysfunction	0.0025582	0.0076746	-0.913223	-1.91948	9	3	C4	Patient 2	Product	CAR+
Good_dysfunction	0.00325203	0.00904913	0.889273	1.84193	15	3	C1	Patient 7	Day 24	CAR+
Good_dysfunction	0.00567752	0.0117421	-0.561788	-2.00643	14	10	C4	Patient 8	Day 8	CAR+
Good_dysfunction	0.00445259	0.0118272	-0.874971	-1.79981	16	3	C4	Patient 8	Day 8	CAR-
Good_dysfunction	0.00550898	0.0122231	-0.906431	-1.69155	22	3	C6	Patient 1	Day 13	CAR-
Good_dysfunction	0.00440385	0.0126611	0.824321	1.75741	26	5	C0	Patient 2	Product	CAR+
Good_dysfunction	0.00259123	0.0127206	0.829574	1.87395	11	4	C0	Patient 8	Day 8	CAR+
Good_dysfunction	0.00636812	0.015505	0.815385	1.84995	30	4	C1	Patient 2	Product	CAR+
Good_dysfunction	0.00712356	0.0175714	-0.950769	-1.66095	28	2	C4	Patient 7	Day 24	CAR-
Good_dysfunction	0.00373367	0.0198351	0.676281	1.865	23	7	C1	Patient 8	Day 8	CAR-
Good_dysfunction	0.0115713	0.0204199	-0.936508	-1.52623	56	2	C6	Patient 2	Day 31	CAR-
Good_dysfunction	0.00424951	0.0241662	0.667562	1.89608	27	8	C0	Patient 1	Day 7	CAR-
Good_dysfunction	0.00840708	0.029242	0.735587	1.87065	37	5	C1	Patient 1	Day 7	CAR-
Good_dysfunction	0.000964878	0.0299654	-0.935484	-1.83251	4	3	C6	Patient 1	Day 13	CAR+
Good_dysfunction	0.0059293	0.0351197	-0.805197	-1.81408	25	4	C2	Patient 1	Day 13	CAR-
Good_dysfunction	0.00693878	0.0427046	0.873016	1.78805	33	3	C1	Patient 1	Day 13	CAR-
Good_dysfunction	0.0144953	0.0454626	0.722772	1.75394	81	5	C1	Patient 7	Product	CAR+
Good_dysfunction	0.00642958	0.0456915	1	1.33048	31	1	C0	Patient 1	Preinfusion	CAR-
HALLMARK_ADIPOGENESIS	0.000144321	0.0013504	-0.489309	-2.23831	0	56	C5	Patient 7	Day 24	CAR+
HALLMARK_ADIPOGENESIS	0.000144949	0.00239532	-0.532903	-2.49366	0	42	C5	Patient 2	Day 31	CAR-
HALLMARK_ADIPOGENESIS	0.000317192	0.00528653	-0.454143	-1.92842	2	64	C5	Patient 1	Day 13	CAR+
HALLMARK_ADIPOGENESIS	0.000746428	0.00559785	0.443776	1.89609	6	51	C4	Patient 8	Day 8	CAR-
HALLMARK_ADIPOGENESIS	0.000956023	0.00796686	-0.41526	-2.18987	4	34	C5	Patient 8	Day 21	CAR-
HALLMARK_ADIPOGENESIS	0.0013655	0.0133819	-0.477784	-2.07916	5	24	C5	Patient 7	Day 24	CAR-
HALLMARK_ADIPOGENESIS	0.00648784	0.022244	0.448867	1.86221	51	28	C4	Patient 1	Day 7	CAR-
HALLMARK_ALLOGRAFT_REJECTION	0.000427168	0.00240282	0.507692	2.39192	0	18	C2	Patient 1	Product	CAR+
HALLMARK_ALLOGRAFT_REJECTION	0.000192345	0.00254512	0.689369	2.3162	0	14	C0	Patient 8	Product	CAR+
HALLMARK_ALLOGRAFT_REJECTION	0.000215424	0.0026569	0.917526	2.1062	0	4	C0	Patient 1	Day 13	CAR+
HALLMARK_ALLOGRAFT_REJECTION	0.000258264	0.00277634	0.623809	2.59369	0	21	C0	Patient 1	Product	CAR+
HALLMARK_ALLOGRAFT_REJECTION	0.000252876	0.00309774	-0.545637	-2.24293	1	35	C6	Patient 1	Preinfusion	CAR-
HALLMARK_ALLOGRAFT_REJECTION	0.000319489	0.00383387	0.687983	2.2133	1	11	C1	Patient 7	Product	CAR+
HALLMARK_ALLOGRAFT_REJECTION	0.000722543	0.00393385	-0.612462	-3.24844	0	21	C4	Patient 8	Product	CAR+
HALLMARK_ALLOGRAFT_REJECTION	0.000909091	0.00413223	0.468082	3.05124	0	43	C1	Patient 1	Preinfusion	CAR-
HALLMARK_ALLOGRAFT_REJECTION	0.000807754	0.00484653	-0.576053	-2.92464	0	18	C4	Patient 1	Product	CAR+
HALLMARK_ALLOGRAFT_REJECTION	0.000588582	0.00565038	0.425688	2.47735	0	31	C1	Patient 7	Preinfusion	CAR-
HALLMARK_ALLOGRAFT_REJECTION	0.000379939	0.00595238	0.453575	2.54644	0	30	C1	Patient 8	Preinfusion	CAR-
HALLMARK_ALLOGRAFT_REJECTION	0.000560381	0.0060241	0.590521	2.27612	1	12	C2	Patient 7	Product	CAR+
HALLMARK_ALLOGRAFT_REJECTION	0.00144718	0.00618306	-0.353623	-2.41876	0	41	C4	Patient 8	Day 21	CAR-
HALLMARK_ALLOGRAFT_REJECTION	0.000497925	0.00630705	0.573672	2.17979	2	16	C1	Patient 8	Product	CAR+
HALLMARK_ALLOGRAFT_REJECTION	0.000633312	0.00680811	0.530676	2.36384	2	22	C1	Patient 1	Product	CAR+
HALLMARK_ALLOGRAFT_REJECTION	0.000683878	0.00683878	-0.43523	-1.94207	3	65	C5	Patient 1	Day 7	CAR-
HALLMARK_ALLOGRAFT_REJECTION	0.001	0.00685714	-0.619041	-2.46183	1	11	C4	Patient 7	Product	CAR+
HALLMARK_ALLOGRAFT_REJECTION	0.00136799	0.00759994	-0.317097	-2.10731	0	44	C4	Patient 8	Day 8	CAR-
HALLMARK_ALLOGRAFT_REJECTION	0.000711744	0.00765125	0.578562	2.68816	1	17	C1	Patient 1	Day 13	CAR+
HALLMARK_ALLOGRAFT_REJECTION	0.00100604	0.00838364	0.376471	2.36087	1	47	C1	Patient 8	Day 8	CAR+
HALLMARK_ALLOGRAFT_REJECTION	0.00058713	0.00917073	-0.568693	-2.03372	4	28	C6	Patient 8	Preinfusion	CAR-
HALLMARK_ALLOGRAFT_REJECTION	0.00259572	0.0103829	-0.353871	-2.02851	3	27	C4	Patient 7	Day 24	CAR+
HALLMARK_ALLOGRAFT_REJECTION	0.00307692	0.0137063	-0.391582	-2.2418	2	22	C4	Patient 1	Day 13	CAR+
HALLMARK_ALLOGRAFT_REJECTION	0.00139061	0.0139061	-0.505373	-2.04048	8	26	C5	Patient 1	Preinfusion	CAR-
HALLMARK_ALLOGRAFT_REJECTION	0.00246812	0.0151613	0.442708	2.03811	11	21	C2	Patient 7	Day 24	CAR+
HALLMARK_ALLOGRAFT_REJECTION	0.00156617	0.0172279	0.489281	2.20425	7	19	C1	Patient 7	Day 24	CAR+
HALLMARK_ALLOGRAFT_REJECTION	0.0039604	0.0172817	-0.368014	-2.05038	7	27	C4	Patient 1	Day 7	CAR-
HALLMARK_ALLOGRAFT_REJECTION	0.00396713	0.0180324	-0.369376	-1.79185	27	49	C5	Patient 2	Day 31	CAR-
HALLMARK_ALLOGRAFT_REJECTION	0.00789474	0.0184211	-0.259617	-1.74943	5	54	C4	Patient 8	Day 8	CAR+
HALLMARK_ALLOGRAFT_REJECTION	0.00181736	0.0242314	-0.607912	-2.24469	3	10	C4	Patient 2	Product	CAR+
HALLMARK_ALLOGRAFT_REJECTION	0.00777986	0.0243121	-0.362606	-1.66413	53	57	C5	Patient 7	Day 24	CAR+
HALLMARK_ALLOGRAFT_REJECTION	0.00510421	0.0281723	0.468161	2.04495	23	20	C0	Patient 7	Day 24	CAR+
HALLMARK_ALLOGRAFT_REJECTION	0.00614182	0.0327564	-0.341078	-1.90172	10	25	C4	Patient 1	Day 13	CAR-
HALLMARK_ALLOGRAFT_REJECTION	0.00574919	0.0353165	0.681208	1.99826	15	6	C3	Patient 7	Product	CAR+
HALLMARK_ALLOGRAFT_REJECTION	0.00391205	0.0375556	-0.484774	-1.87066	28	31	C6	Patient 7	Preinfusion	CAR-
HALLMARK_ANDROGEN_RESPONSE	0.012404	0.0480569	-0.494276	-1.82753	62	13	C5	Patient 8	Day 21	CAR-
HALLMARK_ANGIOGENESIS	0.00282543	0.0201816	-0.999021	-1.33199	13	1	C5	Patient 1	Day 7	CAR-
HALLMARK_ANGIOGENESIS	0.00572344	0.0431221	0.957377	1.67328	24	2	C3	Patient 8	Product	CAR+
HALLMARK_APICAL_JUNCTION	0.000169607	0.00282678	-0.760745	-2.3406	0	11	C5	Patient 1	Preinfusion	CAR-
HALLMARK_APICAL_JUNCTION	0.00097561	0.00917073	-0.734984	-1.9209	6	9	C6	Patient 8	Preinfusion	CAR-
HALLMARK_APICAL_JUNCTION	0.00166894	0.0309563	-0.669201	-2.02755	10	13	C6	Patient 7	Preinfusion	CAR-
HALLMARK_APICAL_JUNCTION	0.000869754	0.0408785	0.717119	2.24395	3	8	C1	Patient 1	Day 7	CAR-
HALLMARK_APICAL_JUNCTION	0.0153005	0.0450016	-0.455129	-1.71017	97	25	C5	Patient 7	Day 24	CAR+
HALLMARK_APICAL_JUNCTION	0.0101959	0.0487138	0.765586	1.78795	50	4	C2	Patient 7	Day 24	CAR+
HALLMARK_APOPTOSIS	0.00199005	0.00995025	-0.346004	-2.09802	1	33	C4	Patient 8	Day 8	CAR-
HALLMARK_APOPTOSIS	0.00469484	0.0167673	0.389222	1.95496	8	21	C1	Patient 1	Preinfusion	CAR-
HALLMARK_APOPTOSIS	0.00101215	0.0187247	0.791946	2.22783	3	6	C2	Patient 1	Preinfusion	CAR-
HALLMARK_APOPTOSIS	0.005	0.0208333	-0.299148	-2.23741	0	49	C4	Patient 1	Preinfusion	CAR-
HALLMARK_APOPTOSIS	0.00848256	0.0254477	-0.305886	-1.84375	8	29	C4	Patient 8	Day 21	CAR-
HALLMARK_APOPTOSIS	0.00710059	0.0267638	-0.304454	-1.85182	5	25	C4	Patient 1	Day 13	CAR+
HALLMARK_APOPTOSIS	0.0102564	0.0307692	-0.360061	-1.79907	23	21	C4	Patient 1	Day 7	CAR-
HALLMARK_APOPTOSIS	0.0145631	0.0411194	-0.322081	-1.79542	23	25	C4	Patient 7	Day 24	CAR+
HALLMARK_CHOLESTEROL_HOMEOSTASIS	0.00552301	0.0230126	-0.60815	-1.89686	32	11	C5	Patient 2	Day 31	CAR-
HALLMARK_CHOLESTEROL_HOMEOSTASIS	0.0242471	0.0475242	0.538322	1.65141	189	14	C4	Patient 8	Day 8	CAR+
HALLMARK_COAGULATION	0.00212823	0.0170258	0.837474	1.96149	7	4	C1	Patient 7	Preinfusion	CAR-
HALLMARK_COMPLEMENT	0.000134264	0.00219298	-0.622721	-2.25967	0	22	C6	Patient 1	Preinfusion	CAR-
HALLMARK_COMPLEMENT	0.000333778	0.00240282	0.679932	2.45257	0	10	C2	Patient 1	Product	CAR+
HALLMARK_COMPLEMENT	0.000497512	0.00276396	0.468642	2.24671	0	19	C1	Patient 1	Preinfusion	CAR-
HALLMARK_COMPLEMENT	0.000211461	0.00324241	0.742801	2.26702	0	8	C0	Patient 7	Day 24	CAR+
HALLMARK_COMPLEMENT	0.000631579	0.00680811	0.776306	2.22832	2	7	C1	Patient 1	Product	CAR+
HALLMARK_COMPLEMENT	0.000149009	0.00715244	-0.719883	-2.27762	0	15	C6	Patient 7	Preinfusion	CAR-
HALLMARK_COMPLEMENT	0.000915033	0.00917073	-0.683984	-2.00226	6	13	C6	Patient 8	Preinfusion	CAR-
HALLMARK_COMPLEMENT	0.00161117	0.0111896	0.618515	2.21476	5	10	C2	Patient 7	Product	CAR+
HALLMARK_COMPLEMENT	0.00166898	0.0126843	0.908367	1.94134	5	3	C3	Patient 1	Day 13	CAR+
HALLMARK_COMPLEMENT	0.00367512	0.0180081	-0.644239	-2.15238	9	8	C4	Patient 8	Product	CAR+
HALLMARK_COMPLEMENT	0.00394366	0.0210329	-0.484827	-2.0069	6	12	C4	Patient 1	Product	CAR+
HALLMARK_COMPLEMENT	0.00305021	0.0218598	0.727941	2.03551	12	7	C0	Patient 1	Product	CAR+
HALLMARK_COMPLEMENT	0.0132626	0.0282551	-0.287527	-1.67374	14	34	C4	Patient 8	Day 8	CAR+
HALLMARK_COMPLEMENT	0.00135158	0.0317621	-0.555744	-2.08572	7	18	C6	Patient 7	Day 24	CAR-
HALLMARK_COMPLEMENT	0.00617653	0.0414608	0.590106	1.94304	30	9	C1	Patient 7	Day 24	CAR+
HALLMARK_DNA_REPAIR	0.000105086	0.00103539	0.485945	2.18065	0	73	C4	Patient 8	Day 8	CAR+
HALLMARK_DNA_REPAIR	0.000281532	0.00239532	-0.415004	-2.03426	1	51	C5	Patient 2	Day 31	CAR-
HALLMARK_DNA_REPAIR	0.000247494	0.00247494	-0.432877	-2.12192	1	50	C1	Patient 8	Day 8	CAR+
HALLMARK_DNA_REPAIR	0.000262158	0.00271018	0.548995	2.21782	1	22	C4	Patient 2	Day 31	CAR-
HALLMARK_DNA_REPAIR	0.000341297	0.00276396	-0.474141	-2.10667	2	39	C1	Patient 1	Preinfusion	CAR-
HALLMARK_DNA_REPAIR	0.000428143	0.00305817	-0.437757	-2.02687	2	59	C5	Patient 7	Day 24	CAR+
HALLMARK_DNA_REPAIR	0.000510048	0.0063756	-0.460276	-1.89246	4	53	C1	Patient 2	Preinfusion	CAR-
HALLMARK_DNA_REPAIR	0.000707464	0.0110836	-0.769485	-2.0098	3	6	C5	Patient 8	Product	CAR+
HALLMARK_DNA_REPAIR	0.00232535	0.0193779	0.429013	1.76304	22	60	C4	Patient 2	Preinfusion	CAR-
HALLMARK_DNA_REPAIR	0.00659604	0.0414608	-0.854671	-1.78161	32	3	C1	Patient 7	Day 24	CAR+
HALLMARK_DNA_REPAIR	0.00942896	0.0428589	-0.381479	-1.61458	88	63	C5	Patient 1	Day 13	CAR+
HALLMARK_DNA_REPAIR	0.0128814	0.0460051	0.369734	1.60975	121	57	C4	Patient 8	Day 8	CAR-
HALLMARK_DNA_REPAIR	0.0118933	0.0464919	-0.597026	-1.81972	73	9	C2	Patient 7	Product	CAR+
HALLMARK_DNA_REPAIR	0.0107075	0.0480569	-0.339709	-1.79145	55	34	C5	Patient 8	Day 21	CAR-
HALLMARK_E2F_TARGETS	0.00010002	0.00100261	0.601873	2.56568	0	164	C4	Patient 1	Preinfusion	CAR-
HALLMARK_E2F_TARGETS	0.00010012	0.00100918	0.534942	2.3084	0	122	C4	Patient 8	Preinfusion	CAR-
HALLMARK_E2F_TARGETS	0.000100827	0.00103539	0.679637	3.34848	0	162	C4	Patient 8	Day 8	CAR+
HALLMARK_E2F_TARGETS	0.000103072	0.00113462	0.564369	2.89153	0	101	C4	Patient 7	Day 24	CAR+
HALLMARK_E2F_TARGETS	0.000101133	0.00127655	0.528074	2.55563	0	124	C4	Patient 8	Day 8	CAR-
HALLMARK_E2F_TARGETS	0.000100361	0.00127851	0.531421	2.40673	0	122	C4	Patient 7	Preinfusion	CAR-
HALLMARK_E2F_TARGETS	0.00010014	0.00129739	0.620505	2.86532	0	131	C4	Patient 1	Day 13	CAR+
HALLMARK_E2F_TARGETS	0.000108307	0.00132333	0.528433	2.87351	0	94	C4	Patient 1	Day 7	CAR-
HALLMARK_E2F_TARGETS	0.000103306	0.00137711	-0.573152	-3.11056	0	116	C1	Patient 1	Preinfusion	CAR-
HALLMARK_E2F_TARGETS	0.00011334	0.00147215	-0.540337	-3.13315	0	110	C1	Patient 8	Day 8	CAR+
HALLMARK_E2F_TARGETS	0.00010015	0.0016053	0.47566	2.16084	0	105	C4	Patient 7	Day 24	CAR-
HALLMARK_E2F_TARGETS	0.000100929	0.00162866	0.578101	2.87713	0	120	C4	Patient 8	Day 21	CAR-
HALLMARK_E2F_TARGETS	0.00010018	0.00165119	0.485761	2.16841	0	118	C4	Patient 1	Product	CAR+
HALLMARK_E2F_TARGETS	0.00010001	0.0016675	0.596778	2.66708	0	147	C4	Patient 2	Preinfusion	CAR-
HALLMARK_E2F_TARGETS	0.00010008	0.00167001	-0.58482	-2.67232	0	141	C1	Patient 2	Preinfusion	CAR-
HALLMARK_E2F_TARGETS	0.000100746	0.00168545	0.530056	2.43358	0	94	C4	Patient 7	Product	CAR+
HALLMARK_E2F_TARGETS	0.00011409	0.00170028	-0.570914	-3.28902	0	78	C1	Patient 1	Day 13	CAR+
HALLMARK_E2F_TARGETS	0.000106781	0.00176678	-0.526374	-2.81226	0	91	C1	Patient 7	Preinfusion	CAR-
HALLMARK_E2F_TARGETS	0.000110205	0.00183851	0.570588	3.29487	0	86	C4	Patient 2	Day 31	CAR-
HALLMARK_E2F_TARGETS	0.000124085	0.00189369	-0.540286	-3.02318	0	73	C2	Patient 1	Day 13	CAR+
HALLMARK_E2F_TARGETS	0.000100949	0.00193345	-0.553897	-2.5831	0	76	C3	Patient 1	Day 13	CAR+
HALLMARK_E2F_TARGETS	0.000120861	0.00219298	-0.484098	-2.16053	0	49	C6	Patient 1	Preinfusion	CAR-
HALLMARK_E2F_TARGETS	0.000101616	0.00228097	-0.489958	-2.4194	0	75	C3	Patient 8	Day 8	CAR+
HALLMARK_E2F_TARGETS	0.000108968	0.00240282	-0.509364	-2.6604	0	77	C2	Patient 1	Product	CAR+
HALLMARK_E2F_TARGETS	0.000101379	0.00250179	0.523447	2.3748	0	99	C4	Patient 8	Product	CAR+
HALLMARK_E2F_TARGETS	0.000229305	0.00254512	-0.556149	-2.68362	0	32	C0	Patient 8	Product	CAR+
HALLMARK_E2F_TARGETS	0.00010791	0.00258983	0.503981	2.49516	0	67	C4	Patient 1	Day 13	CAR-
HALLMARK_E2F_TARGETS	0.00016835	0.0026569	-0.65771	-2.515	0	19	C0	Patient 1	Day 13	CAR+
HALLMARK_E2F_TARGETS	0.000152905	0.00277634	-0.577523	-2.84759	0	48	C0	Patient 1	Product	CAR+
HALLMARK_E2F_TARGETS	0.000194894	0.00280167	-0.590933	-3.39514	0	39	C2	Patient 7	Day 24	CAR+
HALLMARK_E2F_TARGETS	0.000131337	0.00293555	-0.457693	-2.42814	0	50	C2	Patient 7	Product	CAR+
HALLMARK_E2F_TARGETS	0.000202347	0.00297137	-0.584811	-3.12456	0	30	C1	Patient 7	Day 24	CAR+
HALLMARK_E2F_TARGETS	0.000129668	0.00311203	-0.446578	-2.49266	0	47	C5	Patient 1	Product	CAR+
HALLMARK_E2F_TARGETS	0.000189825	0.00324241	-0.446545	-2.39392	0	35	C0	Patient 7	Day 24	CAR+
HALLMARK_E2F_TARGETS	0.000142714	0.00335379	-0.624687	-3.19311	0	41	C5	Patient 8	Product	CAR+
HALLMARK_E2F_TARGETS	0.000297974	0.00383387	-0.658207	-2.85551	0	17	C1	Patient 7	Product	CAR+
HALLMARK_E2F_TARGETS	0.000274424	0.00389586	-0.440961	-2.23906	1	44	C2	Patient 8	Product	CAR+
HALLMARK_E2F_TARGETS	0.000192753	0.00414418	-0.575915	-2.92526	0	32	C1	Patient 1	Product	CAR+
HALLMARK_E2F_TARGETS	0.000138293	0.0042871	-0.686047	-3.12247	0	26	C3	Patient 7	Day 24	CAR+
HALLMARK_E2F_TARGETS	0.000100402	0.00441767	-0.445221	-1.89864	0	87	C3	Patient 1	Product	CAR+
HALLMARK_E2F_TARGETS	0.000263435	0.00506802	-0.53913	-2.45846	0	20	C1	Patient 8	Product	CAR+
HALLMARK_E2F_TARGETS	0.000128419	0.00585597	-0.462524	-2.46575	0	51	C1	Patient 8	Preinfusion	CAR-
HALLMARK_E2F_TARGETS	0.000202573	0.006032	-0.44823	-1.9742	1	76	C3	Patient 8	Product	CAR+
HALLMARK_E2F_TARGETS	0.00071623	0.0071623	-0.59341	-2.20013	4	19	C2	Patient 2	Product	CAR+
HALLMARK_E2F_TARGETS	0.000236798	0.00716473	-0.554087	-2.18337	1	30	C6	Patient 1	Product	CAR+
HALLMARK_E2F_TARGETS	0.000361272	0.00861121	-0.570308	-2.65909	0	17	C1	Patient 8	Day 8	CAR-
HALLMARK_E2F_TARGETS	0.000807754	0.0115778	-0.419379	-1.84803	7	78	C3	Patient 7	Product	CAR+
HALLMARK_E2F_TARGETS	0.000344234	0.0148021	-0.49726	-2.38339	1	33	C1	Patient 8	Day 21	CAR-
HALLMARK_E2F_TARGETS	0.000451162	0.0157907	-0.711939	-2.31237	1	10	C0	Patient 7	Product	CAR+
HALLMARK_E2F_TARGETS	0.00211752	0.0190577	-0.807134	-2.12447	7	6	C0	Patient 2	Product	CAR+
HALLMARK_E2F_TARGETS	0.000516582	0.0206633	0.512746	2.00176	4	51	C4	Patient 2	Product	CAR+
HALLMARK_E2F_TARGETS	0.00143944	0.0417438	-0.766151	-2.08538	6	6	C6	Patient 7	Product	CAR+
HALLMARK_E2F_TARGETS	0.00364243	0.0485658	-0.517415	-1.9242	23	19	C6	Patient 8	Product	CAR+
HALLMARK_EPITHELIAL_MESENCHYMAL_TRANSITION	0.000884486	0.0110561	-0.815262	-2.04026	4	6	C5	Patient 1	Preinfusion	CAR-
HALLMARK_EPITHELIAL_MESENCHYMAL_TRANSITION	0.00719823	0.0184211	-0.400318	-1.86841	12	19	C4	Patient 8	Day 8	CAR+
HALLMARK_EPITHELIAL_MESENCHYMAL_TRANSITION	0.0055308	0.0225841	0.663808	1.88811	35	8	C4	Patient 2	Day 31	CAR-
HALLMARK_ESTROGEN_RESPONSE_EARLY	0.000193573	0.00154859	1	1.38917	0	1	C5	Patient 2	Day 24	CAR-
HALLMARK_ESTROGEN_RESPONSE_EARLY	0.000249066	0.00912149	0.97733	1.97619	0	3	C6	Patient 8	Preinfusion	CAR-
HALLMARK_ESTROGEN_RESPONSE_EARLY	0.00274348	0.0149367	0.497693	2.04935	7	16	C6	Patient 1	Preinfusion	CAR-
HALLMARK_ESTROGEN_RESPONSE_EARLY	0.00755858	0.0184211	-0.341732	-1.89129	9	29	C4	Patient 8	Day 8	CAR+
HALLMARK_ESTROGEN_RESPONSE_EARLY	0.00349076	0.0193931	0.563689	1.97814	16	11	C5	Patient 8	Day 21	CAR-
HALLMARK_ESTROGEN_RESPONSE_EARLY	0.00470958	0.0208333	-0.302879	-1.77686	2	27	C4	Patient 1	Preinfusion	CAR-
HALLMARK_ESTROGEN_RESPONSE_EARLY	0.00640342	0.0241359	-0.67431	-1.9553	23	6	C4	Patient 2	Day 31	CAR-
HALLMARK_ESTROGEN_RESPONSE_EARLY	0.00392157	0.0245098	0.40984	2.06453	9	24	C1	Patient 8	Day 8	CAR+
HALLMARK_ESTROGEN_RESPONSE_EARLY	0.0144009	0.0384025	-0.591801	-1.80508	49	7	C4	Patient 1	Day 7	CAR-
HALLMARK_ESTROGEN_RESPONSE_EARLY	0.00327485	0.0485658	0.779661	1.96986	13	5	C6	Patient 8	Product	CAR+
HALLMARK_FATTY_ACID_METABOLISM	0.000150038	0.0013504	-0.521475	-2.203	0	39	C5	Patient 7	Day 24	CAR+
HALLMARK_FATTY_ACID_METABOLISM	0.000193199	0.00241499	-0.52224	-2.50398	0	26	C5	Patient 8	Day 21	CAR-
HALLMARK_FATTY_ACID_METABOLISM	0.000919822	0.00511012	-0.503289	-2.11265	5	28	C5	Patient 2	Day 31	CAR-
HALLMARK_FATTY_ACID_METABOLISM	0.00087146	0.0106754	-0.583112	-2.15679	3	15	C5	Patient 7	Day 24	CAR-
HALLMARK_FATTY_ACID_METABOLISM	0.00643192	0.0321596	-0.42542	-1.70991	58	46	C5	Patient 1	Day 13	CAR+
HALLMARK_G2M_CHECKPOINT	0.00010003	0.00100261	0.560353	2.35459	0	130	C4	Patient 1	Preinfusion	CAR-
HALLMARK_G2M_CHECKPOINT	0.00010017	0.00100918	0.481172	2.04359	0	102	C4	Patient 8	Preinfusion	CAR-
HALLMARK_G2M_CHECKPOINT	0.000101616	0.00103539	0.653718	3.16726	0	135	C4	Patient 8	Day 8	CAR+
HALLMARK_G2M_CHECKPOINT	0.000105452	0.00113462	0.469237	2.31291	0	78	C4	Patient 7	Day 24	CAR+
HALLMARK_G2M_CHECKPOINT	0.000102124	0.00127655	0.486655	2.29565	0	97	C4	Patient 8	Day 8	CAR-
HALLMARK_G2M_CHECKPOINT	0.000100867	0.00127851	0.501075	2.21421	0	94	C4	Patient 7	Preinfusion	CAR-
HALLMARK_G2M_CHECKPOINT	0.000100361	0.00129739	0.57134	2.58093	0	102	C4	Patient 1	Day 13	CAR+
HALLMARK_G2M_CHECKPOINT	0.000110278	0.00132333	0.461033	2.40689	0	74	C4	Patient 1	Day 7	CAR-
HALLMARK_G2M_CHECKPOINT	0.000105652	0.00137711	-0.572043	-2.94823	0	80	C1	Patient 1	Preinfusion	CAR-
HALLMARK_G2M_CHECKPOINT	0.00011422	0.00147215	-0.50107	-2.85126	0	99	C1	Patient 8	Day 8	CAR+
HALLMARK_G2M_CHECKPOINT	0.000100331	0.0016053	0.45437	2.02787	0	86	C4	Patient 7	Day 24	CAR-
HALLMARK_G2M_CHECKPOINT	0.000101792	0.00162866	0.497903	2.42359	0	97	C4	Patient 8	Day 21	CAR-
HALLMARK_G2M_CHECKPOINT	0.000100533	0.00165119	0.477199	2.08769	0	94	C4	Patient 1	Product	CAR+
HALLMARK_G2M_CHECKPOINT	0.00010005	0.0016675	0.579297	2.55545	0	125	C4	Patient 2	Preinfusion	CAR-
HALLMARK_G2M_CHECKPOINT	0.0001002	0.00167001	-0.5664	-2.54385	0	112	C1	Patient 2	Preinfusion	CAR-
HALLMARK_G2M_CHECKPOINT	0.00010143	0.00168545	0.547519	2.44721	0	73	C4	Patient 7	Product	CAR+
HALLMARK_G2M_CHECKPOINT	0.000118624	0.00170028	-0.512928	-2.74944	0	56	C1	Patient 1	Day 13	CAR+
HALLMARK_G2M_CHECKPOINT	0.000110424	0.00176678	-0.514098	-2.57324	0	64	C1	Patient 7	Preinfusion	CAR-
HALLMARK_G2M_CHECKPOINT	0.000112562	0.00183851	0.505548	2.81521	0	72	C4	Patient 2	Day 31	CAR-
HALLMARK_G2M_CHECKPOINT	0.000129116	0.00189369	-0.44651	-2.31821	0	53	C2	Patient 1	Day 13	CAR+
HALLMARK_G2M_CHECKPOINT	0.00010176	0.00193345	-0.468858	-2.12499	0	61	C3	Patient 1	Day 13	CAR+
HALLMARK_G2M_CHECKPOINT	0.000103681	0.00228097	-0.536125	-2.4948	0	51	C3	Patient 8	Day 8	CAR+
HALLMARK_G2M_CHECKPOINT	0.000110914	0.00240282	-0.433749	-2.196	0	66	C2	Patient 1	Product	CAR+
HALLMARK_G2M_CHECKPOINT	0.000102114	0.00250179	0.526054	2.34247	0	83	C4	Patient 8	Product	CAR+
HALLMARK_G2M_CHECKPOINT	0.000231374	0.00254512	-0.545168	-2.65802	0	33	C0	Patient 8	Product	CAR+
HALLMARK_G2M_CHECKPOINT	0.000155812	0.00277634	-0.594641	-2.78876	0	40	C0	Patient 1	Product	CAR+
HALLMARK_G2M_CHECKPOINT	0.000195465	0.00280167	-0.572193	-3.02266	0	31	C2	Patient 7	Day 24	CAR+
HALLMARK_G2M_CHECKPOINT	0.000136537	0.00293555	-0.532362	-2.62113	0	37	C2	Patient 7	Product	CAR+
HALLMARK_G2M_CHECKPOINT	0.000202593	0.00297137	-0.617004	-2.9364	0	22	C1	Patient 7	Day 24	CAR+
HALLMARK_G2M_CHECKPOINT	0.000189358	0.00324241	-0.508168	-2.55512	0	29	C0	Patient 7	Day 24	CAR+
HALLMARK_G2M_CHECKPOINT	0.000141683	0.00335379	-0.559891	-2.92909	0	45	C5	Patient 8	Product	CAR+
HALLMARK_G2M_CHECKPOINT	0.000285063	0.00389586	-0.490951	-2.30204	1	32	C2	Patient 8	Product	CAR+
HALLMARK_G2M_CHECKPOINT	0.000192197	0.00414418	-0.529809	-2.57255	0	28	C1	Patient 1	Product	CAR+
HALLMARK_G2M_CHECKPOINT	0.000305064	0.006032	-0.461194	-2.0044	2	67	C3	Patient 8	Product	CAR+
HALLMARK_G2M_CHECKPOINT	0.000734304	0.00620489	-0.46423	-2.01607	5	43	C6	Patient 1	Preinfusion	CAR-
HALLMARK_G2M_CHECKPOINT	0.000202943	0.00656288	-0.481899	-2.08853	1	67	C3	Patient 7	Product	CAR+
HALLMARK_G2M_CHECKPOINT	0.000296956	0.0071623	-0.687575	-2.28023	1	13	C2	Patient 2	Product	CAR+
HALLMARK_G2M_CHECKPOINT	0.000367422	0.00716473	-0.552828	-2.06228	2	24	C6	Patient 1	Product	CAR+
HALLMARK_G2M_CHECKPOINT	0.000366435	0.00861121	-0.571855	-2.73634	0	18	C1	Patient 8	Day 8	CAR-
HALLMARK_G2M_CHECKPOINT	0.00100472	0.00884156	-0.431151	-1.80891	9	73	C3	Patient 1	Product	CAR+
HALLMARK_G2M_CHECKPOINT	0.000585566	0.00907627	-0.565971	-2.22707	3	16	C3	Patient 7	Day 24	CAR+
HALLMARK_G2M_CHECKPOINT	0.000795862	0.00955034	-0.407533	-2.16161	5	40	C5	Patient 1	Product	CAR+
HALLMARK_G2M_CHECKPOINT	0.00118765	0.00989707	0.399237	1.87358	4	62	C5	Patient 1	Day 7	CAR-
HALLMARK_G2M_CHECKPOINT	0.00233723	0.0116861	0.335835	1.78682	6	59	C5	Patient 7	Day 24	CAR+
HALLMARK_G2M_CHECKPOINT	0.00120627	0.0144753	0.425418	2.03306	10	56	C4	Patient 1	Day 13	CAR-
HALLMARK_G2M_CHECKPOINT	0.00211752	0.0190577	-0.807871	-2.12641	7	6	C0	Patient 2	Product	CAR+
HALLMARK_G2M_CHECKPOINT	0.00305862	0.0226338	-0.549106	-1.98636	17	16	C0	Patient 1	Day 13	CAR+
HALLMARK_G2M_CHECKPOINT	0.00250391	0.0250391	0.480896	1.83845	23	44	C4	Patient 2	Product	CAR+
HALLMARK_G2M_CHECKPOINT	0.0027358	0.0257165	-0.384602	-1.94833	20	42	C1	Patient 8	Preinfusion	CAR-
HALLMARK_G2M_CHECKPOINT	0.00363725	0.0345538	-0.539906	-2.08972	14	13	C1	Patient 8	Product	CAR+
HALLMARK_G2M_CHECKPOINT	0.00225133	0.0373844	-0.607735	-2.10567	10	12	C2	Patient 7	Day 24	CAR-
HALLMARK_GLYCOLYSIS	0.000118189	0.00113462	0.604596	2.37691	0	27	C4	Patient 7	Day 24	CAR+
HALLMARK_GLYCOLYSIS	0.000154059	0.0013504	-0.556569	-2.21509	0	31	C5	Patient 7	Day 24	CAR+
HALLMARK_GLYCOLYSIS	0.000385654	0.00391823	-0.951648	-1.95305	1	3	C0	Patient 7	Day 24	CAR+
HALLMARK_GLYCOLYSIS	0.000533675	0.00533675	0.517522	1.97017	4	34	C4	Patient 7	Preinfusion	CAR-
HALLMARK_GLYCOLYSIS	0.00154577	0.00618306	0.480974	1.92405	13	32	C4	Patient 8	Day 21	CAR-
HALLMARK_GLYCOLYSIS	0.000970246	0.00655782	0.521735	1.9299	8	28	C4	Patient 1	Day 13	CAR+
HALLMARK_GLYCOLYSIS	0.00154619	0.0110442	-0.423914	-2.1331	7	30	C5	Patient 8	Day 21	CAR-
HALLMARK_GLYCOLYSIS	0.00133294	0.0114633	-0.648125	-2.08586	8	11	C1	Patient 1	Day 13	CAR+
HALLMARK_GLYCOLYSIS	0.0033692	0.0140383	0.434205	1.78053	30	41	C4	Patient 8	Day 8	CAR-
HALLMARK_GLYCOLYSIS	0.00133492	0.0156853	-0.603839	-2.01601	8	12	C1	Patient 8	Preinfusion	CAR-
HALLMARK_GLYCOLYSIS	0.00239104	0.0163957	0.531078	1.89974	21	23	C4	Patient 7	Day 24	CAR-
HALLMARK_GLYCOLYSIS	0.00240263	0.019221	0.539082	1.94921	18	19	C4	Patient 1	Day 13	CAR-
HALLMARK_GLYCOLYSIS	0.00146077	0.0223984	-0.643262	-2.27903	6	12	C5	Patient 8	Day 8	CAR+
HALLMARK_GLYCOLYSIS	0.00344743	0.0226099	-0.47384	-1.88223	27	25	C1	Patient 7	Preinfusion	CAR-
HALLMARK_GLYCOLYSIS	0.002776	0.0231333	-0.505369	-1.85243	25	29	C1	Patient 2	Preinfusion	CAR-
HALLMARK_GLYCOLYSIS	0.00898316	0.0287461	0.435874	1.80831	71	28	C4	Patient 1	Day 7	CAR-
HALLMARK_GLYCOLYSIS	0.00600725	0.0333736	0.447923	1.69106	57	40	C4	Patient 8	Preinfusion	CAR-
HALLMARK_GLYCOLYSIS	0.00598035	0.0454507	-0.735098	-1.88913	27	5	C1	Patient 8	Product	CAR+
HALLMARK_GLYCOLYSIS	0.0140617	0.0459347	0.474892	1.80342	103	18	C4	Patient 2	Day 31	CAR-
HALLMARK_HEDGEHOG_SIGNALING	0.00359159	0.0256117	0.904375	1.84882	13	3	C5	Patient 1	Day 13	CAR+
HALLMARK_HEME_METABOLISM	0.00360685	0.012624	-0.324072	-1.90567	3	35	C4	Patient 8	Day 8	CAR+
HALLMARK_HEME_METABOLISM	0.00880853	0.0284505	-0.408877	-1.92717	18	17	C4	Patient 7	Day 24	CAR+
HALLMARK_HYPOXIA	0.000990099	0.00528053	-0.392049	-2.18428	1	27	C4	Patient 1	Day 7	CAR-
HALLMARK_HYPOXIA	0.00129366	0.00640523	-0.460627	-3.09254	0	53	C4	Patient 8	Day 8	CAR+
HALLMARK_HYPOXIA	0.000532198	0.0117084	0.701887	2.07398	2	10	C2	Patient 2	Day 31	CAR-
HALLMARK_HYPOXIA	0.00374532	0.0144051	-0.303318	-1.97328	2	41	C4	Patient 8	Day 8	CAR-
HALLMARK_HYPOXIA	0.00550055	0.018859	-0.298648	-1.8801	4	33	C4	Patient 8	Day 21	CAR-
HALLMARK_HYPOXIA	0.00282392	0.0235327	-0.595467	-1.99206	16	14	C5	Patient 1	Preinfusion	CAR-
HALLMARK_HYPOXIA	0.00680272	0.0261643	-0.341535	-2.67419	0	54	C4	Patient 1	Preinfusion	CAR-
HALLMARK_HYPOXIA	0.00222222	0.0272222	0.438015	2.1607	7	23	C6	Patient 7	Day 24	CAR+
HALLMARK_HYPOXIA	0.00673453	0.0414125	-0.686587	-1.86547	42	7	C1	Patient 1	Day 13	CAR+
HALLMARK_HYPOXIA	0.0112408	0.0423692	-0.483607	-1.88748	25	11	C4	Patient 8	Product	CAR+
HALLMARK_HYPOXIA	0.00304094	0.0485658	0.781525	1.97457	12	5	C6	Patient 8	Product	CAR+
HALLMARK_IL2_STAT5_SIGNALING	0.000352983	0.00240282	0.631067	2.48489	0	12	C2	Patient 1	Product	CAR+
HALLMARK_IL2_STAT5_SIGNALING	0.0001972	0.00254512	0.875648	2.32161	0	7	C0	Patient 8	Product	CAR+
HALLMARK_IL2_STAT5_SIGNALING	0.000212359	0.0026569	0.969388	1.97639	0	3	C0	Patient 1	Day 13	CAR+
HALLMARK_IL2_STAT5_SIGNALING	0.000239006	0.00277634	0.881919	2.59525	0	8	C0	Patient 1	Product	CAR+
HALLMARK_IL2_STAT5_SIGNALING	0.000585823	0.00358817	-0.641023	-3.05123	0	17	C4	Patient 8	Product	CAR+
HALLMARK_IL2_STAT5_SIGNALING	0.000535332	0.00428266	-0.657674	-2.61045	0	11	C4	Patient 1	Product	CAR+
HALLMARK_IL2_STAT5_SIGNALING	0.000310849	0.00455911	0.946903	2.29504	0	4	C3	Patient 1	Product	CAR+
HALLMARK_IL2_STAT5_SIGNALING	0.000783699	0.00559785	-0.494288	-2.7437	0	26	C4	Patient 8	Day 8	CAR-
HALLMARK_IL2_STAT5_SIGNALING	0.000393391	0.006032	0.758047	2.5952	0	8	C3	Patient 8	Product	CAR+
HALLMARK_IL2_STAT5_SIGNALING	0.00030525	0.00656288	0.9	2.17306	0	4	C3	Patient 7	Product	CAR+
HALLMARK_IL2_STAT5_SIGNALING	0.00139665	0.00670391	-0.540286	-2.20697	3	13	C4	Patient 1	Day 7	CAR-
HALLMARK_IL2_STAT5_SIGNALING	0.000560224	0.00671563	-0.66034	-2.86249	0	13	C4	Patient 7	Product	CAR+
HALLMARK_IL2_STAT5_SIGNALING	0.00160342	0.00769642	-0.45388	-2.26045	2	20	C4	Patient 7	Day 24	CAR+
HALLMARK_IL2_STAT5_SIGNALING	0.00184758	0.0111896	0.843137	2.0057	7	4	C2	Patient 7	Product	CAR+
HALLMARK_IL2_STAT5_SIGNALING	0.00164159	0.0120383	0.640197	2.25765	5	10	C2	Patient 1	Day 13	CAR+
HALLMARK_IL2_STAT5_SIGNALING	0.00253753	0.0166752	0.685729	2.09284	11	8	C0	Patient 7	Day 24	CAR+
HALLMARK_IL2_STAT5_SIGNALING	0.00497925	0.0183849	-0.356697	-1.99501	5	25	C4	Patient 8	Day 21	CAR-
HALLMARK_IL2_STAT5_SIGNALING	0.00679502	0.0184211	-0.296502	-1.87364	5	44	C4	Patient 8	Day 8	CAR+
HALLMARK_IL2_STAT5_SIGNALING	0.00239808	0.019221	-0.633062	-2.24171	6	9	C4	Patient 1	Day 13	CAR-
HALLMARK_IL2_STAT5_SIGNALING	0.0037594	0.0208333	-0.290616	-2.04169	0	44	C4	Patient 1	Preinfusion	CAR-
HALLMARK_IL2_STAT5_SIGNALING	0.00758325	0.0265414	-0.481935	-1.91841	22	12	C4	Patient 2	Day 31	CAR-
HALLMARK_IL2_STAT5_SIGNALING	0.00380389	0.0285292	0.97561	1.71788	17	2	C2	Patient 2	Product	CAR+
HALLMARK_IL6_JAK_STAT3_SIGNALING	0.000342818	0.00235075	-0.742157	-2.59023	0	9	C4	Patient 7	Day 24	CAR+
HALLMARK_IL6_JAK_STAT3_SIGNALING	0.000630716	0.00432491	-0.692301	-2.49049	1	10	C4	Patient 1	Day 7	CAR-
HALLMARK_IL6_JAK_STAT3_SIGNALING	0.000914077	0.00522876	-0.565757	-2.27191	1	12	C4	Patient 8	Day 21	CAR-
HALLMARK_IL6_JAK_STAT3_SIGNALING	0.000982318	0.0086444	0.811446	2.09442	3	5	C2	Patient 1	Day 13	CAR+
HALLMARK_IL6_JAK_STAT3_SIGNALING	0.00177179	0.0163957	-0.773663	-2.07544	4	5	C4	Patient 7	Day 24	CAR-
HALLMARK_IL6_JAK_STAT3_SIGNALING	0.00531032	0.0216838	-0.73496	-1.95888	15	5	C4	Patient 1	Day 13	CAR+
HALLMARK_IL6_JAK_STAT3_SIGNALING	0.00373878	0.0224327	-0.87924	-1.84478	14	3	C4	Patient 1	Day 13	CAR-
HALLMARK_IL6_JAK_STAT3_SIGNALING	0.00311462	0.0319248	0.971545	1.68733	14	2	C2	Patient 8	Day 8	CAR+
HALLMARK_IL6_JAK_STAT3_SIGNALING	0.00140478	0.0373844	0.931579	1.89811	6	3	C2	Patient 7	Day 24	CAR-
HALLMARK_IL6_JAK_STAT3_SIGNALING	0.0124948	0.0480569	0.652328	1.76905	59	6	C5	Patient 8	Day 21	CAR-
HALLMARK_IL6_JAK_STAT3_SIGNALING	0.0259677	0.0489391	-0.381951	-1.66558	52	16	C4	Patient 8	Day 8	CAR+
HALLMARK_INFLAMMATORY_RESPONSE	0.000371058	0.00240282	0.816273	3.31587	0	13	C2	Patient 1	Product	CAR+
HALLMARK_INFLAMMATORY_RESPONSE	0.000416146	0.00358817	-0.741794	-2.73848	0	10	C4	Patient 8	Product	CAR+
HALLMARK_INFLAMMATORY_RESPONSE	0.000425894	0.00391823	0.726445	2.31668	1	9	C0	Patient 7	Day 24	CAR+
HALLMARK_INFLAMMATORY_RESPONSE	0.000611247	0.00419141	-0.511055	-2.46723	0	18	C4	Patient 8	Day 21	CAR-
HALLMARK_INFLAMMATORY_RESPONSE	0.000392311	0.00428266	-0.90678	-2.86749	0	7	C4	Patient 1	Product	CAR+
HALLMARK_INFLAMMATORY_RESPONSE	0.00074599	0.00447594	-0.505017	-2.25817	1	16	C4	Patient 1	Day 7	CAR-
HALLMARK_INFLAMMATORY_RESPONSE	0.000310849	0.00455911	0.946903	2.29504	0	4	C3	Patient 1	Product	CAR+
HALLMARK_INFLAMMATORY_RESPONSE	0.000502639	0.00515205	0.729885	2.2968	1	8	C2	Patient 8	Product	CAR+
HALLMARK_INFLAMMATORY_RESPONSE	0.000699545	0.00671563	-0.812623	-2.36658	1	6	C4	Patient 7	Product	CAR+
HALLMARK_INFLAMMATORY_RESPONSE	0.0023166	0.00945946	-0.361623	-2.02545	2	30	C4	Patient 8	Day 8	CAR+
HALLMARK_INFLAMMATORY_RESPONSE	0.00181653	0.00989	-0.60326	-2.19223	3	9	C4	Patient 1	Day 13	CAR+
HALLMARK_INFLAMMATORY_RESPONSE	0.00154719	0.0111896	0.7	2.25911	5	8	C2	Patient 7	Product	CAR+
HALLMARK_INFLAMMATORY_RESPONSE	0.0039801	0.0153081	0.415218	1.99059	7	19	C1	Patient 1	Preinfusion	CAR-
HALLMARK_INFLAMMATORY_RESPONSE	0.00324867	0.0176872	-0.609922	-2.13087	10	9	C4	Patient 2	Day 31	CAR-
HALLMARK_INFLAMMATORY_RESPONSE	0.00449438	0.0208333	-0.387644	-1.98416	3	20	C4	Patient 1	Preinfusion	CAR-
HALLMARK_INFLAMMATORY_RESPONSE	0.00507292	0.027267	0.701681	1.88695	23	6	C1	Patient 1	Product	CAR+
HALLMARK_INFLAMMATORY_RESPONSE	0.00889077	0.0284505	-0.450992	-1.94231	20	14	C4	Patient 7	Day 24	CAR+
HALLMARK_INFLAMMATORY_RESPONSE	0.00344573	0.0337682	0.586595	2.05172	13	10	C6	Patient 7	Day 24	CAR+
HALLMARK_INFLAMMATORY_RESPONSE	0.00434783	0.0356522	0.831967	1.91933	18	4	C2	Patient 8	Day 8	CAR+
HALLMARK_INFLAMMATORY_RESPONSE	0.00612849	0.0367709	0.963415	1.69641	28	2	C2	Patient 2	Product	CAR+
HALLMARK_INFLAMMATORY_RESPONSE	0.00702905	0.0377812	0.734583	1.93683	29	6	C0	Patient 1	Product	CAR+
HALLMARK_INFLAMMATORY_RESPONSE	0.00444328	0.0431221	0.894737	1.87118	16	3	C3	Patient 8	Product	CAR+
HALLMARK_INTERFERON_ALPHA_RESPONSE	0.000414594	0.00276396	0.649049	2.61351	0	13	C1	Patient 1	Preinfusion	CAR-
HALLMARK_INTERFERON_ALPHA_RESPONSE	0.00536398	0.0191571	-0.440654	-1.80442	34	35	C5	Patient 7	Day 24	CAR+
HALLMARK_INTERFERON_ALPHA_RESPONSE	0.00619872	0.0344374	-0.444489	-1.73414	33	36	C5	Patient 1	Day 7	CAR-
HALLMARK_INTERFERON_ALPHA_RESPONSE	0.00787002	0.0350574	-0.861511	-1.79775	30	3	C4	Patient 8	Product	CAR+
HALLMARK_INTERFERON_ALPHA_RESPONSE	0.00514953	0.0353165	1	1.32645	25	1	C3	Patient 7	Product	CAR+
HALLMARK_INTERFERON_GAMMA_RESPONSE	0.0001317	0.00219298	-0.629141	-2.38926	0	26	C6	Patient 1	Preinfusion	CAR-
HALLMARK_INTERFERON_GAMMA_RESPONSE	0.000705716	0.00352858	0.503228	3.03742	0	33	C1	Patient 1	Preinfusion	CAR-
HALLMARK_INTERFERON_GAMMA_RESPONSE	0.000481464	0.00358817	-0.705252	-2.95191	0	13	C4	Patient 8	Product	CAR+
HALLMARK_INTERFERON_GAMMA_RESPONSE	0.000594884	0.00432491	-0.353558	-2.20107	0	37	C4	Patient 1	Day 7	CAR-
HALLMARK_INTERFERON_GAMMA_RESPONSE	0.00138313	0.00618306	-0.357426	-2.41745	0	40	C4	Patient 8	Day 21	CAR-
HALLMARK_INTERFERON_GAMMA_RESPONSE	0.000474834	0.0064894	0.822314	2.28123	1	6	C2	Patient 8	Day 8	CAR+
HALLMARK_INTERFERON_GAMMA_RESPONSE	0.00101297	0.00871151	0.557563	2.30558	4	16	C2	Patient 7	Day 24	CAR+
HALLMARK_INTERFERON_GAMMA_RESPONSE	0.000388149	0.00912149	-0.740352	-2.20824	2	14	C6	Patient 8	Preinfusion	CAR-
HALLMARK_INTERFERON_GAMMA_RESPONSE	0.000411607	0.00946697	0.721698	2.29534	1	11	C2	Patient 8	Day 21	CAR-
HALLMARK_INTERFERON_GAMMA_RESPONSE	0.00223881	0.00976934	-0.357129	-2.1547	2	31	C4	Patient 7	Day 24	CAR+
HALLMARK_INTERFERON_GAMMA_RESPONSE	0.000834492	0.0105702	0.952191	2.03501	2	3	C3	Patient 1	Day 13	CAR+
HALLMARK_INTERFERON_GAMMA_RESPONSE	0.00233645	0.0116822	0.594307	2.14371	6	10	C2	Patient 1	Product	CAR+
HALLMARK_INTERFERON_GAMMA_RESPONSE	0.00247831	0.0121437	-0.345383	-2.13236	1	26	C4	Patient 1	Day 13	CAR+
HALLMARK_INTERFERON_GAMMA_RESPONSE	0.001545	0.0166087	0.712094	2.27274	3	7	C3	Patient 7	Product	CAR+
HALLMARK_INTERFERON_GAMMA_RESPONSE	0.00538358	0.0167195	-0.265036	-1.82024	3	56	C4	Patient 8	Day 8	CAR+
HALLMARK_INTERFERON_GAMMA_RESPONSE	0.00370542	0.0181566	-0.362741	-2.0752	7	27	C4	Patient 2	Day 31	CAR-
HALLMARK_INTERFERON_GAMMA_RESPONSE	0.00438969	0.0182904	-0.363462	-1.71445	30	65	C5	Patient 7	Day 24	CAR+
HALLMARK_INTERFERON_GAMMA_RESPONSE	0.00368421	0.0221053	-0.571948	-2.38604	6	12	C4	Patient 7	Product	CAR+
HALLMARK_INTERFERON_GAMMA_RESPONSE	0.00181736	0.0242314	-0.614163	-2.26777	3	10	C4	Patient 2	Product	CAR+
HALLMARK_INTERFERON_GAMMA_RESPONSE	0.0026916	0.0322992	-0.550781	-1.94364	18	22	C6	Patient 7	Preinfusion	CAR-
HALLMARK_INTERFERON_GAMMA_RESPONSE	0.00477897	0.0414608	0.545402	2.02985	23	12	C1	Patient 7	Day 24	CAR+
HALLMARK_INTERFERON_GAMMA_RESPONSE	0.00979887	0.0421351	0.601725	1.94195	37	8	C2	Patient 7	Product	CAR+
HALLMARK_INTERFERON_GAMMA_RESPONSE	0.00811359	0.0466531	0.657972	1.9574	23	6	C3	Patient 8	Product	CAR+
HALLMARK_KRAS_SIGNALING_DN	0.00894942	0.0199328	-0.549238	-1.95227	22	10	C4	Patient 8	Day 8	CAR+
HALLMARK_KRAS_SIGNALING_DN	0.0118157	0.0393856	-0.664084	-1.89278	29	6	C4	Patient 1	Preinfusion	CAR-
HALLMARK_KRAS_SIGNALING_UP	0.000333778	0.00240282	0.71356	2.57387	0	10	C2	Patient 1	Product	CAR+
HALLMARK_KRAS_SIGNALING_UP	0.00040568	0.00243408	-0.604577	-2.51307	0	13	C4	Patient 7	Day 24	CAR+
HALLMARK_KRAS_SIGNALING_UP	0.000276549	0.00271018	-0.798329	-2.47857	0	7	C4	Patient 2	Day 31	CAR-
HALLMARK_KRAS_SIGNALING_UP	0.000395101	0.00358817	-0.726603	-2.54608	0	9	C4	Patient 8	Product	CAR+
HALLMARK_KRAS_SIGNALING_UP	0.000392619	0.00384766	-0.801609	-2.55135	0	7	C4	Patient 1	Day 13	CAR+
HALLMARK_KRAS_SIGNALING_UP	0.000526316	0.00419141	-0.579664	-2.59909	0	15	C4	Patient 8	Day 21	CAR-
HALLMARK_KRAS_SIGNALING_UP	0.000460193	0.00428266	-0.773479	-2.77517	0	9	C4	Patient 1	Product	CAR+
HALLMARK_KRAS_SIGNALING_UP	0.000893389	0.00685714	-0.874263	-2.07762	2	4	C4	Patient 7	Product	CAR+
HALLMARK_KRAS_SIGNALING_UP	0.00293772	0.0110729	-0.415872	-2.0291	4	21	C4	Patient 8	Day 8	CAR+
HALLMARK_KRAS_SIGNALING_UP	0.00248756	0.0113071	-0.498103	-2.11292	4	14	C4	Patient 8	Day 8	CAR-
HALLMARK_KRAS_SIGNALING_UP	0.00142653	0.0118878	-0.480919	-2.64306	0	24	C4	Patient 1	Preinfusion	CAR-
HALLMARK_KRAS_SIGNALING_UP	0.00205076	0.0128905	0.728277	2.19017	7	7	C2	Patient 1	Day 13	CAR+
HALLMARK_KRAS_SIGNALING_UP	0.00300231	0.0143444	0.818627	1.9474	12	4	C2	Patient 7	Product	CAR+
HALLMARK_KRAS_SIGNALING_UP	0.00632615	0.0377812	0.739927	1.95092	26	6	C0	Patient 1	Product	CAR+
HALLMARK_KRAS_SIGNALING_UP	0.0138757	0.0384025	-0.504655	-1.81545	43	10	C4	Patient 1	Day 7	CAR-
HALLMARK_KRAS_SIGNALING_UP	0.00656205	0.0431221	0.805281	1.95307	22	4	C3	Patient 8	Product	CAR+
HALLMARK_MITOTIC_SPINDLE	0.000105652	0.00103539	0.526226	2.34094	0	69	C4	Patient 8	Day 8	CAR+
HALLMARK_MITOTIC_SPINDLE	0.00010591	0.00129739	0.535357	2.05721	0	33	C4	Patient 1	Day 13	CAR+
HALLMARK_MITOTIC_SPINDLE	0.000103199	0.00165119	0.509559	2.02437	0	43	C4	Patient 1	Product	CAR+
HALLMARK_MITOTIC_SPINDLE	0.000105341	0.00168545	0.511743	2.08174	0	40	C4	Patient 7	Product	CAR+
HALLMARK_MITOTIC_SPINDLE	0.000319557	0.00358817	0.494198	1.99967	2	44	C4	Patient 8	Product	CAR+
HALLMARK_MITOTIC_SPINDLE	0.00114526	0.00820767	-0.641499	-2.12691	5	10	C1	Patient 1	Product	CAR+
HALLMARK_MITOTIC_SPINDLE	0.00136054	0.00997732	-0.5138	-1.90802	12	31	C3	Patient 1	Product	CAR+
HALLMARK_MITOTIC_SPINDLE	0.00208178	0.0111896	-0.514309	-2.05702	13	19	C2	Patient 7	Product	CAR+
HALLMARK_MITOTIC_SPINDLE	0.00178359	0.0127824	-0.628788	-2.04221	8	9	C2	Patient 7	Day 24	CAR+
HALLMARK_MITOTIC_SPINDLE	0.0020982	0.0131137	0.382281	2.13758	9	38	C5	Patient 8	Day 21	CAR-
HALLMARK_MITOTIC_SPINDLE	0.00134771	0.0134771	0.317994	2.05299	0	52	C5	Patient 1	Day 13	CAR+
HALLMARK_MITOTIC_SPINDLE	0.00384123	0.0174601	0.346045	1.77459	11	51	C5	Patient 7	Day 24	CAR+
HALLMARK_MITOTIC_SPINDLE	0.00626856	0.0200594	0.444734	1.79038	56	33	C4	Patient 8	Day 21	CAR-
HALLMARK_MITOTIC_SPINDLE	0.00473166	0.0210774	0.424912	1.91905	37	32	C4	Patient 2	Day 31	CAR-
HALLMARK_MITOTIC_SPINDLE	0.00481125	0.0216506	-0.470052	-1.90703	38	26	C2	Patient 1	Product	CAR+
HALLMARK_MITOTIC_SPINDLE	0.00315325	0.0231238	-0.548321	-2.06284	14	15	C0	Patient 8	Product	CAR+
HALLMARK_MITOTIC_SPINDLE	0.00445576	0.0237641	-0.504185	-1.87292	34	20	C1	Patient 7	Preinfusion	CAR-
HALLMARK_MITOTIC_SPINDLE	0.00354957	0.0245098	-0.3694	-1.83797	28	53	C1	Patient 8	Day 8	CAR+
HALLMARK_MITOTIC_SPINDLE	0.00818125	0.0314663	0.337808	1.79231	25	38	C5	Patient 2	Day 31	CAR-
HALLMARK_MITOTIC_SPINDLE	0.0102797	0.0321241	-0.443652	-1.78433	85	27	C1	Patient 1	Preinfusion	CAR-
HALLMARK_MITOTIC_SPINDLE	0.0114218	0.0342653	0.452575	1.76053	95	26	C4	Patient 7	Day 24	CAR+
HALLMARK_MITOTIC_SPINDLE	0.00421408	0.0353165	-0.455134	-1.79556	39	36	C3	Patient 7	Product	CAR+
HALLMARK_MITOTIC_SPINDLE	0.00631759	0.0431221	-0.459594	-1.77743	58	32	C3	Patient 8	Product	CAR+
HALLMARK_MITOTIC_SPINDLE	0.00940367	0.0470183	0.368132	1.65883	40	51	C5	Patient 1	Day 7	CAR-
HALLMARK_MITOTIC_SPINDLE	0.00775273	0.0484546	-0.412725	-1.69695	75	53	C1	Patient 2	Preinfusion	CAR-
HALLMARK_MTORC1_SIGNALING	0.000100261	0.00100261	0.461241	1.90362	0	102	C4	Patient 1	Preinfusion	CAR-
HALLMARK_MTORC1_SIGNALING	0.000100918	0.00100918	0.505306	2.05423	0	67	C4	Patient 8	Preinfusion	CAR-
HALLMARK_MTORC1_SIGNALING	0.000108767	0.00113462	0.513685	2.34777	0	51	C4	Patient 7	Day 24	CAR+
HALLMARK_MTORC1_SIGNALING	0.000102281	0.00127851	0.467301	1.97429	0	63	C4	Patient 7	Preinfusion	CAR-
HALLMARK_MTORC1_SIGNALING	0.000110169	0.00137711	-0.448209	-2.13398	0	53	C1	Patient 1	Preinfusion	CAR-
HALLMARK_MTORC1_SIGNALING	0.000281532	0.00239532	-0.404991	-1.98518	1	51	C5	Patient 2	Day 31	CAR-
HALLMARK_MTORC1_SIGNALING	0.00019084	0.00241499	-0.464675	-2.58675	0	40	C5	Patient 8	Day 21	CAR-
HALLMARK_MTORC1_SIGNALING	0.000207297	0.00248756	0.43289	2.00771	1	69	C4	Patient 8	Day 21	CAR-
HALLMARK_MTORC1_SIGNALING	0.000312728	0.00312728	0.434937	1.95109	2	68	C4	Patient 8	Day 8	CAR-
HALLMARK_MTORC1_SIGNALING	0.000759782	0.00620489	-0.487956	-1.99584	5	34	C6	Patient 1	Preinfusion	CAR-
HALLMARK_MTORC1_SIGNALING	0.00114172	0.00634286	-0.401628	-1.85959	7	59	C5	Patient 7	Day 24	CAR+
HALLMARK_MTORC1_SIGNALING	0.000923172	0.00655782	0.44598	1.85108	8	50	C4	Patient 1	Day 13	CAR+
HALLMARK_MTORC1_SIGNALING	0.000536697	0.00858715	-0.411626	-2.14887	3	38	C5	Patient 1	Product	CAR+
HALLMARK_MTORC1_SIGNALING	0.00225294	0.0163957	0.446695	1.82508	21	45	C4	Patient 7	Day 24	CAR-
HALLMARK_MTORC1_SIGNALING	0.00545941	0.0167195	0.350619	1.63185	52	95	C4	Patient 8	Day 8	CAR+
HALLMARK_MTORC1_SIGNALING	0.00314589	0.0169092	-0.537061	-2.02984	15	13	C2	Patient 7	Day 24	CAR+
HALLMARK_MTORC1_SIGNALING	0.00301568	0.0176872	0.410659	1.96409	24	39	C4	Patient 2	Day 31	CAR-
HALLMARK_MTORC1_SIGNALING	0.00564256	0.0208341	0.370322	1.78514	48	51	C4	Patient 1	Day 7	CAR-
HALLMARK_MTORC1_SIGNALING	0.00356117	0.0224327	0.426562	1.86784	30	38	C4	Patient 1	Day 13	CAR-
HALLMARK_MTORC1_SIGNALING	0.00193477	0.0309563	-0.525966	-1.95821	13	27	C6	Patient 7	Preinfusion	CAR-
HALLMARK_MTORC1_SIGNALING	0.00294393	0.0367991	-0.364955	-1.83738	21	58	C5	Patient 7	Product	CAR+
HALLMARK_MTORC1_SIGNALING	0.00674157	0.0414125	-0.446394	-1.87546	50	24	C1	Patient 1	Day 13	CAR+
HALLMARK_MYC_TARGETS_V1	0.00010001	0.00100261	0.657921	2.81235	0	173	C4	Patient 1	Preinfusion	CAR-
HALLMARK_MYC_TARGETS_V1	0.00010001	0.00100918	0.555263	2.42323	0	142	C4	Patient 8	Preinfusion	CAR-
HALLMARK_MYC_TARGETS_V1	0.000100939	0.00103539	0.562835	2.76323	0	155	C4	Patient 8	Day 8	CAR+
HALLMARK_MYC_TARGETS_V1	0.000101729	0.00113462	0.505345	2.66888	0	133	C4	Patient 7	Day 24	CAR+
HALLMARK_MYC_TARGETS_V1	0.000100715	0.00127655	0.579505	2.85785	0	150	C4	Patient 8	Day 8	CAR-
HALLMARK_MYC_TARGETS_V1	0.00010009	0.00127851	0.466924	2.15507	0	151	C4	Patient 7	Preinfusion	CAR-
HALLMARK_MYC_TARGETS_V1	0.00010013	0.00129739	0.52897	2.44584	0	133	C4	Patient 1	Day 13	CAR+
HALLMARK_MYC_TARGETS_V1	0.000106462	0.00132333	0.495346	2.77637	0	112	C4	Patient 1	Day 7	CAR-
HALLMARK_MYC_TARGETS_V1	0.000128932	0.0013504	-0.476809	-2.53527	0	129	C5	Patient 7	Day 24	CAR+
HALLMARK_MYC_TARGETS_V1	0.000102923	0.00137711	-0.591039	-3.23527	0	124	C1	Patient 1	Preinfusion	CAR-
HALLMARK_MYC_TARGETS_V1	0.000113033	0.00147215	-0.49268	-2.86894	0	113	C1	Patient 8	Day 8	CAR+
HALLMARK_MYC_TARGETS_V1	0.00010003	0.0016053	0.422621	1.94716	0	124	C4	Patient 7	Day 24	CAR-
HALLMARK_MYC_TARGETS_V1	0.000100492	0.00162866	0.538424	2.73245	0	150	C4	Patient 8	Day 21	CAR-
HALLMARK_MYC_TARGETS_V1	0.00010002	0.0016675	0.567581	2.51635	0	133	C4	Patient 2	Preinfusion	CAR-
HALLMARK_MYC_TARGETS_V1	0.0001002	0.00167001	-0.51459	-2.32748	0	123	C1	Patient 2	Preinfusion	CAR-
HALLMARK_MYC_TARGETS_V1	0.000115433	0.00170028	-0.428032	-2.40091	0	68	C1	Patient 1	Day 13	CAR+
HALLMARK_MYC_TARGETS_V1	0.0001048	0.00176678	-0.440851	-2.43616	0	112	C1	Patient 7	Preinfusion	CAR-
HALLMARK_MYC_TARGETS_V1	0.000108613	0.00183851	0.430108	2.55831	0	100	C4	Patient 2	Day 31	CAR-
HALLMARK_MYC_TARGETS_V1	0.000126072	0.00189369	-0.530645	-2.90595	0	67	C2	Patient 1	Day 13	CAR+
HALLMARK_MYC_TARGETS_V1	0.000129433	0.00239532	-0.543947	-3.06693	0	98	C5	Patient 2	Day 31	CAR-
HALLMARK_MYC_TARGETS_V1	0.000186012	0.00241499	-0.505695	-3.47863	0	82	C5	Patient 8	Day 21	CAR-
HALLMARK_MYC_TARGETS_V1	0.000101122	0.00252806	-0.471541	-1.93972	0	114	C5	Patient 8	Day 8	CAR-
HALLMARK_MYC_TARGETS_V1	0.000101523	0.00253807	-0.494447	-2.27046	0	125	C5	Patient 1	Day 13	CAR+
HALLMARK_MYC_TARGETS_V1	0.000103983	0.00258983	0.453504	2.40511	0	103	C4	Patient 1	Day 13	CAR-
HALLMARK_MYC_TARGETS_V1	0.000194401	0.00280167	-0.432286	-2.5251	0	41	C2	Patient 7	Day 24	CAR+
HALLMARK_MYC_TARGETS_V1	0.0001443	0.00282678	-0.50389	-2.30872	0	42	C5	Patient 1	Preinfusion	CAR-
HALLMARK_MYC_TARGETS_V1	0.000202347	0.00297137	-0.496183	-2.65104	0	30	C1	Patient 7	Day 24	CAR+
HALLMARK_MYC_TARGETS_V1	0.000125897	0.00311203	-0.445305	-2.69308	0	63	C5	Patient 1	Product	CAR+
HALLMARK_MYC_TARGETS_V1	0.000125913	0.00321543	-0.52287	-2.90714	0	92	C5	Patient 7	Product	CAR+
HALLMARK_MYC_TARGETS_V1	0.000259605	0.00383387	-0.814433	-2.74156	0	9	C1	Patient 7	Product	CAR+
HALLMARK_MYC_TARGETS_V1	0.000163747	0.00409366	-0.437464	-2.15311	0	114	C5	Patient 1	Day 7	CAR-
HALLMARK_MYC_TARGETS_V1	0.00021097	0.00485232	-0.518394	-2.48578	0	28	C5	Patient 8	Day 8	CAR+
HALLMARK_MYC_TARGETS_V1	0.000266738	0.00506802	-0.603625	-2.79832	0	21	C1	Patient 8	Product	CAR+
HALLMARK_MYC_TARGETS_V1	0.000154202	0.00548422	-0.655019	-2.39621	0	16	C2	Patient 8	Day 8	CAR+
HALLMARK_MYC_TARGETS_V1	0.00024919	0.00585597	-0.385426	-2.17596	1	63	C1	Patient 8	Preinfusion	CAR-
HALLMARK_MYC_TARGETS_V1	0.000247402	0.00610668	-0.413264	-2.42616	0	67	C5	Patient 7	Day 24	CAR-
HALLMARK_MYC_TARGETS_V1	0.000312989	0.00782473	-0.403142	-2.31779	0	46	C5	Patient 1	Day 13	CAR-
HALLMARK_MYC_TARGETS_V1	0.000348068	0.00800557	-0.473099	-2.51352	0	39	C5	Patient 7	Preinfusion	CAR-
HALLMARK_MYC_TARGETS_V1	0.000961723	0.00820767	-0.470046	-2.25062	4	27	C1	Patient 1	Product	CAR+
HALLMARK_MYC_TARGETS_V1	0.00102585	0.00902749	-0.671958	-2.24618	4	11	C0	Patient 8	Product	CAR+
HALLMARK_MYC_TARGETS_V1	0.000879701	0.0129023	-0.513275	-2.07608	7	27	C3	Patient 8	Day 8	CAR+
HALLMARK_MYC_TARGETS_V1	0.000643915	0.015454	-0.386061	-2.33719	0	38	C5	Patient 8	Preinfusion	CAR-
HALLMARK_MYC_TARGETS_V2	0.000243843	0.00243843	-0.573915	-2.20673	1	23	C1	Patient 1	Preinfusion	CAR-
HALLMARK_MYC_TARGETS_V2	0.00330237	0.0206398	0.469107	1.73715	31	41	C4	Patient 1	Preinfusion	CAR-
HALLMARK_MYC_TARGETS_V2	0.00376832	0.0226099	-0.619847	-1.89036	26	11	C1	Patient 7	Preinfusion	CAR-
HALLMARK_MYC_TARGETS_V2	0.00369515	0.0230947	0.59912	1.83132	31	15	C4	Patient 8	Preinfusion	CAR-
HALLMARK_MYC_TARGETS_V2	0.0147406	0.0300953	0.469667	1.69373	124	25	C4	Patient 8	Day 8	CAR+
HALLMARK_MYOGENESIS	0.00665054	0.0319226	-0.785835	-1.88374	21	4	C4	Patient 1	Product	CAR+
HALLMARK_MYOGENESIS	0.00913938	0.0373191	-0.847122	-1.76773	35	3	C4	Patient 8	Product	CAR+
HALLMARK_OXIDATIVE_PHOSPHORYLATION	0.00010003	0.00100261	0.466726	1.97539	0	147	C4	Patient 1	Preinfusion	CAR-
HALLMARK_OXIDATIVE_PHOSPHORYLATION	0.0001001	0.00100918	0.457638	1.97222	0	120	C4	Patient 8	Preinfusion	CAR-
HALLMARK_OXIDATIVE_PHOSPHORYLATION	0.00010141	0.00127655	0.549811	2.64215	0	117	C4	Patient 8	Day 8	CAR-
HALLMARK_OXIDATIVE_PHOSPHORYLATION	0.000108672	0.00132333	0.434033	2.34003	0	89	C4	Patient 1	Day 7	CAR-
HALLMARK_OXIDATIVE_PHOSPHORYLATION	0.000130361	0.0013504	-0.623593	-3.2808	0	121	C5	Patient 7	Day 24	CAR+
HALLMARK_OXIDATIVE_PHOSPHORYLATION	0.000117772	0.00147215	-0.417424	-2.2455	0	75	C1	Patient 8	Day 8	CAR+
HALLMARK_OXIDATIVE_PHOSPHORYLATION	0.00020971	0.00167768	0.433684	2.16215	1	83	C4	Patient 7	Day 24	CAR+
HALLMARK_OXIDATIVE_PHOSPHORYLATION	0.000127698	0.00239532	-0.603369	-3.45275	0	105	C5	Patient 2	Day 31	CAR-
HALLMARK_OXIDATIVE_PHOSPHORYLATION	0.000186428	0.00241499	-0.614522	-4.16436	0	78	C5	Patient 8	Day 21	CAR-
HALLMARK_OXIDATIVE_PHOSPHORYLATION	0.000100817	0.00252806	-0.559263	-2.31289	0	123	C5	Patient 8	Day 8	CAR-
HALLMARK_OXIDATIVE_PHOSPHORYLATION	0.000101245	0.00253807	-0.535709	-2.48031	0	135	C5	Patient 1	Day 13	CAR+
HALLMARK_OXIDATIVE_PHOSPHORYLATION	0.000150602	0.00282678	-0.519296	-2.23442	0	33	C5	Patient 1	Preinfusion	CAR-
HALLMARK_OXIDATIVE_PHOSPHORYLATION	0.000128617	0.00321543	-0.429162	-2.29721	0	77	C5	Patient 7	Product	CAR+
HALLMARK_OXIDATIVE_PHOSPHORYLATION	0.00040605	0.00389808	0.388407	1.89728	3	100	C4	Patient 8	Day 21	CAR-
HALLMARK_OXIDATIVE_PHOSPHORYLATION	0.000162681	0.00409366	-0.613713	-3.04884	0	121	C5	Patient 1	Day 7	CAR-
HALLMARK_OXIDATIVE_PHOSPHORYLATION	0.000210438	0.00485232	-0.624037	-3.26402	0	37	C5	Patient 8	Day 8	CAR+
HALLMARK_OXIDATIVE_PHOSPHORYLATION	0.000705645	0.00588038	0.387501	1.71744	6	97	C4	Patient 7	Preinfusion	CAR-
HALLMARK_OXIDATIVE_PHOSPHORYLATION	0.000249252	0.00610668	-0.605732	-3.58845	0	71	C5	Patient 7	Day 24	CAR-
HALLMARK_OXIDATIVE_PHOSPHORYLATION	0.00153359	0.00683143	0.356299	1.69733	14	116	C4	Patient 8	Day 8	CAR+
HALLMARK_OXIDATIVE_PHOSPHORYLATION	0.000299133	0.00782473	-0.499997	-2.64066	0	35	C5	Patient 1	Day 13	CAR-
HALLMARK_OXIDATIVE_PHOSPHORYLATION	0.000322165	0.00800557	-0.611346	-2.87548	0	26	C5	Patient 7	Preinfusion	CAR-
HALLMARK_OXIDATIVE_PHOSPHORYLATION	0.00105014	0.0100814	-0.380087	-2.06522	7	43	C5	Patient 1	Product	CAR+
HALLMARK_OXIDATIVE_PHOSPHORYLATION	0.00148023	0.0113484	0.695556	2.12283	6	8	C0	Patient 7	Day 24	CAR+
HALLMARK_OXIDATIVE_PHOSPHORYLATION	0.00183824	0.0128676	0.371013	1.97165	15	59	C4	Patient 2	Day 31	CAR-
HALLMARK_OXIDATIVE_PHOSPHORYLATION	0.000578704	0.015454	-0.463967	-2.64319	0	32	C5	Patient 8	Preinfusion	CAR-
HALLMARK_OXIDATIVE_PHOSPHORYLATION	0.00532992	0.0177664	-0.338211	-1.71755	49	74	C1	Patient 1	Preinfusion	CAR-
HALLMARK_OXIDATIVE_PHOSPHORYLATION	0.00140342	0.0219869	0.452287	2.02088	10	29	C1	Patient 8	Day 8	CAR-
HALLMARK_P53_PATHWAY	0.000532198	0.00565038	0.483139	2.66129	0	27	C1	Patient 7	Preinfusion	CAR-
HALLMARK_P53_PATHWAY	0.00117509	0.00640523	-0.391923	-2.52151	0	46	C4	Patient 8	Day 8	CAR+
HALLMARK_P53_PATHWAY	0.000930665	0.00651466	0.412602	2.1524	1	32	C6	Patient 1	Preinfusion	CAR-
HALLMARK_P53_PATHWAY	0.00203666	0.0127291	-0.478555	-3.30139	0	41	C4	Patient 7	Preinfusion	CAR-
HALLMARK_P53_PATHWAY	0.00131752	0.0131752	-0.36532	-2.14338	0	23	C4	Patient 2	Preinfusion	CAR-
HALLMARK_P53_PATHWAY	0.000833333	0.0136111	0.510064	2.51612	2	23	C6	Patient 7	Day 24	CAR+
HALLMARK_P53_PATHWAY	0.00376866	0.0180324	-0.392298	-1.83572	25	42	C5	Patient 2	Day 31	CAR-
HALLMARK_P53_PATHWAY	0.0022748	0.0185775	-0.484813	-2.01571	9	21	C5	Patient 7	Day 24	CAR-
HALLMARK_P53_PATHWAY	0.00288184	0.0205846	-0.461508	-3.21058	0	40	C4	Patient 8	Preinfusion	CAR-
HALLMARK_P53_PATHWAY	0.00529334	0.0208341	-0.378257	-1.96808	11	23	C4	Patient 1	Day 7	CAR-
HALLMARK_P53_PATHWAY	0.00675169	0.0225056	-0.420257	-1.77539	44	39	C5	Patient 7	Day 24	CAR+
HALLMARK_P53_PATHWAY	0.0004914	0.0230958	0.586663	2.3658	1	16	C6	Patient 7	Day 24	CAR-
HALLMARK_P53_PATHWAY	0.00404989	0.0289278	-0.532005	-1.92033	24	18	C5	Patient 1	Preinfusion	CAR-
HALLMARK_P53_PATHWAY	0.00478554	0.0299096	-0.418236	-1.76786	26	51	C5	Patient 1	Day 7	CAR-
HALLMARK_P53_PATHWAY	0.00952381	0.0340136	-0.50997	-4.0098	0	63	C4	Patient 1	Preinfusion	CAR-
HALLMARK_P53_PATHWAY	0.00217738	0.0362897	-0.469578	-1.97078	14	29	C5	Patient 7	Product	CAR+
HALLMARK_P53_PATHWAY	0.012987	0.0366692	-0.340727	-1.85874	15	24	C4	Patient 8	Day 21	CAR-
HALLMARK_P53_PATHWAY	0.00873083	0.0401618	0.607729	1.93809	40	9	C0	Patient 7	Day 24	CAR+
HALLMARK_P53_PATHWAY	0.00647249	0.0462321	0.340571	1.89931	5	22	C1	Patient 2	Preinfusion	CAR-
HALLMARK_PANCREAS_BETA_CELLS	0.000366166	0.00261547	-0.891489	-1.92285	1	4	C5	Patient 2	Day 31	CAR-
HALLMARK_PANCREAS_BETA_CELLS	0.0053172	0.0191571	-0.825017	-1.71194	28	4	C5	Patient 7	Day 24	CAR+
HALLMARK_PANCREAS_BETA_CELLS	0.00241948	0.0201623	-0.807611	-1.77866	15	5	C5	Patient 1	Day 13	CAR+
HALLMARK_PANCREAS_BETA_CELLS	0.00408859	0.0408859	-0.780405	-1.80834	23	5	C5	Patient 7	Product	CAR+
HALLMARK_PEROXISOME	0.00320598	0.0133583	-0.592983	-1.86615	23	12	C1	Patient 1	Preinfusion	CAR-
HALLMARK_PEROXISOME	0.00409787	0.0256117	-0.536638	-1.83823	33	22	C5	Patient 1	Day 13	CAR+
HALLMARK_REACTIVE_OXYGEN_SPECIES_PATHWAY	0.000162048	0.0013504	-0.661398	-2.2894	0	19	C5	Patient 7	Day 24	CAR+
HALLMARK_REACTIVE_OXYGEN_SPECIES_PATHWAY	0.000790764	0.00494227	-0.571571	-2.17474	4	20	C5	Patient 2	Day 31	CAR-
HALLMARK_REACTIVE_OXYGEN_SPECIES_PATHWAY	0.000379003	0.00553465	-0.607079	-2.07441	1	21	C5	Patient 1	Day 7	CAR-
HALLMARK_REACTIVE_OXYGEN_SPECIES_PATHWAY	0.000485201	0.00606502	-0.601457	-2.03334	3	21	C5	Patient 1	Day 13	CAR+
HALLMARK_REACTIVE_OXYGEN_SPECIES_PATHWAY	0.000418673	0.00683832	-0.799561	-2.32917	1	8	C5	Patient 7	Day 24	CAR-
HALLMARK_REACTIVE_OXYGEN_SPECIES_PATHWAY	0.00589275	0.0294638	-0.541342	-1.93141	29	12	C5	Patient 8	Day 21	CAR-
HALLMARK_SPERMATOGENESIS	0.000237699	0.00194121	0.629284	2.21958	1	23	C4	Patient 8	Day 8	CAR+
HALLMARK_TGF_BETA_SIGNALING	0.00594228	0.0171277	-0.53168	-2.05286	13	12	C4	Patient 8	Day 8	CAR+
HALLMARK_TGF_BETA_SIGNALING	0.0125958	0.0440854	-0.756757	-1.81351	45	4	C4	Patient 8	Product	CAR+
HALLMARK_TNFA_SIGNALING_VIA_NFKB	0.000427168	0.00240282	0.811463	3.8231	0	18	C2	Patient 1	Product	CAR+
HALLMARK_TNFA_SIGNALING_VIA_NFKB	0.000452899	0.00276396	0.62202	2.7758	0	16	C1	Patient 1	Preinfusion	CAR-
HALLMARK_TNFA_SIGNALING_VIA_NFKB	0.00038373	0.00313379	-0.761077	-3.64365	0	18	C4	Patient 2	Day 31	CAR-
HALLMARK_TNFA_SIGNALING_VIA_NFKB	0.000311624	0.00342786	0.752307	3.51678	0	19	C2	Patient 1	Day 13	CAR+
HALLMARK_TNFA_SIGNALING_VIA_NFKB	0.000648929	0.00346096	-0.746157	-4.27724	0	27	C4	Patient 7	Day 24	CAR+
HALLMARK_TNFA_SIGNALING_VIA_NFKB	0.000516262	0.00358817	-0.623243	-2.7099	0	14	C4	Patient 8	Product	CAR+
HALLMARK_TNFA_SIGNALING_VIA_NFKB	0.000257533	0.00389586	0.760234	2.77118	0	11	C2	Patient 8	Product	CAR+
HALLMARK_TNFA_SIGNALING_VIA_NFKB	0.000528262	0.00432491	-0.77196	-4.53957	0	31	C4	Patient 1	Day 7	CAR-
HALLMARK_TNFA_SIGNALING_VIA_NFKB	0.000641437	0.00439842	-0.789284	-3.55388	0	14	C4	Patient 1	Product	CAR+
HALLMARK_TNFA_SIGNALING_VIA_NFKB	0.000980392	0.00522876	-0.816267	-4.99763	0	30	C4	Patient 8	Day 21	CAR-
HALLMARK_TNFA_SIGNALING_VIA_NFKB	0.000267523	0.00548422	0.82711	3.07617	0	12	C2	Patient 8	Day 8	CAR+
HALLMARK_TNFA_SIGNALING_VIA_NFKB	0.000949668	0.00593542	-0.697449	-4.18962	0	32	C4	Patient 8	Day 8	CAR-
HALLMARK_TNFA_SIGNALING_VIA_NFKB	0.00051573	0.0060241	0.715361	2.30868	1	8	C2	Patient 7	Product	CAR+
HALLMARK_TNFA_SIGNALING_VIA_NFKB	0.00130719	0.00640523	-0.679754	-4.51653	0	52	C4	Patient 8	Day 8	CAR+
HALLMARK_TNFA_SIGNALING_VIA_NFKB	0.00107066	0.00655782	-0.823379	-4.8265	0	23	C4	Patient 1	Day 13	CAR+
HALLMARK_TNFA_SIGNALING_VIA_NFKB	0.000610874	0.00656689	0.587183	2.29956	2	14	C2	Patient 7	Day 24	CAR+
HALLMARK_TNFA_SIGNALING_VIA_NFKB	0.000675219	0.00675219	0.660516	2.97221	0	14	C1	Patient 2	Preinfusion	CAR-
HALLMARK_TNFA_SIGNALING_VIA_NFKB	0.000689814	0.0071623	0.950617	1.96255	2	3	C2	Patient 2	Product	CAR+
HALLMARK_TNFA_SIGNALING_VIA_NFKB	0.000166472	0.00732479	0.622401	2.22102	0	18	C2	Patient 2	Day 31	CAR-
HALLMARK_TNFA_SIGNALING_VIA_NFKB	0.000691802	0.00760982	0.87574	2.37439	1	5	C3	Patient 1	Product	CAR+
HALLMARK_TNFA_SIGNALING_VIA_NFKB	0.00110254	0.00787526	-0.603935	-3.4998	0	26	C4	Patient 7	Preinfusion	CAR-
HALLMARK_TNFA_SIGNALING_VIA_NFKB	0.00129199	0.00791344	0.444115	2.19124	2	27	C6	Patient 1	Preinfusion	CAR-
HALLMARK_TNFA_SIGNALING_VIA_NFKB	0.000542888	0.00868621	-0.784119	-4.29763	0	24	C4	Patient 1	Day 13	CAR-
HALLMARK_TNFA_SIGNALING_VIA_NFKB	0.000246427	0.00911779	0.908324	2.3497	0	5	C2	Patient 1	Preinfusion	CAR-
HALLMARK_TNFA_SIGNALING_VIA_NFKB	0.000783085	0.00939702	-0.903895	-4.27349	0	15	C4	Patient 7	Day 24	CAR-
HALLMARK_TNFA_SIGNALING_VIA_NFKB	0.000207814	0.00946697	0.648555	2.498	0	19	C2	Patient 8	Day 21	CAR-
HALLMARK_TNFA_SIGNALING_VIA_NFKB	0.000815661	0.0101958	-0.725847	-3.53568	0	16	C4	Patient 2	Preinfusion	CAR-
HALLMARK_TNFA_SIGNALING_VIA_NFKB	0.00111266	0.0105702	0.948207	2.02649	3	3	C3	Patient 1	Day 13	CAR+
HALLMARK_TNFA_SIGNALING_VIA_NFKB	0.00135685	0.0113071	-0.656148	-3.77782	0	25	C4	Patient 8	Preinfusion	CAR-
HALLMARK_TNFA_SIGNALING_VIA_NFKB	0.000273823	0.0124082	0.797405	3.71418	0	20	C6	Patient 7	Day 24	CAR+
HALLMARK_TNFA_SIGNALING_VIA_NFKB	0.00233645	0.0143525	0.675202	2.03703	10	8	C1	Patient 1	Product	CAR+
HALLMARK_TNFA_SIGNALING_VIA_NFKB	0.00167304	0.0143881	0.738007	2.17176	6	8	C0	Patient 1	Product	CAR+
HALLMARK_TNFA_SIGNALING_VIA_NFKB	0.00040347	0.0169457	0.68527	2.40052	1	12	C2	Patient 1	Day 7	CAR-
HALLMARK_TNFA_SIGNALING_VIA_NFKB	0.00191123	0.0176789	0.918367	1.87237	8	3	C0	Patient 1	Day 13	CAR+
HALLMARK_TNFA_SIGNALING_VIA_NFKB	0.00258398	0.018457	-0.749651	-4.89771	0	36	C4	Patient 1	Preinfusion	CAR-
HALLMARK_TNFA_SIGNALING_VIA_NFKB	0.00551198	0.0281723	0.5666	2.02662	25	12	C0	Patient 7	Day 24	CAR+
HALLMARK_TNFA_SIGNALING_VIA_NFKB	0.00273544	0.0373844	0.567952	2.06098	13	14	C2	Patient 7	Day 24	CAR-
HALLMARK_TNFA_SIGNALING_VIA_NFKB	0.00272562	0.0417929	0.560618	1.94434	17	16	C5	Patient 7	Preinfusion	CAR-
HALLMARK_TNFA_SIGNALING_VIA_NFKB	0.00300496	0.0480794	0.53994	1.93438	22	18	C5	Patient 8	Preinfusion	CAR-
HALLMARK_UNFOLDED_PROTEIN_RESPONSE	0.00585938	0.0216346	0.504366	1.85722	47	21	C4	Patient 7	Day 24	CAR+
HALLMARK_UNFOLDED_PROTEIN_RESPONSE	0.0109396	0.0321753	-0.458191	-1.78056	89	24	C1	Patient 1	Preinfusion	CAR-
HALLMARK_UV_RESPONSE_DN	0.000287439	0.00239532	0.476665	2.30559	0	28	C5	Patient 2	Day 31	CAR-
HALLMARK_UV_RESPONSE_DN	0.000641437	0.00449006	-0.462055	-2.37822	0	24	C4	Patient 8	Day 8	CAR+
HALLMARK_UV_RESPONSE_DN	0.000862813	0.00539258	0.454416	2.12458	2	35	C5	Patient 7	Day 24	CAR+
HALLMARK_UV_RESPONSE_DN	0.000442772	0.00553465	0.501055	2.06611	1	36	C5	Patient 1	Day 7	CAR-
HALLMARK_UV_RESPONSE_DN	0.000828329	0.00796686	0.497624	2.25865	3	21	C5	Patient 8	Day 21	CAR-
HALLMARK_UV_RESPONSE_DN	0.000771605	0.0128601	0.50938	2.54094	0	25	C5	Patient 8	Day 8	CAR-
HALLMARK_UV_RESPONSE_DN	0.00485774	0.0269874	0.359257	1.86117	6	27	C5	Patient 1	Day 13	CAR+
HALLMARK_UV_RESPONSE_DN	0.00642169	0.0449518	0.479809	1.89463	35	21	C5	Patient 7	Day 24	CAR-
HALLMARK_UV_RESPONSE_UP	0.000506457	0.0124082	0.613636	2.40395	1	13	C6	Patient 7	Day 24	CAR+
HALLMARK_WNT_BETA_CATENIN_SIGNALING	0.000675828	0.00878576	0.983051	1.70402	2	2	C6	Patient 1	Product	CAR+
IFN_module	0.000744048	0.00238095	0.693511	2.49001	1	10	C1	Patient 1	Preinfusion	CAR-
IFN_module	0.00188501	0.00952979	-0.635293	-1.97378	9	15	C5	Patient 1	Day 7	CAR-
IFN_module	0.00462449	0.0107024	-0.773536	-1.82098	24	5	C6	Patient 7	Day 24	CAR-
IFN_module	0.0311133	0.0495508	-0.66242	-1.59866	191	6	C6	Patient 1	Preinfusion	CAR-
Interferon.alpha.beta.signaling	0.000359712	0.00145266	-0.573602	-2.32779	0	13	C4	Patient 1	Day 7	CAR-
Interferon.alpha.beta.signaling	0.000461255	0.00160436	0.596325	2.65269	0	16	C1	Patient 1	Preinfusion	CAR-
Interferon.alpha.beta.signaling	0.000512821	0.00187291	-0.60025	-2.6351	0	14	C4	Patient 8	Day 21	CAR-
Interferon.alpha.beta.signaling	0.000366032	0.0033532	-0.778859	-2.2672	0	6	C4	Patient 1	Day 13	CAR+
Interferon.alpha.beta.signaling	0.00147438	0.00667352	-0.565423	-2.14275	3	11	C4	Patient 7	Day 24	CAR+
Interferon.alpha.beta.signaling	0.00503578	0.015527	-0.868627	-1.79661	18	3	C4	Patient 7	Product	CAR+
Interferon.alpha.beta.signaling	0.0156076	0.0301003	-0.630518	-1.80528	55	6	C4	Patient 2	Day 31	CAR-
JAK.STAT.Signalling.pathway	0.000308356	0.00145266	-0.782251	-2.55188	0	8	C4	Patient 1	Day 7	CAR-
JAK.STAT.Signalling.pathway	0.000779423	0.00218239	-0.613212	-2.16698	1	9	C4	Patient 8	Day 21	CAR-
JAK.STAT.Signalling.pathway	0.000353482	0.00245991	-0.824275	-2.58175	0	7	C4	Patient 8	Product	CAR+
JAK.STAT.Signalling.pathway	0.000278474	0.00371394	-0.874894	-2.30695	0	5	C4	Patient 7	Day 24	CAR+
JAK.STAT.Signalling.pathway	0.000462963	0.00416667	0.700463	2.71287	0	13	C5	Patient 8	Day 8	CAR-
JAK.STAT.Signalling.pathway	0.00213163	0.00927798	0.522131	2.02068	7	19	C5	Patient 7	Day 24	CAR+
JAK.STAT.Signalling.pathway	0.000910747	0.00983607	0.9	2.17841	2	4	C3	Patient 7	Product	CAR+
JAK.STAT.Signalling.pathway	0.00285652	0.0111087	0.908333	1.86057	12	3	C6	Patient 8	Product	CAR+
JAK.STAT.Signalling.pathway	0.00464576	0.0149472	-0.819253	-1.95017	15	4	C4	Patient 7	Product	CAR+
JAK.STAT.Signalling.pathway	0.000787402	0.0151575	0.640859	2.22027	2	9	C5	Patient 1	Product	CAR+
JAK.STAT.Signalling.pathway	0.00597426	0.0188661	0.875	1.78024	25	3	C2	Patient 1	Preinfusion	CAR-
JAK.STAT.Signalling.pathway	0.00417755	0.0192631	-0.579756	-2.032	7	9	C4	Patient 8	Preinfusion	CAR-
JAK.STAT.Signalling.pathway	0.00772947	0.0231884	-0.390463	-1.9268	7	18	C4	Patient 1	Preinfusion	CAR-
JAK.STAT.Signalling.pathway	0.0129322	0.0252337	0.591845	1.85868	45	9	C6	Patient 7	Preinfusion	CAR-
JAK.STAT.Signalling.pathway	0.0100637	0.0253217	-0.697385	-1.84959	29	5	C4	Patient 1	Product	CAR+
JAK.STAT.Signalling.pathway	0.00590842	0.0265556	-0.51235	-1.9754	11	11	C4	Patient 7	Preinfusion	CAR-
JAK.STAT.Signalling.pathway	0.0115722	0.0341907	1	1.34192	57	1	C6	Patient 1	Product	CAR+
JAK.STAT.Signalling.pathway	0.00561915	0.0345176	0.562938	1.96388	26	11	C5	Patient 8	Day 21	CAR-
JAK.STAT.Signalling.pathway	0.00688559	0.0361494	0.868421	1.85623	25	3	C3	Patient 8	Product	CAR+
JAK.STAT.Signalling.pathway	0.00719027	0.0404452	0.407067	1.84917	12	19	C5	Patient 1	Day 13	CAR+
JAK.STAT.Signalling.pathway	0.0233386	0.0428779	0.992982	1.32077	117	1	C6	Patient 8	Day 21	CAR-
JAK.STAT.Signalling.pathway	0.0247737	0.0460083	-0.374779	-1.64519	51	16	C4	Patient 8	Day 8	CAR+
Macrophages	0.000344471	0.00105991	-0.925419	-1.9047	1	4	C6	Patient 7	Preinfusion	CAR-
Macrophages	0.00286893	0.0117365	-0.762873	-1.80687	15	6	C5	Patient 7	Day 24	CAR+
Macrophages	0.00475407	0.0120337	0.947419	1.61139	25	2	C4	Patient 2	Day 31	CAR-
Macrophages	0.00262763	0.0129922	-0.897177	-1.72699	13	3	C5	Patient 2	Day 31	CAR-
Macrophages	0.00597491	0.0247144	-0.763526	-1.75475	29	6	C5	Patient 1	Day 7	CAR-
Macrophages	0.00845324	0.0359263	0.933333	1.59631	46	2	C1	Patient 8	Day 8	CAR-
Macrophages	0.00669611	0.0401767	-0.717819	-1.76098	46	7	C5	Patient 1	Day 13	CAR+
Macrophages	0.00832838	0.044765	-0.771202	-1.76485	41	4	C5	Patient 8	Day 21	CAR-
Macrophages	0.0081592	0.0456915	-1	-1.33009	40	1	C0	Patient 1	Preinfusion	CAR-
MAIT_CELL	0.000239866	0.00087038	0.817925	2.42772	0	8	C0	Patient 1	Product	CAR+
MAIT_CELL	0.000295421	0.00145266	-0.75731	-2.33232	0	7	C4	Patient 1	Day 7	CAR-
MAIT_CELL	0.000592534	0.0018013	0.773463	2.13313	2	8	C0	Patient 8	Product	CAR+
MAIT_CELL	0.000598982	0.00212794	0.798969	2.27962	1	6	C2	Patient 1	Product	CAR+
MAIT_CELL	0.00124185	0.00342579	0.806153	2.30389	3	6	C1	Patient 1	Preinfusion	CAR-
MAIT_CELL	0.000720721	0.00444444	-0.903292	-2.4328	1	5	C4	Patient 7	Day 24	CAR-
MAIT_CELL	0.0018546	0.00610472	-0.66832	-2.23525	4	8	C4	Patient 8	Product	CAR+
MAIT_CELL	0.0031348	0.00731452	-0.65882	-2.1073	8	8	C4	Patient 8	Day 8	CAR+
MAIT_CELL	0.00194091	0.00837656	0.775653	2.09784	8	6	C0	Patient 8	Day 21	CAR-
MAIT_CELL	0.00302326	0.00894106	0.837079	1.97686	12	4	C2	Patient 8	Product	CAR+
MAIT_CELL	0.00417885	0.00998785	0.717613	1.95075	19	6	C0	Patient 7	Day 24	CAR+
MAIT_CELL	0.00317628	0.0109264	-0.814626	-1.92899	11	4	C4	Patient 7	Day 24	CAR+
MAIT_CELL	0.00211939	0.0121108	-0.763407	-2.19214	5	6	C4	Patient 7	Preinfusion	CAR-
MAIT_CELL	0.00719918	0.0123414	-0.631306	-1.96942	20	7	C4	Patient 8	Day 21	CAR-
MAIT_CELL	0.00507208	0.0141294	-0.875421	-1.83893	18	3	C4	Patient 1	Product	CAR+
MAIT_CELL	0.00448143	0.0153022	0.814433	1.85145	20	4	C0	Patient 1	Day 13	CAR+
MAIT_CELL	0.0069776	0.0155841	0.730749	1.90488	37	6	C1	Patient 8	Product	CAR+
MAIT_CELL	0.00562032	0.0162588	0.791667	1.82651	26	4	C1	Patient 1	Product	CAR+
MAIT_CELL	0.00560103	0.0176329	-0.620104	-1.96305	12	7	C4	Patient 2	Preinfusion	CAR-
MAIT_CELL	0.00767494	0.0198063	0.948324	1.64437	33	2	C1	Patient 8	Preinfusion	CAR-
MAIT_CELL	0.00890093	0.0218477	-0.605927	-1.91945	22	7	C4	Patient 1	Day 13	CAR+
MAIT_CELL	0.0115987	0.0262904	-0.934783	-1.54882	59	2	C6	Patient 1	Day 7	CAR-
MAIT_CELL	0.00994842	0.0302137	0.631049	1.8321	26	6	C1	Patient 2	Preinfusion	CAR-
MAIT_CELL	0.0131705	0.0316091	0.736982	1.78989	68	6	C0	Patient 7	Product	CAR+
MAIT_CELL	0.0100516	0.0335337	0.723109	1.76046	75	7	C0	Patient 7	Day 24	CAR-
MAIT_CELL	0.0167871	0.0410995	0.72549	1.73367	71	4	C2	Patient 7	Product	CAR+
MAIT_CELL	0.014604	0.0415519	0.721776	1.67612	96	5	C0	Patient 1	Day 13	CAR-
MAIT_CELL	0.0238177	0.0421773	-0.561708	-1.71537	68	7	C4	Patient 8	Day 8	CAR-
MAIT_CELL	0.0169082	0.0445762	-0.471706	-1.82548	27	11	C4	Patient 1	Preinfusion	CAR-
MAIT_CELL	0.0295401	0.0477113	-0.739407	-1.56503	175	4	C6	Patient 8	Day 21	CAR-
NK	0.000147493	0.00057257	-0.89117	-2.70317	0	12	C6	Patient 1	Preinfusion	CAR-
NK	0.000201857	0.000622598	0.838673	2.6415	0	8	C1	Patient 7	Day 24	CAR+
NK	0.000136444	0.00064347	-0.937308	-2.5553	0	10	C6	Patient 8	Preinfusion	CAR-
NK	0.000151999	0.000663075	-0.878823	-2.51611	0	11	C6	Patient 7	Preinfusion	CAR-
NK	0.000147863	0.00067619	-0.862319	-2.48459	0	10	C6	Patient 8	Day 21	CAR-
NK	0.000188537	0.000693674	-0.89071	-2.40922	0	8	C6	Patient 2	Day 31	CAR-
NK	0.000190259	0.000745273	0.857852	2.80623	0	13	C0	Patient 8	Product	CAR+
NK	0.000178508	0.000755028	0.905141	2.65158	0	8	C1	Patient 8	Product	CAR+
NK	0.000211685	0.000755372	0.921681	3.10285	0	10	C0	Patient 7	Day 24	CAR+
NK	0.000166003	0.000781914	0.859076	2.57622	0	9	C1	Patient 7	Product	CAR+
NK	0.000174551	0.000788597	-0.900704	-2.82317	0	11	C6	Patient 7	Day 24	CAR-
NK	0.000237982	0.000814099	-0.974359	-2.34211	0	6	C6	Patient 1	Day 13	CAR-
NK	0.000168435	0.000832721	-0.938729	-2.59006	0	9	C6	Patient 1	Day 7	CAR-
NK	0.000192938	0.000855034	-0.901639	-2.2386	0	6	C6	Patient 2	Preinfusion	CAR-
NK	0.0002531	0.00087038	0.855178	3.12272	0	14	C0	Patient 1	Product	CAR+
NK	0.000174125	0.000886726	-0.954248	-2.33594	0	5	C6	Patient 7	Day 24	CAR+
NK	0.000118737	0.000907323	0.833147	2.42978	0	14	C0	Patient 7	Day 24	CAR-
NK	0.000213493	0.000910153	0.83091	2.87428	0	11	C1	Patient 1	Product	CAR+
NK	0.000207168	0.0011048	0.854839	2.45071	0	7	C1	Patient 2	Product	CAR+
NK	0.00019305	0.00125483	-0.746634	-2.15496	0	12	C5	Patient 1	Day 7	CAR-
NK	0.000326052	0.00145266	-0.812707	-2.92376	0	10	C4	Patient 1	Day 7	CAR-
NK	0.000195084	0.00146477	-0.777346	-2.30228	0	9	C2	Patient 8	Day 21	CAR-
NK	0.00029163	0.00147427	0.94507	2.99935	0	8	C1	Patient 8	Preinfusion	CAR-
NK	0.000225175	0.00158278	0.877325	2.91326	0	10	C1	Patient 8	Day 21	CAR-
NK	0.000356761	0.00160436	0.966026	3.30161	0	9	C1	Patient 1	Preinfusion	CAR-
NK	0.000216123	0.0016111	0.794958	2.62704	0	10	C0	Patient 8	Day 21	CAR-
NK	0.000298775	0.00173743	0.882717	3.22479	0	10	C1	Patient 1	Day 13	CAR+
NK	0.000362319	0.00176193	0.775108	2.21432	1	10	C0	Patient 7	Product	CAR+
NK	0.000176585	0.0018276	-0.993421	-1.96256	0	3	C2	Patient 1	Preinfusion	CAR-
NK	0.000342818	0.00187291	-0.832811	-2.59804	0	7	C4	Patient 8	Day 21	CAR-
NK	0.000223564	0.00191337	0.815402	2.80019	0	10	C1	Patient 1	Day 7	CAR-
NK	0.000295334	0.00201284	0.974066	2.74	0	6	C1	Patient 7	Preinfusion	CAR-
NK	0.000231214	0.00203553	-0.956044	-2.28644	0	5	C2	Patient 8	Preinfusion	CAR-
NK	0.000149187	0.00211348	0.775898	2.43688	0	10	C1	Patient 8	Day 8	CAR-
NK	0.000189645	0.00219627	0.744853	2.40477	0	10	C1	Patient 2	Day 31	CAR-
NK	0.000369822	0.00220307	-0.866516	-2.92632	0	9	C4	Patient 8	Day 8	CAR+
NK	0.000297	0.00228368	0.97047	3.22218	0	9	C1	Patient 8	Day 8	CAR+
NK	0.000331236	0.00245991	-0.860759	-2.48448	0	6	C4	Patient 8	Product	CAR+
NK	0.000356125	0.00252255	-0.935741	-2.51337	0	5	C4	Patient 2	Preinfusion	CAR-
NK	0.000299222	0.00273339	-0.956155	-2.28935	0	4	C4	Patient 1	Product	CAR+
NK	0.00036846	0.00278779	0.973822	2.82726	0	6	C1	Patient 2	Preinfusion	CAR-
NK	0.000253293	0.00279006	0.793646	2.67256	0	10	C1	Patient 7	Day 24	CAR-
NK	0.000368324	0.00281382	-0.873239	-2.8401	0	8	C4	Patient 8	Day 8	CAR-
NK	0.00062637	0.00295289	-0.858333	-2.28729	1	5	C4	Patient 2	Product	CAR+
NK	0.000406504	0.00326397	-0.733725	-2.2776	1	9	C2	Patient 7	Day 24	CAR-
NK	0.000534259	0.00368045	0.674337	2.01434	3	11	C0	Patient 1	Day 13	CAR-
NK	0.00024432	0.00380068	-0.881145	-2.55873	0	7	C5	Patient 1	Day 13	CAR-
NK	0.000697593	0.00392396	-0.770286	-2.01636	3	8	C5	Patient 7	Day 24	CAR+
NK	0.000605694	0.00398027	0.841948	2.02948	3	8	C0	Patient 2	Product	CAR+
NK	0.00111757	0.00407912	0.932961	1.94563	4	3	C2	Patient 8	Product	CAR+
NK	0.00111483	0.00430005	-0.799424	-2.28889	3	6	C4	Patient 2	Day 31	CAR-
NK	0.000657174	0.00443593	0.832335	2.06183	2	5	C0	Patient 8	Day 8	CAR+
NK	0.00096432	0.00475731	-0.952724	-2.29397	2	4	C4	Patient 7	Day 24	CAR-
NK	0.000285063	0.00522428	-0.842883	-2.67278	0	7	C2	Patient 8	Day 8	CAR-
NK	0.00112486	0.00596175	0.760503	2.15689	4	7	C0	Patient 1	Day 13	CAR+
NK	0.00138889	0.00607639	-0.815692	-1.92353	7	5	C6	Patient 8	Product	CAR+
NK	0.00140449	0.00611368	-0.76869	-2.22521	3	6	C4	Patient 7	Product	CAR+
NK	0.00221784	0.00619466	0.902813	1.89287	8	3	C2	Patient 1	Product	CAR+
NK	0.00216685	0.00645928	-0.537218	-2.08356	5	11	C4	Patient 1	Day 13	CAR-
NK	0.00208768	0.00650393	-0.850267	-2.03698	6	4	C4	Patient 1	Day 13	CAR+
NK	0.00119904	0.00668037	-0.741333	-2.12323	5	7	C2	Patient 1	Day 7	CAR-
NK	0.00152805	0.00764025	-0.742634	-2.10251	6	7	C2	Patient 2	Day 31	CAR-
NK	0.00242826	0.00837165	0.897561	1.89341	10	3	C2	Patient 7	Product	CAR+
NK	0.000574383	0.0099081	0.630139	2.09081	3	13	C0	Patient 1	Day 7	CAR-
NK	0.00125602	0.0117537	0.741379	2.22394	5	8	C1	Patient 1	Day 13	CAR-
NK	0.00267891	0.0191989	-0.691038	-2.00841	13	7	C5	Patient 8	Day 21	CAR-
NK	0.00265403	0.0240385	-0.769448	-1.98955	13	6	C6	Patient 8	Day 8	CAR-
NK	0.00312801	0.0240857	-0.697947	-1.98124	12	7	C2	Patient 1	Day 13	CAR-
NK	0.00678541	0.0274501	-0.623729	-1.88449	39	10	C5	Patient 2	Day 31	CAR-
NK	0.00778725	0.0373788	0.744789	1.76633	52	5	C1	Patient 2	Day 24	CAR-
NK	0.0190492	0.0426965	-0.819279	-1.56504	112	3	C6	Patient 1	Product	CAR+
NK	0.00642958	0.0456915	1	1.33048	31	1	C0	Patient 1	Preinfusion	CAR-
NK_COMPLETE	0.000143678	0.00057257	-0.813199	-2.64342	0	15	C6	Patient 1	Preinfusion	CAR-
NK_COMPLETE	0.000198491	0.000622598	0.735818	2.56261	0	10	C1	Patient 7	Day 24	CAR+
NK_COMPLETE	0.000133458	0.00064347	-0.837133	-2.39747	0	12	C6	Patient 8	Preinfusion	CAR-
NK_COMPLETE	0.000151538	0.000663075	-0.84163	-2.47151	0	12	C6	Patient 7	Preinfusion	CAR-
NK_COMPLETE	0.000146092	0.00067619	-0.930909	-2.76835	0	11	C6	Patient 8	Day 21	CAR-
NK_COMPLETE	0.000193573	0.000693674	-0.866107	-2.12217	0	6	C6	Patient 2	Day 31	CAR-
NK_COMPLETE	0.000188041	0.000745273	0.867233	3.08876	0	17	C0	Patient 8	Product	CAR+
NK_COMPLETE	0.000170184	0.000755028	0.827854	2.84711	0	12	C1	Patient 8	Product	CAR+
NK_COMPLETE	0.000214362	0.000755372	0.832558	3.17537	0	14	C0	Patient 7	Day 24	CAR+
NK_COMPLETE	0.000158604	0.000781914	0.776596	2.58141	0	12	C1	Patient 7	Product	CAR+
NK_COMPLETE	0.000171733	0.000788597	-0.771839	-2.56998	0	13	C6	Patient 7	Day 24	CAR-
NK_COMPLETE	0.000238949	0.000814099	-0.980892	-2.20635	0	5	C6	Patient 1	Day 13	CAR-
NK_COMPLETE	0.000171233	0.000832721	-0.946883	-2.50343	0	8	C6	Patient 1	Day 7	CAR-
NK_COMPLETE	0.000192938	0.000855034	-0.885246	-2.1979	0	6	C6	Patient 2	Preinfusion	CAR-
NK_COMPLETE	0.000259134	0.00087038	0.887008	3.4604	0	17	C0	Patient 1	Product	CAR+
NK_COMPLETE	0.000169837	0.000886726	-0.746651	-2.20814	0	8	C6	Patient 7	Day 24	CAR+
NK_COMPLETE	0.000115009	0.000907323	0.795547	2.42969	0	17	C0	Patient 7	Day 24	CAR-
NK_COMPLETE	0.000209424	0.000910153	0.792047	3.19284	0	16	C1	Patient 1	Product	CAR+
NK_COMPLETE	0.000206271	0.0011048	0.79033	2.40086	0	8	C1	Patient 2	Product	CAR+
NK_COMPLETE	0.000372024	0.00145266	-0.747756	-3.13483	0	14	C4	Patient 1	Day 7	CAR-
NK_COMPLETE	0.000294985	0.00147427	0.835475	2.93523	0	10	C1	Patient 8	Preinfusion	CAR-
NK_COMPLETE	0.000445633	0.00160436	0.859894	3.71835	0	15	C1	Patient 1	Preinfusion	CAR-
NK_COMPLETE	0.00031211	0.00160542	0.851342	2.6299	0	7	C2	Patient 1	Product	CAR+
NK_COMPLETE	0.000213767	0.0016111	0.690864	2.78199	0	17	C0	Patient 8	Day 21	CAR-
NK_COMPLETE	0.000175901	0.00172707	0.831974	2.56953	0	13	C0	Patient 7	Product	CAR+
NK_COMPLETE	0.000173611	0.00173611	-0.864407	-2.03841	0	5	C6	Patient 8	Product	CAR+
NK_COMPLETE	0.000309406	0.00173743	0.828673	3.31654	0	12	C1	Patient 1	Day 13	CAR+
NK_COMPLETE	0.000228676	0.00175062	0.79799	2.50748	0	9	C0	Patient 1	Day 13	CAR+
NK_COMPLETE	0.000489476	0.00187291	-0.864671	-3.64074	0	13	C4	Patient 8	Day 21	CAR-
NK_COMPLETE	0.000364964	0.00201284	0.899791	3.46843	0	12	C1	Patient 7	Preinfusion	CAR-
NK_COMPLETE	0.00021925	0.00202885	0.847561	2.55105	0	8	C0	Patient 8	Day 8	CAR+
NK_COMPLETE	0.000340832	0.00228368	0.773249	3.21343	0	15	C1	Patient 8	Day 8	CAR+
NK_COMPLETE	0.000502008	0.00228414	-0.84363	-3.79217	0	17	C4	Patient 8	Day 8	CAR+
NK_COMPLETE	0.000130787	0.00245079	0.745538	2.33286	0	13	C0	Patient 1	Day 13	CAR-
NK_COMPLETE	0.000441891	0.00245991	-0.84854	-3.29736	0	11	C4	Patient 8	Product	CAR+
NK_COMPLETE	0.000141323	0.00250095	0.839106	2.23938	0	12	C0	Patient 2	Product	CAR+
NK_COMPLETE	0.000420521	0.00273339	-0.901052	-3.06139	0	8	C4	Patient 1	Product	CAR+
NK_COMPLETE	0.000429923	0.00274474	-0.872881	-3.09833	0	9	C4	Patient 2	Product	CAR+
NK_COMPLETE	0.000475964	0.00278779	0.776698	2.77284	0	9	C1	Patient 2	Preinfusion	CAR-
NK_COMPLETE	0.000253614	0.00279006	0.625177	2.20142	0	11	C1	Patient 7	Day 24	CAR-
NK_COMPLETE	0.000489956	0.00281382	-0.799943	-3.38165	0	14	C4	Patient 8	Day 8	CAR-
NK_COMPLETE	0.000398406	0.00294821	-0.801675	-2.68632	0	8	C4	Patient 7	Product	CAR+
NK_COMPLETE	0.000426985	0.00316231	-0.548183	-2.44368	0	15	C4	Patient 1	Day 13	CAR-
NK_COMPLETE	0.000335458	0.00326718	-0.706772	-2.82124	0	12	C4	Patient 2	Day 31	CAR-
NK_COMPLETE	0.000386997	0.0033532	-0.847185	-2.68371	0	7	C4	Patient 1	Day 13	CAR+
NK_COMPLETE	0.000596303	0.00337905	-0.725736	-2.9095	0	11	C4	Patient 2	Preinfusion	CAR-
NK_COMPLETE	0.000714796	0.00347868	0.870056	2.25426	2	5	C2	Patient 8	Product	CAR+
NK_COMPLETE	0.000431034	0.00444444	-0.943299	-3.03136	0	7	C4	Patient 7	Day 24	CAR-
NK_COMPLETE	0.000935804	0.00525519	-0.592212	-1.98242	4	20	C5	Patient 1	Day 7	CAR-
NK_COMPLETE	0.00135685	0.00598611	0.569293	2.11115	5	13	C1	Patient 8	Day 21	CAR-
NK_COMPLETE	0.001812	0.00762949	0.58422	2.16122	7	12	C1	Patient 1	Day 7	CAR-
NK_COMPLETE	0.00224215	0.00837165	0.725262	2.07995	8	6	C2	Patient 7	Product	CAR+
NK_COMPLETE	0.00216486	0.00927798	-0.644028	-1.97669	12	13	C5	Patient 7	Day 24	CAR+
NK_COMPLETE	0.0037594	0.0119744	-0.674868	-2.06614	11	7	C4	Patient 7	Day 24	CAR+
NK_COMPLETE	0.0030581	0.0165138	-0.601178	-2.00114	11	10	C5	Patient 1	Day 13	CAR-
NK_COMPLETE	0.00589286	0.0212798	-0.943503	-1.56561	32	2	C6	Patient 1	Product	CAR+
NK_COMPLETE	0.00751515	0.0253142	0.944282	1.65277	30	2	C3	Patient 1	Product	CAR+
NK_COMPLETE	0.00603195	0.025564	-0.540064	-1.89672	36	16	C5	Patient 2	Day 31	CAR-
NK_COMPLETE	0.00928154	0.0271883	-0.781555	-1.71301	53	4	C2	Patient 1	Preinfusion	CAR-
NK_COMPLETE	0.00576037	0.0283318	-0.945152	-1.57986	29	2	C5	Patient 1	Preinfusion	CAR-
NK_COMPLETE	0.0106358	0.0297803	-0.763269	-1.82541	45	5	C2	Patient 8	Preinfusion	CAR-
NK_COMPLETE	0.00115252	0.0299654	-0.841636	-1.99732	5	5	C6	Patient 1	Day 13	CAR+
NK_COMPLETE	0.00256871	0.0456915	0.9254	1.9076	9	3	C0	Patient 1	Preinfusion	CAR-
NK_COMPLETE	0.00884211	0.0464211	-0.857143	-1.73574	41	3	C5	Patient 2	Product	CAR+
NK_COMPLETE	0.0187598	0.0480029	-0.521134	-1.8131	35	9	C4	Patient 1	Preinfusion	CAR-
nk_like_activating	0.000166445	0.00057257	-0.929878	-2.09743	0	5	C6	Patient 1	Preinfusion	CAR-
nk_like_activating	0.00020429	0.000622598	0.878049	2.25753	0	5	C1	Patient 7	Day 24	CAR+
nk_like_activating	0.000144781	0.00064347	-0.888041	-2.17266	0	7	C6	Patient 8	Preinfusion	CAR-
nk_like_activating	0.000162628	0.00067619	-0.964413	-2.19919	0	5	C6	Patient 8	Day 21	CAR-
nk_like_activating	0.000195656	0.000745273	0.780369	2.24776	0	9	C0	Patient 8	Product	CAR+
nk_like_activating	0.000210217	0.000755372	0.923725	2.12536	0	4	C0	Patient 7	Day 24	CAR+
nk_like_activating	0.000180115	0.000788597	-0.890792	-2.37154	0	7	C6	Patient 7	Day 24	CAR-
nk_like_activating	0.000227531	0.000814099	-1	-1.635	0	2	C6	Patient 1	Day 13	CAR-
nk_like_activating	0.000183688	0.000832721	-0.955556	-1.98351	0	4	C6	Patient 1	Day 7	CAR-
nk_like_activating	0.000239063	0.00087038	0.878522	2.46736	0	7	C0	Patient 1	Product	CAR+
nk_like_activating	0.000328353	0.00105073	-0.89771	-2.10813	1	6	C6	Patient 7	Preinfusion	CAR-
nk_like_activating	0.000285551	0.00145266	-0.83429	-2.38475	0	6	C4	Patient 1	Day 7	CAR-
nk_like_activating	0.000198768	0.00146477	-0.870156	-2.0694	0	5	C2	Patient 8	Day 21	CAR-
nk_like_activating	0.000273224	0.00147427	0.953652	2.66991	0	6	C1	Patient 8	Preinfusion	CAR-
nk_like_activating	0.000224014	0.00158278	0.905941	2.88866	0	9	C1	Patient 8	Day 21	CAR-
nk_like_activating	0.000326584	0.00160436	0.897733	2.75077	0	7	C1	Patient 1	Preinfusion	CAR-
nk_like_activating	0.00021575	0.0016111	0.774709	2.45794	0	9	C0	Patient 8	Day 21	CAR-
nk_like_activating	0.000422654	0.00171175	0.735492	2.36011	1	9	C1	Patient 1	Product	CAR+
nk_like_activating	0.000190876	0.00172707	0.868079	2.10829	0	6	C0	Patient 7	Product	CAR+
nk_like_activating	0.00026178	0.00173743	0.855898	2.46318	0	6	C1	Patient 1	Day 13	CAR+
nk_like_activating	0.000342818	0.00187291	-0.82696	-2.57979	0	7	C4	Patient 8	Day 21	CAR-
nk_like_activating	0.000306937	0.00201284	0.895119	2.7059	0	7	C1	Patient 7	Preinfusion	CAR-
nk_like_activating	0.000327869	0.00220307	-0.842113	-2.54153	0	7	C4	Patient 8	Day 8	CAR+
nk_like_activating	0.000280191	0.00228368	0.880994	2.60266	0	7	C1	Patient 8	Day 8	CAR+
nk_like_activating	0.000276702	0.00245079	0.793989	2.15885	1	8	C0	Patient 1	Day 13	CAR-
nk_like_activating	0.00032	0.00252255	-0.970276	-2.33291	0	4	C4	Patient 2	Preinfusion	CAR-
nk_like_activating	0.000378215	0.0026475	-1	-1.69745	1	2	C6	Patient 8	Product	CAR+
nk_like_activating	0.000304414	0.00278779	0.972549	2.31485	0	4	C1	Patient 2	Preinfusion	CAR-
nk_like_activating	0.000322997	0.00281382	-0.883208	-2.5106	0	6	C4	Patient 8	Day 8	CAR-
nk_like_activating	0.00146897	0.00403966	0.774331	2.01849	7	6	C1	Patient 8	Product	CAR+
nk_like_activating	0.00111757	0.00407912	0.932961	1.94563	4	3	C2	Patient 8	Product	CAR+
nk_like_activating	0.00096432	0.00475731	-0.940391	-2.26427	2	4	C4	Patient 7	Day 24	CAR-
nk_like_activating	0.00165532	0.00584232	-0.973856	-1.65688	8	2	C2	Patient 1	Preinfusion	CAR-
nk_like_activating	0.00222965	0.00622766	-0.752399	-2.15425	7	6	C4	Patient 2	Day 31	CAR-
nk_like_activating	0.00218001	0.00645928	-0.711583	-2.21201	6	7	C4	Patient 1	Day 13	CAR-
nk_like_activating	0.00212033	0.00713201	-0.921569	-1.90611	7	3	C4	Patient 7	Product	CAR+
nk_like_activating	0.00254381	0.0076746	-0.854772	-2.05146	8	4	C4	Patient 2	Product	CAR+
nk_like_activating	0.0010543	0.00833852	-0.803016	-2.17177	3	5	C2	Patient 8	Day 8	CAR-
nk_like_activating	0.00177688	0.00888438	0.721399	1.8827	13	9	C0	Patient 7	Day 24	CAR-
nk_like_activating	0.0021215	0.0109322	0.783582	1.93465	10	5	C1	Patient 2	Day 31	CAR-
nk_like_activating	0.0042505	0.0115789	-0.809009	-1.92081	14	4	C4	Patient 8	Product	CAR+
nk_like_activating	0.00397772	0.0121984	0.809872	1.81083	24	6	C0	Patient 2	Product	CAR+
nk_like_activating	0.00328707	0.0124337	-0.765368	-1.98064	8	5	C4	Patient 1	Preinfusion	CAR-
nk_like_activating	0.0051294	0.0145675	0.78796	1.88295	21	4	C2	Patient 7	Product	CAR+
nk_like_activating	0.00915332	0.0163168	-0.768795	-1.72885	51	4	C6	Patient 7	Day 24	CAR+
nk_like_activating	0.00338915	0.0176236	-0.815954	-1.8715	16	4	C2	Patient 1	Day 7	CAR-
nk_like_activating	0.00790678	0.0184492	0.700515	1.87619	37	6	C1	Patient 2	Product	CAR+
nk_like_activating	0.00521864	0.0189519	0.815884	1.8212	28	4	C1	Patient 7	Product	CAR+
nk_like_activating	0.00589286	0.0212798	-0.943503	-1.56561	32	2	C6	Patient 1	Product	CAR+
nk_like_activating	0.00707965	0.0257442	0.753638	1.91655	31	5	C1	Patient 1	Day 7	CAR-
nk_like_activating	0.0150223	0.0257526	-0.920635	-1.50036	73	2	C6	Patient 2	Day 31	CAR-
nk_like_activating	0.0041049	0.0263398	-0.830357	-1.87077	17	4	C2	Patient 1	Day 13	CAR-
nk_like_activating	0.00680553	0.0272221	-0.808696	-1.82251	32	4	C2	Patient 2	Day 31	CAR-
nk_like_activating	0.0100024	0.0380832	0.714917	1.79856	41	5	C1	Patient 7	Day 24	CAR-
NK_like_Suppressive	0.00475624	0.0124276	-0.959075	-1.67137	19	2	C4	Patient 1	Day 13	CAR+
NK.like.cytotoxicity	0.000146135	0.00057257	-0.819303	-2.54468	0	13	C6	Patient 1	Preinfusion	CAR-
NK.like.cytotoxicity	0.000200602	0.000622598	0.816037	2.43511	0	7	C1	Patient 7	Day 24	CAR+
NK.like.cytotoxicity	0.000135153	0.00064347	-0.842581	-2.35131	0	11	C6	Patient 8	Preinfusion	CAR-
NK.like.cytotoxicity	0.000153116	0.000663075	-0.858752	-2.38281	0	10	C6	Patient 7	Preinfusion	CAR-
NK.like.cytotoxicity	0.000150761	0.00067619	-0.924188	-2.56791	0	9	C6	Patient 8	Day 21	CAR-
NK.like.cytotoxicity	0.00019044	0.000745273	0.800228	2.73184	0	15	C0	Patient 8	Product	CAR+
NK.like.cytotoxicity	0.000173611	0.000755028	0.787825	2.52855	0	10	C1	Patient 8	Product	CAR+
NK.like.cytotoxicity	0.00021245	0.000755372	0.866451	3.0229	0	11	C0	Patient 7	Day 24	CAR+
NK.like.cytotoxicity	0.000163613	0.000781914	0.760417	2.37147	0	10	C1	Patient 7	Product	CAR+
NK.like.cytotoxicity	0.000174551	0.000788597	-0.865286	-2.71215	0	11	C6	Patient 7	Day 24	CAR-
NK.like.cytotoxicity	0.000239521	0.000814099	-0.968553	-1.80748	0	3	C6	Patient 1	Day 13	CAR-
NK.like.cytotoxicity	0.000175254	0.000832721	-0.908488	-2.17141	0	6	C6	Patient 1	Day 7	CAR-
NK.like.cytotoxicity	0.000251446	0.00087038	0.923307	3.28054	0	13	C0	Patient 1	Product	CAR+
NK.like.cytotoxicity	0.000116077	0.000907323	0.81003	2.43589	0	16	C0	Patient 7	Day 24	CAR-
NK.like.cytotoxicity	0.000211104	0.000910153	0.804962	2.99197	0	13	C1	Patient 1	Product	CAR+
NK.like.cytotoxicity	0.000352734	0.00145266	-0.822704	-3.21499	0	12	C4	Patient 1	Day 7	CAR-
NK.like.cytotoxicity	0.000283366	0.00147427	0.905503	2.7077	0	7	C1	Patient 8	Preinfusion	CAR-
NK.like.cytotoxicity	0.000226398	0.00158278	0.768643	2.66202	0	11	C1	Patient 8	Day 21	CAR-
NK.like.cytotoxicity	0.000432339	0.00160436	0.867347	3.62055	0	14	C1	Patient 1	Preinfusion	CAR-
NK.like.cytotoxicity	0.000285307	0.00160542	0.871802	2.29756	0	5	C2	Patient 1	Product	CAR+
NK.like.cytotoxicity	0.000214546	0.0016111	0.750658	2.96247	0	16	C0	Patient 8	Day 21	CAR-
NK.like.cytotoxicity	0.000184536	0.00172707	0.857741	2.37064	0	9	C0	Patient 7	Product	CAR+
NK.like.cytotoxicity	0.000298775	0.00173743	0.941558	3.43976	0	10	C1	Patient 1	Day 13	CAR+
NK.like.cytotoxicity	0.000228676	0.00175062	0.800743	2.51613	0	9	C0	Patient 1	Day 13	CAR+
NK.like.cytotoxicity	0.000414336	0.00186158	0.760542	2.18037	1	7	C1	Patient 2	Product	CAR+
NK.like.cytotoxicity	0.00043573	0.00187291	-0.82911	-3.22197	0	11	C4	Patient 8	Day 21	CAR-
NK.like.cytotoxicity	0.000337154	0.00201284	0.897917	3.19332	0	10	C1	Patient 7	Preinfusion	CAR-
NK.like.cytotoxicity	0.000220604	0.00202885	0.842424	2.40229	0	7	C0	Patient 8	Day 8	CAR+
NK.like.cytotoxicity	0.000459982	0.00220307	-0.88084	-3.77019	0	15	C4	Patient 8	Day 8	CAR+
NK.like.cytotoxicity	0.000327439	0.00228368	0.904133	3.5333	0	13	C1	Patient 8	Day 8	CAR+
NK.like.cytotoxicity	0.000133565	0.00245079	0.762836	2.2787	0	11	C0	Patient 1	Day 13	CAR-
NK.like.cytotoxicity	0.00037092	0.00245991	-0.863884	-2.88934	0	8	C4	Patient 8	Product	CAR+
NK.like.cytotoxicity	0.000388651	0.00273339	-0.884746	-2.78242	0	7	C4	Patient 1	Product	CAR+
NK.like.cytotoxicity	0.00037037	0.00274474	-0.865546	-2.71238	0	7	C4	Patient 2	Product	CAR+
NK.like.cytotoxicity	0.00044833	0.00275895	0.745283	2.44479	1	9	C1	Patient 1	Day 7	CAR-
NK.like.cytotoxicity	0.000442087	0.00278779	0.971822	3.26626	0	8	C1	Patient 2	Preinfusion	CAR-
NK.like.cytotoxicity	0.000465116	0.00281382	-0.864	-3.52656	0	13	C4	Patient 8	Day 8	CAR-
NK.like.cytotoxicity	0.000464684	0.0028213	-0.97234	-3.30849	0	8	C4	Patient 2	Preinfusion	CAR-
NK.like.cytotoxicity	0.000426985	0.00316231	-0.578486	-2.57876	0	15	C4	Patient 1	Day 13	CAR-
NK.like.cytotoxicity	0.000318674	0.00326718	-0.755299	-2.7592	0	10	C4	Patient 2	Day 31	CAR-
NK.like.cytotoxicity	0.000583885	0.0033461	-0.699633	-2.1449	2	10	C2	Patient 8	Day 21	CAR-
NK.like.cytotoxicity	0.000386997	0.0033532	-0.852547	-2.70069	0	7	C4	Patient 1	Day 13	CAR+
NK.like.cytotoxicity	0.00155219	0.00388048	-0.827957	-1.89959	7	5	C6	Patient 2	Day 31	CAR-
NK.like.cytotoxicity	0.00059952	0.00389688	-0.75385	-2.15908	2	7	C2	Patient 1	Day 7	CAR-
NK.like.cytotoxicity	0.000749625	0.00409795	0.664135	2.13904	2	9	C1	Patient 7	Day 24	CAR-
NK.like.cytotoxicity	0.000396668	0.00444444	-0.942327	-2.79125	0	6	C4	Patient 7	Day 24	CAR-
NK.like.cytotoxicity	0.000308547	0.00522428	-0.725425	-2.59233	0	9	C2	Patient 8	Day 8	CAR-
NK.like.cytotoxicity	0.00162791	0.00565891	0.865169	2.0432	6	4	C2	Patient 8	Product	CAR+
NK.like.cytotoxicity	0.00165532	0.00584232	-0.973856	-1.65688	8	2	C2	Patient 1	Preinfusion	CAR-
NK.like.cytotoxicity	0.00140449	0.00611368	-0.769835	-2.22853	3	6	C4	Patient 7	Product	CAR+
NK.like.cytotoxicity	0.00205339	0.00735797	-0.731687	-2.1031	6	6	C4	Patient 7	Day 24	CAR+
NK.like.cytotoxicity	0.00274779	0.00824338	-0.857143	-1.84992	13	4	C6	Patient 2	Preinfusion	CAR-
NK.like.cytotoxicity	0.00272418	0.0119183	-0.924731	-1.78795	11	3	C2	Patient 8	Preinfusion	CAR-
NK.like.cytotoxicity	0.0044843	0.0138429	0.688119	1.97342	17	6	C2	Patient 7	Product	CAR+
NK.like.cytotoxicity	0.00560389	0.0143211	0.727972	1.81525	37	9	C0	Patient 2	Product	CAR+
NK.like.cytotoxicity	0.00983607	0.0171608	-0.67651	-1.78465	56	6	C6	Patient 7	Day 24	CAR+
NK.like.cytotoxicity	0.00241237	0.0178025	0.589618	2.03637	16	15	C0	Patient 1	Day 7	CAR-
NK.like.cytotoxicity	0.00751515	0.0253142	0.944282	1.65277	30	2	C3	Patient 1	Product	CAR+
NK.like.cytotoxicity	0.00990099	0.0277866	-0.571734	-1.98914	18	9	C4	Patient 1	Preinfusion	CAR-
NK.like.cytotoxicity	0.00796511	0.0326569	0.574504	1.8548	41	10	C1	Patient 2	Day 31	CAR-
NK.like.cytotoxicity	0.0122374	0.032947	-0.85	-1.66275	66	3	C6	Patient 8	Product	CAR+
NK.like.cytotoxicity	0.00670732	0.0427046	0.748777	1.87773	32	5	C1	Patient 1	Day 13	CAR-
NK.like.cytotoxicity	0.0134802	0.0498182	0.532616	1.78969	92	12	C1	Patient 8	Day 8	CAR-
NK.receptor	0.000414938	0.00130539	0.984615	2.02263	1	3	C0	Patient 7	Day 24	CAR+
NK.receptor	0.000225581	0.00160436	0.995533	1.72825	0	2	C1	Patient 1	Preinfusion	CAR-
NK.receptor	0.000452796	0.00201695	0.993802	1.72455	1	2	C1	Patient 7	Preinfusion	CAR-
NK.receptor	0.000787712	0.00212172	-0.983051	-1.661	3	2	C6	Patient 7	Day 24	CAR-
NK.receptor	0.000931966	0.00228997	-0.98075	-1.60767	4	2	C6	Patient 1	Preinfusion	CAR-
NK.receptor	0.000284333	0.00252255	-0.969761	-2.03435	0	3	C4	Patient 2	Preinfusion	CAR-
NK.receptor	0.000272926	0.00278779	0.971914	2.01126	0	3	C1	Patient 2	Preinfusion	CAR-
NK.receptor	0.000902935	0.00282546	0.994413	1.72429	3	2	C1	Patient 8	Preinfusion	CAR-
NK.receptor	0.000939188	0.00342803	0.927505	1.95111	3	3	C1	Patient 1	Day 13	CAR+
NK.receptor	0.00148671	0.00405001	-0.971831	-1.60101	7	2	C6	Patient 8	Day 21	CAR-
NK.receptor	0.00213371	0.00550636	-0.972362	-1.59175	11	2	C6	Patient 8	Preinfusion	CAR-
NK.receptor	0.0027959	0.00672589	-0.963581	-1.5725	14	2	C6	Patient 7	Preinfusion	CAR-
NK.receptor	0.00177936	0.00713625	0.96744	1.66639	7	2	C1	Patient 8	Day 8	CAR+
NK.receptor	0.00213995	0.0103221	0.96875	1.67229	9	2	C1	Patient 7	Day 24	CAR-
NK.receptor	0.00161871	0.0114658	0.97094	1.66063	8	2	C1	Patient 8	Day 8	CAR-
NK.receptor	0.00636163	0.0124203	-0.856792	-1.76842	25	3	C4	Patient 1	Day 7	CAR-
NK.receptor	0.0043239	0.0129717	0.902174	1.75899	21	3	C0	Patient 7	Product	CAR+
NK.receptor	0.00586717	0.0142488	-0.952247	-1.63666	24	2	C4	Patient 8	Day 8	CAR-
NK.receptor	0.00952937	0.0196543	0.932331	1.59903	48	2	C1	Patient 8	Product	CAR+
NK.receptor	0.00440705	0.0197599	-0.998752	-1.3333	21	1	C2	Patient 8	Day 8	CAR-
NK.receptor	0.00927895	0.0225346	-0.945652	-1.56683	47	2	C6	Patient 1	Day 7	CAR-
NK.receptor	0.00349	0.0256991	-0.963377	-1.64473	14	2	C5	Patient 8	Preinfusion	CAR-
NK.receptor	0.0119308	0.0266689	0.860952	1.68466	59	3	C0	Patient 8	Product	CAR+
NK.receptor	0.0176149	0.0324273	-0.811183	-1.68854	73	3	C4	Patient 2	Day 31	CAR-
NK.receptor	0.0112941	0.0343732	0.749798	1.74741	82	6	C0	Patient 7	Day 24	CAR-
NK.receptor	0.0155074	0.0415519	0.719315	1.67041	102	5	C0	Patient 1	Day 13	CAR-
NK.receptor	0.0214034	0.0437925	0.820057	1.65864	96	3	C0	Patient 1	Product	CAR+
NK.receptor	0.0261542	0.0476006	-0.900599	-1.55608	114	2	C4	Patient 8	Day 8	CAR+
NKT	0.000147493	0.00057257	-0.90994	-2.76011	0	12	C6	Patient 1	Preinfusion	CAR-
NKT	0.000199084	0.000622598	0.814313	3.15815	0	13	C1	Patient 7	Day 24	CAR+
NKT	0.000129517	0.00064347	-0.850591	-2.59147	0	15	C6	Patient 8	Preinfusion	CAR-
NKT	0.00014758	0.000663075	-0.8393	-2.59259	0	14	C6	Patient 7	Preinfusion	CAR-
NKT	0.000146092	0.00067619	-0.927839	-2.75922	0	11	C6	Patient 8	Day 21	CAR-
NKT	0.000191205	0.000693674	-0.934783	-2.4163	0	7	C6	Patient 2	Day 31	CAR-
NKT	0.000190259	0.000745273	0.859996	2.81324	0	13	C0	Patient 8	Product	CAR+
NKT	0.000170184	0.000755028	0.855397	2.94183	0	12	C1	Patient 8	Product	CAR+
NKT	0.000213812	0.000755372	0.843311	3.13676	0	13	C0	Patient 7	Day 24	CAR+
NKT	0.000163613	0.000781914	0.919735	2.86833	0	10	C1	Patient 7	Product	CAR+
NKT	0.000168776	0.000788597	-0.793558	-2.78482	0	15	C6	Patient 7	Day 24	CAR-
NKT	0.000237982	0.000814099	-0.974359	-2.34211	0	6	C6	Patient 1	Day 13	CAR-
NKT	0.000167084	0.000832721	-0.953337	-2.71597	0	10	C6	Patient 1	Day 7	CAR-
NKT	0.000192938	0.000855034	-0.901639	-2.2386	0	6	C6	Patient 2	Preinfusion	CAR-
NKT	0.000248324	0.00087038	0.947761	3.17872	0	11	C0	Patient 1	Product	CAR+
NKT	0.000172563	0.000886726	-0.873042	-2.44016	0	7	C6	Patient 7	Day 24	CAR+
NKT	0.000118737	0.000907323	0.762848	2.22476	0	14	C0	Patient 7	Day 24	CAR-
NKT	0.000209556	0.000910153	0.786026	3.09638	0	15	C1	Patient 1	Product	CAR+
NKT	0.000128617	0.00105232	-0.753125	-2.23833	0	13	C5	Patient 1	Day 13	CAR+
NKT	0.000207814	0.0011048	0.795137	2.62897	0	10	C1	Patient 2	Product	CAR+
NKT	0.000164962	0.00114205	-0.762674	-2.39927	0	14	C5	Patient 7	Day 24	CAR+
NKT	0.000188501	0.00125483	-0.808074	-2.51058	0	15	C5	Patient 1	Day 7	CAR-
NKT	0.000352734	0.00145266	-0.708619	-2.76917	0	12	C4	Patient 1	Day 7	CAR-
NKT	0.00030581	0.00147427	0.892788	3.42613	0	12	C1	Patient 8	Preinfusion	CAR-
NKT	0.000228311	0.00158278	0.695865	2.73967	0	15	C1	Patient 8	Day 21	CAR-
NKT	0.0004158	0.00160436	0.918566	3.71521	0	13	C1	Patient 1	Preinfusion	CAR-
NKT	0.000285307	0.00160542	0.851542	2.24417	0	5	C2	Patient 1	Product	CAR+
NKT	0.000213995	0.0016111	0.813088	2.98229	0	13	C0	Patient 8	Day 21	CAR-
NKT	0.000173611	0.00173611	-0.889831	-2.09836	0	5	C6	Patient 8	Product	CAR+
NKT	0.000309406	0.00173743	0.776601	3.10813	0	12	C1	Patient 1	Day 13	CAR+
NKT	0.000371471	0.00176193	0.856477	2.28979	1	8	C0	Patient 7	Product	CAR+
NKT	0.00043573	0.00187291	-0.854451	-3.32045	0	11	C4	Patient 8	Day 21	CAR-
NKT	0.000229043	0.00191337	0.755669	2.8867	0	13	C1	Patient 1	Day 7	CAR-
NKT	0.000238265	0.00198477	0.937853	2.42991	0	5	C2	Patient 8	Product	CAR+
NKT	0.000364964	0.00201284	0.899791	3.46843	0	12	C1	Patient 7	Preinfusion	CAR-
NKT	0.00022007	0.00202885	0.840115	2.24138	0	6	C0	Patient 8	Day 8	CAR+
NKT	0.000459982	0.00220307	-0.798253	-3.4167	0	15	C4	Patient 8	Day 8	CAR+
NKT	0.0003427	0.00228368	0.778797	3.1238	0	14	C1	Patient 8	Day 8	CAR+
NKT	0.000328947	0.00243969	-0.696294	-2.34915	1	14	C5	Patient 2	Day 31	CAR-
NKT	0.000269469	0.00245079	0.733837	2.13253	1	10	C0	Patient 1	Day 13	CAR-
NKT	0.00037092	0.00245991	-0.863884	-2.88934	0	8	C4	Patient 8	Product	CAR+
NKT	0.000388651	0.00273339	-0.891232	-2.80282	0	7	C4	Patient 1	Product	CAR+
NKT	0.000402901	0.00274474	-0.869198	-2.91044	0	8	C4	Patient 2	Product	CAR+
NKT	0.000442087	0.00278779	0.768445	2.58272	0	8	C1	Patient 2	Preinfusion	CAR-
NKT	0.000256937	0.00279006	0.707118	2.66719	0	13	C1	Patient 7	Day 24	CAR-
NKT	0.000465116	0.00281382	-0.768413	-3.13641	0	13	C4	Patient 8	Day 8	CAR-
NKT	0.000464684	0.0028213	-0.753715	-2.56459	0	8	C4	Patient 2	Preinfusion	CAR-
NKT	0.000351124	0.00288702	-0.893491	-2.58648	0	6	C4	Patient 7	Product	CAR+
NKT	0.000348189	0.00316231	-0.672086	-2.49216	0	10	C4	Patient 1	Day 13	CAR-
NKT	0.000334784	0.0033532	-0.845674	-2.25359	0	5	C4	Patient 1	Day 13	CAR+
NKT	0.000277585	0.00337068	0.611327	2.27358	1	16	C1	Patient 8	Day 8	CAR-
NKT	0.00045427	0.00348274	0.864975	2.08499	2	8	C0	Patient 2	Product	CAR+
NKT	0.000251699	0.00380068	-0.839757	-2.69281	0	9	C5	Patient 1	Day 13	CAR-
NKT	0.000718047	0.00424844	0.802477	2.12507	2	5	C2	Patient 7	Product	CAR+
NKT	0.000565718	0.00432649	0.610427	2.17139	2	13	C1	Patient 2	Day 31	CAR-
NKT	0.000468165	0.00444444	-0.944272	-3.2843	0	8	C4	Patient 7	Day 24	CAR-
NKT	0.000699627	0.00445217	-0.840973	-2.16077	2	6	C2	Patient 8	Preinfusion	CAR-
NKT	0.00118124	0.00506244	-0.834003	-1.98056	6	5	C2	Patient 1	Preinfusion	CAR-
NKT	0.000577812	0.00709883	-0.691854	-2.21696	2	9	C5	Patient 8	Day 21	CAR-
NKT	0.000595415	0.00943067	-0.876986	-2.28313	1	5	C5	Patient 8	Preinfusion	CAR-
NKT	0.0014027	0.0111684	-0.668674	-1.88896	10	13	C5	Patient 8	Day 8	CAR-
NKT	0.00332746	0.0131514	-0.629461	-1.99055	16	11	C2	Patient 8	Day 21	CAR-
NKT	0.00404531	0.0140777	-0.723958	-2.05349	9	6	C4	Patient 1	Preinfusion	CAR-
NKT	0.00712589	0.0151894	-0.611346	-2.0193	23	8	C4	Patient 2	Day 31	CAR-
NKT	0.00487157	0.0153022	0.736842	1.96981	21	6	C0	Patient 1	Day 13	CAR+
NKT	0.00283809	0.0178025	0.584629	2.01914	19	15	C0	Patient 1	Day 7	CAR-
NKT	0.00442027	0.0197599	-0.46113	-1.99173	12	13	C2	Patient 8	Day 8	CAR-
NKT	0.00589286	0.0212798	-0.943503	-1.56561	32	2	C6	Patient 1	Product	CAR+
NKT	0.00377074	0.0240385	-0.736879	-2.01279	19	7	C6	Patient 8	Day 8	CAR-
NKT	0.00751515	0.0253142	0.944282	1.65277	30	2	C3	Patient 1	Product	CAR+
NKT	0.00695297	0.0327198	-0.58997	-1.90021	33	10	C2	Patient 7	Day 24	CAR-
NKT	0.00807512	0.0368427	-0.87451	-1.70269	42	3	C5	Patient 1	Preinfusion	CAR-
NKT	0.00778725	0.0373788	0.744894	1.76658	52	5	C1	Patient 2	Day 24	CAR-
NKT	0.0181008	0.0379675	-0.667234	-1.75939	64	5	C4	Patient 7	Day 24	CAR+
NKT	0.00837346	0.0430635	0.609425	1.91223	39	9	C1	Patient 1	Day 13	CAR-
NKT	0.0082769	0.0455229	-0.578289	-1.87805	32	10	C2	Patient 1	Day 13	CAR-
NKT	0.00436681	0.0456915	0.902959	1.86134	16	3	C0	Patient 1	Preinfusion	CAR-
PI3K.AKT.MTOR.signalling.pathway	0.0105025	0.021005	-0.69879	-1.72576	64	7	C6	Patient 7	Preinfusion	CAR-
PI3K.AKT.MTOR.signalling.pathway	0.0150862	0.0270295	-0.538403	-1.75016	104	15	C6	Patient 1	Preinfusion	CAR-
PI3K.AKT.MTOR.signalling.pathway	0.0124328	0.0355836	0.4561	1.65646	117	32	C4	Patient 8	Preinfusion	CAR-
PID_AP1_PATHWAY	0.00023872	0.00873717	0.771193	2.55412	0	9	C6	Patient 7	Day 24	CAR+
PID_AP1_PATHWAY	0.000598802	0.00952191	-0.562433	-2.8098	0	22	C4	Patient 8	Day 8	CAR+
PID_AP1_PATHWAY	0.000881834	0.0159728	-0.556779	-2.14316	1	11	C4	Patient 8	Day 21	CAR-
PID_AP1_PATHWAY	0.000896057	0.036	-0.548788	-2.62493	0	17	C4	Patient 1	Preinfusion	CAR-
PID_AR_PATHWAY	0.00210693	0.0264068	0.667217	1.91967	15	10	C4	Patient 8	Day 21	CAR-
PID_AR_PATHWAY	0.00322723	0.0429231	0.668484	1.91937	21	9	C4	Patient 1	Day 7	CAR-
PID_ARF6_PATHWAY	0.000556793	0.0257517	0.885623	2.07915	1	4	C1	Patient 1	Preinfusion	CAR-
PID_ATF2_PATHWAY	0.000231481	0.00873717	0.921615	2.56102	0	6	C6	Patient 7	Day 24	CAR+
PID_ATF2_PATHWAY	0.000230574	0.0136039	0.795275	2.29325	0	7	C6	Patient 7	Day 24	CAR-
PID_ATF2_PATHWAY	0.00181653	0.0216848	-0.523898	-2.1571	3	14	C4	Patient 8	Day 8	CAR+
PID_ATF2_PATHWAY	0.000697837	0.0327983	-0.543775	-2.28649	0	13	C4	Patient 8	Preinfusion	CAR-
PID_ATF2_PATHWAY	0.000896057	0.036	-0.477679	-2.2848	0	17	C4	Patient 1	Preinfusion	CAR-
PID_ATF2_PATHWAY	0.00236337	0.0366322	-0.694295	-2.11634	7	7	C4	Patient 1	Day 7	CAR-
PID_ATF2_PATHWAY	0.000294377	0.0393751	0.694584	2.36288	0	10	C6	Patient 1	Preinfusion	CAR-
PID_ATR_PATHWAY	0.000119489	0.00464268	0.704913	2.48325	0	23	C4	Patient 8	Day 8	CAR+
PID_AURORA_A_PATHWAY	0.00214863	0.0220529	0.603108	1.89742	16	15	C4	Patient 8	Day 8	CAR+
PID_AURORA_B_PATHWAY	0.000202552	0.0025319	-1	-1.32681	0	1	C6	Patient 7	Product	CAR+
PID_AURORA_B_PATHWAY	0.000117952	0.00464268	0.703943	2.53183	0	25	C4	Patient 8	Day 8	CAR+
PID_AURORA_B_PATHWAY	0.000392979	0.0113417	0.657637	2.13537	2	14	C4	Patient 7	Day 24	CAR+
PID_AURORA_B_PATHWAY	0.000414823	0.0127212	-0.690145	-2.12308	2	11	C1	Patient 7	Preinfusion	CAR-
PID_AURORA_B_PATHWAY	0.000465441	0.0133154	0.593773	2.11056	3	20	C4	Patient 8	Day 21	CAR-
PID_AURORA_B_PATHWAY	0.000275558	0.0162986	0.663996	2.21683	1	14	C4	Patient 1	Day 7	CAR-
PID_AURORA_B_PATHWAY	0.000112385	0.0179816	0.638796	2.27763	0	22	C4	Patient 7	Product	CAR+
PID_AURORA_B_PATHWAY	0.000114982	0.0186271	0.665502	2.32186	0	22	C4	Patient 8	Product	CAR+
PID_AURORA_B_PATHWAY	0.00012216	0.0230882	0.658855	2.19317	0	17	C4	Patient 8	Day 8	CAR-
PID_AURORA_B_PATHWAY	0.000162999	0.0237979	-0.69774	-2.50802	0	14	C5	Patient 8	Product	CAR+
PID_AURORA_B_PATHWAY	0.000142389	0.0243902	0.69986	2.3524	0	13	C4	Patient 2	Day 31	CAR-
PID_AURORA_B_PATHWAY	0.000387647	0.0257517	-0.635874	-2.14274	2	15	C1	Patient 1	Preinfusion	CAR-
PID_AURORA_B_PATHWAY	0.000336361	0.0304189	0.627877	2.14371	2	21	C4	Patient 1	Product	CAR+
PID_AURORA_B_PATHWAY	0.000198373	0.0380877	-0.79122	-2.29694	0	7	C5	Patient 8	Day 21	CAR-
PID_AURORA_B_PATHWAY	0.000645023	0.0412814	0.572017	2.01052	5	24	C4	Patient 2	Preinfusion	CAR-
PID_AVB3_OPN_PATHWAY	0.00227894	0.0320805	0.790704	2.02248	9	5	C6	Patient 7	Day 24	CAR+
PID_AVB3_OPN_PATHWAY	0.00438917	0.0325371	-0.594263	-2.01417	11	9	C4	Patient 8	Day 8	CAR+
PID_AVB3_OPN_PATHWAY	0.00100341	0.0448191	0.952632	1.9195	4	3	C2	Patient 7	Day 24	CAR-
PID_BARD1_PATHWAY	0.00159823	0.0203508	0.596354	1.98272	12	18	C4	Patient 8	Day 8	CAR+
PID_BCR_5PATHWAY	0.00155521	0.019492	-0.773999	-2.23229	4	6	C4	Patient 7	Day 24	CAR+
PID_BCR_5PATHWAY	0.00239234	0.0220529	-0.496378	-2.09868	4	15	C4	Patient 8	Day 8	CAR+
PID_BCR_5PATHWAY	0.00136737	0.0250228	0.811146	2.07477	5	5	C6	Patient 7	Day 24	CAR+
PID_BCR_5PATHWAY	0.00100341	0.0448191	0.952632	1.9195	4	3	C2	Patient 7	Day 24	CAR-
PID_CASPASE_PATHWAY	0.00178394	0.0484046	-0.979058	-1.68511	8	2	C2	Patient 7	Day 24	CAR-
PID_CD40_PATHWAY	0.000757767	0.0158289	-0.932031	-1.94121	2	3	C4	Patient 7	Day 24	CAR+
PID_CD8_TCR_DOWNSTREAM_PATHWAY	0.000563698	0.00952191	-0.595683	-2.85404	0	20	C4	Patient 8	Day 8	CAR+
PID_CD8_TCR_DOWNSTREAM_PATHWAY	0.000373692	0.0127212	0.594038	2.32507	0	12	C1	Patient 7	Preinfusion	CAR-
PID_CD8_TCR_DOWNSTREAM_PATHWAY	0.00046729	0.0133154	-0.672276	-2.7024	0	12	C4	Patient 8	Day 21	CAR-
PID_CD8_TCR_DOWNSTREAM_PATHWAY	0.000295421	0.0162986	-0.783251	-2.3875	0	7	C4	Patient 1	Day 7	CAR-
PID_CD8_TCR_DOWNSTREAM_PATHWAY	0.000441891	0.0257517	0.631279	2.7334	0	15	C1	Patient 1	Preinfusion	CAR-
PID_CD8_TCR_DOWNSTREAM_PATHWAY	0.000364299	0.0304189	-0.879865	-2.56362	0	6	C4	Patient 1	Product	CAR+
PID_CD8_TCR_DOWNSTREAM_PATHWAY	0.00270088	0.0310517	-0.651024	-2.16123	7	8	C4	Patient 7	Day 24	CAR+
PID_CD8_TCR_DOWNSTREAM_PATHWAY	0.000550661	0.0363112	-0.665495	-3.10273	0	17	C4	Patient 8	Day 8	CAR-
PID_CD8_TCR_DOWNSTREAM_PATHWAY	0.000296209	0.0441351	0.795866	2.42088	0	7	C2	Patient 1	Product	CAR+
PID_CD8_TCR_DOWNSTREAM_PATHWAY	0.000909918	0.0491356	-0.810469	-2.15064	2	5	C4	Patient 8	Product	CAR+
PID_CD8_TCR_PATHWAY	0.000355492	0.0127212	0.698027	2.50583	0	10	C1	Patient 7	Preinfusion	CAR-
PID_CD8_TCR_PATHWAY	0.000495786	0.0133154	-0.619956	-2.61627	0	13	C4	Patient 8	Day 21	CAR-
PID_CD8_TCR_PATHWAY	0.000707965	0.0158289	-0.678079	-2.37637	1	9	C4	Patient 7	Day 24	CAR+
PID_CD8_TCR_PATHWAY	0.000324992	0.0263243	-0.811935	-2.35353	0	6	C4	Patient 8	Product	CAR+
PID_CD8_TCR_PATHWAY	0.000576369	0.0363112	-0.606334	-2.89226	0	18	C4	Patient 8	Day 8	CAR-
PID_CDC42_PATHWAY	0.000687994	0.0327983	0.646029	1.98383	5	15	C4	Patient 8	Preinfusion	CAR-
PID_CMYB_PATHWAY	0.000241138	0.0253195	0.811966	2.21986	0	6	C6	Patient 8	Product	CAR+
PID_CXCR4_PATHWAY	0.000422297	0.0113417	-0.543153	-2.32969	0	14	C4	Patient 7	Day 24	CAR+
PID_CXCR4_PATHWAY	0.000710227	0.0159728	-0.470695	-2.41569	0	20	C4	Patient 8	Day 21	CAR-
PID_DELTA_NP63_PATHWAY	0.00494586	0.0349874	0.640067	1.83157	36	11	C4	Patient 8	Day 8	CAR+
PID_DNA_PK_PATHWAY	0.00116771	0.0365883	0.857822	1.76491	7	4	C4	Patient 8	Preinfusion	CAR-
PID_E2F_PATHWAY	0.000110693	0.00464268	0.588438	2.36742	0	41	C4	Patient 8	Day 8	CAR+
PID_E2F_PATHWAY	0.00010805	0.0108643	0.595962	2.22444	0	28	C4	Patient 1	Day 13	CAR+
PID_E2F_PATHWAY	0.000104537	0.0192423	0.596609	2.23298	0	33	C4	Patient 2	Preinfusion	CAR-
PID_E2F_PATHWAY	0.000106701	0.0198464	-0.606372	-2.23158	0	29	C1	Patient 2	Preinfusion	CAR-
PID_E2F_PATHWAY	0.000275596	0.0243902	0.62563	2.27095	1	16	C4	Patient 2	Day 31	CAR-
PID_E2F_PATHWAY	0.000927835	0.036	0.502639	1.86366	8	41	C4	Patient 1	Preinfusion	CAR-
PID_E2F_PATHWAY	0.00511247	0.0436884	0.488937	1.84587	44	25	C4	Patient 8	Day 21	CAR-
PID_EPHRINB_REV_PATHWAY	0.00167926	0.0225501	-0.847995	-2.01862	5	4	C4	Patient 8	Day 21	CAR-
PID_EPHRINB_REV_PATHWAY	0.00874919	0.0491499	-0.62815	-1.89672	26	7	C4	Patient 8	Day 8	CAR+
PID_ERBB1_DOWNSTREAM_PATHWAY	0.00731113	0.0444852	-0.317032	-1.8062	8	32	C4	Patient 8	Day 8	CAR+
PID_ERBB2_ERBB3_PATHWAY	0.000217108	0.00873717	0.986962	2.02962	0	3	C6	Patient 7	Day 24	CAR+
PID_ERBB2_ERBB3_PATHWAY	0.001001	0.0365883	-0.669846	-2.37486	1	9	C4	Patient 8	Preinfusion	CAR-
PID_ERBB2_ERBB3_PATHWAY	0.00631048	0.0415621	-0.512267	-1.96422	14	12	C4	Patient 8	Day 8	CAR+
PID_FAK_PATHWAY	0.00256035	0.0222285	-0.627985	-2.12847	6	9	C4	Patient 8	Day 8	CAR+
PID_FAK_PATHWAY	0.00245528	0.0275552	-0.688445	-2.13831	6	7	C4	Patient 8	Day 21	CAR-
PID_FANCONI_PATHWAY	0.000353857	0.00939961	0.595603	2.14217	2	25	C4	Patient 8	Day 8	CAR+
PID_FCER1_PATHWAY	0.000492126	0.00939961	-0.622091	-2.70534	0	16	C4	Patient 8	Day 8	CAR+
PID_FCER1_PATHWAY	0.000353982	0.0113417	-0.771615	-2.70418	0	9	C4	Patient 7	Day 24	CAR+
PID_FCER1_PATHWAY	0.000542152	0.0163516	-0.854918	-2.22135	1	5	C4	Patient 1	Day 7	CAR-
PID_FCER1_PATHWAY	0.00249169	0.0275552	-0.571658	-2.11004	5	10	C4	Patient 8	Day 21	CAR-
PID_FCER1_PATHWAY	0.00211516	0.0320805	0.719668	2.13396	8	7	C6	Patient 7	Day 24	CAR+
PID_FGF_PATHWAY	0.000217108	0.00873717	0.986962	2.02962	0	3	C6	Patient 7	Day 24	CAR+
PID_FGF_PATHWAY	0.0013885	0.0186456	-0.864796	-2.05018	4	4	C4	Patient 7	Day 24	CAR+
PID_FGF_PATHWAY	0.0029164	0.0242188	-0.69071	-2.08562	8	7	C4	Patient 8	Day 8	CAR+
PID_FGF_PATHWAY	0.00363259	0.0429231	-0.827191	-1.9382	13	4	C4	Patient 1	Day 7	CAR-
PID_FOXM1_PATHWAY	0.000121536	0.00464268	0.633986	2.16152	0	20	C4	Patient 8	Day 8	CAR+
PID_FOXM1_PATHWAY	0.000120715	0.0108643	0.705301	2.14221	0	13	C4	Patient 1	Day 13	CAR+
PID_FRA_PATHWAY	0.000455789	0.0119156	0.85283	2.18138	1	5	C6	Patient 7	Day 24	CAR+
PID_FRA_PATHWAY	0.000214133	0.0136039	0.978769	1.99266	0	3	C6	Patient 7	Day 24	CAR-
PID_FRA_PATHWAY	0.00335852	0.0315701	-0.803371	-1.91239	11	4	C4	Patient 8	Day 21	CAR-
PID_GLYPICAN_1PATHWAY	0.000648088	0.00952191	-0.75	-2.26465	1	7	C4	Patient 8	Day 8	CAR+
PID_GMCSF_PATHWAY	0.00363259	0.0429231	-0.827191	-1.9382	13	4	C4	Patient 1	Day 7	CAR-
PID_HDAC_CLASSII_PATHWAY	0.000151607	0.0113417	0.856363	1.97101	0	5	C4	Patient 7	Day 24	CAR+
PID_HDAC_CLASSII_PATHWAY	0.00203422	0.0478042	0.66586	1.88467	16	11	C4	Patient 8	Preinfusion	CAR-
PID_HDAC_CLASSII_PATHWAY	0.00605741	0.0495128	0.635992	1.82984	45	10	C4	Patient 8	Day 21	CAR-
PID_HNF3A_PATHWAY	0.000417537	0.0154518	0.995763	1.7194	1	2	C6	Patient 7	Day 24	CAR-
PID_HNF3A_PATHWAY	0.00242466	0.0220529	-0.68018	-2.18146	6	8	C4	Patient 8	Day 8	CAR+
PID_IFNG_PATHWAY	0.000277701	0.0113417	-0.951531	-2.25581	0	4	C4	Patient 7	Day 24	CAR+
PID_IFNG_PATHWAY	0.000402253	0.0133154	-0.6906	-2.40674	0	9	C4	Patient 8	Day 21	CAR-
PID_IFNG_PATHWAY	0.000307692	0.0162986	-0.782251	-2.53012	0	8	C4	Patient 1	Day 7	CAR-
PID_IFNG_PATHWAY	0.00834915	0.0483238	-0.538552	-1.91062	21	10	C4	Patient 8	Day 8	CAR+
PID_IL12_2PATHWAY	0.000373692	0.0127212	0.618285	2.41997	0	12	C1	Patient 7	Preinfusion	CAR-
PID_IL12_2PATHWAY	0.000495786	0.0133154	-0.703023	-2.96682	0	13	C4	Patient 8	Day 21	CAR-
PID_IL12_2PATHWAY	0.00107066	0.0146069	-0.511916	-2.34108	1	18	C4	Patient 8	Day 8	CAR+
PID_IL12_2PATHWAY	0.000428816	0.0257517	0.711218	3.00958	0	14	C1	Patient 1	Preinfusion	CAR-
PID_IL12_2PATHWAY	0.00130251	0.0269185	-0.626261	-2.25714	3	10	C4	Patient 1	Day 7	CAR-
PID_IL12_2PATHWAY	0.000258598	0.0289889	0.791845	2.26528	0	6	C1	Patient 1	Day 13	CAR+
PID_IL12_2PATHWAY	0.000397298	0.0381406	0.791286	2.207	1	8	C0	Patient 8	Product	CAR+
PID_IL12_STAT4_PATHWAY	0.000454133	0.00939961	-0.607889	-2.50293	0	14	C4	Patient 8	Day 8	CAR+
PID_IL12_STAT4_PATHWAY	0.00150886	0.0218205	-0.639765	-2.10665	3	8	C4	Patient 8	Day 21	CAR-
PID_IL12_STAT4_PATHWAY	0.00369231	0.0429231	-0.629189	-2.03505	11	8	C4	Patient 1	Day 7	CAR-
PID_IL2_1PATHWAY	0.000353982	0.0113417	-0.704368	-2.46851	0	9	C4	Patient 7	Day 24	CAR+
PID_IL2_1PATHWAY	0.000934579	0.0159728	-0.566815	-2.27847	1	12	C4	Patient 8	Day 21	CAR-
PID_IL2_1PATHWAY	0.00156887	0.029181	-0.652133	-2.24491	4	9	C4	Patient 1	Day 7	CAR-
PID_IL2_1PATHWAY	0.00442913	0.0325371	-0.471668	-2.05119	8	16	C4	Patient 8	Day 8	CAR+
PID_IL23_PATHWAY	0.00030525	0.0133154	-0.818123	-2.15862	0	5	C4	Patient 8	Day 21	CAR-
PID_IL27_PATHWAY	0.000567215	0.0163516	-0.827728	-2.34749	1	6	C4	Patient 1	Day 7	CAR-
PID_IL27_PATHWAY	0.00314465	0.0315701	-0.902392	-1.86828	11	3	C4	Patient 8	Day 21	CAR-
PID_IL4_2PATHWAY	0.00184615	0.0312168	-0.664926	-2.15064	5	8	C4	Patient 1	Day 7	CAR-
PID_IL4_2PATHWAY	0.00277778	0.0338889	0.730259	2.02927	11	6	C6	Patient 7	Day 24	CAR+
PID_IL6_7_PATHWAY	0.000231481	0.00873717	0.863645	2.39993	0	6	C6	Patient 7	Day 24	CAR+
PID_IL6_7_PATHWAY	0.000478469	0.00939961	-0.606133	-2.56272	0	15	C4	Patient 8	Day 8	CAR+
PID_IL6_7_PATHWAY	0.000440917	0.0133154	-0.689718	-2.65487	0	11	C4	Patient 8	Day 21	CAR-
PID_IL6_7_PATHWAY	0.000350508	0.0162986	-0.652532	-2.65399	0	13	C4	Patient 1	Day 7	CAR-
PID_IL6_7_PATHWAY	0.00106195	0.0178843	-0.639849	-2.2424	2	9	C4	Patient 7	Day 24	CAR+
PID_IL6_7_PATHWAY	0.000800427	0.0472252	-0.831699	-2.21768	2	5	C4	Patient 2	Day 31	CAR-
PID_IL6_7_PATHWAY	0.00149589	0.048367	-0.549938	-2.38385	1	14	C4	Patient 1	Preinfusion	CAR-
PID_IL6_7_PATHWAY	0.00180614	0.0484046	0.942105	1.89829	8	3	C2	Patient 7	Day 24	CAR-
PID_INTEGRIN_A4B1_PATHWAY	0.00111951	0.0175389	-0.85511	-2.03556	3	4	C4	Patient 8	Day 21	CAR-
PID_INTEGRIN2_PATHWAY	0.00553598	0.0377633	-0.864245	-1.76663	21	3	C4	Patient 8	Day 8	CAR+
PID_LYSOPHOSPHOLIPID_PATHWAY	0.00277778	0.0338889	0.728076	2.02321	11	6	C6	Patient 7	Day 24	CAR+
PID_LYSOPHOSPHOLIPID_PATHWAY	0.00100341	0.0448191	0.952632	1.9195	4	3	C2	Patient 7	Day 24	CAR-
PID_MYC_ACTIV_PATHWAY	0.000352154	0.0113417	0.529404	2.12649	2	29	C4	Patient 7	Day 24	CAR+
PID_MYC_ACTIV_PATHWAY	0.000823316	0.0246995	1	1.71224	4	2	C4	Patient 2	Day 24	CAR-
PID_MYC_ACTIV_PATHWAY	0.00353748	0.0316688	0.469555	1.86483	31	31	C4	Patient 8	Day 21	CAR-
PID_MYC_ACTIV_PATHWAY	0.000307787	0.036	0.514416	1.92261	2	43	C4	Patient 1	Preinfusion	CAR-
PID_MYC_REPRESS_PATHWAY	0.00031211	0.0127212	0.755526	2.30784	0	7	C1	Patient 7	Preinfusion	CAR-
PID_MYC_REPRESS_PATHWAY	0.000463822	0.0289889	0.946695	1.96986	1	3	C1	Patient 1	Day 13	CAR+
PID_NEPHRIN_NEPH1_PATHWAY	0.00335852	0.0315701	-0.804227	-1.91443	11	4	C4	Patient 8	Day 21	CAR-
PID_NFAT_TFPATHWAY	0.000396668	0.00939961	-0.624793	-2.32238	0	11	C4	Patient 8	Day 8	CAR+
PID_NFAT_TFPATHWAY	0.000436491	0.0154518	0.909643	2.07625	1	4	C6	Patient 7	Day 24	CAR-
PID_NFAT_TFPATHWAY	0.000615385	0.0163516	-0.728841	-2.35737	1	8	C4	Patient 1	Day 7	CAR-
PID_NFAT_TFPATHWAY	0.00211516	0.0320805	0.713312	2.11512	8	7	C6	Patient 7	Day 24	CAR+
PID_P38_GAMMA_DELTA_PATHWAY	0.000202552	0.0025319	-1	-1.32681	0	1	C6	Patient 7	Product	CAR+
PID_P38_GAMMA_DELTA_PATHWAY	0.000196464	0.00982318	-1	-1.35002	0	1	C0	Patient 7	Product	CAR+
PID_P38_GAMMA_DELTA_PATHWAY	0.000198255	0.0127212	-1	-1.33219	0	1	C1	Patient 7	Preinfusion	CAR-
PID_P38_GAMMA_DELTA_PATHWAY	0.000200441	0.0192423	1	1.32987	0	1	C4	Patient 2	Preinfusion	CAR-
PID_P38_GAMMA_DELTA_PATHWAY	0.0011853	0.0269185	1	1.33108	5	1	C4	Patient 1	Day 7	CAR-
PID_P38_GAMMA_DELTA_PATHWAY	0.00280786	0.0310517	1	1.3286	13	1	C4	Patient 7	Day 24	CAR+
PID_P38_GAMMA_DELTA_PATHWAY	0.000611621	0.0327983	1	1.33374	2	1	C4	Patient 8	Preinfusion	CAR-
PID_P38_GAMMA_DELTA_PATHWAY	0.000804829	0.036	1	1.33505	3	1	C4	Patient 1	Preinfusion	CAR-
PID_P38_GAMMA_DELTA_PATHWAY	0.000202716	0.0372998	1	1.33346	0	1	C4	Patient 7	Preinfusion	CAR-
PID_P53_DOWNSTREAM_PATHWAY	0.00185529	0.0478042	-0.371023	-2.32706	0	30	C4	Patient 8	Preinfusion	CAR-
PID_PDGFRA_PATHWAY	0.000839631	0.0159728	-0.869987	-2.07097	2	4	C4	Patient 8	Day 21	CAR-
PID_PDGFRA_PATHWAY	0.0013885	0.0186456	-0.864796	-2.05018	4	4	C4	Patient 7	Day 24	CAR+
PID_PDGFRA_PATHWAY	0.00194426	0.0218444	-0.71541	-2.1602	5	7	C4	Patient 8	Day 8	CAR+
PID_PDGFRA_PATHWAY	0.00136737	0.0250228	0.813403	2.08054	5	5	C6	Patient 7	Day 24	CAR+
PID_PLK1_PATHWAY	0.000115141	0.00464268	0.598012	2.23519	0	29	C4	Patient 8	Day 8	CAR+
PID_PS1_PATHWAY	0.000631978	0.0144565	0.989583	1.71278	2	2	C6	Patient 7	Day 24	CAR+
PID_RHOA_PATHWAY	0.00745301	0.0444852	-0.641585	-1.93728	22	7	C4	Patient 8	Day 8	CAR+
PID_S1P_S1P2_PATHWAY	0.000427991	0.0393751	0.987842	1.69775	1	2	C6	Patient 1	Preinfusion	CAR-
PID_SYNDECAN_1_PATHWAY	0.00433098	0.0325371	-0.961932	-1.65448	18	2	C4	Patient 8	Day 8	CAR+
PID_TAP63_PATHWAY	0.000650618	0.0327983	-0.597986	-2.39784	0	12	C4	Patient 8	Preinfusion	CAR-
PID_TAP63_PATHWAY	0.00150015	0.0394325	0.793121	2.23994	4	6	C1	Patient 7	Preinfusion	CAR-
PID_TAP63_PATHWAY	0.000446229	0.0410531	-0.71392	-2.51736	0	9	C4	Patient 7	Preinfusion	CAR-
PID_TCR_CALCIUM_PATHWAY	0.000455789	0.0119156	0.84762	2.16806	1	5	C6	Patient 7	Day 24	CAR+
PID_TCR_CALCIUM_PATHWAY	0.000214133	0.0136039	0.995754	2.02724	0	3	C6	Patient 7	Day 24	CAR-
PID_TCR_CALCIUM_PATHWAY	0.00242466	0.0220529	-0.684941	-2.19672	6	8	C4	Patient 8	Day 8	CAR+
PID_TCR_JNK_PATHWAY	0.0011108	0.0178843	-0.873299	-2.07034	3	4	C4	Patient 7	Day 24	CAR+
PID_TCR_JNK_PATHWAY	0.0070458	0.0444852	-0.851112	-1.73978	27	3	C4	Patient 8	Day 8	CAR+
PID_TCR_PATHWAY	0.00114155	0.0178843	-0.602932	-2.31125	2	11	C4	Patient 7	Day 24	CAR+
Plasma.cells	0.00243724	0.014136	-0.931164	-1.97645	9	3	C2	Patient 8	Day 8	CAR-
Plasma.cells	0.00651743	0.0166089	-0.792793	-1.88231	22	4	C4	Patient 8	Product	CAR+
Plasma.cells	0.0131234	0.0310188	-0.919328	-1.59535	54	2	C4	Patient 1	Product	CAR+
Plasma.cells	0.00720721	0.0449786	1	1.3297	35	1	C5	Patient 2	Product	CAR+
Plasma.cells	0.0275862	0.0464558	-0.898331	-1.46602	147	2	C6	Patient 7	Preinfusion	CAR-
Progenitor.exhausted	0.000237643	0.000886726	0.904206	2.72349	0	7	C6	Patient 7	Day 24	CAR+
Progenitor.exhausted	0.000295421	0.00145266	-0.759442	-2.33889	0	7	C4	Patient 1	Day 7	CAR-
Progenitor.exhausted	0.00032457	0.00187291	-0.856218	-2.48227	0	6	C4	Patient 8	Day 21	CAR-
Progenitor.exhausted	0.000378501	0.00220307	-0.622756	-2.22418	0	10	C4	Patient 8	Day 8	CAR+
Progenitor.exhausted	0.000603865	0.00375259	-0.711902	-2.75503	0	11	C4	Patient 1	Preinfusion	CAR-
Progenitor.exhausted	0.00171038	0.00471828	0.810127	2.05535	5	5	C6	Patient 8	Preinfusion	CAR-
Progenitor.exhausted	0.00142214	0.00628735	0.845872	1.97686	5	4	C2	Patient 1	Day 13	CAR+
Progenitor.exhausted	0.00194932	0.00728875	-0.798298	-2.10498	6	5	C4	Patient 7	Day 24	CAR+
Progenitor.exhausted	0.00295931	0.0073058	0.843545	1.91793	11	4	C6	Patient 8	Day 21	CAR-
Progenitor.exhausted	0.00133085	0.00865052	0.868115	2.0408	4	4	C6	Patient 1	Product	CAR+
Progenitor.exhausted	0.00522357	0.0117135	0.714854	1.94325	24	6	C0	Patient 7	Day 24	CAR+
Progenitor.exhausted	0.00532104	0.0122231	0.95625	1.61989	29	2	C6	Patient 1	Day 13	CAR-
Progenitor.exhausted	0.00732601	0.0148352	0.602043	1.91133	31	9	C6	Patient 7	Day 24	CAR-
Progenitor.exhausted	0.00945435	0.0176755	0.665897	1.94037	34	7	C6	Patient 1	Preinfusion	CAR-
Progenitor.exhausted	0.0038478	0.0178648	0.95935	1.67546	17	2	C2	Patient 8	Day 8	CAR+
Progenitor.exhausted	0.00582915	0.0186084	0.767633	1.84018	28	5	C2	Patient 8	Day 21	CAR-
Progenitor.exhausted	0.00904393	0.0192183	-0.677855	-1.92686	27	6	C4	Patient 8	Day 8	CAR-
Progenitor.exhausted	0.00644641	0.0243206	-0.691671	-1.99366	15	6	C4	Patient 8	Preinfusion	CAR-
Progenitor.exhausted	0.0284542	0.0464558	0.569021	1.70686	103	8	C6	Patient 7	Preinfusion	CAR-
Progenitor.exhausted._TOO.LONG	0.000246731	0.000886726	0.814558	2.71094	0	9	C6	Patient 7	Day 24	CAR+
Progenitor.exhausted._TOO.LONG	0.000369276	0.00187291	-0.763188	-2.53769	0	8	C4	Patient 8	Day 21	CAR-
Progenitor.exhausted._TOO.LONG	0.00105485	0.00289108	0.66704	2.15351	4	9	C0	Patient 7	Day 24	CAR+
Progenitor.exhausted._TOO.LONG	0.0010773	0.00315209	0.771447	2.09097	3	6	C6	Patient 8	Day 21	CAR-
Progenitor.exhausted._TOO.LONG	0.000297974	0.00361473	0.837838	2.38749	0	6	C6	Patient 1	Product	CAR+
Progenitor.exhausted._TOO.LONG	0.00104548	0.00365917	-0.499281	-2.29714	1	18	C4	Patient 8	Day 8	CAR+
Progenitor.exhausted._TOO.LONG	0.000368596	0.00371394	-0.678358	-2.57073	0	11	C4	Patient 7	Day 24	CAR+
Progenitor.exhausted._TOO.LONG	0.000733496	0.00410758	0.847426	2.18294	2	5	C2	Patient 1	Day 13	CAR+
Progenitor.exhausted._TOO.LONG	0.000862813	0.00441557	-0.494717	-2.30023	0	16	C4	Patient 1	Preinfusion	CAR-
Progenitor.exhausted._TOO.LONG	0.00209644	0.00606469	0.750562	2.14151	6	6	C2	Patient 1	Product	CAR+
Progenitor.exhausted._TOO.LONG	0.00262092	0.00831857	0.79096	2.04932	10	5	C2	Patient 8	Product	CAR+
Progenitor.exhausted._TOO.LONG	0.0025647	0.00837165	0.818627	1.95623	10	4	C2	Patient 7	Product	CAR+
Progenitor.exhausted._TOO.LONG	0.00474984	0.00949968	-0.581783	-2.0019	14	9	C4	Patient 1	Day 7	CAR-
Progenitor.exhausted._TOO.LONG	0.00620113	0.0145909	0.808081	1.85471	22	4	C6	Patient 8	Preinfusion	CAR-
Progenitor.exhausted._TOO.LONG	0.0046587	0.0161113	0.716238	1.94677	22	7	C2	Patient 8	Day 21	CAR-
Progenitor.exhausted._TOO.LONG	0.00741525	0.017035	-0.441439	-1.982	13	16	C4	Patient 8	Day 8	CAR-
Progenitor.exhausted._TOO.LONG	0.00517019	0.0171804	-0.623073	-1.97245	11	7	C4	Patient 2	Preinfusion	CAR-
Progenitor.exhausted._TOO.LONG	0.0038478	0.0178648	0.95935	1.67546	17	2	C2	Patient 8	Day 8	CAR+
Progenitor.exhausted._TOO.LONG	0.00718391	0.0237083	0.692492	1.88508	29	6	C6	Patient 8	Product	CAR+
Progenitor.exhausted._TOO.LONG	0.012282	0.0252463	-0.928205	-1.62153	49	2	C4	Patient 7	Day 24	CAR-
Progenitor.exhausted._TOO.LONG	0.0128074	0.0275553	0.836414	1.64389	74	3	C6	Patient 1	Day 13	CAR-
Progenitor.exhausted._TOO.LONG	0.0195151	0.0335659	0.525401	1.77272	65	10	C6	Patient 1	Preinfusion	CAR-
Progenitor.exhausted._TOO.LONG	0.0179356	0.0372508	-0.622855	-1.81308	48	6	C4	Patient 1	Day 13	CAR+
Progenitor.exhausted._TOO.LONG	0.0122821	0.0409403	0.7	1.78086	61	5	C2	Patient 7	Day 24	CAR+
Progenitor.exhausted._TOO.LONG	0.0240449	0.0432809	0.597781	1.70423	106	7	C6	Patient 7	Day 24	CAR-
Progenitor.exhausted._TOO.LONG	0.0218963	0.0437925	0.902527	1.55497	102	2	C0	Patient 1	Product	CAR+
Progenitor.exhausted._TOO.LONG	0.0169014	0.0452522	-0.482178	-1.77105	29	10	C4	Patient 8	Preinfusion	CAR-
Progenitor.exhausted._TOO.LONG	0.0131401	0.0477822	0.800288	1.71449	67	4	C2	Patient 2	Day 31	CAR-
Progenitor.exhausted..new.	0.000237643	0.000886726	0.904206	2.72349	0	7	C6	Patient 7	Day 24	CAR+
Progenitor.exhausted..new.	0.000295421	0.00145266	-0.759442	-2.33889	0	7	C4	Patient 1	Day 7	CAR-
Progenitor.exhausted..new.	0.00032457	0.00187291	-0.856218	-2.48227	0	6	C4	Patient 8	Day 21	CAR-
Progenitor.exhausted..new.	0.000378501	0.00220307	-0.622756	-2.22418	0	10	C4	Patient 8	Day 8	CAR+
Progenitor.exhausted..new.	0.000603865	0.00375259	-0.711902	-2.75503	0	11	C4	Patient 1	Preinfusion	CAR-
Progenitor.exhausted..new.	0.00171038	0.00471828	0.810127	2.05535	5	5	C6	Patient 8	Preinfusion	CAR-
Progenitor.exhausted..new.	0.00142214	0.00628735	0.845872	1.97686	5	4	C2	Patient 1	Day 13	CAR+
Progenitor.exhausted..new.	0.00194932	0.00728875	-0.798298	-2.10498	6	5	C4	Patient 7	Day 24	CAR+
Progenitor.exhausted..new.	0.00295931	0.0073058	0.843545	1.91793	11	4	C6	Patient 8	Day 21	CAR-
Progenitor.exhausted..new.	0.00133085	0.00865052	0.868115	2.0408	4	4	C6	Patient 1	Product	CAR+
Progenitor.exhausted..new.	0.00522357	0.0117135	0.714854	1.94325	24	6	C0	Patient 7	Day 24	CAR+
Progenitor.exhausted..new.	0.00532104	0.0122231	0.95625	1.61989	29	2	C6	Patient 1	Day 13	CAR-
Progenitor.exhausted..new.	0.00732601	0.0148352	0.602043	1.91133	31	9	C6	Patient 7	Day 24	CAR-
Progenitor.exhausted..new.	0.00945435	0.0176755	0.665897	1.94037	34	7	C6	Patient 1	Preinfusion	CAR-
Progenitor.exhausted..new.	0.0038478	0.0178648	0.95935	1.67546	17	2	C2	Patient 8	Day 8	CAR+
Progenitor.exhausted..new.	0.00582915	0.0186084	0.767633	1.84018	28	5	C2	Patient 8	Day 21	CAR-
Progenitor.exhausted..new.	0.00904393	0.0192183	-0.677855	-1.92686	27	6	C4	Patient 8	Day 8	CAR-
Progenitor.exhausted..new.	0.00644641	0.0243206	-0.691671	-1.99366	15	6	C4	Patient 8	Preinfusion	CAR-
Progenitor.exhausted..new.	0.0284542	0.0464558	0.569021	1.70686	103	8	C6	Patient 7	Preinfusion	CAR-
Proliferating.T.cells	0.000151057	0.00057257	-0.786457	-2.2457	0	10	C6	Patient 1	Preinfusion	CAR-
Proliferating.T.cells	0.000201288	0.000622598	-0.796843	-2.77646	0	10	C1	Patient 7	Day 24	CAR+
Proliferating.T.cells	0.000205931	0.000745273	-0.79258	-2.55088	0	10	C0	Patient 8	Product	CAR+
Proliferating.T.cells	0.000190042	0.000755372	-0.781455	-2.50175	0	9	C0	Patient 7	Day 24	CAR+
Proliferating.T.cells	0.000227118	0.000832766	-0.837391	-2.63252	0	8	C1	Patient 8	Product	CAR+
Proliferating.T.cells	0.000167336	0.00087038	-0.877085	-2.75216	0	11	C0	Patient 1	Product	CAR+
Proliferating.T.cells	0.000168039	0.000886726	-0.761683	-2.35127	0	9	C6	Patient 7	Day 24	CAR+
Proliferating.T.cells	0.000201532	0.00127885	-0.772733	-2.73116	0	11	C2	Patient 7	Day 24	CAR+
Proliferating.T.cells	0.000139528	0.00145266	0.850568	2.68492	0	12	C4	Patient 1	Day 7	CAR-
Proliferating.T.cells	0.000148522	0.00147427	-0.834066	-2.79527	0	12	C1	Patient 8	Preinfusion	CAR-
Proliferating.T.cells	0.000178923	0.00158278	-0.742813	-2.42006	0	11	C1	Patient 8	Day 21	CAR-
Proliferating.T.cells	0.000131631	0.00160436	-0.90557	-2.9151	0	13	C1	Patient 1	Preinfusion	CAR-
Proliferating.T.cells	0.000137306	0.00160542	-0.86973	-2.77778	0	12	C2	Patient 1	Product	CAR+
Proliferating.T.cells	0.000201491	0.00172707	-0.98913	-2.00009	0	3	C0	Patient 7	Product	CAR+
Proliferating.T.cells	0.000173611	0.00173611	-0.923729	-2.1783	0	5	C6	Patient 8	Product	CAR+
Proliferating.T.cells	0.000607995	0.00173713	-0.699342	-2.00225	3	11	C6	Patient 7	Preinfusion	CAR-
Proliferating.T.cells	0.000147667	0.00173743	-0.915855	-3.0701	0	12	C1	Patient 1	Day 13	CAR+
Proliferating.T.cells	0.000125644	0.00187291	0.907429	2.82393	0	13	C4	Patient 8	Day 21	CAR-
Proliferating.T.cells	0.000117096	0.00194379	0.878853	2.57686	0	13	C4	Patient 8	Preinfusion	CAR-
Proliferating.T.cells	0.000161005	0.00198477	-0.824984	-2.6921	0	11	C2	Patient 8	Product	CAR+
Proliferating.T.cells	0.000136687	0.00201284	-0.861209	-2.7792	0	13	C1	Patient 7	Preinfusion	CAR-
Proliferating.T.cells	0.000569584	0.00214558	-0.62894	-2.31518	2	13	C1	Patient 1	Product	CAR+
Proliferating.T.cells	0.00013289	0.00220307	0.973116	2.84218	0	12	C4	Patient 8	Day 8	CAR+
Proliferating.T.cells	0.000143926	0.00228368	-0.896305	-2.95495	0	13	C1	Patient 8	Day 8	CAR+
Proliferating.T.cells	0.000124673	0.00236878	-0.711968	-2.21704	0	11	C3	Patient 8	Day 8	CAR+
Proliferating.T.cells	0.000359454	0.00238138	-0.882979	-2.38247	1	7	C0	Patient 1	Day 13	CAR+
Proliferating.T.cells	0.00012721	0.00245991	0.865261	2.55345	0	12	C4	Patient 8	Product	CAR+
Proliferating.T.cells	0.000123077	0.00246154	0.896371	2.62663	0	12	C4	Patient 7	Preinfusion	CAR-
Proliferating.T.cells	0.000118329	0.0025145	0.971748	2.84202	0	12	C4	Patient 2	Preinfusion	CAR-
Proliferating.T.cells	0.000117786	0.00256184	0.9605	2.73414	0	12	C4	Patient 1	Preinfusion	CAR-
Proliferating.T.cells	0.00011956	0.00273339	0.876547	2.6336	0	13	C4	Patient 1	Product	CAR+
Proliferating.T.cells	0.000122309	0.00274474	0.798395	2.32758	0	13	C4	Patient 2	Product	CAR+
Proliferating.T.cells	0.000120817	0.00278779	-0.967148	-2.84239	0	12	C1	Patient 2	Preinfusion	CAR-
Proliferating.T.cells	0.000127356	0.00281382	0.844903	2.60261	0	13	C4	Patient 8	Day 8	CAR-
Proliferating.T.cells	0.000155642	0.00282305	-0.860591	-2.83019	0	12	C2	Patient 1	Day 13	CAR+
Proliferating.T.cells	0.000123977	0.00288702	0.91334	2.75672	0	12	C4	Patient 7	Product	CAR+
Proliferating.T.cells	0.000121315	0.00315419	-0.858932	-2.68576	0	12	C3	Patient 1	Day 13	CAR+
Proliferating.T.cells	0.00013624	0.00316231	0.846045	2.64614	0	12	C4	Patient 1	Day 13	CAR-
Proliferating.T.cells	0.00014241	0.00326718	0.928815	3.05211	0	12	C4	Patient 2	Day 31	CAR-
Proliferating.T.cells	0.000122669	0.00331207	-0.858842	-2.52907	0	11	C3	Patient 7	Product	CAR+
Proliferating.T.cells	0.000118807	0.00335114	-0.842608	-2.47938	0	12	C3	Patient 1	Product	CAR+
Proliferating.T.cells	0.000122294	0.0033532	0.945144	2.80816	0	12	C4	Patient 1	Day 13	CAR+
Proliferating.T.cells	0.000159363	0.00358566	-0.900977	-2.72696	0	8	C3	Patient 7	Day 24	CAR+
Proliferating.T.cells	0.000142735	0.00361473	-0.84964	-2.28469	0	8	C6	Patient 1	Product	CAR+
Proliferating.T.cells	0.000135044	0.00371394	0.862281	2.64514	0	12	C4	Patient 7	Day 24	CAR+
Proliferating.T.cells	0.000157035	0.0037776	-0.914047	-3.00902	0	11	C2	Patient 7	Product	CAR+
Proliferating.T.cells	0.000125251	0.00394539	-0.847484	-2.4744	0	11	C3	Patient 8	Product	CAR+
Proliferating.T.cells	0.000614376	0.00409584	-0.808709	-2.14614	2	6	C2	Patient 7	Day 24	CAR-
Proliferating.T.cells	0.000116673	0.00431688	0.870548	2.67432	0	13	C4	Patient 7	Day 24	CAR-
Proliferating.T.cells	0.000168265	0.00597341	-0.882682	-2.78408	0	10	C5	Patient 8	Product	CAR+
Proliferating.T.cells	0.000161473	0.0062167	-0.825584	-2.57688	0	9	C5	Patient 1	Product	CAR+
Proliferating.T.cells	0.00115607	0.00674374	-0.868132	-2.07619	4	5	C2	Patient 8	Preinfusion	CAR-
Proliferating.T.cells	0.00558982	0.0142286	-0.644869	-1.97947	28	9	C1	Patient 2	Product	CAR+
Proliferating.T.cells	0.00394633	0.0142411	-0.703765	-1.89048	19	7	C2	Patient 8	Day 21	CAR-
Proliferating.T.cells	0.00329761	0.014427	-0.925234	-1.91793	11	3	C0	Patient 7	Day 24	CAR-
Proliferating.T.cells	0.00165563	0.0171772	-0.774866	-2.0669	7	6	C5	Patient 8	Day 8	CAR+
Proliferating.T.cells	0.00304775	0.0178648	-0.743585	-1.89799	17	6	C2	Patient 8	Day 8	CAR+
Proliferating.T.cells	0.00123877	0.0256013	-0.691441	-2.11529	7	10	C2	Patient 2	Product	CAR+
Proliferating.T.cells	0.00847652	0.0278514	-0.70297	-1.84409	36	5	C1	Patient 7	Product	CAR+
Proliferating.T.cells	0.0078764	0.0352365	-0.540579	-1.97236	25	10	C1	Patient 8	Day 8	CAR-
Proliferating.T.cells	0.0188195	0.0432849	-0.939394	-1.63212	87	2	C0	Patient 2	Product	CAR+
Proliferating.T.cells	0.0136324	0.0460092	-0.923246	-1.57333	61	2	C5	Patient 1	Day 13	CAR-
REACTOME_2_LTR_CIRCLE_FORMATION	0.00111142	0.0297305	0.850239	1.89772	7	5	C4	Patient 2	Preinfusion	CAR-
REACTOME_2_LTR_CIRCLE_FORMATION	0.00309859	0.0326602	0.799577	1.76691	21	5	C4	Patient 8	Preinfusion	CAR-
REACTOME_2_LTR_CIRCLE_FORMATION	0.00460624	0.0380087	0.782466	1.76763	30	5	C4	Patient 8	Day 8	CAR-
REACTOME_2_LTR_CIRCLE_FORMATION	0.00500989	0.0390659	0.760119	1.75937	37	6	C4	Patient 1	Preinfusion	CAR-
REACTOME_2_LTR_CIRCLE_FORMATION	0.00575986	0.0453276	0.773463	1.77009	38	5	C4	Patient 8	Day 21	CAR-
REACTOME_ABC_FAMILY_PROTEINS_MEDIATED_TRANSPORT	0.000101906	0.00168623	0.579182	2.1909	0	49	C4	Patient 1	Preinfusion	CAR-
REACTOME_ABC_FAMILY_PROTEINS_MEDIATED_TRANSPORT	0.000108944	0.00174372	0.574424	2.36307	0	40	C4	Patient 8	Day 8	CAR-
REACTOME_ABC_FAMILY_PROTEINS_MEDIATED_TRANSPORT	0.000110096	0.00174744	-0.58948	-2.31472	0	41	C5	Patient 1	Day 13	CAR+
REACTOME_ABC_FAMILY_PROTEINS_MEDIATED_TRANSPORT	0.000146092	0.00228558	-0.529235	-2.4568	0	41	C5	Patient 2	Day 31	CAR-
REACTOME_ABC_FAMILY_PROTEINS_MEDIATED_TRANSPORT	0.000149365	0.00235907	-0.555581	-2.35732	0	42	C5	Patient 7	Day 24	CAR+
REACTOME_ABC_FAMILY_PROTEINS_MEDIATED_TRANSPORT	0.000103178	0.00284854	0.537128	2.0355	0	40	C4	Patient 8	Preinfusion	CAR-
REACTOME_ABC_FAMILY_PROTEINS_MEDIATED_TRANSPORT	0.000179533	0.00304149	-0.561093	-2.21223	0	39	C5	Patient 1	Day 7	CAR-
REACTOME_ABC_FAMILY_PROTEINS_MEDIATED_TRANSPORT	0.000194401	0.00331876	-0.522464	-2.70186	0	32	C5	Patient 8	Day 21	CAR-
REACTOME_ABC_FAMILY_PROTEINS_MEDIATED_TRANSPORT	0.000223115	0.00381322	-0.67804	-2.76779	0	19	C5	Patient 7	Day 24	CAR-
REACTOME_ABC_FAMILY_PROTEINS_MEDIATED_TRANSPORT	0.000215262	0.00682092	0.496521	2.06445	1	40	C4	Patient 8	Day 21	CAR-
REACTOME_ABC_FAMILY_PROTEINS_MEDIATED_TRANSPORT	0.000353066	0.0072543	0.517295	2.18115	2	32	C4	Patient 1	Day 13	CAR-
REACTOME_ABC_FAMILY_PROTEINS_MEDIATED_TRANSPORT	0.000505178	0.00927398	-0.462792	-2.10949	3	38	C1	Patient 8	Day 8	CAR+
REACTOME_ABC_FAMILY_PROTEINS_MEDIATED_TRANSPORT	0.000670691	0.0113814	-0.668941	-2.19445	3	13	C5	Patient 1	Preinfusion	CAR-
REACTOME_ABC_FAMILY_PROTEINS_MEDIATED_TRANSPORT	0.000764693	0.0117224	-0.538527	-1.95247	6	39	C5	Patient 8	Day 8	CAR-
REACTOME_ABC_FAMILY_PROTEINS_MEDIATED_TRANSPORT	0.00304544	0.0370262	0.436267	1.89195	24	33	C4	Patient 1	Day 7	CAR-
REACTOME_ABC_FAMILY_PROTEINS_MEDIATED_TRANSPORT	0.00232019	0.0418071	-0.697132	-2.09493	10	8	C5	Patient 8	Day 8	CAR+
REACTOME_ABC_FAMILY_PROTEINS_MEDIATED_TRANSPORT	0.00361471	0.045815	-0.833333	-1.89588	16	4	C5	Patient 2	Product	CAR+
REACTOME_ABC_FAMILY_PROTEINS_MEDIATED_TRANSPORT	0.0049505	0.0463267	0.432059	1.77105	44	43	C4	Patient 8	Day 8	CAR+
REACTOME_ABC_TRANSPORTER_DISORDERS	0.000102239	0.00168623	0.586722	2.19599	0	45	C4	Patient 1	Preinfusion	CAR-
REACTOME_ABC_TRANSPORTER_DISORDERS	0.000109577	0.00174372	0.580558	2.34949	0	37	C4	Patient 8	Day 8	CAR-
REACTOME_ABC_TRANSPORTER_DISORDERS	0.000110754	0.00174744	-0.601224	-2.32763	0	38	C5	Patient 1	Day 13	CAR+
REACTOME_ABC_TRANSPORTER_DISORDERS	0.000147951	0.00228558	-0.53859	-2.44651	0	38	C5	Patient 2	Day 31	CAR-
REACTOME_ABC_TRANSPORTER_DISORDERS	0.000149925	0.00235907	-0.553429	-2.32459	0	40	C5	Patient 7	Day 24	CAR+
REACTOME_ABC_TRANSPORTER_DISORDERS	0.000193611	0.00331876	-0.510576	-2.61628	0	31	C5	Patient 8	Day 21	CAR-
REACTOME_ABC_TRANSPORTER_DISORDERS	0.000224669	0.00381322	-0.658722	-2.73511	0	20	C5	Patient 7	Day 24	CAR-
REACTOME_ABC_TRANSPORTER_DISORDERS	0.000207147	0.00430997	0.5489	2.052	1	37	C4	Patient 8	Preinfusion	CAR-
REACTOME_ABC_TRANSPORTER_DISORDERS	0.000128766	0.00448954	-0.507499	-2.22699	0	33	C1	Patient 8	Day 8	CAR+
REACTOME_ABC_TRANSPORTER_DISORDERS	0.000355809	0.00489807	-0.55656	-2.21308	1	40	C5	Patient 1	Day 7	CAR-
REACTOME_ABC_TRANSPORTER_DISORDERS	0.000355534	0.0072543	0.516004	2.1413	2	30	C4	Patient 1	Day 13	CAR-
REACTOME_ABC_TRANSPORTER_DISORDERS	0.000433323	0.00762527	0.484137	1.99253	3	38	C4	Patient 8	Day 21	CAR-
REACTOME_ABC_TRANSPORTER_DISORDERS	0.000547645	0.00995388	-0.552942	-1.99711	4	38	C5	Patient 8	Day 8	CAR-
REACTOME_ABC_TRANSPORTER_DISORDERS	0.000670691	0.0113814	-0.668941	-2.19445	3	13	C5	Patient 1	Preinfusion	CAR-
REACTOME_ABC_TRANSPORTER_DISORDERS	0.00173353	0.0255696	0.460109	1.9438	13	30	C4	Patient 1	Day 7	CAR-
REACTOME_ABC_TRANSPORTER_DISORDERS	0.00212404	0.0260313	-0.594521	-1.99698	14	17	C6	Patient 1	Preinfusion	CAR-
REACTOME_ABC_TRANSPORTER_DISORDERS	0.00232019	0.0418071	-0.697132	-2.09493	10	8	C5	Patient 8	Day 8	CAR+
REACTOME_ABC_TRANSPORTER_DISORDERS	0.00186418	0.0427003	-0.508924	-2.10897	6	17	C5	Patient 1	Day 13	CAR-
REACTOME_ABC_TRANSPORTER_DISORDERS	0.00361471	0.045815	-0.833333	-1.89588	16	4	C5	Patient 2	Product	CAR+
REACTOME_ABC_TRANSPORTER_DISORDERS	0.000755002	0.0477801	-0.557613	-2.21785	1	13	C5	Patient 8	Preinfusion	CAR-
REACTOME_ACTIVATED_NOTCH1_TRANSMITS_SIGNAL_TO_THE_NUCLEUS	0.00156617	0.0151324	-0.742886	-1.94872	7	9	C5	Patient 1	Day 7	CAR-
REACTOME_ACTIVATED_NOTCH1_TRANSMITS_SIGNAL_TO_THE_NUCLEUS	0.00232423	0.0235428	-0.838939	-2.00949	7	4	C4	Patient 8	Day 21	CAR-
REACTOME_ACTIVATED_TAK1_MEDIATES_P38_MAPK_ACTIVATION	0.000199045	0.00304149	-0.824928	-1.99509	0	7	C5	Patient 1	Day 7	CAR-
REACTOME_ACTIVATED_TAK1_MEDIATES_P38_MAPK_ACTIVATION	0.00141343	0.0126377	-0.778002	-1.94672	7	6	C5	Patient 2	Day 31	CAR-
REACTOME_ACTIVATED_TAK1_MEDIATES_P38_MAPK_ACTIVATION	0.00251601	0.0469913	-0.857247	-1.94291	10	4	C5	Patient 1	Day 13	CAR-
REACTOME_ACTIVATION_OF_ATR_IN_RESPONSE_TO_REPLICATION_STRESS	0.000106975	0.00168728	0.643155	2.1677	0	25	C4	Patient 1	Preinfusion	CAR-
REACTOME_ACTIVATION_OF_ATR_IN_RESPONSE_TO_REPLICATION_STRESS	0.000117233	0.00411799	0.738119	2.70996	0	26	C4	Patient 8	Day 8	CAR+
REACTOME_ACTIVATION_OF_ATR_IN_RESPONSE_TO_REPLICATION_STRESS	0.000109039	0.00628377	0.662775	2.2385	0	21	C4	Patient 2	Preinfusion	CAR-
REACTOME_ACTIVATION_OF_ATR_IN_RESPONSE_TO_REPLICATION_STRESS	0.000563222	0.00985638	-0.580343	-2.04533	3	16	C1	Patient 8	Day 8	CAR+
REACTOME_ACTIVATION_OF_ATR_IN_RESPONSE_TO_REPLICATION_STRESS	0.000110132	0.0108417	-0.65484	-2.25585	0	22	C1	Patient 2	Preinfusion	CAR-
REACTOME_ACTIVATION_OF_ATR_IN_RESPONSE_TO_REPLICATION_STRESS	0.000447027	0.0248783	0.584165	2.04139	3	22	C4	Patient 1	Day 13	CAR+
REACTOME_ACTIVATION_OF_ATR_IN_RESPONSE_TO_REPLICATION_STRESS	0.00123808	0.0340078	-0.551165	-2.0389	9	20	C1	Patient 1	Preinfusion	CAR-
REACTOME_ACTIVATION_OF_IRF3_IRF7_MEDIATED_BY_TBK1_IKK_EPSILON	0.00018044	0.00228558	-0.920936	-1.99046	0	4	C5	Patient 2	Day 31	CAR-
REACTOME_ACTIVATION_OF_IRF3_IRF7_MEDIATED_BY_TBK1_IKK_EPSILON	0.000199045	0.00304149	-0.824465	-1.99397	0	7	C5	Patient 1	Day 7	CAR-
REACTOME_ACTIVATION_OF_IRF3_IRF7_MEDIATED_BY_TBK1_IKK_EPSILON	0.00065083	0.00722681	-0.851852	-2.0062	1	4	C4	Patient 1	Preinfusion	CAR-
REACTOME_ACTIVATION_OF_IRF3_IRF7_MEDIATED_BY_TBK1_IKK_EPSILON	0.000634115	0.0208456	-0.913482	-2.16111	1	4	C4	Patient 2	Preinfusion	CAR-
REACTOME_ACTIVATION_OF_IRF3_IRF7_MEDIATED_BY_TBK1_IKK_EPSILON	0.00439496	0.037055	-0.778992	-1.75803	29	6	C5	Patient 8	Day 8	CAR-
REACTOME_ACTIVATION_OF_NIMA_KINASES_NEK9_NEK6_NEK7	0.00411523	0.0418431	0.840917	1.73388	25	4	C4	Patient 8	Day 8	CAR+
REACTOME_ACTIVATION_OF_THE_AP_1_FAMILY_OF_TRANSCRIPTION_FACTORS	0.000227273	0.00618115	-0.995418	-1.71385	0	2	C4	Patient 8	Day 8	CAR+
REACTOME_ACTIVATION_OF_THE_AP_1_FAMILY_OF_TRANSCRIPTION_FACTORS	0.000213447	0.0171177	0.989583	1.72147	0	2	C6	Patient 7	Day 24	CAR+
REACTOME_ACTIVATION_OF_THE_MRNA_UPON_BINDING_OF_THE_CAP_BINDING_COMPLEX_AND_EIFS_AND_SUBSEQUENT_BINDING_TO_43S	0.00010812	0.00174744	-0.675513	-2.74281	0	50	C5	Patient 1	Day 13	CAR+
REACTOME_ACTIVATION_OF_THE_MRNA_UPON_BINDING_OF_THE_CAP_BINDING_COMPLEX_AND_EIFS_AND_SUBSEQUENT_BINDING_TO_43S	0.000144259	0.00228558	-0.786696	-3.73901	0	45	C5	Patient 2	Day 31	CAR-
REACTOME_ACTIVATION_OF_THE_MRNA_UPON_BINDING_OF_THE_CAP_BINDING_COMPLEX_AND_EIFS_AND_SUBSEQUENT_BINDING_TO_43S	0.000147951	0.00235907	-0.645798	-2.80178	0	46	C5	Patient 7	Day 24	CAR+
REACTOME_ACTIVATION_OF_THE_MRNA_UPON_BINDING_OF_THE_CAP_BINDING_COMPLEX_AND_EIFS_AND_SUBSEQUENT_BINDING_TO_43S	0.000172861	0.00304149	-0.776288	-3.27615	0	51	C5	Patient 1	Day 7	CAR-
REACTOME_ACTIVATION_OF_THE_MRNA_UPON_BINDING_OF_THE_CAP_BINDING_COMPLEX_AND_EIFS_AND_SUBSEQUENT_BINDING_TO_43S	0.000106247	0.00364247	-0.796889	-2.99329	0	49	C5	Patient 8	Day 8	CAR-
REACTOME_ACTIVATION_OF_THE_MRNA_UPON_BINDING_OF_THE_CAP_BINDING_COMPLEX_AND_EIFS_AND_SUBSEQUENT_BINDING_TO_43S	0.00024079	0.00381322	-0.640761	-3.35225	0	43	C5	Patient 7	Day 24	CAR-
REACTOME_ACTIVATION_OF_THE_MRNA_UPON_BINDING_OF_THE_CAP_BINDING_COMPLEX_AND_EIFS_AND_SUBSEQUENT_BINDING_TO_43S	0.000153846	0.00536553	-0.674965	-2.85574	0	30	C5	Patient 1	Preinfusion	CAR-
REACTOME_ACTIVATION_OF_THE_MRNA_UPON_BINDING_OF_THE_CAP_BINDING_COMPLEX_AND_EIFS_AND_SUBSEQUENT_BINDING_TO_43S	0.000120758	0.00561444	0.592663	2.97363	0	39	C2	Patient 8	Day 8	CAR-
REACTOME_ACTIVATION_OF_THE_MRNA_UPON_BINDING_OF_THE_CAP_BINDING_COMPLEX_AND_EIFS_AND_SUBSEQUENT_BINDING_TO_43S	0.000137212	0.00777888	-0.631058	-2.90888	0	42	C5	Patient 7	Product	CAR+
REACTOME_ACTIVATION_OF_THE_MRNA_UPON_BINDING_OF_THE_CAP_BINDING_COMPLEX_AND_EIFS_AND_SUBSEQUENT_BINDING_TO_43S	0.000247678	0.0109096	0.510954	2.41973	1	35	C1	Patient 8	Day 8	CAR-
REACTOME_ACTIVATION_OF_THE_MRNA_UPON_BINDING_OF_THE_CAP_BINDING_COMPLEX_AND_EIFS_AND_SUBSEQUENT_BINDING_TO_43S	0.000407332	0.0110659	0.510017	2.38001	1	26	C2	Patient 1	Day 7	CAR-
REACTOME_ACTIVATION_OF_THE_MRNA_UPON_BINDING_OF_THE_CAP_BINDING_COMPLEX_AND_EIFS_AND_SUBSEQUENT_BINDING_TO_43S	0.000268312	0.0162529	0.771244	3.95105	0	32	C6	Patient 7	Day 24	CAR-
REACTOME_ACTIVATION_OF_THE_MRNA_UPON_BINDING_OF_THE_CAP_BINDING_COMPLEX_AND_EIFS_AND_SUBSEQUENT_BINDING_TO_43S	0.000274876	0.0171177	0.583558	2.97516	0	25	C6	Patient 7	Day 24	CAR+
REACTOME_ACTIVATION_OF_THE_MRNA_UPON_BINDING_OF_THE_CAP_BINDING_COMPLEX_AND_EIFS_AND_SUBSEQUENT_BINDING_TO_43S	0.000506842	0.0189334	0.64125	3.60884	0	40	C6	Patient 1	Preinfusion	CAR-
REACTOME_ACTIVATION_OF_THE_MRNA_UPON_BINDING_OF_THE_CAP_BINDING_COMPLEX_AND_EIFS_AND_SUBSEQUENT_BINDING_TO_43S	0.000284091	0.0191256	-0.680124	-3.31234	0	27	C5	Patient 1	Day 13	CAR-
REACTOME_ACTIVATION_OF_THE_MRNA_UPON_BINDING_OF_THE_CAP_BINDING_COMPLEX_AND_EIFS_AND_SUBSEQUENT_BINDING_TO_43S	0.000740558	0.0289387	0.841121	2.28475	2	5	C3	Patient 7	Day 24	CAR+
REACTOME_ACTIVATION_OF_THE_MRNA_UPON_BINDING_OF_THE_CAP_BINDING_COMPLEX_AND_EIFS_AND_SUBSEQUENT_BINDING_TO_43S	0.000401606	0.0294323	0.717718	3.59606	0	35	C6	Patient 7	Preinfusion	CAR-
REACTOME_ACTIVATION_OF_THE_MRNA_UPON_BINDING_OF_THE_CAP_BINDING_COMPLEX_AND_EIFS_AND_SUBSEQUENT_BINDING_TO_43S	0.00120337	0.0310083	-0.503264	-2.8201	0	21	C4	Patient 2	Preinfusion	CAR-
REACTOME_ACTIVATION_OF_THE_MRNA_UPON_BINDING_OF_THE_CAP_BINDING_COMPLEX_AND_EIFS_AND_SUBSEQUENT_BINDING_TO_43S	0.000981547	0.0317711	0.538004	2.2	4	20	C2	Patient 7	Day 24	CAR-
REACTOME_ACTIVATION_OF_THE_MRNA_UPON_BINDING_OF_THE_CAP_BINDING_COMPLEX_AND_EIFS_AND_SUBSEQUENT_BINDING_TO_43S	0.00302115	0.0321028	-0.537709	-3.67812	0	38	C4	Patient 8	Preinfusion	CAR-
REACTOME_ACTIVATION_OF_THE_MRNA_UPON_BINDING_OF_THE_CAP_BINDING_COMPLEX_AND_EIFS_AND_SUBSEQUENT_BINDING_TO_43S	0.00124339	0.0354199	-0.517125	-2.28599	3	21	C5	Patient 7	Preinfusion	CAR-
REACTOME_ACTIVATION_OF_THE_MRNA_UPON_BINDING_OF_THE_CAP_BINDING_COMPLEX_AND_EIFS_AND_SUBSEQUENT_BINDING_TO_43S	0.0021097	0.0447396	-0.581415	-4.01077	0	41	C4	Patient 7	Preinfusion	CAR-
REACTOME_ACTIVATION_OF_THE_MRNA_UPON_BINDING_OF_THE_CAP_BINDING_COMPLEX_AND_EIFS_AND_SUBSEQUENT_BINDING_TO_43S	0.000507099	0.0477801	-0.796824	-4.21334	0	26	C5	Patient 8	Preinfusion	CAR-
REACTOME_ACTIVATION_OF_THE_PRE_REPLICATIVE_COMPLEX	0.000106451	0.00168728	0.592788	2.02798	0	27	C4	Patient 1	Preinfusion	CAR-
REACTOME_ACTIVATION_OF_THE_PRE_REPLICATIVE_COMPLEX	0.00011554	0.00411799	0.663891	2.49941	0	29	C4	Patient 8	Day 8	CAR+
REACTOME_ACTIVATION_OF_THE_PRE_REPLICATIVE_COMPLEX	0.000106667	0.00628377	0.6651	2.3396	0	25	C4	Patient 2	Preinfusion	CAR-
REACTOME_ACTIVATION_OF_THE_PRE_REPLICATIVE_COMPLEX	0.000108096	0.0108417	-0.613902	-2.19599	0	26	C1	Patient 2	Preinfusion	CAR-
REACTOME_ACTIVATION_OF_THE_PRE_REPLICATIVE_COMPLEX	0.000558784	0.0249519	0.576851	2.01583	4	22	C4	Patient 1	Day 13	CAR+
REACTOME_ACTIVATION_OF_THE_PRE_REPLICATIVE_COMPLEX	0.00306321	0.0320793	-0.523644	-1.91448	21	18	C1	Patient 8	Day 8	CAR+
REACTOME_ACTIVATION_OF_THE_PRE_REPLICATIVE_COMPLEX	0.00188584	0.0450856	-0.553619	-1.98258	14	18	C1	Patient 1	Preinfusion	CAR-
REACTOME_ADAPTIVE_IMMUNE_SYSTEM	0.0003465	0.00383743	-0.285504	-1.80774	2	203	C5	Patient 2	Day 31	CAR-
REACTOME_ADAPTIVE_IMMUNE_SYSTEM	0.000601323	0.00723643	-0.327769	-1.57617	5	229	C5	Patient 1	Day 13	CAR+
REACTOME_ADAPTIVE_IMMUNE_SYSTEM	0.000544465	0.00796509	-0.2468	-1.98585	2	163	C5	Patient 8	Day 21	CAR-
REACTOME_ADAPTIVE_IMMUNE_SYSTEM	0.0005	0.00801762	0.368691	1.61519	4	153	C4	Patient 8	Preinfusion	CAR-
REACTOME_ADAPTIVE_IMMUNE_SYSTEM	0.000829187	0.00929634	-0.286322	-1.64617	6	233	C5	Patient 7	Day 24	CAR+
REACTOME_ADAPTIVE_IMMUNE_SYSTEM	0.000113302	0.0117761	-0.501841	-2.48585	0	84	C6	Patient 1	Preinfusion	CAR-
REACTOME_ADAPTIVE_IMMUNE_SYSTEM	0.000583942	0.0240389	-0.379055	-2.09996	3	69	C6	Patient 7	Day 24	CAR-
REACTOME_ADAPTIVE_IMMUNE_SYSTEM	0.000120135	0.0294323	-0.461787	-2.16579	0	75	C6	Patient 7	Preinfusion	CAR-
REACTOME_ADAPTIVE_IMMUNE_SYSTEM	0.00621028	0.0453157	-0.256823	-1.42221	42	267	C5	Patient 1	Day 7	CAR-
REACTOME_AGGREPHAGY	0.000377358	0.00493898	-0.70005	-2.11721	1	14	C5	Patient 1	Day 7	CAR-
REACTOME_AGGREPHAGY	0.000645828	0.00743269	0.679864	2.03644	4	12	C4	Patient 8	Day 8	CAR-
REACTOME_AGGREPHAGY	0.00550875	0.0374924	-0.531664	-1.87693	33	16	C5	Patient 2	Day 31	CAR-
REACTOME_AGGREPHAGY	0.00360639	0.0381052	-0.65889	-1.98287	20	10	C5	Patient 1	Preinfusion	CAR-
REACTOME_AGGREPHAGY	0.00474285	0.0487774	0.678672	1.87065	31	8	C4	Patient 1	Day 7	CAR-
REACTOME_AGGREPHAGY	0.00674385	0.0490076	0.577896	1.76423	59	16	C4	Patient 1	Preinfusion	CAR-
REACTOME_ALPHA_PROTEIN_KINASE_1_SIGNALING_PATHWAY	0.00018044	0.00228558	-0.920936	-1.99046	0	4	C5	Patient 2	Day 31	CAR-
REACTOME_ALPHA_PROTEIN_KINASE_1_SIGNALING_PATHWAY	0.00020008	0.00304149	-0.89822	-1.94839	0	5	C5	Patient 1	Day 7	CAR-
REACTOME_ALPHA_PROTEIN_KINASE_1_SIGNALING_PATHWAY	0.00304321	0.0284692	-0.814284	-1.73936	19	5	C5	Patient 8	Day 8	CAR-
REACTOME_ALPHA_PROTEIN_KINASE_1_SIGNALING_PATHWAY	0.0042008	0.0366239	-0.83078	-1.84615	19	4	C5	Patient 7	Day 24	CAR-
REACTOME_ALPHA_PROTEIN_KINASE_1_SIGNALING_PATHWAY	0.00238322	0.0447396	-0.974198	-1.66944	9	2	C4	Patient 7	Preinfusion	CAR-
REACTOME_ALPHA_PROTEIN_KINASE_1_SIGNALING_PATHWAY	0.00566624	0.0465104	-0.816701	-1.68889	30	4	C5	Patient 7	Day 24	CAR+
REACTOME_ALTERNATIVE_COMPLEMENT_ACTIVATION	0.00200401	0.025378	-0.999648	-1.32726	9	1	C4	Patient 8	Day 8	CAR+
REACTOME_ALTERNATIVE_COMPLEMENT_ACTIVATION	0.00470865	0.0467351	0.996879	1.33031	23	1	C1	Patient 8	Day 8	CAR+
REACTOME_AMINO_ACID_TRANSPORT_ACROSS_THE_PLASMA_MEMBRANE	0.00160514	0.0179368	0.84257	1.94717	5	4	C5	Patient 1	Day 13	CAR+
REACTOME_AMYLOID_FIBER_FORMATION	0.000309406	0.00682092	-0.849838	-2.27379	0	5	C4	Patient 8	Day 21	CAR-
REACTOME_AMYLOID_FIBER_FORMATION	0.00161031	0.0153089	-0.628097	-2.1895	2	9	C4	Patient 1	Preinfusion	CAR-
REACTOME_AMYLOID_FIBER_FORMATION	0.00226501	0.0202119	-0.614338	-1.9262	11	16	C5	Patient 1	Day 7	CAR-
REACTOME_AMYLOID_FIBER_FORMATION	0.00141143	0.039016	-0.975979	-1.70606	5	2	C4	Patient 1	Day 13	CAR+
REACTOME_AMYLOID_FIBER_FORMATION	0.00163513	0.0466738	0.807843	2.07315	6	5	C6	Patient 7	Day 24	CAR+
REACTOME_ANTIGEN_PROCESSING_CROSS_PRESENTATION	0.000101451	0.00168623	0.5618	2.15056	0	53	C4	Patient 1	Preinfusion	CAR-
REACTOME_ANTIGEN_PROCESSING_CROSS_PRESENTATION	0.000107573	0.00174372	0.498256	2.11647	0	47	C4	Patient 8	Day 8	CAR-
REACTOME_ANTIGEN_PROCESSING_CROSS_PRESENTATION	0.00010826	0.00174744	-0.519931	-2.10564	0	49	C5	Patient 1	Day 13	CAR+
REACTOME_ANTIGEN_PROCESSING_CROSS_PRESENTATION	0.000140588	0.00228558	-0.548464	-2.69062	0	51	C5	Patient 2	Day 31	CAR-
REACTOME_ANTIGEN_PROCESSING_CROSS_PRESENTATION	0.000143554	0.00235907	-0.512049	-2.32366	0	55	C5	Patient 7	Day 24	CAR+
REACTOME_ANTIGEN_PROCESSING_CROSS_PRESENTATION	0.000101978	0.00284854	0.524007	2.051	0	50	C4	Patient 8	Preinfusion	CAR-
REACTOME_ANTIGEN_PROCESSING_CROSS_PRESENTATION	0.000172831	0.00304149	-0.542413	-2.3055	0	53	C5	Patient 1	Day 7	CAR-
REACTOME_ANTIGEN_PROCESSING_CROSS_PRESENTATION	0.000191975	0.00331876	-0.463354	-2.59746	0	41	C5	Patient 8	Day 21	CAR-
REACTOME_ANTIGEN_PROCESSING_CROSS_PRESENTATION	0.000231374	0.00381322	-0.53075	-2.45365	0	28	C5	Patient 7	Day 24	CAR-
REACTOME_ANTIGEN_PROCESSING_CROSS_PRESENTATION	0.000323992	0.0080142	-0.648767	-2.36216	1	18	C5	Patient 1	Preinfusion	CAR-
REACTOME_ANTIGEN_PROCESSING_CROSS_PRESENTATION	0.000527927	0.00879839	0.438699	1.89868	4	49	C4	Patient 8	Day 21	CAR-
REACTOME_ANTIGEN_PROCESSING_CROSS_PRESENTATION	0.000640683	0.0102891	-0.518651	-1.93566	5	47	C5	Patient 8	Day 8	CAR-
REACTOME_ANTIGEN_PROCESSING_CROSS_PRESENTATION	0.000956546	0.0191961	-0.563456	-2.04801	6	22	C6	Patient 1	Preinfusion	CAR-
REACTOME_ANTIGEN_PROCESSING_CROSS_PRESENTATION	0.00151356	0.020596	0.473834	2.03863	12	35	C4	Patient 1	Day 13	CAR-
REACTOME_ANTIGEN_PROCESSING_CROSS_PRESENTATION	0.000425804	0.0225913	-0.615451	-2.36907	1	15	C5	Patient 8	Day 8	CAR+
REACTOME_ANTIGEN_PROCESSING_CROSS_PRESENTATION	0.00237026	0.0256689	-0.404136	-1.89252	18	42	C1	Patient 8	Day 8	CAR+
REACTOME_ANTIGEN_PROCESSING_CROSS_PRESENTATION	0.000392465	0.0477801	-0.558763	-2.36749	0	15	C5	Patient 8	Preinfusion	CAR-
REACTOME_ANTIGEN_PROCESSING_UBIQUITINATION_PROTEASOME_DEGRADATION	0.000103018	0.00174744	-0.415031	-1.85606	0	96	C5	Patient 1	Day 13	CAR+
REACTOME_ANTIGEN_PROCESSING_UBIQUITINATION_PROTEASOME_DEGRADATION	0.000705859	0.0106119	0.444165	1.80657	6	67	C4	Patient 8	Preinfusion	CAR-
REACTOME_ANTIGEN_PROCESSING_UBIQUITINATION_PROTEASOME_DEGRADATION	0.000730842	0.0106413	0.417276	1.85697	6	57	C4	Patient 8	Day 21	CAR-
REACTOME_ANTIGEN_PROCESSING_UBIQUITINATION_PROTEASOME_DEGRADATION	0.0011399	0.0127824	0.391284	1.79281	10	73	C4	Patient 8	Day 8	CAR-
REACTOME_ANTIGEN_PROCESSING_UBIQUITINATION_PROTEASOME_DEGRADATION	0.00290698	0.0258646	0.386395	1.58156	28	97	C4	Patient 1	Preinfusion	CAR-
REACTOME_ANTIGEN_PROCESSING_UBIQUITINATION_PROTEASOME_DEGRADATION	0.00651856	0.0424637	-0.321322	-1.7346	48	80	C5	Patient 2	Day 31	CAR-
REACTOME_ANTIMICROBIAL_PEPTIDES	0.00157542	0.0406774	1	1.34252	7	1	C1	Patient 1	Preinfusion	CAR-
REACTOME_APC_C_CDC20_MEDIATED_DEGRADATION_OF_CYCLIN_B	0.00201681	0.0168231	-0.651301	-1.96003	11	10	C5	Patient 2	Day 31	CAR-
REACTOME_APC_C_CDC20_MEDIATED_DEGRADATION_OF_CYCLIN_B	0.00192197	0.017715	-0.699403	-1.95688	9	11	C5	Patient 1	Day 7	CAR-
REACTOME_APC_C_CDC20_MEDIATED_DEGRADATION_OF_CYCLIN_B	0.000295421	0.0363737	0.877953	1.99007	1	5	C4	Patient 7	Product	CAR+
REACTOME_APC_C_CDC20_MEDIATED_DEGRADATION_OF_CYCLIN_B	0.00477099	0.0385393	-0.693136	-1.76858	34	9	C5	Patient 8	Day 8	CAR-
REACTOME_APC_C_CDC20_MEDIATED_DEGRADATION_OF_CYCLIN_B	0.00477742	0.0407892	-0.6865	-1.92004	21	7	C5	Patient 7	Day 24	CAR-
REACTOME_APC_C_CDC20_MEDIATED_DEGRADATION_OF_CYCLIN_B	0.00418304	0.0422245	0.590432	1.86558	32	15	C4	Patient 8	Day 8	CAR+
REACTOME_APC_C_CDH1_MEDIATED_DEGRADATION_OF_CDC20_AND_OTHER_APC_C_CDH1_TARGETED_PROTEINS_IN_LATE_MITOSIS_EARLY_G1	0.000101451	0.00168623	0.58673	2.246	0	53	C4	Patient 1	Preinfusion	CAR-
REACTOME_APC_C_CDH1_MEDIATED_DEGRADATION_OF_CDC20_AND_OTHER_APC_C_CDH1_TARGETED_PROTEINS_IN_LATE_MITOSIS_EARLY_G1	0.000107747	0.00174372	0.570142	2.40461	0	45	C4	Patient 8	Day 8	CAR-
REACTOME_APC_C_CDH1_MEDIATED_DEGRADATION_OF_CDC20_AND_OTHER_APC_C_CDH1_TARGETED_PROTEINS_IN_LATE_MITOSIS_EARLY_G1	0.000109063	0.00174744	-0.554946	-2.22152	0	46	C5	Patient 1	Day 13	CAR+
REACTOME_APC_C_CDH1_MEDIATED_DEGRADATION_OF_CDC20_AND_OTHER_APC_C_CDH1_TARGETED_PROTEINS_IN_LATE_MITOSIS_EARLY_G1	0.000146177	0.00228558	-0.542279	-2.53078	0	42	C5	Patient 2	Day 31	CAR-
REACTOME_APC_C_CDH1_MEDIATED_DEGRADATION_OF_CDC20_AND_OTHER_APC_C_CDH1_TARGETED_PROTEINS_IN_LATE_MITOSIS_EARLY_G1	0.00014839	0.00235907	-0.562349	-2.42487	0	45	C5	Patient 7	Day 24	CAR+
REACTOME_APC_C_CDH1_MEDIATED_DEGRADATION_OF_CDC20_AND_OTHER_APC_C_CDH1_TARGETED_PROTEINS_IN_LATE_MITOSIS_EARLY_G1	0.000102543	0.00284854	0.560627	2.1573	0	44	C4	Patient 8	Preinfusion	CAR-
REACTOME_APC_C_CDH1_MEDIATED_DEGRADATION_OF_CDC20_AND_OTHER_APC_C_CDH1_TARGETED_PROTEINS_IN_LATE_MITOSIS_EARLY_G1	0.000176087	0.00304149	-0.578538	-2.33007	0	42	C5	Patient 1	Day 7	CAR-
REACTOME_APC_C_CDH1_MEDIATED_DEGRADATION_OF_CDC20_AND_OTHER_APC_C_CDH1_TARGETED_PROTEINS_IN_LATE_MITOSIS_EARLY_G1	0.000193573	0.00331876	-0.528794	-2.7656	0	33	C5	Patient 8	Day 21	CAR-
REACTOME_APC_C_CDH1_MEDIATED_DEGRADATION_OF_CDC20_AND_OTHER_APC_C_CDH1_TARGETED_PROTEINS_IN_LATE_MITOSIS_EARLY_G1	0.000108213	0.00364247	-0.576818	-2.1125	0	41	C5	Patient 8	Day 8	CAR-
REACTOME_APC_C_CDH1_MEDIATED_DEGRADATION_OF_CDC20_AND_OTHER_APC_C_CDH1_TARGETED_PROTEINS_IN_LATE_MITOSIS_EARLY_G1	0.00022779	0.00381322	-0.644695	-2.76351	0	22	C5	Patient 7	Day 24	CAR-
REACTOME_APC_C_CDH1_MEDIATED_DEGRADATION_OF_CDC20_AND_OTHER_APC_C_CDH1_TARGETED_PROTEINS_IN_LATE_MITOSIS_EARLY_G1	0.000106803	0.00522582	0.521598	2.21428	0	44	C4	Patient 8	Day 21	CAR-
REACTOME_APC_C_CDH1_MEDIATED_DEGRADATION_OF_CDC20_AND_OTHER_APC_C_CDH1_TARGETED_PROTEINS_IN_LATE_MITOSIS_EARLY_G1	0.00100083	0.0135754	-0.651346	-2.1882	5	14	C5	Patient 1	Preinfusion	CAR-
REACTOME_APC_C_CDH1_MEDIATED_DEGRADATION_OF_CDC20_AND_OTHER_APC_C_CDH1_TARGETED_PROTEINS_IN_LATE_MITOSIS_EARLY_G1	0.000862069	0.0136339	0.45061	1.91805	7	53	C4	Patient 8	Day 8	CAR+
REACTOME_APC_C_CDH1_MEDIATED_DEGRADATION_OF_CDC20_AND_OTHER_APC_C_CDH1_TARGETED_PROTEINS_IN_LATE_MITOSIS_EARLY_G1	0.00112066	0.0150553	-0.42529	-2.00396	8	43	C1	Patient 8	Day 8	CAR+
REACTOME_APC_C_CDH1_MEDIATED_DEGRADATION_OF_CDC20_AND_OTHER_APC_C_CDH1_TARGETED_PROTEINS_IN_LATE_MITOSIS_EARLY_G1	0.00116428	0.0171452	0.479918	2.0648	9	35	C4	Patient 1	Day 13	CAR-
REACTOME_APC_C_CDH1_MEDIATED_DEGRADATION_OF_CDC20_AND_OTHER_APC_C_CDH1_TARGETED_PROTEINS_IN_LATE_MITOSIS_EARLY_G1	0.000828958	0.0189334	-0.577972	-2.04146	5	20	C6	Patient 1	Preinfusion	CAR-
REACTOME_APC_C_CDH1_MEDIATED_DEGRADATION_OF_CDC20_AND_OTHER_APC_C_CDH1_TARGETED_PROTEINS_IN_LATE_MITOSIS_EARLY_G1	0.000850547	0.0215921	0.473418	2.08338	6	35	C4	Patient 1	Day 7	CAR-
REACTOME_APC_C_CDH1_MEDIATED_DEGRADATION_OF_CDC20_AND_OTHER_APC_C_CDH1_TARGETED_PROTEINS_IN_LATE_MITOSIS_EARLY_G1	0.000626239	0.0369481	0.476002	1.90135	5	44	C4	Patient 7	Preinfusion	CAR-
REACTOME_APC_C_CDH1_MEDIATED_DEGRADATION_OF_CDC20_AND_OTHER_APC_C_CDH1_TARGETED_PROTEINS_IN_LATE_MITOSIS_EARLY_G1	0.00102716	0.0377161	0.472389	1.98219	8	35	C4	Patient 7	Day 24	CAR+
REACTOME_APC_C_CDH1_MEDIATED_DEGRADATION_OF_CDC20_AND_OTHER_APC_C_CDH1_TARGETED_PROTEINS_IN_LATE_MITOSIS_EARLY_G1	0.00190166	0.0427521	-0.492946	-2.13345	6	19	C5	Patient 1	Day 13	CAR-
REACTOME_APC_C_CDH1_MEDIATED_DEGRADATION_OF_CDC20_AND_OTHER_APC_C_CDH1_TARGETED_PROTEINS_IN_LATE_MITOSIS_EARLY_G1	0.00254723	0.044361	-0.623528	-2.05581	11	10	C5	Patient 8	Day 8	CAR+
REACTOME_APC_C_CDH1_MEDIATED_DEGRADATION_OF_CDC20_AND_OTHER_APC_C_CDH1_TARGETED_PROTEINS_IN_LATE_MITOSIS_EARLY_G1	0.00361471	0.045815	-0.833333	-1.89588	16	4	C5	Patient 2	Product	CAR+
REACTOME_APC_C_MEDIATED_DEGRADATION_OF_CELL_CYCLE_PROTEINS	0.000101102	0.00168623	0.566176	2.2107	0	62	C4	Patient 1	Preinfusion	CAR-
REACTOME_APC_C_MEDIATED_DEGRADATION_OF_CELL_CYCLE_PROTEINS	0.00010653	0.00174372	0.513928	2.23022	0	53	C4	Patient 8	Day 8	CAR-
REACTOME_APC_C_MEDIATED_DEGRADATION_OF_CELL_CYCLE_PROTEINS	0.000107887	0.00174744	-0.533233	-2.17372	0	51	C5	Patient 1	Day 13	CAR+
REACTOME_APC_C_MEDIATED_DEGRADATION_OF_CELL_CYCLE_PROTEINS	0.000144928	0.00228558	-0.528244	-2.4953	0	44	C5	Patient 2	Day 31	CAR-
REACTOME_APC_C_MEDIATED_DEGRADATION_OF_CELL_CYCLE_PROTEINS	0.000146778	0.00235907	-0.522389	-2.30158	0	49	C5	Patient 7	Day 24	CAR+
REACTOME_APC_C_MEDIATED_DEGRADATION_OF_CELL_CYCLE_PROTEINS	0.000101595	0.00284854	0.532572	2.10479	0	53	C4	Patient 8	Preinfusion	CAR-
REACTOME_APC_C_MEDIATED_DEGRADATION_OF_CELL_CYCLE_PROTEINS	0.000175932	0.00304149	-0.546562	-2.2296	0	44	C5	Patient 1	Day 7	CAR-
REACTOME_APC_C_MEDIATED_DEGRADATION_OF_CELL_CYCLE_PROTEINS	0.000193723	0.00331876	-0.53658	-2.86499	0	35	C5	Patient 8	Day 21	CAR-
REACTOME_APC_C_MEDIATED_DEGRADATION_OF_CELL_CYCLE_PROTEINS	0.000228363	0.00381322	-0.58346	-2.56219	0	24	C5	Patient 7	Day 24	CAR-
REACTOME_APC_C_MEDIATED_DEGRADATION_OF_CELL_CYCLE_PROTEINS	0.000105955	0.00411799	0.482249	2.12145	0	63	C4	Patient 8	Day 8	CAR+
REACTOME_APC_C_MEDIATED_DEGRADATION_OF_CELL_CYCLE_PROTEINS	0.000105241	0.00522582	0.496562	2.15909	0	50	C4	Patient 8	Day 21	CAR-
REACTOME_APC_C_MEDIATED_DEGRADATION_OF_CELL_CYCLE_PROTEINS	0.000214846	0.00597233	-0.554311	-2.0515	1	44	C5	Patient 8	Day 8	CAR-
REACTOME_APC_C_MEDIATED_DEGRADATION_OF_CELL_CYCLE_PROTEINS	0.000733945	0.0110926	-0.406779	-1.9942	5	50	C1	Patient 8	Day 8	CAR+
REACTOME_APC_C_MEDIATED_DEGRADATION_OF_CELL_CYCLE_PROTEINS	0.000237727	0.0111038	0.458843	2.11155	1	42	C4	Patient 1	Day 7	CAR-
[truncated: 3,481 more rows]

## Sheet: FigS2E
pathway	pval	padj	ES	NES	nMoreExtreme	size	leadingEdge	pathway_database
HALLMARK_E2F_TARGETS	0.00033761	0.0015377	0.666092	2.67867	0	198	TRIP13, BIRC5, MCM2, PLK1, MYBL2, ASF1B, CCNB2, MCM5, SPC25, CDC20, TK1, MYC, POLD1, SPC24, KIF18B, DLGAP5, AURKB, CDCA3, RRM2, CDK1, PCNA, KIF2C, MCM7, CCNE1, HMGB3, RAD51AP1, SPAG5, CDCA8, CENPM, TP53, MCM4, MKI67, PAICS, TOP2A, E2F8, SHMT1, MELK, STMN1, TIMELESS, KIF4A, TCF19, POLA2, WDR90, CDKN3, DIAPH3, MCM3, HMMR, SUV39H1, TUBB, MAD2L1, CHEK1, HMGA1, CDC25A, PSMC3IP, DONSON, HMGB2, RFC2, RF…	h_all_v7
HALLMARK_G2M_CHECKPOINT	0.000336022	0.0015377	0.60816	2.42758	0	189	RAD54L, EXO1, BIRC5, MCM2, PLK1, MYBL2, E2F1, CCNB2, MCM5, CDC45, TROAP, CDC20, KIF15, PBK, CENPA, MYC, TRAIP, CDC6, BUB1, UBE2C, CCNA2, AURKB, CDK1, KIF2C, E2F2, STIL, POLQ, HMGB3, KIF23, NEK2, CENPF, MKI67, TOP2A, STMN1, KIF4A, POLA2, FBXO5, CDKN3, MCM3, HMMR, SUV39H1, MAD2L1, CHEK1, CHAF1A, HMGA1, GINS2, CDC25A, CCNF, CKS1B, PLK4, AURKA, PRMT5, SMC2, MCM6, NUSAP1, ORC6, CDK4, HMGN2, BRCA2, KNL…	h_all_v7
HALLMARK_MYC_TARGETS_V1	0.000338295	0.0015377	0.551291	2.21285	0	196	MCM2, MCM5, CDC45, CDC20, MYC, TYMS, CCNA2, CDK2, PCNA, MCM7, MCM4, RRM1, CSTF2, MAD2L1, PRDX3, IMPDH2, DUT, TRIM28, RFC4, MCM6, GOT2, CDK4, PSMA2, POLD2, RUVBL2, RAD23B, YWHAE, NOP16, SNRPG, MRPL23, DHX15, CYC1, PSMD3, HPRT1, HNRNPA1, NAP1L1, SF3B3, RPLP0, NME1, ILF2, GNL3, EXOSC7, RANBP1, NOLC1, HDAC2, RRP9, PSMA4, SNRPA, HSPD1, EIF3B, PABPC4, PSMA1, CCT4, LSM2, CLNS1A, MRPS18B, HDGF, SRSF3, EI…	h_all_v7
HALLMARK_MYC_TARGETS_V2	0.000258866	0.0015377	0.605307	2.02741	0	58	PLK1, MCM5, MYC, SLC19A1, MCM4, PES1, PLK4, HK2, RRP12, CDK4, DCTPP1, UNG, MRTO4, NOP16, FARSA, SORD, BYSL, EXOSC5, RCL1, GNL3, NOC4L, NOLC1, RRP9, PRMT3, HSPD1, IPO4, MYBBP1A, LAS1L, AIMP2, PA2G4, CBX3, WDR43, PUS1, NDUFAF4, TBRG4, TFB2M, UTP20, IMP4, NOP56, TMEM97	h_all_v7
HALLMARK_OXIDATIVE_PHOSPHORYLATION	0.000338295	0.0015377	0.458042	1.83855	0	196	PRDX3, NDUFA7, GOT2, FH, ALAS1, NDUFB3, COX15, PDHX, ATP5F1B, NDUFS2, IDH3A, AIFM1, SLC25A5, ETFB, NDUFB1, CYC1, CASP7, TIMM8B, TIMM10, LDHB, DECR1, ACADM, TIMM17A, OXA1L, MRPL15, HSD17B10, ATP5F1A, DLD, ACAT1, NDUFS4, MRPL35, SUCLG1, ATP5MF, NDUFB5, FXN, NDUFB6, MTX2, SLC25A11, TIMM50, HADHB, NDUFV2, TIMM13, MRPS11, DLST, IDH2, DLAT, PDHA1, UQCRQ, SLC25A3, CS, UQCRC1, ATP5MC1, MDH1, IDH3B, COX7B…	h_all_v7
HALLMARK_EPITHELIAL_MESENCHYMAL_TRANSITION	0.000303076	0.0015377	-0.509735	-1.77393	1	125	VCAN, IGFBP3, BASP1, PDGFRB, LRP1, TGM2, DST, IGFBP2, AREG, IL6, COL8A2, VEGFA, COL6A2, RHOB, PLAUR, GAS1, TIMP1, ECM1, PMEPA1, ANPEP, MAGEE1, LAMA2, TAGLN, TNFRSF12A, FSTL3, THBS1, ITGAV, ID2, FSTL1, ITGB3, ADAM12, COL5A2	h_all_v7
HALLMARK_INTERFERON_GAMMA_RESPONSE	0.000142796	0.0015377	-0.49496	-1.81224	0	185	TNFAIP2, CSF2RB, SERPING1, FGL2, FCGR1A, SECTM1, IL7, CMKLR1, IL6, RIPK2, BANK1, P2RY14, CFH, HLA-G, IFIT3, TXNIP, LATS2, SOCS1, TDRD7, IFITM3, CD40, IFIT2, IFIT1, BPGM, STAT4, PDE4B, IFI44L, MX2, OASL, HLA-DQA1, IRF7, XAF1, BTG1, SOCS3, KLRK1, SELP, IL18BP, CDKN1A, APOL6, ISG15, STAT1, IRF8, DDX58, EPSTI1, TNFAIP3, CIITA, PIM1, HLA-DRB1, SAMHD1, STAT2, B2M, IRF1, CCL5, TRIM25, EIF4E3, TRIM14, HL…	h_all_v7
HALLMARK_KRAS_SIGNALING_UP	0.000149209	0.0015377	-0.52193	-1.84528	0	140	IGFBP3, RETN, EPB41L3, TMEM176A, G0S2, CA2, CMKLR1, CSF2RA, MMP9, GALNT3, FCER1G, TMEM158, PLAUR, DNMBP, CFH, NAP1L2, GFPT2, HBEGF, HDAC9, FGF9, PCSK1N, ITGBL1, ST6GAL1, ID2, MMP11, EMP1, ALDH1A2, JUP, BPGM, IL7R, ACE, CLEC4A, SCN1B, ADAM8, TPH1, IKZF1, SPON1, ADGRA2, PRDM1, CBX8, IRF8, TNFAIP3, GADD45G, HKDC1, PPP1R15A	h_all_v7
HALLMARK_IL6_JAK_STAT3_SIGNALING	0.000160539	0.0015377	-0.613621	-1.95989	0	68	CD14, CD36, IFNGR2, CSF2RB, TLR2, IL7, IL6, CSF2RA, IL18R1, A2M, ACVR1B, SOCS1, TNFRSF12A, TNFRSF1A, ITGB3, MAP3K8	h_all_v7
HALLMARK_TNFA_SIGNALING_VIA_NFKB	0.000143431	0.0015377	-0.539854	-1.96898	0	178	TNFAIP2, IFNGR2, CLCF1, TLR2, G0S2, ABCA1, AREG, IL6, VEGFA, RHOB, MSC, RIPK2, IL18, PLAUR, PMEPA1, ATF3, SLC16A6, GFPT2, HBEGF, CEBPB, DENND5A, PLK2, ACKR3, DUSP1, CCL4, KLF9, FOSL2, HES1, KLF2, IFIT2, ID2, FOS, PHLDA2, ZFP36, MAP3K8, BCL6, IL7R, KYNU, PNRC1, NFIL3, PDE4B, ZBTB10, BTG2, JUNB, LAMB3, TNFSF9, SPHK1, IRS2, B4GALT5, TNF, BTG1, FOSB, TSC22D1, SLC2A3, SOCS3, NR4A1, FUT4, PDLIM5, CDKN1…	h_all_v7
HALLMARK_INFLAMMATORY_RESPONSE	0.000146929	0.0015377	-0.551076	-1.96944	0	151	CD14, IFNGR2, ADM, AQP9, TLR2, MSR1, SLC4A4, ABCA1, C5AR1, NLRP3, NMUR1, CMKLR1, MEFV, IL6, LYN, SCARF1, IL18R1, RIPK2, IL18, PLAUR, PTAFR, TIMP1, RNF144B, ACVR1B, OSM, HBEGF, IL18RAP, GABBR1, CD40, ACVR2A, PTGIR, TNFSF15, P2RX7, SLC31A2, ITGB3, FZD5, PTGER2, SGMS2, IL7R, TLR3, PDE4B, BEST1, KCNA3, BTG2, IRF7, SCN1B, TNFSF9, SPHK1	h_all_v7
HALLMARK_MYOGENESIS	0.0005997	0.00249875	-0.462979	-1.62998	3	135	CD36, IGFBP3, IGFBP7, TNNT1, CLU, CACNA1H, COL15A1, COL6A2, MYOM2, KCNH2, SORBS3, LAMA2, WWTR1, TAGLN, AGRN, HBEGF, NCAM1, REEP1, GNAO1, SPEG, FXYD1, PTGIS, LARGE1, CFD, ADAM12, CKB, RYR1, ITGB4, TPM2, DMPK, SLC6A8, GSN, SPHK1, ACHE, DAPK2, MAPRE3, MYO1C, SVIL, CDKN1A, ITGB1, ADCY9, MYH11	h_all_v7
NK.like.cytotoxicity	0.000339732	0.00441651	-0.661186	-1.88398	1	38	LYZ, KLRF1, FCRL6, FCER1G, FCGR3A, CD160, KLRD1, KLRB1, NCAM1, IL18RAP, ZEB2, KIR3DL2, CCL4, ID2, NCR1, NKG7, KLRC3, CD244, CTSW, KLRK1, HOPX, PTPN4, TNFAIP3	CuratedNEW
T.cell.exhaustion..ZhangCell2017.	0.000834028	0.00513168	0.524553	1.82649	2	76	AFAP1L2, LAYN, NDFIP2, ID3, CD27, CXCR6, SNX9, MYO1E, SIRPG, MYO7A, ENTPD1, TNFRSF9, TIGIT, LYST, GALM, MTHFD1, CTLA4, ICOS, CSF1, PHLDA1, VCAM1, HAVCR2, DUSP4, NAB1, CCL3, MTHFD2, FKBP1A, PKM	CuratedNEW
NK.complete	0.00118423	0.00513168	-0.619571	-1.78917	6	41	KLRF1, MYBL1, FCRL6, FCER1G, FCGR3A, CD160, KLRD1, GZMH, KLRB1, NCAM1, IL18RAP, KIR3DL2, CCL4, ID2, GZMM, NCR1, NKG7, XCL2, KLRC3, CD244, CTSW, KLRK1	CuratedNEW
HALLMARK_ALLOGRAFT_REJECTION	0.00289813	0.0103505	-0.415601	-1.50772	19	171	IFNGR2, TLR2, IL4, IL7, NLRP3, CFP, IGSF6, CD4, IL6, MMP9, LYN, KLRD1, RIPK2, IL18, C2, TIMP1, HLA-G, HDAC9, SOCS1, IL18RAP, CD40, ACVR2A, CCL4, ITK, IL2, NCR1, FASLG, TLR3, STAT4, LY75, HLA-DQA1, IRF7, GPR65, ACHE, IL12A, TNF, SRGN, STAT1, IRF8, F2R, FGR, IFNGR1, B2M, TLR1, CCL5, CTSS, EIF4G3, HLA-DRA, TRAT1, FCGR2B, JAK2, CD7, CD3G, SOCS5	h_all_v7
HALLMARK_HYPOXIA	0.00275682	0.0103505	-0.426672	-1.53923	18	161	IGFBP3, ADM, ERRFI1, TGM2, FBP1, IL6, VEGFA, RRAGD, PGF, SDC3, PLAUR, HS3ST1, CDKN1C, DDIT4, ATF3, CP, MXI1, ACKR3, VLDLR, DUSP1, FOSL2, HOXB9, KLF7, FOS, LARGE1, ZFP36, KDELR3, PNRC1, RORA, NFIL3, SAP30, TGFB3, NR3C1, BCL2, IRS2, BTG1, SLC2A3, TKTL1, CDKN1A, NAGK, CDKN1B, IDS, TNFAIP3, EFNA3, PPP1R15A, PIM1	h_all_v7
NK	0.00407224	0.0105878	-0.673057	-1.74451	22	23	KLRF1, PTGDS, FCER1G, KLRD1, GZMH, SPON2, KLRB1, NCAM1, CCL4, NKG7, XCL2, KLRC3, CST7, CTSW, KLRK1	CuratedNEW
NK.like.activating	0.00388899	0.0105878	-0.687925	-1.76841	21	22	LYZ, KLRF1, FCER1G, FCGR3A, KLRD1, NCAM1, ZEB2, CCL4, NCR1, NKG7	CuratedNEW
HALLMARK_NOTCH_SIGNALING	0.00469892	0.0156631	-0.647095	-1.71356	26	25	TCF7L2, DTX4, FZD1, DLL1, HES1, LFNG, FZD7, FZD5, SAP30	h_all_v7
HALLMARK_IL2_STAT5_SIGNALING	0.00700801	0.0206118	-0.394405	-1.44291	48	184	CKAP4, TNFRSF18, FGL2, CISH, IL1RL1, CA2, TNFRSF4, TGM2, SERPINB6, RHOB, RRAGD, PTCH1, COL6A1, IL18R1, SCN9A, ECM1, CDKN1C, SOCS2, TNFRSF8, BATF3, SOCS1, IFITM3, DENND5A, GABARAPL1, ITGAV, EMP1, TNFSF11, PTGER2, MAP3K8, XBP1, RORA, NFIL3, BCL2, CST7, GPR65, SMPDL3A, SLC2A3, ST3GAL4, SELP, TWSG1, MYO1C, HOPX, AHNAK	h_all_v7
HALLMARK_APICAL_JUNCTION	0.00695678	0.0206118	-0.412881	-1.47009	46	147	VCAN, SIRPA, NECTIN2, CERCAM, PPP2R2C, NECTIN1, TRO, MMP9, SDC3, KCNH2, SORBS3, AMIGO1, SKAP2, SGCE, SPEG, CADM2, PARD6G, SLC30A3, CDH4, JUP, VCL, PIK3R3, IRS1, CDH3, SRC, ITGB4, LAMB3, ADAM9	h_all_v7
HALLMARK_SPERMATOGENESIS	0.00853289	0.0237025	0.416618	1.49987	30	89	DPEP3, GAD1, YBX2, MAP7, CCNB2, DMC1, BUB1, CDK1, KIF2C, NEK2, CCNA1, CDKN3, NCAPH, JAM3, PCSK4, AURKA, RFC4, TTK, EZH2, PSMG1, SCG5, CAMK4, NEFH	h_all_v7
HALLMARK_COMPLEMENT	0.0166448	0.0416119	-0.386582	-1.39115	113	159	S100A9, CD36, CR1, SERPING1, CLU, CA2, LRP1, CTSL, IL6, LTF, CASP5, LYN, FCER1G, C2, PLAUR, TIMP1, ITGAM, CTSH, CFH, CP, CEBPB	h_all_v7
HALLMARK_HEDGEHOG_SIGNALING	0.0163025	0.0416119	-0.584259	-1.5705	93	27	AMOT, VEGFA, PTCH1, ADGRG1, VLDLR, CDK5R1, CRMP1, L1CAM, ACHE, GLI1, DPYSL2, CDK6	h_all_v7
NKT	0.0216691	0.0469496	-0.646228	-1.59021	120	18	KLRF1, FCGR3A, KLRD1, FGFBP2, GZMH, CCL4, NKG7, CST7, CTSW	CuratedNEW
