# Supplementary material for: CAR+ and CAR− T cells share a differentiation trajectory into an NK-like subset after CD19 CAR T cell infusion in patients with B cell malignancies
Source: Nat Commun. 2023 Nov 27;14:7767. doi: 10.1038/s41467-023-43656-7 (PMC10682404; doi:10.1038/s41467-023-43656-7)
Supplement: Supplementary file 6 — Supplementary Data 3 [file 41467_2023_43656_MOESM6_ESM.csv]

	tra	trb
Patient 1/Preinfusion/AAAGGATCATGGTGGA-1	TRAV8-3_TRAJ48_CAVGARLFGNEKLTF	TRBV9_TRBJ2-1_CASSVDGETYNEQFF
Patient 1/Preinfusion/AAAGGATGTTGTAAAG-1	TRAV12-3_TRAJ22_CAMIWRQLTF	TRBV5-8_TRBJ2-7_CASSFGASGSYEQYF
Patient 1/Preinfusion/AACACACGTAATCAAG-1	TRAV21_TRAJ45_CAVTLPGGGADGLTF	TRBV19_TRBJ2-7_CASSATSYYEQYF
Patient 1/Preinfusion/AAGCGTTCACTACGGC-1	TRAV12-1_TRAJ5_CVVSRETGRRALTF
Patient 1/Preinfusion/AAGCGTTTCAGACCTA-1	TRAV16_TRAJ56_CALISGANSKLTF	TRBV7-9_TRBJ2-7_CASSPLSGEQYF
Patient 1/Preinfusion/AATGGAAGTCCGGTCA-1	TRAV12-1_TRAJ5_CVVSRETGRRALTF
Patient 1/Preinfusion/AATTCCTGTCAGGTGA-1	TRAV5_TRAJ4_CAENSLSGGYNKLIF	TRBV9_TRBJ2-7_CASRGGGPEQYF
Patient 1/Preinfusion/ACAACCAGTCTTCGAA-1	TRAV23/DV6_TRAJ15_CAASKGDQAGTALIF	TRBV7-2_TRBJ1-2_CASSLEVFNYGYTF
Patient 1/Preinfusion/ACACCAACATTCAGGT-1	TRAV14/DV4_TRAJ22_CAMREPDNSGSARQLTF	TRBV4-3_TRBJ1-5_CASSQDLGVSNQPQHF
Patient 1/Preinfusion/ACACCAAGTGCTGATT-1	TRAV10_TRAJ26_CVVGDNYGQNFVF
Patient 1/Preinfusion/ACAGAAATCCGTCAAA-1	TRAV13-1_TRAJ38_CAAPNAGNNRKLI	TRBV7-9_TRBJ2-3_CASSLAASGEHWADTQYF
Patient 1/Preinfusion/ACATGCAAGATGTTGA-1		TRBV5-4_TRBJ1-2_CASRTGESYGYTF
Patient 1/Preinfusion/ACCAACAAGGTCGTGA-1	TRAV1-2_TRAJ37_CAVSNTGKLIF
Patient 1/Preinfusion/ACGATCACAGATTAAG-1		TRBV27_TRBJ2-5_CASIGGDQETQYF
Patient 1/Preinfusion/ACGATCAGTTGTTGAC-1	TRAV17_TRAJ48_CATDARGAFGNEKLTF
Patient 1/Preinfusion/ACGGGTCCACGGCACT-1	TRAV34_TRAJ45_CGAGDYSGGGADGLTF	TRBV7-2_TRBJ2-1_CASSLVLAVSVEQFF
Patient 1/Preinfusion/AGAGAGCTCACGGTCG-1	TRAV6_TRAJ23_CALAGGKLIF	TRBV27_TRBJ2-5_CASIGGDQETQYF
Patient 1/Preinfusion/AGCCACGGTTGTGTAC-1		TRBV10-1_TRBJ2-7_CASNTGTGDEQYF
Patient 1/Preinfusion/AGCGCCAAGTTCCAGT-1	TRAV35_TRAJ39_CARGGGDAGNMLTF	TRBV7-9_TRBJ2-2_CASSPSTGEGTGELFF
Patient 1/Preinfusion/AGCGCCAGTTGTCCCT-1	TRAV14/DV4_TRAJ23_CAMREEYNQGGKLIF	TRBV2_TRBJ2-7_CASSEERKLNYEQYF
Patient 1/Preinfusion/AGCGCCATCTCTAGGA-1	TRAV8-1_TRAJ44_CAVPYTGTASKLTF	TRBV6-5_TRBJ2-7_CASSYLRQGVSEQYF
Patient 1/Preinfusion/AGCGTCGCACTTGACA-1	TRAV4_TRAJ32_CLVGDRSGGGATNKL	TRBV15_TRBJ1-2_CATSEGGVLGSSGYTF
Patient 1/Preinfusion/AGCTACAAGATTCGCT-1	TRAV17_TRAJ31_CATDPPGECQTHV	TRBV5-1_TRBJ2-2_CASSYLAGGRGELFF
Patient 1/Preinfusion/AGGGAGTAGAGGACTC-1	TRAV29/DV5_TRAJ45_CAGTRGGADGLTF	TRBV5-4_TRBJ1-2_CASRTGESYGYTF
Patient 1/Preinfusion/AGGTAGGAGACCCGCT-1		TRBV7-9_TRBJ1-6_CASSVTTGARGTWGAVHF
Patient 1/Preinfusion/AGTCAACTCTTCCACG-1	TRAV2_TRAJ13_CAVEDYSGGYQKVTF	TRBV5-8_TRBJ2-3_CASRPSGGTDTQYF
Patient 1/Preinfusion/AGTGCCGGTTCGGCGT-1	TRAV16_TRAJ58_CALETSGSRLTF	TRBV7-2_TRBJ2-3_CASRYLAVVFSQLPDTQYF
Patient 1/Preinfusion/AGTGTTGAGAAACTGT-1	TRAV8-1_TRAJ39_CAVNDDAGNMLTF	TRBV7-8_TRBJ1-2_CASSSHLGGYGYTF
Patient 1/Preinfusion/ATATCCTAGGTGCTTT-1		TRBV29-1_TRBJ2-1_CSVVQQDTYNEQFF
Patient 1/Preinfusion/ATCGTCCGTGAATTAG-1	TRAV16_TRAJ56_CALISGANSKLTF	TRBV7-9_TRBJ2-7_CASSPLSGEQYF
Patient 1/Preinfusion/ATCGTCCTCTTTCCAA-1	TRAV2_TRAJ13_CAVEDYSGGYQKVTF	TRBV5-8_TRBJ2-3_CASRPSGGTDTQYF
Patient 1/Preinfusion/ATGATCGCATGGAAGC-1	TRAV35_TRAJ33_CAGQLRNYQLIW	TRBV28_TRBJ2-3_CASRGLSTDTQYF
Patient 1/Preinfusion/ATTATCCTCGTGACTA-1	TRAV16_TRAJ56_CALISGANSKLTF	TRBV7-9_TRBJ2-7_CASSPLSGEQYF
Patient 1/Preinfusion/ATTCGTTAGGGTTAGC-1	TRAV1-2_TRAJ7_CAVRAFYGNNRLAF	TRBV5-1_TRBJ1-1_CASSSEGAGNTEAFF
Patient 1/Preinfusion/ATTCGTTTCAAGAAAC-1	TRAV8-3_TRAJ34_CAVGATNTDKLIF	TRBV7-6_TRBJ2-5_CASSLGRGETQYF
Patient 1/Preinfusion/CAAAGAAAGGACAACC-1		TRBV5-8_TRBJ2-3_CASRPSGGTDTQYF
Patient 1/Preinfusion/CAACAGTAGGGAGTTC-1	TRAV35_TRAJ39_CARGGGDAGNMLTF	TRBV7-9_TRBJ2-2_CASSPSTGEGTGELFF
Patient 1/Preinfusion/CAACCAATCACAATGC-1		TRBV7-9_TRBJ1-1_CASSLGQELMNTEAFF
Patient 1/Preinfusion/CAAGAGGCAATCTAGC-1	TRAV2_TRAJ13_CAVEDYSGGYQKVTF	TRBV5-8_TRBJ2-3_CASRPSGGTDTQYF
Patient 1/Preinfusion/CACACAAGTTGTTGCA-1	TRAV35_TRAJ39_CARGGGDAGNMLTF	TRBV7-9_TRBJ2-2_CASSPSTGEGTGELFF
Patient 1/Preinfusion/CACAGATGTGGTCTAT-1		TRBV7-9_TRBJ2-2_CASSPSTGEGTGELFF
Patient 1/Preinfusion/CACAGGCTCAACTGAC-1	TRAV2_TRAJ13_CAVEDYSGGYQKVTF	TRBV5-8_TRBJ2-3_CASRPSGGTDTQYF
Patient 1/Preinfusion/CACGAATAGGATACAT-1	TRAV12-2_TRAJ23_CALDNQGGKLIF	TRBV12-3_TRBJ2-1_CASSLRGGGASEQFF
Patient 1/Preinfusion/CACGTGGAGACGGTTG-1	TRAV29/DV5_TRAJ45_CAGTRGGADGLTF	TRBV5-4_TRBJ1-2_CASRTGESYGYTF
Patient 1/Preinfusion/CACGTGGAGGTGGGTT-1	TRAV14/DV4_TRAJ49_CAMRARKDGNQFYF	TRBV7-2_TRBJ2-1_CASSSLEGQGGRTNEQFF
Patient 1/Preinfusion/CAGGGCTCAGAGCGTA-1	TRAV35_TRAJ39_CARGGGDAGNMLTF	TRBV7-9_TRBJ2-2_CASSPSTGEGTGELFF
Patient 1/Preinfusion/CAGTTAGCAATCAGCT-1		TRBV11-2_TRBJ2-1_CASSLEFAASSYNEQFF
Patient 1/Preinfusion/CATAAGCGTAAGGTCG-1		TRBV14_TRBJ2-1_CASSPRWGEQFF
Patient 1/Preinfusion/CATACCCGTCATGACT-1	TRAV12-2_TRAJ10_CAVDTTGGGNKLTF	TRBV27_TRBJ2-7_CASSLLSGPNEQYF
Patient 1/Preinfusion/CATACTTAGTCAGCCC-1	TRAV16_TRAJ56_CALISGANSKLTF	TRBV7-9_TRBJ2-7_CASSPLSGEQYF
Patient 1/Preinfusion/CATCCCATCACATTGG-1	TRAV16_TRAJ56_CALISGANSKLTF	TRBV7-9_TRBJ2-7_CASSPLSGEQYF
Patient 1/Preinfusion/CCACCATGTTAAACCC-1	TRAV3_TRAJ11_CAVRPKGGYSTLTF	TRBV28_TRBJ2-3_CASSLSELYTDTQYF
Patient 1/Preinfusion/CCACTTGCATCATTGG-1	TRAV12-1_TRAJ29_CVVGSSGNTPLVF	TRBV5-1_TRBJ2-1_CASSPAAGLVDEQFF
Patient 1/Preinfusion/CCGGTGAAGGGATCGT-1	TRAV8-6_TRAJ12_CAVSDSSYKLIF	TRBV7-2_TRBJ1-2_CASSLEVFNYGYTF
Patient 1/Preinfusion/CCGTAGGCACAAACGG-1		TRBV7-2_TRBJ1-2_CASSLEVFNYGYTF
Patient 1/Preinfusion/CCGTTCACAAATGATG-1		TRBV6-5_TRBJ2-7_CASRGLAGPEQYF
Patient 1/Preinfusion/CCTTGTGGTTCTCCAC-1	TRAV12-3_TRAJ10_CAMSSSGITGGGNKLTF
Patient 1/Preinfusion/CGAGTGCAGCATGTTC-1	TRAV1-2_TRAJ29_CAVRDIGNTPLVF	TRBV5-1_TRBJ2-2_CASSTGLAGKSNTGELFF
Patient 1/Preinfusion/CGTAAGTGTGGCCACT-1		TRBV4-3_TRBJ2-5_CASSQVTFEETQYF
Patient 1/Preinfusion/CGTAATGGTCCATCTC-1	TRAV3_TRAJ10_CAVRDPPGTGGGNKLTF	TRBV28_TRBJ2-7_CASSLSGGVFYEQYF
Patient 1/Preinfusion/CGTTCTGAGCTTTCTT-1	TRAV4_TRAJ28_CLVAKGAGSYQLTF	TRBV4-3_TRBJ2-1_CASSQGLVSYNEQFF
Patient 1/Preinfusion/CTAACCCGTCACGTGC-1	TRAV6_TRAJ23_CALAGGKLIF	TRBV27_TRBJ2-5_CAQHRGDQETQYF
Patient 1/Preinfusion/CTAAGTGAGTTTGCTG-1	TRAV14/DV4_TRAJ50_CAMREASKTSYDKVIF	TRBV4-2_TRBJ1-1_CASSQPSLNTEAFF
Patient 1/Preinfusion/CTATCTAGTAACATAG-1	TRAV12-2_TRAJ42_CAVTGSQGNLIF	TRBV20-1_TRBJ1-6_CSAHSSTGNNSPLHF
Patient 1/Preinfusion/CTCAGAATCATCACAG-1	TRAV12-1_TRAJ17_CVVLNVIKAAGNKLTF	TRBV3-1_TRBJ2-1_CASSQDGELPYNEQFF
Patient 1/Preinfusion/CTGCTCACAGTGGCTC-1		TRBV27_TRBJ2-5_CASIGGDQETQYF
Patient 1/Preinfusion/CTGGCAGTCTTGGATG-1	TRAV8-3_TRAJ40_CAVGARRFGSGTYKYIF	TRBV30_TRBJ2-7_CAWSGQGYEQYF
Patient 1/Preinfusion/CTGTCGTGTTCTTAGG-1	TRAV12-2_TRAJ36_CAVNPTNNLFF	TRBV27_TRBJ2-3_CASSEAVLYTDTQYF
Patient 1/Preinfusion/CTGTGAATCTCGGGAC-1	TRAV35_TRAJ39_CARGGGDAGNMLTF	TRBV7-9_TRBJ2-2_CASSPSTGEGTGELFF
Patient 1/Preinfusion/CTTCCTTAGTGAGGTC-1		TRBV12-4_TRBJ2-1_CASSLGDFRVNEQFF
Patient 1/Preinfusion/CTTCGGTGTTGCAAGG-1	TRAV12-2_TRAJ42_CAVTGSQGNLIF	TRBV20-1_TRBJ1-6_CSAHSSTGNNSPLHF
Patient 1/Preinfusion/GAAATGACAATTGCGT-1		TRBV11-2_TRBJ2-1_CASSLEFAASSYNEQFF
Patient 1/Preinfusion/GAAATGAGTGGGACAT-1	TRAV6_TRAJ23_CALAGGKLIF	TRBV27_TRBJ2-5_CASIGGDQETQYF
Patient 1/Preinfusion/GAAGCCCGTATCCTTT-1	TRAV2_TRAJ13_CAVEDYSGGYQKVTF
Patient 1/Preinfusion/GAAGCCCTCGACGAGA-1	TRAV2_TRAJ13_CAVEDYSGGYQKVTF
Patient 1/Preinfusion/GACGTTAGTGAATGAT-1	TRAV6_TRAJ23_CALAGGKLIF
Patient 1/Preinfusion/GAGACTTTCAGGAACG-1	TRAV2_TRAJ13_CAVEDYSGGYQKVTF	TRBV5-8_TRBJ2-3_CASRPSGGTDTQYF
Patient 1/Preinfusion/GAGGGATTCCCGTAAA-1	TRAV12-1_TRAJ4_CVVNPAGSGGYNKLIF
Patient 1/Preinfusion/GAGTGAGAGGTACCTT-1	TRAV6_TRAJ15_CALGGALNQAGTALIF	TRBV20-1_TRBJ1-1_CSARAFKTGVFTEAFF
Patient 1/Preinfusion/GAGTGTTCAATGGGTG-1	TRAV2_TRAJ13_CAVEDYSGGYQKVTF
Patient 1/Preinfusion/GATAGCTCATCGGAAG-1	TRAV35_TRAJ33_CAGPYSNYQLIW	TRBV5-6_TRBJ2-1_CASSAGVPTEQFF
Patient 1/Preinfusion/GATCATGGTTACGATC-1	TRAV12-2_TRAJ36_CAVNPTNNLFF	TRBV27_TRBJ2-3_CASSEAVLYTDTQYF
Patient 1/Preinfusion/GATGGAGTCATTTGTC-1	TRAV1-1_TRAJ37_CAVKYDSNTGKLIF	TRBV28_TRBJ2-6_CASRSFSGANVLTF
Patient 1/Preinfusion/GATGGAGTCTCACCCA-1	TRAV29/DV5_TRAJ45_CAGTRGGADGLTF	TRBV5-4_TRBJ1-2_CASRTGESYGYTF
Patient 1/Preinfusion/GATTGGTTCCAACTGA-1	TRAV1-2_TRAJ11_CAVSLAPLNSGYSTLTF	TRBV5-1_TRBJ1-1_CASSSEGAGNTEAFF
Patient 1/Preinfusion/GCAACATCACGCGCAT-1		TRBV7-9_TRBJ2-7_CASSPLSGEQYF
Patient 1/Preinfusion/GCATTAGAGTATCCTG-1	TRAV41_TRAJ45_CAAPLYSGGGADGLTF	TRBV10-3_TRBJ2-7_CAIMASGNSYEQYF
Patient 1/Preinfusion/GCCAGGTCATAGATCC-1		TRBV5-8_TRBJ2-3_CASRPSGGTDTQYF
Patient 1/Preinfusion/GCCTGTTAGGGCGAGA-1	TRAV8-1_TRAJ39_CAVNDDAGNMLTF	TRBV7-8_TRBJ1-2_CASSSHLGGYGYTF
Patient 1/Preinfusion/GCTACAAAGCCACCGT-1	TRAV8-6_TRAJ12_CAVSDSSYKLIF	TRBV7-2_TRBJ1-2_CASSLEVFNYGYTF
Patient 1/Preinfusion/GCTGAATTCTCTGCTG-1	TRAV2_TRAJ13_CAVEDYSGGYQKVTF	TRBV5-8_TRBJ2-3_CASRPSGGTDTQYF
Patient 1/Preinfusion/GCTTGGGGTCTACTGA-1	TRAV12-1_TRAJ29_CVVTGSGNTPLVF	TRBV6-4_TRBJ2-1_CASSDGSGWANEQFF
Patient 1/Preinfusion/GGAAGTGCAGGTGGAT-1	TRAV8-4_TRAJ14_CAVSDLRSTFIF	TRBV4-1_TRBJ1-6_CASSQELVTVGNSPLHF
Patient 1/Preinfusion/GGAATGGAGCGTCAAG-1	TRAV6_TRAJ23_CALAGGKLIF
Patient 1/Preinfusion/GGATGTTGTCAAAGAT-1	TRAV4_TRAJ26_CLSDNYGQNFVF	TRBV5-8_TRBJ2-3_CASRPSGGTDTQYF
Patient 1/Preinfusion/GGCTTTCAGAAGATCT-1		TRBV29-1_TRBJ2-1_CSVEEWDGRYNEQFF
Patient 1/Preinfusion/GGGACCTTCCTGCTAC-1	TRAV6_TRAJ23_CALAGGKLIF
Patient 1/Preinfusion/GGGACTCAGTTTCAGC-1	TRAV21_TRAJ8_CAMNTGFQKLVF	TRBV7-9_TRBJ2-1_CASSLLQGVYDEQFF
Patient 1/Preinfusion/GGTGAAGTCATTCACT-1	TRAV1-2_TRAJ20_CAVREDKGDYKLSF	TRBV5-1_TRBJ2-3_CASSLGDPSTDTQYF
Patient 1/Preinfusion/GTAATGCAGCGGTAGT-1	TRAV6_TRAJ23_CALAGGKLIF
Patient 1/Preinfusion/GTAGATCGTCCTGGTG-1	TRAV12-2_TRAJ12_CAAPDSSYKLIF	TRBV12-4_TRBJ2-7_CASSFIEQAEQYF
Patient 1/Preinfusion/GTAGCTATCCGCTAGG-1	TRAV6_TRAJ23_CALAGGKLIF	TRBV27_TRBJ2-5_CASIGGDQETQYF
Patient 1/Preinfusion/GTCCACTAGATGTTCC-1	TRAV13-2_TRAJ15_CAEGAALNQAGTALIF	TRBV20-1_TRBJ1-5_CSARDYQTPANQPQHF
Patient 1/Preinfusion/GTCCCATGTGTCTCCT-1	TRAV12-1_TRAJ29_CVVGSSGNTPLVF	TRBV5-1_TRBJ2-1_CASSPAAGLVDEQFF
Patient 1/Preinfusion/GTCGCGAAGCGCATCC-1	TRAV12-1_TRAJ49_CVVSFTGNQFYF	TRBV28_TRBJ2-3_CASSRQGVYTDTQYF
Patient 1/Preinfusion/GTCTGTCTCGGTGTAT-1	TRAV35_TRAJ39_CARGGGDAGNMLTF	TRBV7-9_TRBJ2-2_CASSPSTGEGTGELFF
Patient 1/Preinfusion/GTGAGGATCGGAGTAG-1		TRBV6-6_TRBJ1-1_CASPKSGGPNTEAFF
Patient 1/Preinfusion/GTGAGTTGTAGTGCGA-1	TRAV20_TRAJ12_CAVRELMDSSYKLIF	TRBV14_TRBJ2-7_CASSQGFSAYEQYF
Patient 1/Preinfusion/GTGATGTTCCTTGACC-1	TRAV12-3_TRAJ54_CAVSIIQGAQKLVF	TRBV5-4_TRBJ2-7_CASSQRTSGSYEQYF
Patient 1/Preinfusion/GTGGTTACATCCCGTT-1	TRAV6_TRAJ23_CALAGGKLIF	TRBV27_TRBJ2-5_CASIGGSRTQCF
Patient 1/Preinfusion/GTGTTCCAGTCACGCC-1	TRAV29/DV5_TRAJ45_CAGTRGGADGLTF	TRBV5-4_TRBJ1-2_CASRTGESYGYTF
Patient 1/Preinfusion/TACATTCGTTATAGCC-1	TRAV35_TRAJ39_CARGGGDAGNMLTF	TRBV7-9_TRBJ2-2_CASSPSTGEGTGELFF
Patient 1/Preinfusion/TACTTCATCCTGTAGA-1	TRAV5_TRAJ39_CAESGNNAGNMLTF	TRBV6-6_TRBJ2-2_CASSLSGTSGTGELFF
Patient 1/Preinfusion/TAGCACAAGAAACTCA-1	TRAV6_TRAJ23_CALAGGKLIF	TRBV27_TRBJ2-5_CASIGGDQETQYF
Patient 1/Preinfusion/TAGCACATCTGGTGCG-1	TRAV2_TRAJ13_CAVEDYSGGYQKVTF	TRBV5-8_TRBJ2-3_CASRPSGGTDTQYF
Patient 1/Preinfusion/TAGGTTGCAGCTTTGA-1	TRAV35_TRAJ39_CARGGGDAGNMLTF	TRBV7-9_TRBJ2-2_CASSPSTGEGTGELFF
Patient 1/Preinfusion/TATTCCAGTAACTGCT-1	TRAV14/DV4_TRAJ24_CAMRDPTDSWGKLQF	TRBV28_TRBJ1-2_CASSLLVTYGYTF
Patient 1/Preinfusion/TATTGGGCACCGCTAG-1	TRAV4_TRAJ32_CLVVTGPGGATNKL	TRBV15_TRBJ1-2_CATSEGGVLGSSGYTF
Patient 1/Preinfusion/TCACAAGGTAGAATGT-1	TRAV38-1_TRAJ56_CAFMGITGANSKLTF
Patient 1/Preinfusion/TCATGCCGTAGAATAC-1	TRAV2_TRAJ13_CAVEDYSGGYQKVTF
Patient 1/Preinfusion/TCATGCCGTAGTAAGT-1	TRAV2_TRAJ13_CAVEDYSGGYQKVTF
Patient 1/Preinfusion/TCATGCCTCGACCATA-1	TRAV3_TRAJ13_CAVRASGGYQKVTF	TRBV7-2_TRBJ2-3_CASSLVTLDTQYF
Patient 1/Preinfusion/TCATTACAGTTCCGGC-1	TRAV12-1_TRAJ15_CVVDNQAGTALIF	TRBV27_TRBJ2-3_CASSSWTGGFTDTQYF
Patient 1/Preinfusion/TCATTACCAGTGACCC-1	TRAV27_TRAJ12_CARGADSSYKLIF	TRBV20-1_TRBJ2-7_CSARDLAGGSDEQYF
Patient 1/Preinfusion/TCATTCACAAGAGAGA-1	TRAV2_TRAJ13_CAVEDYSGGYQKVTF	TRBV5-8_TRBJ2-3_CASRPSGGTDTQYF
Patient 1/Preinfusion/TCCATCGCAGCTCTGG-1		TRBV27_TRBJ2-3_CASSEAVLYTDTQYF
Patient 1/Preinfusion/TCCATCGTCACATACG-1	TRAV16_TRAJ56_CALISGANSKLTF	TRBV7-9_TRBJ2-7_CASSPLSGEQYF
Patient 1/Preinfusion/TCCTGCACAATGCAGG-1	TRAV8-4_TRAJ10_CAVVTGGGNKLTF	TRBV29-1_TRBJ1-2_CSVEVWAGPYGYTF
Patient 1/Preinfusion/TCCTTCTGTAATTGGA-1		TRBV7-8_TRBJ2-7_CASSLLDRGREQYF
Patient 1/Preinfusion/TCGCACTGTCTCCTGT-1	TRAV8-3_TRAJ10_CAVYDTGGGNKLTF	TRBV19_TRBJ1-2_CASDVGGDYYGYTF
Patient 1/Preinfusion/TCGGGACAGCATGCGA-1	TRAV3_TRAJ34_CAVRFTDKLIF	TRBV2_TRBJ1-1_CASINAQGHGTEAFF
Patient 1/Preinfusion/TCGGGCAGTCCCTGAG-1	TRAV12-2_TRAJ42_CAVTGSQGNLIF	TRBV20-1_TRBJ1-6_CSAHSSTGNNSPLHF
Patient 1/Preinfusion/TCGGGCATCTAAACGC-1	TRAV8-3_TRAJ21_CAVGVYNFNKFYF	TRBV7-7_TRBJ2-1_CASSLTSTSGSRGEQFF
Patient 1/Preinfusion/TCTAACTCACCTGCTT-1	TRAV12-2_TRAJ36_CAVNPTNNLFF	TRBV27_TRBJ2-3_CASSEAVLYTDTQYF
Patient 1/Preinfusion/TCTCAGCGTGAATAAC-1		TRBV7-9_TRBJ2-7_CASSPLSGEQYF
Patient 1/Preinfusion/TCTGGCTCAAGAGCTG-1	TRAV21_TRAJ28_CAVSPDSGAGSYQLTF	TRBV4-3_TRBJ1-2_CASSQDISYGYTF
Patient 1/Preinfusion/TGAACGTGTTTGTTGG-1	TRAV6_TRAJ23_CALAGGKLIF	TRBV27_TRBJ2-5_CASIGGDQETQYF
Patient 1/Preinfusion/TGAATCGGTAGTCTTG-1	TRAV35_TRAJ39_CARGGGDAGNMLTF	TRBV7-9_TRBJ2-2_CASSPSTGEGTGELFF
Patient 1/Preinfusion/TGAGCGCAGGTCACCC-1		TRBV20-1_TRBJ2-7_CSARGVNGFSSYEQYF
Patient 1/Preinfusion/TGAGGGATCCGATAAC-1	TRAV13-2_TRAJ41_CAGSDSNSGYALNF	TRBV6-6_TRBJ2-7_CASSRGEYEQYF
Patient 1/Preinfusion/TGCAGGCGTCGAAGCA-1	TRAV17_TRAJ20_CATDGDDYKLSF	TRBV9_TRBJ1-2_CASSLRTGMDYGYTF
Patient 1/Preinfusion/TGCCGAGTCCTTCTGG-1	TRAV13-2_TRAJ41_CAEKSGYALNF	TRBV7-2_TRBJ2-5_CASSFVVSGGKETQYF
Patient 1/Preinfusion/TGCGACGCACGCACCA-1	TRAV29/DV5_TRAJ45_CAGTRGGADGLTF	TRBV5-4_TRBJ1-2_CASRTGESYGYTF
Patient 1/Preinfusion/TGTAGACGTAGAGTTA-1	TRAV20_TRAJ15_CAVLYQAGTALIF	TRBV27_TRBJ1-5_CASSKTGHQPQHF
Patient 1/Preinfusion/TGTCAGACACTACACA-1	TRAV8-1_TRAJ8_CAVNAGKNTGFQKLVF	TRBV6-2_TRBJ2-2_CASTPRGAQNTGELFF
Patient 1/Preinfusion/TGTCCACGTATGATCC-1	TRAV6_TRAJ23_CALAGGKLIF	TRBV27_TRBJ2-5_CASIGGDQETQYF
Patient 1/Preinfusion/TGTTCTAGTTCAAACC-1	TRAV25_TRAJ23_CAGMIYNQGGKLIF
Patient 1/Preinfusion/TGTTGAGAGTCAATCC-1	TRAV12-2_TRAJ39_CAAHNAGNKLTF	TRBV7-9_TRBJ2-7_CASSPLSGEQYF
Patient 1/Preinfusion/TGTTGAGTCTCGTGGG-1	TRAV2_TRAJ13_CAVEDYSGGYQKVTF
Patient 1/Preinfusion/TTACAGGTCACTTGTT-1	TRAV12-1_TRAJ49_CVVSFTGNQFYF	TRBV28_TRBJ2-3_CASSRQGVYTDTQYF
Patient 1/Preinfusion/TTCCTCTGTGGCTTGC-1	TRAV2_TRAJ13_CAVEDYSGGYQKVTF	TRBV5-8_TRBJ2-3_CASRPSGGTDTQYF
Patient 1/Preinfusion/TTCGGTCAGAATTGTG-1	TRAV5_TRAJ45_CAESPKGGGADGLTF	TRBV6-5_TRBJ2-5_CASSYGDETQYF
Patient 1/Preinfusion/TTCGGTCGTGTCTAAC-1	TRAV2_TRAJ13_CAVEDYSGGYQKVTF
Patient 1/Preinfusion/TTCTAGTTCCATAGAC-1	TRAV13-2_TRAJ15_CAEGAALNQAGTALIF	TRBV20-1_TRBJ1-5_CSARDYQTPANQPQHF
Patient 1/Preinfusion/TTCTGTACACAAATAG-1	TRAV2_TRAJ13_CAVEEFSGGYQKVTF	TRBV5-4_TRBJ2-1_CASRAGGRDEQFF
Patient 1/Preinfusion/TTCTTCCCATGACAAA-1	TRAV13-1_TRAJ45_CAATRGGADGLTF	TRBV5-4_TRBJ1-2_CASSFMTEKPPYTF
Patient 1/Preinfusion/TTGGATGTCAGGACGA-1	TRAV35_TRAJ39_CARGGGDAGNMLTF	TRBV7-9_TRBJ2-2_CASSPSTGEGTGELFF
Patient 1/Preinfusion/TTGTTGTGTGAATTAG-1		TRBV13_TRBJ2-1_CASSSPGTSGRRNEQFF
Patient 1/Preinfusion/TTTACCACAAGAGTAT-1	TRAV6_TRAJ23_CALAGGKLIF	TRBV27_TRBJ2-5_CASIGGDQETQYF
Patient 1/Preinfusion/TTTACTGGTCTTCTAT-1	TRAV6_TRAJ23_CALAGGKLIF	TRBV27_TRBJ2-5_CASIGGDQETQYF
Patient 1/Preinfusion/TTTCATGGTGACTATC-1	TRAV2_TRAJ13_CAVEDYSGGYQKVTF
Patient 1/Preinfusion/TTTGACTGTACTCGTA-1	TRAV12-2_TRAJ36_CAVNPTNNLFF	TRBV27_TRBJ2-3_CASSEAVLYTDTQYF
Patient 1/Day 7/AAACCCAAGGCGCTTC-1		TRBV7-2_TRBJ1-2_CASSLEVFNYGYTF
Patient 1/Day 7/AAACCCACATCGTTCC-1	TRAV12-1_TRAJ5_CVVSRETGRRALTF	TRBV7-2_TRBJ1-2_CASSLEVFNYGYTF
Patient 1/Day 7/AAACGAAGTGAGTTTC-1		TRBV7-2_TRBJ1-2_CASSLEVFNYGYTF
Patient 1/Day 7/AAACGCTGTCACTTCC-1	TRAV14/DV4_TRAJ24_CAMRDPTDSWGKLQF	TRBV28_TRBJ1-2_CASSLLVTYGYTF
Patient 1/Day 7/AAACGCTGTTGTCAGT-1		TRBV5-1_TRBJ2-1_CASSFLAAAPEQFF
Patient 1/Day 7/AAACGCTTCGCAATGT-1		TRBV7-9_TRBJ2-2_CASSPSTGEGTGELFF
Patient 1/Day 7/AAAGAACAGTAGACCG-1		TRBV7-2_TRBJ1-2_CASSLEVFNYGYTF
Patient 1/Day 7/AAAGAACAGTAGCCAG-1		TRBV7-9_TRBJ2-7_CASSPLSGEQYF
Patient 1/Day 7/AAAGAACCATAATCCG-1		TRBV5-1_TRBJ2-1_CASSPAAGLVDEQFF
Patient 1/Day 7/AAAGGATGTATCGGTT-1		TRBV5-1_TRBJ1-1_CASSSEGAGNTEAFF
Patient 1/Day 7/AAAGGGCAGCGCGTTC-1		TRBV29-1_TRBJ1-2_CSVEVWAGPYGYTF
Patient 1/Day 7/AAAGGGCCAAGGTCGA-1		TRBV7-9_TRBJ2-2_CASSPRTGEGTGELFF
Patient 1/Day 7/AAAGGGCTCCCGATCT-1		TRBV28_TRBJ2-3_CASSLSELYTDTQYF
Patient 1/Day 7/AAAGGTACAGTTCACA-1	TRAV29/DV5_TRAJ8_CAASGDTGFQKLVF	TRBV6-2_TRBJ2-3_CASSYSPPPVTDTQYF
Patient 1/Day 7/AAAGGTAGTCGTGCCA-1		TRBV5-6_TRBJ2-1_CASSLVHRHRVVNEQFF
Patient 1/Day 7/AAAGGTATCAGCGCGT-1	TRAV16_TRAJ56_CALLGGANSKLTF	TRBV7-9_TRBJ2-7_CASSPLSGEQYF
Patient 1/Day 7/AAAGGTATCCTTCTGG-1	TRAV12-3_TRAJ44_CAMRQNTGTASKLTF	TRBV19_TRBJ2-2_CASSIADGHTGELFF
Patient 1/Day 7/AAAGTGAAGTAACCGG-1	TRAV12-1_TRAJ49_CVVSFTGNQFYF	TRBV28_TRBJ2-3_CASSRQGVYTDTQYF
Patient 1/Day 7/AAAGTGAAGTGAGCCA-1	TRAV12-3_TRAJ10_CAIEGGGNKLTF	TRBV28_TRBJ2-5_CASSLQAGEGWETQYF
Patient 1/Day 7/AAAGTGATCAAATGCC-1		TRBV7-9_TRBJ2-2_CASSPSTGEGTGELFF
Patient 1/Day 7/AAAGTGATCCATGAGT-1		TRBV7-2_TRBJ1-2_CASSLEVFNYGYTF
Patient 1/Day 7/AAATGGAAGTCAGAGC-1	TRAV3_TRAJ11_CAVRPKGGYSTLTF	TRBV28_TRBJ2-3_CASSLSELYTDTQYF
Patient 1/Day 7/AAATGGAGTTCTAACG-1		TRBV5-1_TRBJ2-1_CASSPAAGLVDEQFF
Patient 1/Day 7/AACAAAGCAAGGAGTC-1	TRAV4_TRAJ26_CLSPDNYGQNFVF
Patient 1/Day 7/AACAAAGGTTCGGTAT-1		TRBV3-1_TRBJ2-7_CASSPNSPGQRYEQYFGPGTRLTVERYEQYF
Patient 1/Day 7/AACAAAGTCAGTCACA-1		TRBV7-9_TRBJ2-7_CASSPSTGEGTEQYF
Patient 1/Day 7/AACAAAGTCCATAGGT-1		TRBV19_TRBJ1-1_CASSIGGGDAFF
Patient 1/Day 7/AACAACCCAAGTGGCA-1		TRBV5-4_TRBJ1-2_CASRTGESYGYTF
Patient 1/Day 7/AACAACCGTACCAATC-1		TRBV30_TRBJ2-7_CAWSQAYEQYF
Patient 1/Day 7/AACAAGAAGCCTTTGA-1	TRAV29/DV5_TRAJ45_CAGTRGGADGLTF	TRBV5-4_TRBJ1-2_CASRTGESYGYTF
Patient 1/Day 7/AACAAGAGTAGCTCGC-1		TRBV5-6_TRBJ2-1_CASSAGVPTEQFF
Patient 1/Day 7/AACAAGAGTTTCCAAG-1		TRBV27_TRBJ1-5_CASSLTTGSNQPQHF
Patient 1/Day 7/AACAAGAGTTTGTGGT-1		TRBV7-9_TRBJ2-7_CASSPLSGEQYF
Patient 1/Day 7/AACAAGATCGTTCCTG-1		TRBV10-1_TRBJ2-7_CASNTGTGDEQYF
Patient 1/Day 7/AACAAGATCTTTCAGT-1	TRAV3_TRAJ23_CAVREPIQGGKLIF
Patient 1/Day 7/AACACACCAGTCAGCC-1		TRBV27_TRBJ2-3_CASSEAVLYTDTQYF
Patient 1/Day 7/AACACACGTACGGCAA-1	TRAV13-1_TRAJ45_CAATRGGADGLTF	TRBV5-4_TRBJ1-2_CASSFMTEKPPYTF
Patient 1/Day 7/AACAGGGAGCACCAGA-1		TRBV5-8_TRBJ2-3_CASRPSGGTDTQYF
Patient 1/Day 7/AACCAACAGGTGCTAG-1	TRAV13-2_TRAJ15_CAEGAALNQAGTALIF	TRBV20-1_TRBJ1-5_CSARDYQTPANQPQHF
Patient 1/Day 7/AACCAACCAATGGCAG-1	TRAV26-2_TRAJ48_CILGFGNEKLTF	TRBV27_TRBJ2-1_CASSLAPSSYNEQFF
Patient 1/Day 7/AACCACAAGATGACCG-1	TRAV12-1_TRAJ49_CVVSFTGNQFYF
Patient 1/Day 7/AACCACAAGCGCCTCA-1	TRAV12-3_TRAJ10_CAMSSSGITGGGNKLTF
Patient 1/Day 7/AACCACACAAGACGAC-1	TRAV8-6_TRAJ12_CAVSDSSYKLIF	TRBV7-2_TRBJ1-2_CASSLEVFNYGYTF
Patient 1/Day 7/AACCACACACTGCACG-1		TRBV5-1_TRBJ2-1_CASSPAAGLVDEQFF
Patient 1/Day 7/AACCACAGTCACAGTT-1	TRAV14/DV4_TRAJ54_CAMSLTPQGAQKLVF	TRBV5-1_TRBJ1-2_CASSWTGAIYGYTF
Patient 1/Day 7/AACCACATCCCAGCGA-1	TRAV9-2_TRAJ45_CALSGFSGGGADGLTF	TRBV12-3_TRBJ2-5_CASSFAGGPEETQYF
Patient 1/Day 7/AACCATGAGCCATTTG-1		TRBV5-1_TRBJ2-7_CASSLGAGLVDEQYF
Patient 1/Day 7/AACCCAACACCCATAA-1		TRBV9_TRBJ1-2_CASSVGSTAWGYTF
Patient 1/Day 7/AACCTGAGTTTCTTAC-1	TRAV35_TRAJ39_CARGGGDAGNMLTF	TRBV7-9_TRBJ2-2_CASSPSTGEGTGELFF
Patient 1/Day 7/AACCTTTGTAATGCTC-1	TRAV12-2_TRAJ36_CAVNPTNNLFF	TRBV27_TRBJ2-3_CASSEAVLYTDTQYF
Patient 1/Day 7/AACGAAAAGCCTCAGC-1		TRBV7-9_TRBJ2-2_CASSPSTGEGTGELFF
Patient 1/Day 7/AACGAAAGTGATATAG-1	TRAV35_TRAJ39_CARGGGDAGNMLTF	TRBV7-9_TRBJ2-2_CASSPSTGEGTGELFF
Patient 1/Day 7/AACGAAATCACCTTGC-1	TRAV12-2_TRAJ36_CAVNPTNNLFF
Patient 1/Day 7/AACGAAATCGTCGCTT-1	TRAV3_TRAJ11_CAVRPKGGYSTLTF	TRBV28_TRBJ2-3_CASSLSELYTDTQYF
Patient 1/Day 7/AACGGGAAGGGACTGT-1	TRAV8-6_TRAJ12_CAVSDSSYKLIF	TRBV7-2_TRBJ1-2_CASSLEVFNYGYTF
Patient 1/Day 7/AACGGGAAGTCGTTAC-1	TRAV35_TRAJ39_CARGGGDAGNMLTF	TRBV7-9_TRBJ2-2_CASSPSTGEGTGELFF
Patient 1/Day 7/AACGGGACACATACTG-1	TRAV14/DV4_TRAJ48_CAMRGPRGLEKLTF	TRBV7-9_TRBJ2-1_CASSLSVGGLRREQFF
Patient 1/Day 7/AACGGGAGTGTCGCTG-1	TRAV1-2_TRAJ32_CAVRDPNYGGATNKL
Patient 1/Day 7/AACGGGATCACCATGA-1	TRAV29/DV5_TRAJ45_CAGTRGGADGLTF	TRBV5-4_TRBJ1-2_CASRTGESYGYTF
Patient 1/Day 7/AACGGGATCTAACGGT-1		TRBV12-4_TRBJ2-7_CASSLVSYEQYF
Patient 1/Day 7/AACGTCAGTCGCTGCA-1	TRAV3_TRAJ11_CAVRPKGGYSTLTF	TRBV28_TRBJ2-3_CASSLSELYTDTQYF
Patient 1/Day 7/AACTTCTAGGCACTAG-1		TRBV5-4_TRBJ1-2_CASSFMTEKPPYTF
Patient 1/Day 7/AACTTCTCAATTCGTG-1	TRAV12-2_TRAJ36_CAVNPTNNLFF	TRBV27_TRBJ2-3_CASSEAVLYTDTQYF
Patient 1/Day 7/AACTTCTGTAGCCCTG-1		TRBV28_TRBJ2-3_CASSLSELYTDTQYF
Patient 1/Day 7/AACTTCTGTGCAGATG-1	TRAV3_TRAJ43_CAVRDLNDMRF
Patient 1/Day 7/AAGAACATCACCGGTG-1	TRAV8-6_TRAJ10_CAVSLSTGGGNKLTF	TRBV28_TRBJ2-7_CASSWSGIYEQYF
Patient 1/Day 7/AAGAACATCGTTACCC-1	TRAV8-6_TRAJ12_CAVSDSSYKLIF	TRBV7-2_TRBJ1-2_CASSLEVFNYGYTF
Patient 1/Day 7/AAGACAAGTACCGGAA-1	TRAV12-1_TRAJ42_CVVTNDGGSQGNLIF	TRBV9_TRBJ2-3_CASSVELTSTDTQYF
Patient 1/Day 7/AAGACAAGTCTCAAGT-1	TRAV8-4_TRAJ14_CAVSDLRSTFIF
Patient 1/Day 7/AAGACAATCACTTGTT-1	TRAV12-1_TRAJ42_CVVTNDGGSQGNLIF	TRBV9_TRBJ2-3_CASSVELTSTDTQYF
Patient 1/Day 7/AAGACTCAGACGGTCA-1	TRAV1-2_TRAJ7_CAVRAFYGNNRLAF	TRBV5-1_TRBJ1-1_CASSSEGAGNTEAFF
Patient 1/Day 7/AAGACTCAGCAAGGAA-1	TRAV36/DV7_TRAJ49_CAKRSNTGNQFYF	TRBV6-6_TRBJ2-5_CASRDRAKPWETQYF
Patient 1/Day 7/AAGACTCTCACCGACG-1		TRBV29-1_TRBJ1-1_CSVDETGDTEAFF
Patient 1/Day 7/AAGATAGCAATCCTAG-1		TRBV12-4_TRBJ2-7_CASSLVSYEQYF
Patient 1/Day 7/AAGATAGCACACACTA-1	TRAV35_TRAJ39_CARGGGDAGNMLTF
Patient 1/Day 7/AAGCCATAGGCGAACT-1	TRAV8-4_TRAJ10_CAVVTGGGNKLTF	TRBV29-1_TRBJ1-2_CSVEVWAGPYGYTF
Patient 1/Day 7/AAGCCATCAAATGATG-1		TRBV7-9_TRBJ2-2_CASSPSTGEGTGELFF
Patient 1/Day 7/AAGCCATGTCCACACG-1	TRAV29/DV5_TRAJ45_CAGTRGGADGLTF	TRBV5-4_TRBJ1-2_CASRTGESYGYTF
Patient 1/Day 7/AAGCCATGTTCTTGCC-1		TRBV30_TRBJ2-7_CAWSQAYEQYF
Patient 1/Day 7/AAGCCATTCCACTTCG-1		TRBV30_TRBJ2-7_CAWSQAYEQYF
Patient 1/Day 7/AAGCGAGAGGAAGTCC-1	TRAV3_TRAJ11_CAVRPKGGYSTLTF	TRBV28_TRBJ2-3_CASSLSELYTDTQYF
Patient 1/Day 7/AAGCGAGCATCGATGT-1	TRAV8-1_TRAJ23_CAVKLDNQGGKLIF	TRBV9_TRBJ2-7_CASSTGTGYEQYF
Patient 1/Day 7/AAGCGAGGTTTCGTGA-1	TRAV3_TRAJ11_CAVRPKGGYSTLTF	TRBV28_TRBJ2-3_CASSLSELYTDTQYF
Patient 1/Day 7/AAGGAATCACAAGGTG-1		TRBV7-9_TRBJ2-2_CASSLDRGRGTGELFF
Patient 1/Day 7/AAGGAATGTTGAATCC-1	TRAV12-2_TRAJ36_CAVNPTNNLFF	TRBV7-2_TRBJ1-2_CASSLEVFNYGYTF
Patient 1/Day 7/AAGGAATTCCGCACTT-1		TRBV24-1_TRBJ2-1_CATSPTAYNEQFF
Patient 1/Day 7/AAGGTAACACAGTGTT-1		TRBV6-6_TRBJ2-6_CASSYAGSVSGANVLTF
Patient 1/Day 7/AAGGTAACACTGCATA-1	TRAV1-2_TRAJ34_CAVYNTDKLIF	TRBV28_TRBJ2-1_CASSLYGTSINEQFF
Patient 1/Day 7/AAGGTAAGTGATACAA-1	TRAV1-2_TRAJ21_CAVREEHNFNKFYF
Patient 1/Day 7/AAGGTAAGTGCATGTT-1	TRAV8-6_TRAJ12_CAVSDSSYKLIF	TRBV7-2_TRBJ1-2_CASSLEVFNYGYTF
Patient 1/Day 7/AAGTACCCACAATGCT-1	TRAV12-2_TRAJ41_CAVRHSGYALNF	TRBV28_TRBJ2-3_CASSLSELYTDTQYF
Patient 1/Day 7/AAGTACCGTGCTGCAC-1		TRBV7-2_TRBJ1-2_CASSLEVFNYGYTF
Patient 1/Day 7/AAGTCGTAGACTCGAG-1		TRBV7-9_TRBJ2-7_CASSPLSGEQYF
Patient 1/Day 7/AAGTCGTGTCCTCCAT-1		TRBV20-1_TRBJ1-1_CSARAFKTGVFTEAFF
Patient 1/Day 7/AAGTCGTGTCTCTCAC-1		TRBV7-2_TRBJ1-2_CASSLEVFNYGYTF
Patient 1/Day 7/AAGTGAACAAATACAG-1		TRBV24-1_TRBJ2-1_CATSPTAYNEQFF
Patient 1/Day 7/AAGTGAAGTAGTTCCA-1	TRAV29/DV5_TRAJ43_CAASYSNNDMRF	TRBV19_TRBJ2-7_CASNTGTGLYEQYF
Patient 1/Day 7/AAGTTCGAGGTAGCCA-1	TRAV12-1_TRAJ49_CVVSFTGNQFYF	TRBV28_TRBJ2-3_CASSRQGVYTDTQYF
Patient 1/Day 7/AAGTTCGCAATCGCCG-1	TRAV12-3_TRAJ10_CAMSSSGITGGGNKLTF	TRBV5-5_TRBJ1-3_CASSLNQGLYF
Patient 1/Day 7/AATCACGAGCACTGGA-1		TRBV7-9_TRBJ2-2_CASSPSTGEGTGELVF
Patient 1/Day 7/AATCACGCAGTTACCA-1		TRBV7-9_TRBJ2-2_CASSPSIRGGNRELFF
Patient 1/Day 7/AATCACGTCATCTGTT-1	TRAV12-1_TRAJ5_CVVSRETGRRALTF	TRBV5-5_TRBJ1-3_CASSLNQGLYF
Patient 1/Day 7/AATCGACGTCTGATAC-1		TRBV7-9_TRBJ2-2_CASSPSTGEGTGELFF
Patient 1/Day 7/AATCGTGCACGGGTAA-1		TRBV30_TRBJ2-7_CAWSQAYEQYF
Patient 1/Day 7/AATGAAGGTAGCTAAA-1		TRBV7-9_TRBJ2-7_CASSPLSGEQYF
Patient 1/Day 7/AATGAAGTCACGGACC-1		TRBV7-9_TRBJ2-2_CASSPSTGEGTGELFF
Patient 1/Day 7/AATGAAGTCCCGTTCA-1	TRAV13-1_TRAJ15_CAASFTGTALIF	TRBV6-2_TRBJ2-3_CASSYGESDTQYF
Patient 1/Day 7/AATGACCAGTACCCTA-1	TRAV1-2_TRAJ7_CAVRAFYGNNRLAF	TRBV5-1_TRBJ1-1_CASSSEGAGNTEAFF
Patient 1/Day 7/AATGACCGTTACGCCG-1	TRAV35_TRAJ39_CARGGGDAGNMLTF	TRBV7-9_TRBJ2-2_CASSPSTGEGTGELFF
Patient 1/Day 7/AATGCCAAGCAGTACG-1	TRAV35_TRAJ39_CARGGGDAGNMLTF
Patient 1/Day 7/AATGCCAAGTGCACAG-1	TRAV12-1_TRAJ49_CVVSFTGNQFYF	TRBV28_TRBJ2-3_CASSRQGVYTDTQYF
Patient 1/Day 7/AATGCCATCTAGTCAG-1	TRAV12-3_TRAJ10_CAMSSSGITGGGNKLTF
Patient 1/Day 7/AATGCCATCTTGGGCG-1	TRAV12-1_TRAJ15_CVVDNQAGTALIF	TRBV27_TRBJ2-3_CASSSWTGGFTDTQYF
Patient 1/Day 7/AATGGAAAGCTAAACA-1		TRBV4-3_TRBJ1-2_CASSQDNDVGTGYGYTF
Patient 1/Day 7/AATGGAACATACCACA-1	TRAV29/DV5_TRAJ45_CAGTRGGADGLTF	TRBV5-4_TRBJ1-2_CASRTGESYGYTF
Patient 1/Day 7/AATGGAAGTCTTGTCC-1	TRAV1-2_TRAJ21_CAVREEHNFNKFYF
Patient 1/Day 7/AATGGAAGTTGCCAAT-1		TRBV7-9_TRBJ2-2_CASSPSTGEGTGELFF
Patient 1/Day 7/AATTCCTAGCGTACAG-1		TRBV5-1_TRBJ2-1_CASSPAAGLVDEQFF
Patient 1/Day 7/AATTCCTAGTCTTCGA-1		TRBV7-9_TRBJ2-2_CASSPSTGEGTGELFF
Patient 1/Day 7/AATTCCTAGTGCCAGA-1		TRBV7-9_TRBJ1-1_CASSLGDTEAFF
Patient 1/Day 7/AATTCCTGTATCACGT-1	TRAV29/DV5_TRAJ43_CAASYSNNDMRF
Patient 1/Day 7/AATTTCCCACTAGAGG-1	TRAV35_TRAJ39_CAQGGGDAGNMLTF	TRBV7-9_TRBJ2-2_CASSPSTGEGTGELFF
Patient 1/Day 7/AATTTCCGTTAGAAAC-1		TRBV27_TRBJ2-3_CASSEAVLYTDTQYF
Patient 1/Day 7/AATTTCCTCCCGTGTT-1		TRBV6-6_TRBJ2-5_CASSYTDSYQETQYF
Patient 1/Day 7/ACAAAGAAGCGTATGG-1		TRBV5-4_TRBJ1-2_CASRTGESYGYTF
Patient 1/Day 7/ACAAAGAAGCTGACCC-1	TRAV8-6_TRAJ15_CAVILNQAGTALIF	TRBV30_TRBJ2-7_CAWSQAYEQYF
Patient 1/Day 7/ACAAAGAAGGACGCAT-1		TRBV30_TRBJ2-7_CAWSQAYEQYF
Patient 1/Day 7/ACAAAGACAATTGCAC-1	TRAV12-3_TRAJ10_CAMSSSGITGGGNKLTF	TRBV7-2_TRBJ1-2_CASSLDRGRELWSYF
Patient 1/Day 7/ACAAAGACAGCCTATA-1	TRAV24_TRAJ49_CAFAPGNQFYF	TRBV20-1_TRBJ2-7_CSATPQGYEQYF
Patient 1/Day 7/ACAAAGATCAAGTCTG-1	TRAV12-1_TRAJ29_CVVGSSGNTPLVF	TRBV5-1_TRBJ2-1_CASSPAAGLVDEQFF
Patient 1/Day 7/ACAAAGATCCCTCTCC-1	TRAV27_TRAJ20_CAGALIDYKLSF	TRBV6-6_TRBJ2-6_CASSYAGSVSGANVLTF
Patient 1/Day 7/ACAACCAAGCGCATCC-1	TRAV35_TRAJ39_CARGGGDAGNMLTF	TRBV7-9_TRBJ2-2_CASSPSTGEGTGELFF
Patient 1/Day 7/ACAACCACAGCTATAC-1		TRBV7-9_TRBJ2-2_CASSPSTGEGTGELFF
Patient 1/Day 7/ACAACCAGTGTGTCCG-1	TRAV8-6_TRAJ12_CAVSDSSYKLIF	TRBV7-2_TRBJ1-2_CASSLEVFNYGYTF
Patient 1/Day 7/ACAACCATCCATCCGT-1		TRBV24-1_TRBJ2-1_CATSPTAYNEQFF
Patient 1/Day 7/ACAACCATCCGCGAGT-1	TRAV12-2_TRAJ36_CAVNPTNNLFF
Patient 1/Day 7/ACAAGCTAGCATGTTC-1	TRAV16_TRAJ56_CALISGANSKLTF	TRBV7-9_TRBJ2-7_CASSPLSGEQYF
Patient 1/Day 7/ACAAGCTAGCGTCAAG-1	TRAV16_TRAJ56_CALISGANSKLTF	TRBV7-9_TRBJ2-7_CASSPLSGEQYF
Patient 1/Day 7/ACAAGCTAGGATGTTA-1	TRAV17_TRAJ54_CATDERAQKLVF	TRBV6-6_TRBJ2-6_CASSYAGSVSGANVLTF
Patient 1/Day 7/ACAAGCTGTAGTCGGA-1		TRBV19_TRBJ2-1_CASSIDLATHNEQFF
Patient 1/Day 7/ACAAGCTTCTCGCCTA-1		TRBV7-9_TRBJ2-2_CASSPSTGEGTGELFF
Patient 1/Day 7/ACACAGTAGTAAACGT-1	TRAV8-6_TRAJ15_CAVILNQAGTALIF
Patient 1/Day 7/ACACAGTGTTGTTGCA-1		TRBV5-4_TRBJ1-2_CASRTGESYGYTF
Patient 1/Day 7/ACACCAACAACCGATT-1		TRBV9_TRBJ1-2_CASSVGSTAWGYTF
Patient 1/Day 7/ACACGCGCATCGATAC-1	TRAV12-2_TRAJ36_CAVNPTNNLFF	TRBV27_TRBJ2-3_CASSEAVLYTDTQYF
Patient 1/Day 7/ACACGCGGTCGATTCA-1	TRAV12-1_TRAJ42_CVVTNDGGSQGNLIF	TRBV9_TRBJ2-3_CASSVELTSTDTQYF
Patient 1/Day 7/ACACGCGGTGCGGCTT-1		TRBV20-1_TRBJ1-5_CSARDYQTPANQPQHF
Patient 1/Day 7/ACACTGAAGGTCGTAG-1		TRBV7-2_TRBJ1-2_CASSLEVFNYGYTF
Patient 1/Day 7/ACACTGAAGTGGTGGT-1	TRAV16_TRAJ56_CALISGANSKLTF	TRBV7-9_TRBJ2-7_CASSPLSGEQYF
Patient 1/Day 7/ACAGAAAAGGGATCAC-1		TRBV5-1_TRBJ2-1_CASSFLGAQDEQFF
Patient 1/Day 7/ACAGAAACAAAGCTCT-1		TRBV29-1_TRBJ1-1_CSVDETGDTEAFF
Patient 1/Day 7/ACAGAAACATGGCCAC-1	TRAV8-6_TRAJ12_CAVSDSSYKLIF	TRBV7-2_TRBJ1-2_CASSLEVFNYGYTF
Patient 1/Day 7/ACAGCCGAGACCTTTG-1	TRAV35_TRAJ39_CARGGGDAGNMLTF	TRBV7-9_TRBJ2-2_CASSPSTGEGTGELFF
Patient 1/Day 7/ACAGGGAGTGTCTTCC-1		TRBV7-2_TRBJ1-2_CASSLEVFNYGYTF
Patient 1/Day 7/ACATCGAGTGATACAA-1	TRAV13-2_TRAJ15_CAEGAALNQAGTALIF	TRBV20-1_TRBJ1-5_CSARDYQTPANQPQHF
Patient 1/Day 7/ACATCGATCTCATGCC-1	TRAV35_TRAJ39_CARGGGDAGNMLTF	TRBV5-1_TRBJ2-3_CASSLGDPSTDTQYF
Patient 1/Day 7/ACATGCACACAGAGCA-1	TRAV14/DV4_TRAJ24_CAMRDPTDSWGKLQF	TRBV28_TRBJ1-2_CASSLLVTYGYTF
Patient 1/Day 7/ACATGCAGTACCATAC-1		TRBV7-2_TRBJ1-2_CASSLEVFNYGYTF
Patient 1/Day 7/ACATGCATCCACAAGT-1		TRBV7-2_TRBJ1-2_CASSLEVFNYGYTF
Patient 1/Day 7/ACATGCATCCGGTAAT-1	TRAV1-2_TRAJ21_CAVREEHNFNKFYF	TRBV19_TRBJ1-1_CASSIGGGDAFF
Patient 1/Day 7/ACATGCATCTAGTCAG-1	TRAV3_TRAJ11_CAVRPKGGYSTLTF	TRBV28_TRBJ2-3_CASSLSELYTDTQYF
Patient 1/Day 7/ACATTTCAGAAGCGCT-1	TRAV17_TRAJ28_CATYPYSGAGSYQLTF	TRBV7-2_TRBJ1-2_CASSLEVFNYGYTF
Patient 1/Day 7/ACATTTCGTCAACACT-1	TRAV16_TRAJ56_CALISGANSKLTF	TRBV7-9_TRBJ2-7_CASSPLSGEQYF
Patient 1/Day 7/ACATTTCGTGATAGTA-1		TRBV27_TRBJ2-3_CASSEAVLYTDTQYF
Patient 1/Day 7/ACATTTCTCGACCCAG-1		TRBV7-2_TRBJ1-2_CASSLEVFNYGYTF
Patient 1/Day 7/ACCAAACAGAGTTCGG-1	TRAV12-2_TRAJ41_CAVRHSGYALNF	TRBV6-6_TRBJ2-6_CASSYAGSVSGANVLTF
Patient 1/Day 7/ACCAAACCAAGTTCCA-1		TRBV5-1_TRBJ2-1_CASSPAAGLVDEQFF
Patient 1/Day 7/ACCAACACAACTCCCT-1	TRAV8-6_TRAJ12_CAVSDSSYKLIF	TRBV7-2_TRBJ1-2_CASSLEVFNYGYTF
Patient 1/Day 7/ACCAACAGTTGCCAAT-1	TRAV12-2_TRAJ36_CAVNPTNNLFF
Patient 1/Day 7/ACCAACATCAAGCTGT-1	TRAV12-2_TRAJ36_CAVNPTNNLFF	TRBV27_TRBJ2-3_CASSEAVLYTDTQYF
Patient 1/Day 7/ACCAACATCGAACACT-1	TRAV35_TRAJ33_CAGPYSNYQLIW	TRBV5-6_TRBJ2-1_CASSAGVPTEQFF
Patient 1/Day 7/ACCACAAGTAGTTCCA-1	TRAV16_TRAJ56_CALLGGANSKLTF	TRBV7-9_TRBJ2-7_CASSPLSGEQYF
Patient 1/Day 7/ACCACAATCTGTCGTC-1		TRBV5-8_TRBJ2-3_CASRPSGGTDTQYF
Patient 1/Day 7/ACCATTTAGACGCAGT-1		TRBV9_TRBJ2-3_CASSVELTSTDTQYF
Patient 1/Day 7/ACCATTTCAGGTCAGA-1		TRBV27_TRBJ2-3_CASSEAVLYTDTQYF
Patient 1/Day 7/ACCCAAAAGATCGCCC-1		TRBV28_TRBJ2-3_CASSLSELYTDTQYF
Patient 1/Day 7/ACCCAAACAACTTGGT-1	TRAV12-2_TRAJ41_CASYSNSGYALNF	TRBV4-3_TRBJ2-7_CASSQETGYEQYF
Patient 1/Day 7/ACCCAAAGTTCCTAAG-1	TRAV8-4_TRAJ10_CAVVTGGGNKLTF
Patient 1/Day 7/ACCCTCAAGCCTGCCA-1	TRAV12-2_TRAJ43_CAVGLGDMRF
Patient 1/Day 7/ACCCTCAAGTCGTCTA-1		TRBV7-9_TRBJ2-2_CASSPSTGEGTGELFF
Patient 1/Day 7/ACCCTCACAGCAGTAG-1	TRAV14/DV4_TRAJ24_CAMRDPTDSWGKLQF
Patient 1/Day 7/ACCCTTGAGCTAGCCC-1	TRAV3_TRAJ11_CAVRPKGGYSTLTF	TRBV28_TRBJ2-3_CASSLSELYTDTQYF
Patient 1/Day 7/ACCGTTCAGTAGTCTC-1		TRBV7-9_TRBJ2-7_CASSPLSGEQYF
Patient 1/Day 7/ACCGTTCAGTGGTGAC-1	TRAV29/DV5_TRAJ45_CAGTRGGADGLTF
Patient 1/Day 7/ACCGTTCCACAAGTTC-1		TRBV6-5_TRBJ2-7_CASRGLAGPEQYF
Patient 1/Day 7/ACCTACCTCTCTATGT-1	TRAV12-1_TRAJ49_CVVSFTGNQFYF	TRBV28_TRBJ2-3_CASSRQGVYTDTQYF
Patient 1/Day 7/ACCTGAATCCGTATAG-1	TRAV12-1_TRAJ49_CVVSFTGNQFYF	TRBV28_TRBJ2-3_CASSRQGVYTDTQYF
Patient 1/Day 7/ACCTGAATCGGCTTGG-1		TRBV24-1_TRBJ2-1_CATSPTAYNEQFF
Patient 1/Day 7/ACCTGTCAGATTGCGG-1		TRBV10-2_TRBJ2-3_CASSESGLAVADTQYF
Patient 1/Day 7/ACGATCACAACATACC-1	TRAV12-1_TRAJ49_CVVSFTGNQFYF	TRBV28_TRBJ2-3_CASSRQGVYTDTQYF
Patient 1/Day 7/ACGATCAGTGCATTAC-1	TRAV12-2_TRAJ36_CAVNPTNNLFF
Patient 1/Day 7/ACGATCATCTGAGAAA-1		TRBV10-1_TRBJ1-1_CASSAGPNTEAFF
Patient 1/Day 7/ACGATCATCTTTCTAG-1	TRAV14/DV4_TRAJ49_CAMREARKDGNQFYF
Patient 1/Day 7/ACGATGTGTGTATCCA-1		TRBV20-1_TRBJ1-6_CSAHSSTGNNSPLHF
Patient 1/Day 7/ACGCACGTCGGCAGTC-1	TRAV35_TRAJ39_CARGGGDAGNMLTF	TRBV7-9_TRBJ2-2_CASSPSTGEGTGELFF
Patient 1/Day 7/ACGGAAGAGGCTTCCG-1	TRAV12-2_TRAJ41_CASYSNSGYALNF	TRBV4-3_TRBJ2-7_CASSQETGYEQYF
Patient 1/Day 7/ACGGAAGGTAACCCGC-1		TRBV5-4_TRBJ1-2_CASRTGESYGYTF
Patient 1/Day 7/ACGGAAGGTGACAGGT-1	TRAV13-1_TRAJ45_CAATRGGADGLTF	TRBV5-4_TRBJ1-2_CASSFMTEKPPYTF
Patient 1/Day 7/ACGGAAGTCAGATTGC-1	TRAV13-1_TRAJ15_CAASFTGTALIF	TRBV6-2_TRBJ2-3_CASSYGESDTQYF
Patient 1/Day 7/ACGGGTCGTGTCTTGA-1		TRBV6-5_TRBJ1-1_CASSTTTGGGTEAFF
Patient 1/Day 7/ACGGTCGCAATAAGGT-1		TRBV7-9_TRBJ2-2_CASSPSTGEGTGELFF
Patient 1/Day 7/ACGGTCGCAGACAAGC-1	TRAV16_TRAJ56_CALLGGANSKLTF	TRBV7-9_TRBJ2-7_CASSPLSGEQYF
Patient 1/Day 7/ACGGTCGGTATGCGTT-1	TRAV29/DV5_TRAJ45_CAGTRGGADGLTF	TRBV5-4_TRBJ1-2_CASRTGESYGYTF
Patient 1/Day 7/ACGGTCGTCGGTGCAC-1	TRAV8-3_TRAJ36_CAVGAFYQTGANNLFF
Patient 1/Day 7/ACGGTTAAGCCTGTCG-1	TRAV12-3_TRAJ10_CAMSSSGITGGGNKLTF	TRBV5-5_TRBJ1-3_CASSLNQGLYF
Patient 1/Day 7/ACGGTTAAGGAGATAG-1		TRBV7-2_TRBJ1-2_CASSLEVFNYGYTF
Patient 1/Day 7/ACGGTTAAGGCGCTTC-1		TRBV9_TRBJ2-3_CASSVELTSTDTQYF
Patient 1/Day 7/ACGGTTATCCTGCTAC-1	TRAV12-2_TRAJ36_CAVNPTNNLFF	TRBV27_TRBJ2-3_CASSEAVLYTDTQYF
Patient 1/Day 7/ACGTAACAGATTGATG-1		TRBV7-2_TRBJ1-2_CASSLEVFNYGYTF
Patient 1/Day 7/ACGTAACGTCTACGTA-1	TRAV3_TRAJ11_CAVRPKGGYSTLTF	TRBV28_TRBJ2-3_CASSLSELYTDTQYF
Patient 1/Day 7/ACGTAACTCCTGCTAC-1	TRAV12-2_TRAJ42_CAVTGSQGNLIF	TRBV20-1_TRBJ1-6_CSAHSSTGNNSPLHF
Patient 1/Day 7/ACGTACACACTTCAAG-1		TRBV7-9_TRBJ2-2_CASSPSTGEGTGELFF
Patient 1/Day 7/ACGTACACACTTCATT-1	TRAV1-2_TRAJ27_CAVRDHTNAGKSTF
Patient 1/Day 7/ACGTACAGTATTAAGG-1		TRBV7-9_TRBJ2-1_CASSLSVGGLRREQFF
Patient 1/Day 7/ACGTACATCTCCTGCA-1		TRBV5-6_TRBJ2-1_CASSAGVPTEQFF
Patient 1/Day 7/ACGTAGTCAGATAAAC-1	TRAV8-4_TRAJ10_CAVVTGGGNKLTF	TRBV29-1_TRBJ1-2_CSVEVWAGPYGYTF
Patient 1/Day 7/ACGTAGTTCTGTGTGA-1		TRBV7-9_TRBJ2-2_CASSPSTGEGTGELFF
Patient 1/Day 7/ACGTCCTAGCGCATCC-1		TRBV28_TRBJ2-3_CASSRQGVYTDTQYF
Patient 1/Day 7/ACGTCCTTCCAAGAGG-1		TRBV3-1_TRBJ2-1_CASSQDGELPYNEQFF
Patient 1/Day 7/ACGTTCCAGAGCCGAT-1	TRAV12-2_TRAJ36_CAVNPTNNLFF	TRBV27_TRBJ2-3_CASSEAVLYTDTQYF
Patient 1/Day 7/ACGTTCCGTAAGGAGA-1	TRAV8-6_TRAJ12_CAVSDSSYKLIF	TRBV7-2_TRBJ1-2_CASSLEVFNYGYTF
Patient 1/Day 7/ACTACGAAGGGAACAA-1	TRAV12-1_TRAJ49_CVVSFTGNQFYF	TRBV28_TRBJ2-3_CASSRQGVYTDTQYF
Patient 1/Day 7/ACTACGAGTCTACAAC-1	TRAV12-2_TRAJ43_CAVGLGDMRF
Patient 1/Day 7/ACTACGAGTTAACAGA-1	TRAV16_TRAJ56_CALISGANSKLTF	TRBV7-9_TRBJ2-7_CASSPLSGEQYF
Patient 1/Day 7/ACTACGATCCCTTGTG-1	TRAV10_TRAJ47_CMEYGNKLVF	TRBV7-2_TRBJ2-2_CASSFTGELFF
Patient 1/Day 7/ACTACGATCGAGGCAA-1		TRBV7-9_TRBJ2-1_CASSLSVGGLRREQFF
Patient 1/Day 7/ACTATCTCATTGCCGG-1	TRAV12-2_TRAJ41_CAVRHSGYALNF
Patient 1/Day 7/ACTATCTTCAGGTGTT-1	TRAV12-2_TRAJ36_CAVNPTNNLFF	TRBV27_TRBJ2-3_CASSEAVLYTDTQYF
Patient 1/Day 7/ACTATGGCACAGAAGC-1	TRAV5_TRAJ12_CAEISSYKLIF	TRBV10-3_TRBJ2-3_CAISESQTTDTQYF
Patient 1/Day 7/ACTATGGCACATCATG-1	TRAV8-3_TRAJ9_CAVAGTGGFKTIF	TRBV5-1_TRBJ1-1_CASSSRGTAMNTEAFF
Patient 1/Day 7/ACTATGGGTATGAGGC-1	TRAV12-2_TRAJ36_CAVNPTNNLFF	TRBV27_TRBJ2-3_CASSEAVLYTDTQYF
Patient 1/Day 7/ACTATGGGTGGACTGA-1	TRAV14/DV4_TRAJ24_CAMRDPTDSWGKLQF	TRBV28_TRBJ1-2_CASSLLVTYGYTF
Patient 1/Day 7/ACTATTCCACAAATCC-1	TRAV8-3_TRAJ12_CAVGAGMDSSYKLIF	TRBV10-3_TRBJ2-7_CAITSQGPKRSQSYEQYF
Patient 1/Day 7/ACTATTCGTTGGAGGT-1	TRAV35_TRAJ33_CAGPYSNYQLIW	TRBV5-6_TRBJ2-1_CASSAGVPTEQFF
Patient 1/Day 7/ACTATTCGTTTACGAC-1	TRAV14/DV4_TRAJ33_CAMREASNYQLIW	TRBV7-8_TRBJ1-5_CASSREGAAIQPQHF
Patient 1/Day 7/ACTCCCACAGCGGATA-1	TRAV12-2_TRAJ36_CAVNPTNNLFF
Patient 1/Day 7/ACTCCCAGTATCTTCT-1	TRAV12-2_TRAJ36_CAVNPTNNLFF
Patient 1/Day 7/ACTCCCAGTGACACGA-1		TRBV18_TRBJ1-6_CASSQGTVGVNSPLHF
Patient 1/Day 7/ACTCTCGGTATCCCTC-1	TRAV8-6_TRAJ15_CAVILNQAGTALIF	TRBV30_TRBJ2-7_CAWSQAYEQYF
Patient 1/Day 7/ACTCTCGGTTGCTCGG-1	TRAV8-4_TRAJ10_CAVVTGGGNKLTF	TRBV29-1_TRBJ1-2_CSVEVWAGPYGYTF
Patient 1/Day 7/ACTCTCGTCAAGGACG-1	TRAV5_TRAJ12_CAEISSYKLIF
Patient 1/Day 7/ACTCTCGTCATTTCCA-1		TRBV7-2_TRBJ1-2_CASSLEVFNYGYTF
Patient 1/Day 7/ACTGATGGTCGATGCC-1		TRBV7-9_TRBJ2-7_CASSPLSGEQYF
Patient 1/Day 7/ACTGATGGTTGTGCAT-1		TRBV7-9_TRBJ2-7_CASSPLSGEQYF
Patient 1/Day 7/ACTGATGTCAACGAGG-1		TRBV28_TRBJ2-3_CASRARVGGQGTVAGLNTQYF
Patient 1/Day 7/ACTGATGTCCTCTCTT-1		TRBV7-9_TRBJ2-7_CASSPLSGEQYF
Patient 1/Day 7/ACTGATGTCGAAATCC-1		TRBV27_TRBJ2-3_CASSEAVLYTDTQYF
Patient 1/Day 7/ACTGCAAAGTGCTCAT-1	TRAV8-6_TRAJ10_CAVSLSTGGGNKLTF	TRBV28_TRBJ2-7_CASSWSGIYEQYF
Patient 1/Day 7/ACTGCAATCGGATAAA-1		TRBV7-9_TRBJ2-2_CASSPSTGEGTGELFF
Patient 1/Day 7/ACTGCAATCGTTGTAG-1	TRAV8-4_TRAJ45_CAVSAPSGGGADGLTF	TRBV7-9_TRBJ1-2_CASSPNMVYTF
Patient 1/Day 7/ACTGTCCAGTTTCGGT-1	TRAV16_TRAJ56_CALISGANSKLTF	TRBV7-9_TRBJ2-7_CASSPLSGEQYF
Patient 1/Day 7/ACTGTCCCATTGCTTT-1	TRAV12-3_TRAJ57_CAMEGGSEKLVF	TRBV28_TRBJ2-5_CASSGRGREGWETQYF
Patient 1/Day 7/ACTGTCCGTTTGGAGG-1	TRAV12-2_TRAJ41_CAVRHSGYALNF	TRBV28_TRBJ2-3_CASSLSELYTDTQYF
Patient 1/Day 7/ACTGTCCTCTTCTGTA-1	TRAV12-1_TRAJ49_CVVSFTGNQFYF	TRBV28_TRBJ2-3_CASSRQGVYTDTQYF
Patient 1/Day 7/ACTGTGAGTAGAATAC-1		TRBV5-1_TRBJ1-1_CASSSEGAGNTEAFF
Patient 1/Day 7/ACTGTGATCAGAGCGA-1	TRAV16_TRAJ56_CALISGANSKLTF	TRBV7-9_TRBJ2-7_CASSPLSGEQYF
Patient 1/Day 7/ACTTAGGCATGACTGT-1		TRBV7-2_TRBJ1-2_CASSLEVFNYGYTF
Patient 1/Day 7/ACTTAGGCATTCCTCG-1	TRAV13-2_TRAJ41_CAEAPASNSGYALNF	TRBV20-1_TRBJ1-2_CSARVLVYGYTF
Patient 1/Day 7/ACTTATCCAAATCAGA-1	TRAV2_TRAJ13_CAVEDYSGGYQKVTL	TRBV5-8_TRBJ2-3_CASRPSGGTDTQYF
Patient 1/Day 7/ACTTATCCAGATCCTA-1	TRAV16_TRAJ56_CALISGANSKLTF
Patient 1/Day 7/ACTTATCTCATTGTGG-1	TRAV5_TRAJ37_CAESTGKLIF	TRBV5-4_TRBJ2-7_CASSIATDGLWQYF
Patient 1/Day 7/ACTTCCGAGCATGGGT-1		TRBV29-1_TRBJ1-1_CSVDETGDTEAFF
Patient 1/Day 7/ACTTTCACACATGAAA-1	TRAV1-2_TRAJ21_CAVREEHNFNKFYF
Patient 1/Day 7/ACTTTCACACTGTGTA-1	TRAV13-1_TRAJ13_CAADEGVYQKVTF	TRBV19_TRBJ1-1_CASTAWGTEAFF
Patient 1/Day 7/ACTTTCACATACGCAT-1	TRAV12-2_TRAJ36_CAVNPTNNLFF	TRBV27_TRBJ2-3_CASSEAVLYTDTQYF
Patient 1/Day 7/ACTTTGTAGAGTTGTA-1		TRBV28_TRBJ2-1_CASSQTSGSNEQFF
Patient 1/Day 7/ACTTTGTGTGCTGCAC-1	TRAV3_TRAJ11_CAVRPKGGYSTLTF	TRBV28_TRBJ2-3_CASSLSELYTDTQYF
Patient 1/Day 7/ACTTTGTGTTTCACAG-1		TRBV7-9_TRBJ1-2_CASSLGGLLGGYTF
Patient 1/Day 7/ACTTTGTTCGTGTCAA-1		TRBV24-1_TRBJ2-1_CATSPTAYNEQFF
Patient 1/Day 7/AGAAATGAGGGCTAAC-1	TRAV16_TRAJ56_CALISGANSKLTF	TRBV7-9_TRBJ2-7_CASSPLSGEQYF
Patient 1/Day 7/AGAAATGAGTACGTCT-1	TRAV35_TRAJ39_CARGGGDAGNMLTF	TRBV7-9_TRBJ2-2_CASSPSTGEGTGELFF
Patient 1/Day 7/AGAAATGAGTTCCGTA-1		TRBV5-8_TRBJ2-3_CASRPSGGTDTQYF
Patient 1/Day 7/AGAAATGCACAAGTGG-1		TRBV27_TRBJ2-3_CASSEAVLYTDTQYF
Patient 1/Day 7/AGAAATGCACGACAAG-1	TRAV35_TRAJ39_CARGGGDAGNMLTF	TRBV7-9_TRBJ2-2_CASSPSTGEGTGELFF
Patient 1/Day 7/AGAAATGGTACGATGG-1	TRAV12-2_TRAJ41_CAVRHSGYALNF
Patient 1/Day 7/AGAAATGTCGGTTGTA-1		TRBV7-9_TRBJ2-7_CASSPLSGEQYF
Patient 1/Day 7/AGAAATGTCTCCCTAG-1		TRBV7-2_TRBJ1-2_CASSLEVFNYGYTF
Patient 1/Day 7/AGAAATGTCTTAGGAC-1		TRBV7-9_TRBJ2-2_CASSPSTGEGTGELFF
Patient 1/Day 7/AGAACAAGTCCCTCAT-1	TRAV12-3_TRAJ10_CAIEGGGNKLTF	TRBV28_TRBJ2-5_CASSLQAGEGWETQYF
Patient 1/Day 7/AGAACCTAGGTCCCGT-1		TRBV28_TRBJ2-5_CASSLEEGYQETQYF
Patient 1/Day 7/AGAACCTGTAAGACCG-1		TRBV7-9_TRBJ2-2_CASSPSTGEGTGELFF
Patient 1/Day 7/AGAAGCGAGTTGGGAC-1	TRAV8-6_TRAJ12_CAVSDSSYKLIF	TRBV7-2_TRBJ1-2_CASSLEVFNYGYTF
Patient 1/Day 7/AGAAGCGCAGGACTAG-1		TRBV5-1_TRBJ2-1_CAASSPAAGLVDEQFF
Patient 1/Day 7/AGAAGCGGTACAATAG-1		TRBV5-4_TRBJ1-2_CASRTGESYGYTF
Patient 1/Day 7/AGAAGCGGTTGGACCC-1		TRBV7-9_TRBJ2-1_CASSFRSGREPGSSTF
Patient 1/Day 7/AGAAGTAAGTCTTGGT-1		TRBV28_TRBJ2-3_CASSLSELYTDTQYF
Patient 1/Day 7/AGAAGTAGTCTACACA-1		TRBV10-3_TRBJ2-7_CAITSQGPKRSQSYEQYF
Patient 1/Day 7/AGAAGTATCGCTGATA-1	TRAV14/DV4_TRAJ50_CAMREASKTSYDKVIF	TRBV4-2_TRBJ1-1_CASSQPSLNTEAFF
Patient 1/Day 7/AGACAAAAGGAGATAG-1		TRBV5-8_TRBJ2-3_CASSRPSGGTDTQYF
Patient 1/Day 7/AGACAAAAGGCGATAC-1	TRAV8-3_TRAJ12_CAVGAGMDSSYKLIF	TRBV10-3_TRBJ2-7_CAITSQGPKRSQSYEQYF
Patient 1/Day 7/AGACACTGTTATTCCT-1	TRAV2_TRAJ13_CAVEDYSGGYQKVTF	TRBV5-8_TRBJ2-3_CASRPSGGTDTQYF
Patient 1/Day 7/AGACACTGTTTCGATG-1	TRAV8-3_TRAJ12_CAVGAGMDSSYKLIF	TRBV10-3_TRBJ2-7_CAITSQGPKRSQSYEQYF
Patient 1/Day 7/AGACAGGCAGATCCAT-1		TRBV10-1_TRBJ2-3_CASSESGLAVADSSFF
Patient 1/Day 7/AGACAGGCATAGGAGC-1		TRBV7-2_TRBJ1-2_CASSLEVFNFCRSVTGKSGYTF
Patient 1/Day 7/AGACAGGTCTCATAGG-1		TRBV5-1_TRBJ2-1_CASSPGRGATGNEQFF
Patient 1/Day 7/AGACCATAGACGCAGT-1		TRBV28_TRBJ2-3_CASSRQGVYTDTQYF
Patient 1/Day 7/AGACCATAGTAACAGT-1	TRAV27_TRAJ45_WGGGADGLTF	TRBV5-6_TRBJ2-1_CASSAGVPTEQFF
Patient 1/Day 7/AGACCATCAGTCGAGA-1	TRAV14/DV4_TRAJ48_CAMRGPRGLEKLTF	TRBV7-9_TRBJ2-1_CASSLSVGGLRREQFF
Patient 1/Day 7/AGACCCGCATATGAAG-1	TRAV12-2_TRAJ4_CAVLSGGYNKLIF	TRBV6-5_TRBJ1-1_CASRVGQGSEAFF
Patient 1/Day 7/AGACCCGCATTCTCCG-1	TRAV12-3_TRAJ10_CAMSSSGITGGGNKLTF
Patient 1/Day 7/AGACCCGGTTCCATTT-1		TRBV4-3_TRBJ2-7_CASSQETGYEQYF
Patient 1/Day 7/AGACTCAAGAGGTCGT-1		TRBV5-1_TRBJ2-1_CASSPAAGLVDEQFF
Patient 1/Day 7/AGACTCACACATACTG-1		TRBV7-9_TRBJ2-2_CASSPSTGEGTGELFF
Patient 1/Day 7/AGAGAATAGGACGCAT-1		TRBV5-1_TRBJ2-1_CASSPGAAVVDEQFF
Patient 1/Day 7/AGAGAATGTATCTCGA-1	TRAV35_TRAJ39_CARGGGDAGNMLTF
Patient 1/Day 7/AGAGAATGTCGATTTG-1	TRAV12-1_TRAJ42_CVVTNDGGSQGNLIF
Patient 1/Day 7/AGAGAATGTTGTGGAG-1	TRAV38-1_TRAJ43_CAFMNSLYTNNNDMRF
Patient 1/Day 7/AGAGAGCGTATCCTCC-1		TRBV28_TRBJ2-1_CASSQTSGSNEQFF
Patient 1/Day 7/AGAGAGCTCTGGACCG-1	TRAV14/DV4_TRAJ24_CAMRDPTDSWGKLQF	TRBV28_TRBJ1-2_CASSLLVTYGYTF
Patient 1/Day 7/AGAGCAGAGCGAGAAA-1		TRBV30_TRBJ2-7_CAWSQAYEQYF
Patient 1/Day 7/AGAGCAGCATCTAACG-1		TRBV9_TRBJ2-3_CASSVELTSTDTQYF
Patient 1/Day 7/AGAGCAGGTAGTGTGG-1	TRAV3_TRAJ11_CAVRPKGGYSTLTF	TRBV28_TRBJ2-3_CASSLSELYTDTQYF
Patient 1/Day 7/AGAGCAGTCTGAATCG-1	TRAV35_TRAJ39_CARGGGDAGNMLTF	TRBV7-9_TRBJ2-2_CASSPSTGEGTGELFF
Patient 1/Day 7/AGAGCCCAGAGAAGGT-1	TRAV16_TRAJ56_CALISGANSKLTF
Patient 1/Day 7/AGAGCCCCAACGGGTA-1		TRBV6-5_TRBJ2-7_CASRGLAGPEQYF
Patient 1/Day 7/AGATCCAAGCGAGAAA-1		TRBV19_TRBJ1-1_CASTAWGTEAFF
Patient 1/Day 7/AGATCCACATCGTCCT-1	TRAV12-1_TRAJ49_CVVSFTGNQFYF	TRBV28_TRBJ2-3_CASSRQGVYTDTQYF
Patient 1/Day 7/AGATCCAGTTGCATAC-1		TRBV7-9_TRBJ2-7_CASSPLSGEQYF
Patient 1/Day 7/AGATCCATCGAAACAA-1		TRBV7-9_TRBJ2-2_CASSPSTGEGTGELFF
Patient 1/Day 7/AGATCGTCAGACAAAT-1		TRBV5-1_TRBJ2-7_CASSLGGSAGGRAFF
Patient 1/Day 7/AGATCGTCAGGTCCCA-1	TRAV5_TRAJ12_CAEISSYKLIF	TRBV6-6_TRBJ2-5_CASSYTDSYQETQYF
Patient 1/Day 7/AGATGAAAGACCGTTT-1	TRAV13-2_TRAJ15_CAEGAALNQAGTALIF	TRBV20-1_TRBJ1-5_CSARDYQTPANQPQHF
Patient 1/Day 7/AGATGCTGTACATACC-1		TRBV6-2_TRBJ2-3_CASSYGESDTQYF
Patient 1/Day 7/AGATGCTGTATTTCGG-1	TRAV8-6_TRAJ10_CAVSLSTGGGNKLTF	TRBV28_TRBJ2-7_CASSWSGIYEQYF
Patient 1/Day 7/AGATGCTGTCGGTAAG-1		TRBV5-1_TRBJ1-1_CASSSEGAGNTEAFF
Patient 1/Day 7/AGATGCTGTGGCAGAT-1	TRAV4_TRAJ43_CLVGVNNDMRF	TRBV29-1_TRBJ1-1_CSVDETGDTEAFF
Patient 1/Day 7/AGATGCTTCATCACAG-1	TRAV21_TRAJ11_CAVIDSGYSTLTF	TRBV27_TRBJ2-3_CASSEAVLYTDTQYF
Patient 1/Day 7/AGATGCTTCCCAGGCA-1		TRBV5-8_TRBJ2-3_CASRPSGGTDTQYF
Patient 1/Day 7/AGATGCTTCCTCCACA-1	TRAV12-3_TRAJ10_CAMSSSGITGGGNKLTF	TRBV5-5_TRBJ1-3_CASSLNQGLYF
Patient 1/Day 7/AGCATCAGTAACCCGC-1		TRBV5-1_TRBJ2-1_CASSLGPGNYNEQFF
Patient 1/Day 7/AGCATCATCAGCAATC-1	TRAV27_TRAJ40_CAGSSGTYKYIF
Patient 1/Day 7/AGCATCATCCACTTTA-1	TRAV12-1_TRAJ49_CVVSFTGNQFYF	TRBV5-4_TRBJ1-2_CASSFRDRGELPGYTF
Patient 1/Day 7/AGCCAATCATGATGCT-1	TRAV5_TRAJ12_CAEISSYKLIF
Patient 1/Day 7/AGCCAATGTCAAGGCA-1	TRAV16_TRAJ47_CALKGTREYGNKLVF	TRBV11-2_TRBJ2-7_CASSLEAGGYYEQYF
Patient 1/Day 7/AGCCAATGTGAGAGGG-1	TRAV1-2_TRAJ11_CAVSLAPLNSGYSTLTF	TRBV5-1_TRBJ1-1_CASSSEGAGNTEAFF
Patient 1/Day 7/AGCCAATTCTGACGCG-1		TRBV20-1_TRBJ2-7_CSAGDRRKSYEQYF
Patient 1/Day 7/AGCCACGGTCTTGTCC-1		TRBV7-2_TRBJ1-2_CASSLEVFNYGYTF
Patient 1/Day 7/AGCCACGGTTGGATCT-1		TRBV5-1_TRBJ2-1_CASSPAAGLVDEQFF
Patient 1/Day 7/AGCCAGCAGATTGTGA-1		TRBV7-9_TRBJ2-7_CASSPLSGEQYF
Patient 1/Day 7/AGCCAGCCAAGAGTAT-1		TRBV7-9_TRBJ2-7_CASSPLSGEQYF
Patient 1/Day 7/AGCCAGCGTCTCGCGA-1		TRBV7-8_TRBJ2-7_CASSLGAGGTYEQYF
Patient 1/Day 7/AGCGATTTCATTTGGG-1	TRAV12-1_TRAJ49_CVVSFTGNQFYF	TRBV28_TRBJ2-3_CASSRQGVYTDTQYF
Patient 1/Day 7/AGCGATTTCCTGTAGA-1		TRBV24-1_TRBJ2-1_CATSPTAYNEQFF
Patient 1/Day 7/AGCGCTGAGGTAGACC-1	TRAV13-1_TRAJ45_CAATRGGADGLTF	TRBV5-4_TRBJ1-2_CASSFMTEKPPYTF
Patient 1/Day 7/AGCGCTGAGGTATAGT-1		TRBV19_TRBJ2-1_CASSFPGTYNEQFF
Patient 1/Day 7/AGCGCTGAGGTGCCAA-1	TRAV12-1_TRAJ5_CVVSRETGRRALTF	TRBV5-5_TRBJ1-3_CASSLNQGLYF
Patient 1/Day 7/AGCGCTGGTATTCCTT-1	TRAV8-6_TRAJ12_CAVSDSSYKLIF	TRBV7-2_TRBJ1-2_CASSLEVFNYGYTF
Patient 1/Day 7/AGCGCTGGTCCTATAG-1	TRAV12-1_TRAJ42_CVVTNDGGSQGNLIF	TRBV9_TRBJ2-3_CASSVELTSTDTQYF
Patient 1/Day 7/AGCGTATCAATAGGGC-1	TRAV12-1_TRAJ29_CVVGSSGNTPLVF	TRBV5-1_TRBJ2-1_CASSPAAGLVDEQFF
Patient 1/Day 7/AGCGTATGTGCCTGCA-1		TRBV7-2_TRBJ1-2_CASSLEVFNYGYTF
Patient 1/Day 7/AGCGTCGGTCAAGTTC-1	TRAV3_TRAJ11_CAVRPKGGYSTLTF	TRBV28_TRBJ2-3_CASSLSELYTDTQYF
Patient 1/Day 7/AGCTACACAATGCTCA-1		TRBV7-2_TRBJ1-2_CASSLEVFNYGYTF
Patient 1/Day 7/AGCTACATCGTGTGGC-1	TRAV12-2_TRAJ42_CAVTGSQGNLIF	TRBV20-1_TRBJ1-6_CSAHSSTGNNSPLHF
Patient 1/Day 7/AGCTCAATCATGTCAG-1		TRBV6-2_TRBJ1-5_CASSYSGPMDQPQHF
Patient 1/Day 7/AGGAAATAGACGTCCC-1	TRAV35_TRAJ39_CARGGGDAGNMLTF	TRBV7-9_TRBJ2-2_CASSPSTGEGTGELFF
Patient 1/Day 7/AGGAAATAGACTACGG-1		TRBV7-9_TRBJ2-2_CASSPSTGEGTGELFF
Patient 1/Day 7/AGGAAATAGGTATTGA-1	TRAV21_TRAJ26_CAAAYGQNFVF	TRBV5-1_TRBJ1-2_CASSAGTGAVYGYTF
Patient 1/Day 7/AGGAAATCAGAGCTAG-1		TRBV3-1_TRBJ1-1_CASSPSGFRTEAFF
Patient 1/Day 7/AGGAAATCATGTCTAG-1		TRBV20-1_TRBJ1-6_CSAHSSTGNNSPLHF
Patient 1/Day 7/AGGAAATTCACTGTTT-1		TRBV28_TRBJ2-3_CASSLSELYTDTQYF
Patient 1/Day 7/AGGAATACAAACCATC-1	TRAV12-1_TRAJ49_CVVSFTGNQFYF	TRBV28_TRBJ2-3_CASSRQGVYTDTQYF
Patient 1/Day 7/AGGAATACAACACTAC-1	TRAV29/DV5_TRAJ30_CAASVMNRDDKIIF	TRBV15_TRBJ2-3_CATSTQITSTDTQYF
Patient 1/Day 7/AGGACGAAGCGTATAA-1	TRAV1-2_TRAJ16_CAVKYGQKLLF	TRBV3-1_TRBJ1-1_CASSPSGFRTEAFF
Patient 1/Day 7/AGGACGAAGGTTATAG-1	TRAV12-3_TRAJ10_CAMSSSGITGGGNKLTF	TRBV5-5_TRBJ1-3_CASSLNQGLYF
Patient 1/Day 7/AGGACGATCCTAGCGG-1	TRAV1-2_TRAJ40_CAVRKVSGTYKYIF	TRBV28_TRBJ2-7_CASRLDRASSYEQYF
Patient 1/Day 7/AGGACGATCTTCGTGC-1		TRBV5-4_TRBJ1-2_CASRTGESYGYTF
Patient 1/Day 7/AGGACTTAGCAAGCCA-1	TRAV12-1_TRAJ42_CVVTNDGGSQGNLIF	TRBV9_TRBJ2-3_CASSVELTSTDTQYF
Patient 1/Day 7/AGGACTTCAGAAATTG-1	TRAV16_TRAJ56_CALISGANSKLTF	TRBV7-9_TRBJ2-7_CASSPLSGEQYF
Patient 1/Day 7/AGGATAAAGAAGTCCG-1	TRAV8-6_TRAJ15_CAVILNQAGTALIF	TRBV30_TRBJ2-7_CAWSQAYEQYF
Patient 1/Day 7/AGGATAACATCCCACT-1	TRAV35_TRAJ39_CARGGGDAGNMLTF	TRBV7-9_TRBJ2-2_CASSPSTGEGTGELFF
Patient 1/Day 7/AGGATCTGTCTAGGTT-1		TRBV5-1_TRBJ2-1_CASSPAAGLVDEQFF
Patient 1/Day 7/AGGATCTGTGTGCCTG-1		TRBV28_TRBJ2-2_CASSSIDSGRLIGELFF
Patient 1/Day 7/AGGCATTAGCGTATAA-1		TRBV28_TRBJ2-3_CASSRQGVYTDTQYF
Patient 1/Day 7/AGGCCACAGCTTCATG-1	TRAV8-4_TRAJ10_CAVSDQREAGGGNKLIF
Patient 1/Day 7/AGGCCACCAAAGTGTA-1		TRBV24-1_TRBJ2-1_CATSPTAYNEQFF
Patient 1/Day 7/AGGGAGTAGAATAACC-1	TRAV12-2_TRAJ36_CAVNPTNNLFF
Patient 1/Day 7/AGGGAGTAGCGTACAG-1		TRBV5-4_TRBJ1-2_CASRTGESYGYTF
Patient 1/Day 7/AGGGAGTGTCACTCGG-1	TRAV12-2_TRAJ42_CAVTGSQGNLIF	TRBV20-1_TRBJ1-6_CSAHSSTGNNSPLHF
Patient 1/Day 7/AGGGAGTTCGCTATTT-1		TRBV7-2_TRBJ1-2_CASSLEVFNYGYTF
Patient 1/Day 7/AGGGCCTAGAGTGGCT-1	TRAV8-6_TRAJ12_CAVSDSSYKLIF	TRBV7-2_TRBJ1-2_CASSLEVFNYGYTF
Patient 1/Day 7/AGGGCCTAGTATGCAA-1	TRAV12-3_TRAJ10_CAMSSSGITGGGNKLTF	TRBV5-5_TRBJ1-3_CASSLNQGLYF
Patient 1/Day 7/AGGGCCTTCTCTCCGA-1		TRBV5-1_TRBJ2-1_CASSPAAGLVDEQFF
Patient 1/Day 7/AGGGCTCCACAGTATC-1	TRAV12-2_TRAJ36_CAVNPTNNLFF	TRBV27_TRBJ2-3_CASSEAVLYTDTQYF
Patient 1/Day 7/AGGGTCCAGAGTATAC-1	TRAV8-3_TRAJ12_CAVGAGMDSSYKLIF	TRBV10-3_TRBJ2-7_CAITSQGPKRSQSYEQYF
Patient 1/Day 7/AGGGTCCTCCGATAAC-1		TRBV30_TRBJ2-7_CAWSQAYEQYF
Patient 1/Day 7/AGGGTGACACGCTGAC-1	TRAV35_TRAJ39_CARGGGDAGNMLTF	TRBV5-1_TRBJ1-1_CASSSEGAGNTEAFF
Patient 1/Day 7/AGGGTTTGTCGCTGCA-1		TRBV28_TRBJ2-3_CASSRQGVYTDTQYF
Patient 1/Day 7/AGGTAGGAGAGTTGAT-1	TRAV4_TRAJ29_CLVGSGNTPLVF	TRBV5-1_TRBJ2-1_CASSFLAAAPEQFF
Patient 1/Day 7/AGGTAGGAGGAGTCTG-1	TRAV14/DV4_TRAJ37_CAMRESSNTGKLIF	TRBV6-6_TRBJ2-6_CASSYAGSVSGANVLFF
Patient 1/Day 7/AGGTAGGAGTTTCGAC-1	TRAV12-1_TRAJ49_CVVSFTGNQFYF	TRBV28_TRBJ2-3_CASSRQGVYTDTQYF
Patient 1/Day 7/AGGTAGGCACCGAATT-1		TRBV7-2_TRBJ1-2_CASSLEVFNYGYTF
Patient 1/Day 7/AGGTAGGGTGGCATCC-1	TRAV8-4_TRAJ27_CAVSMTNAGKSTF	TRBV2_TRBJ2-3_CASTGTSGTDTQYF
Patient 1/Day 7/AGGTAGGGTTTCCCAC-1		TRBV28_TRBJ1-2_CASSLLVTYGYTF
Patient 1/Day 7/AGGTAGGTCCGATCGG-1		TRBV19_TRBJ2-1_CASTGLGSYNEQFF
Patient 1/Day 7/AGGTCATGTTTGTTGG-1	TRAV35_TRAJ39_CARGGGDAGNMLTF	TRBV5-1_TRBJ2-1_CASSPAAGLVDEQFF
Patient 1/Day 7/AGGTCTAAGTGATAAC-1		TRBV28_TRBJ2-3_CASSRQGVYTDTQYF
Patient 1/Day 7/AGGTCTATCAGCGTCG-1		TRBV9_TRBJ2-3_CASSVELTSTDTQYF
Patient 1/Day 7/AGGTGTTCAAGAGAGA-1		TRBV5-1_TRBJ2-1_CASSPAAGLVDEQFF
Patient 1/Day 7/AGGTGTTCAGGCACTC-1		TRBV7-9_TRBJ2-2_CASSPSTGEGTGELFF
Patient 1/Day 7/AGGTGTTGTGCATTAC-1	TRAV35_TRAJ39_CARGGGDAGNMLTF	TRBV10-2_TRBJ2-3_CASSESGLAVADTQYF
Patient 1/Day 7/AGGTGTTTCAGAGTGG-1		TRBV7-9_TRBJ2-2_CASSPSTGEGTGELFF
Patient 1/Day 7/AGGTTGTAGGCTAACG-1	TRAV5_TRAJ39_CAESGNNAGNMLTF	TRBV6-6_TRBJ2-2_CASSLSGTSGTGELFF
Patient 1/Day 7/AGGTTGTAGTACCCTA-1		TRBV5-4_TRBJ1-2_CASRTGESYGYTF
Patient 1/Day 7/AGGTTGTAGTGTTGAA-1	TRAV35_TRAJ33_CAGPYSNYQLIW	TRBV5-6_TRBJ2-1_CASSAGVPTEQFF
Patient 1/Day 7/AGGTTGTCACAACGCC-1	TRAV14/DV4_TRAJ24_CAMRDPTDSWGKLQF	TRBV28_TRBJ1-2_CASSLLVTYGYTF
Patient 1/Day 7/AGGTTGTCAGTTTGGT-1		TRBV28_TRBJ2-3_CASSRQGVYTDTQYF
Patient 1/Day 7/AGGTTGTCATCGGATT-1		TRBV11-2_TRBJ2-5_CASSPVEGAIQETQYF
Patient 1/Day 7/AGGTTGTGTCTCTCTG-1	TRAV8-6_TRAJ12_CAVSDSSYKLIF	TRBV9_TRBJ2-3_CASSVELTSTDTQYF
Patient 1/Day 7/AGGTTGTTCGGTTGTA-1	TRAV3_TRAJ11_CAVRPKGGYSTLTF	TRBV28_TRBJ2-3_CASSLSELYTDTQYF
Patient 1/Day 7/AGGTTGTTCGTTCCCA-1	TRAV35_TRAJ39_CARGGGDAGNMLTF	TRBV7-9_TRBJ2-2_CASSPSTGEGTGELFF
Patient 1/Day 7/AGTAACCCAAGACAAT-1		TRBV7-9_TRBJ2-2_CASSPSTGEGTGELFF
Patient 1/Day 7/AGTAACCTCTACTCAT-1		TRBV5-1_TRBJ1-1_CASSSEGAGNTEAFF
Patient 1/Day 7/AGTACCAAGACGCCCT-1	TRAV2_TRAJ13_CAVEDYSWGYQKVAF	TRBV5-8_TRBJ2-3_CASRPSGGTDTQYF
Patient 1/Day 7/AGTACCACAACGGCTC-1	TRAV13-2_TRAJ15_CAEGAALNQAGTALIF	TRBV20-1_TRBJ1-5_CSARDYQTPANQPQHF
Patient 1/Day 7/AGTACTGGTTGAGTCT-1	TRAV4_TRAJ43_CLVGVNNDMRF	TRBV29-1_TRBJ1-1_CSVDETGDTEAFF
Patient 1/Day 7/AGTAGCTTCCAATCCC-1		TRBV7-2_TRBJ1-2_CASSLEVFNYGYTF
Patient 1/Day 7/AGTAGCTTCTACTGAG-1	TRAV14/DV4_TRAJ48_CAMRGPRGLEKLTF	TRBV7-9_TRBJ2-1_CASSLSVGGLRREQFF
Patient 1/Day 7/AGTAGCTTCTTTACAC-1		TRBV2_TRBJ2-3_CASSLDRDPADTQYF
Patient 1/Day 7/AGTAGTCAGGTGCCTC-1	TRAV16_TRAJ56_CALISGANSKLTF	TRBV7-9_TRBJ2-7_CASSPLSGEQYF
Patient 1/Day 7/AGTAGTCCAACACTAC-1		TRBV10-1_TRBJ2-7_CASSESGSTYEQYF
Patient 1/Day 7/AGTCAACAGTTAACGA-1		TRBV7-9_TRBJ2-2_CASSPSTGEGTGELFF
Patient 1/Day 7/AGTCAACCAGGCATTT-1	TRAV12-3_TRAJ10_CAIEGGGNKLTF	TRBV28_TRBJ2-5_CASSLQAGEGWETQYF
Patient 1/Day 7/AGTCACAGTTACGCCG-1	TRAV5_TRAJ12_CAEISSYKLIF
Patient 1/Day 7/AGTCACATCGATTTCT-1		TRBV28_TRBJ2-5_CASSGRGREGWETQYF
Patient 1/Day 7/AGTCATGAGAGGCGGA-1		TRBV4-2_TRBJ1-1_CASSPGQAGNTDSTLFF
Patient 1/Day 7/AGTCATGAGGCTTCCG-1		TRBV30_TRBJ2-7_CAWSQAYEQYF
Patient 1/Day 7/AGTCTCCAGTCTAACC-1		TRBV10-3_TRBJ1-4_CAISSPGPYEKLFF
Patient 1/Day 7/AGTCTCCTCCCAAGCG-1	TRAV12-2_TRAJ36_CAVNLTNNLFF	TRBV7-9_TRBJ2-2_CASSPSTGEGTGELFF
Patient 1/Day 7/AGTCTCCTCGTAGGGA-1	TRAV35_TRAJ39_CARGGGDAGNMLTF	TRBV7-9_TRBJ2-2_CASSPSTGEGTGELFF
Patient 1/Day 7/AGTCTCCTCTACTTCA-1		TRBV7-9_TRBJ2-7_CASSPLSGEQYF
Patient 1/Day 7/AGTGACTAGAGAGCCT-1		TRBV7-2_TRBJ1-2_CASSLEVFNYGYTF
Patient 1/Day 7/AGTGACTAGCCGATCC-1	TRAV35_TRAJ33_CAGPYSNYQLIW	TRBV5-6_TRBJ2-1_CASSAGVPTEQFF
Patient 1/Day 7/AGTGACTCACATAACC-1	TRAV14/DV4_TRAJ50_CAMREASKTSYDKVIF	TRBV4-2_TRBJ1-1_CASSQPSLNTEAFF
Patient 1/Day 7/AGTGACTTCATTCTTG-1	TRAV14/DV4_TRAJ24_CAMRDPTDSWGKLQF	TRBV28_TRBJ1-2_CASSLLVTYGYTF
Patient 1/Day 7/AGTGACTTCCGTCACT-1		TRBV28_TRBJ2-7_CASSWSGIYEQYF
Patient 1/Day 7/AGTGATCAGACGCATG-1	TRAV13-2_TRAJ15_CAEGAALNQAGTALIF	TRBV20-1_TRBJ1-5_CSARDYQTPANQPQHF
Patient 1/Day 7/AGTGCCGAGCTTTCTT-1	TRAV5_TRAJ37_CAESTGKLIF
Patient 1/Day 7/AGTGTTGCAACTAGAA-1		TRBV28_TRBJ2-3_CASSRQGVYTDTQYF
Patient 1/Day 7/AGTGTTGCATGAGATA-1		TRBV7-9_TRBJ2-2_CASSPSTGEGTGELFF
Patient 1/Day 7/AGTGTTGCATGTTTGG-1	TRAV1-2_TRAJ21_CAVREEHNFNKFYF	TRBV19_TRBJ1-1_CASSIGRGDAFF
Patient 1/Day 7/AGTGTTGGTATTGCCA-1		TRBV29-1_TRBJ1-2_CSVEVWAGPYGYTF
Patient 1/Day 7/AGTGTTGGTGCAATAA-1		TRBV28_TRBJ2-7_CASSWSGIYEQYF
Patient 1/Day 7/AGTGTTGGTTACCCTC-1	TRAV8-2_TRAJ47_CVVSDYGNKLVF	TRBV10-1_TRBJ1-1_CASSAGPNTEAFF
Patient 1/Day 7/AGTTAGCAGTGCCCGT-1	TRAV29/DV5_TRAJ43_CAASYSNNDMRF	TRBV19_TRBJ2-7_CASNTGTGLYEQYF
Patient 1/Day 7/AGTTAGCCAAACGAGC-1		TRBV12-4_TRBJ2-1_CASSLPGGLSAEQFF
Patient 1/Day 7/AGTTAGCGTAGCTTGT-1		TRBV3-1_TRBJ2-1_CASSQGLGGFKEHNEQFF
Patient 1/Day 7/AGTTAGCGTGATACTC-1		TRBV6-4_TRBJ2-1_CASSVGLYNEQFF
Patient 1/Day 7/AGTTAGCGTGGAATGC-1		TRBV5-6_TRBJ2-1_CASSLVPRHRVVNEQFF
Patient 1/Day 7/AGTTCGACATGATGCT-1		TRBV24-1_TRBJ2-1_CATSPTAYNEQFF
Patient 1/Day 7/AGTTCGAGTTTATGCG-1	TRAV29/DV5_TRAJ40_CAAINITSGTYKYIF	TRBV10-2_TRBJ1-4_CASSESFNEKLFF
Patient 1/Day 7/ATACCGACAGTATTCG-1	TRAV14/DV4_TRAJ49_CAMRARKDGNQFYF	TRBV6-6_TRBJ2-6_CASSYAGSVSGANVLTF
Patient 1/Day 7/ATACCGATCAATCCAG-1		TRBV28_TRBJ2-3_CASSRQGVYTDTQYF
Patient 1/Day 7/ATACCGATCATAAGGA-1		TRBV7-2_TRBJ1-2_CASSLEVFNYGYTF
Patient 1/Day 7/ATACCTTTCTCCGTGT-1		TRBV29-1_TRBJ1-1_CSVDETGDTEAFF
Patient 1/Day 7/ATACTTCTCCATGAGT-1	TRAV14/DV4_TRAJ24_CAMRDPTDSWGKLQF	TRBV28_TRBJ1-2_CASSLLVTYGYTF
Patient 1/Day 7/ATAGACCAGAGGCGTT-1	TRAV14/DV4_TRAJ24_CAMRDPTDSWGKLQF	TRBV28_TRBJ1-2_CASSLLVTYGYTF
Patient 1/Day 7/ATAGACCCAGTGTATC-1	TRAV8-6_TRAJ12_CAVSDSSYKLIF	TRBV7-2_TRBJ1-2_CASSLEVFNYGYTF
Patient 1/Day 7/ATAGACCGTAGATCCT-1	TRAV35_TRAJ39_CARGGGDAGNMLTF
Patient 1/Day 7/ATAGACCTCAATGCAC-1	TRAV20_TRAJ54_CAVQGDPRGGAQKLVF	TRBV20-1_TRBJ2-7_CSAGDRRKSYEQYF
Patient 1/Day 7/ATAGAGAAGGACTGGT-1		TRBV24-1_TRBJ2-1_CATSPTAYNEQFF
Patient 1/Day 7/ATAGGCTGTCCATAGT-1	TRAV29/DV5_TRAJ8_CAASGDTGFQKLVF
Patient 1/Day 7/ATATCCTAGATGCTAA-1	TRAV12-2_TRAJ36_CAVNPTNNLFF
Patient 1/Day 7/ATATCCTAGCGTTGTT-1		TRBV28_TRBJ2-3_CASSLSELYTDTQYF
Patient 1/Day 7/ATATCCTGTCTGCAAT-1		TRBV28_TRBJ1-2_CASSLLVTYGYTF
Patient 1/Day 7/ATATCCTGTTCTATCT-1	TRAV12-2_TRAJ36_CAVNPTNNLFF	TRBV27_TRBJ2-3_CASSEAVLYTDTQYF
Patient 1/Day 7/ATATCCTTCTGCGGCA-1		TRBV7-9_TRBJ2-7_CASSPLSGEQYF
Patient 1/Day 7/ATATCCTTCTTGCAAG-1		TRBV5-8_TRBJ2-3_CASSLGAGLYTDTQYF
Patient 1/Day 7/ATCACAGCACTTGGGC-1	TRAV8-6_TRAJ12_CAVSDSSYKLIF	TRBV7-2_TRBJ1-2_CASSLEVFNYGYTF
Patient 1/Day 7/ATCACAGTCTCGTCGT-1	TRAV8-1_TRAJ40_CAASGTYKYIF
Patient 1/Day 7/ATCACGAAGTAGGTTA-1		TRBV7-9_TRBJ2-2_CASSPSTGEGTGELFF
Patient 1/Day 7/ATCACGAGTCGAGCTC-1		TRBV24-1_TRBJ2-1_CATSPTAYNEQFF
Patient 1/Day 7/ATCACTTAGAGCGACT-1	TRAV1-2_TRAJ21_CAVREEHNFNKFYF	TRBV19_TRBJ1-1_CASSIGGGDAFF
Patient 1/Day 7/ATCACTTGTAACATCC-1		TRBV3-1_TRBJ2-7_CASSPSLSYEQYF
Patient 1/Day 7/ATCACTTTCGAAGCAG-1	TRAV8-6_TRAJ12_CAVSDSSYKLIF	TRBV7-2_TRBJ1-2_CASSLEVFNYGYTF
Patient 1/Day 7/ATCAGGTAGGTGCGAT-1		TRBV2_TRBJ2-3_CASSLDRDPADTQYF
Patient 1/Day 7/ATCAGGTCAACGGCTC-1		TRBV7-9_TRBJ2-2_CASSPSTGEGTGELFF
Patient 1/Day 7/ATCAGGTCACCCTAAA-1		TRBV7-9_TRBJ2-2_CASSPSTGEGTGELFF
Patient 1/Day 7/ATCAGGTGTGAGCGAT-1	TRAV12-2_TRAJ41_CAVRHSGYALNF
Patient 1/Day 7/ATCAGGTTCCAACCGG-1		TRBV30_TRBJ2-7_CAWSQAYEQYF
Patient 1/Day 7/ATCATTCCAGTAGATA-1		TRBV28_TRBJ2-3_CASSLPRSLDRDNEQYF
Patient 1/Day 7/ATCATTCGTAGCCCTG-1	TRAV8-6_TRAJ15_CAVILNQAGTALIF	TRBV30_TRBJ2-7_CAWSQAYEQYF
Patient 1/Day 7/ATCATTCTCCAGCACG-1	TRAV13-1_TRAJ6_CAVPPSGGSYIPTF	TRBV12-4_TRBJ2-1_CASSLGDFRVNEQFF
Patient 1/Day 7/ATCATTCTCGTAGGAG-1		TRBV24-1_TRBJ2-1_CATSPTAYNEQFF
Patient 1/Day 7/ATCCACCAGTCTCCTC-1		TRBV7-2_TRBJ1-2_CASSLEVFNYGYTF
Patient 1/Day 7/ATCCACCAGTGCTAGG-1	TRAV12-2_TRAJ36_CAVNPTNNLFF	TRBV7-9_TRBJ2-2_CASSPSTGEGTGELFL
Patient 1/Day 7/ATCCACCCACGACGCT-1	TRAV12-3_TRAJ10_CAMSSSGITGGGNK
Patient 1/Day 7/ATCCACCCATCGCTCT-1	TRAV5_TRAJ37_CAEKITGNTGKLIF	TRBV6-1_TRBJ2-7_CASSPLGSGYEQYF
Patient 1/Day 7/ATCCACCTCCTCTCTT-1	TRAV16_TRAJ56_CALISGANSKLTF
Patient 1/Day 7/ATCCACCTCGTAACCA-1		TRBV28_TRBJ1-2_CASSLLVTYGYTF
Patient 1/Day 7/ATCCATTGTGGTATGG-1	TRAV21_TRAJ28_CAVSPDSGAGSYQLTF	TRBV4-3_TRBJ1-2_CASSQDISYGYTF
Patient 1/Day 7/ATCCATTTCCCAAGTA-1	TRAV12-1_TRAJ49_CVVSFTGNQFYF	TRBV28_TRBJ2-3_CASSRQGVYTDTQYF
Patient 1/Day 7/ATCCATTTCTTGGTCC-1	TRAV12-1_TRAJ5_CVVSWETGRRALTF
Patient 1/Day 7/ATCCCTGGTCTCAGGC-1	TRAV8-4_TRAJ9_LDGGFKTIF	TRBV20-1_TRBJ2-1_CSVGTSGSAYNEQFF
Patient 1/Day 7/ATCCGTCGTTATTCCT-1	TRAV12-3_TRAJ10_CAIEGGGNKLTF
Patient 1/Day 7/ATCCTATAGAGTTGTA-1		TRBV29-1_TRBJ1-2_CSVEVWAGPYGYTF
Patient 1/Day 7/ATCCTATAGTCAGCGA-1	TRAV35_TRAJ39_CARGGGDAGNMLTF	TRBV7-9_TRBJ2-2_CASSPSTGEGTGELFF
Patient 1/Day 7/ATCCTATGTTGCATTG-1		TRBV7-2_TRBJ2-1_CASSLVLAVSVEQFF
Patient 1/Day 7/ATCCTATTCTGAATGC-1		TRBV6-6_TRBJ2-2_CASSLSGLSLGELFF
Patient 1/Day 7/ATCGATGAGCGAGAAA-1	TRAV12-1_TRAJ42_CVVTNDGGSQGNLIF	TRBV9_TRBJ2-3_CASSVELTSTDTQYF
Patient 1/Day 7/ATCGATGTCCTCAGGG-1		TRBV7-2_TRBJ1-2_CASSLEVFNYGYTF
Patient 1/Day 7/ATCGCCTGTACTAACC-1	TRAV23/DV6_TRAJ29_CAAPTPGNTPLVF	TRBV12-4_TRBJ2-7_CASSLVSYEQYF
Patient 1/Day 7/ATCGCCTGTCAGACTT-1	TRAV1-1_TRAJ34_CAVRDYLDKLIF	TRBV11-3_TRBJ2-3_CASSLSGGTDTQYF
Patient 1/Day 7/ATCGGATCATCTGCGG-1		TRBV9_TRBJ2-3_CASSVELTSTDTQYF
Patient 1/Day 7/ATCGGATTCCCTTGTG-1	TRAV14/DV4_TRAJ56_CAMRTYTGANSKLTF	TRBV24-1_TRBJ2-1_CATSPTAYNEQFF
Patient 1/Day 7/ATCGGCGGTCCTTAAG-1		TRBV7-9_TRBJ2-2_CASSPSTGEGTGELFF
Patient 1/Day 7/ATCGGCGTCATGACAC-1	TRAV12-2_TRAJ36_CAVNPTNNLFF	TRBV27_TRBJ2-3_CASSEAVLYTDTQYF
Patient 1/Day 7/ATCGTAGAGTTTCTTC-1	TRAV27_TRAJ9_CAGSRGGFKTIF	TRBV6-1_TRBJ1-5_CASILVQSNQPQHF
Patient 1/Day 7/ATCGTAGCAACCGTGC-1		TRBV12-5_TRBJ2-7_CASGLAEVGSYEQYF
Patient 1/Day 7/ATCGTAGTCTCTGACC-1		TRBV29-1_TRBJ1-1_CSVDETGDTEAFF
Patient 1/Day 7/ATCGTCCCAAACTCTG-1		TRBV7-9_TRBJ2-2_CASSPSTGEGTGELFF
Patient 1/Day 7/ATCGTGAGTTGGAGAC-1	TRAV12-2_TRAJ36_CAVNPTNNLFF	TRBV27_TRBJ2-3_CASSEAVLYTDTQYF
Patient 1/Day 7/ATCTCTAAGTATGACA-1	TRAV12-2_TRAJ41_CAVRHSGYALNF	TRBV28_TRBJ2-3_CASSLSELYTDTQYF
Patient 1/Day 7/ATCTTCAAGAATTGCA-1	TRAV8-6_TRAJ15_CAVILNQAGTALIF	TRBV30_TRBJ2-7_CAWSQAYEQYF
Patient 1/Day 7/ATCTTCAAGCGGTAAC-1		TRBV5-8_TRBJ2-3_CASRPSGGTDTQYF
Patient 1/Day 7/ATCTTCAAGGTACATA-1	TRAV16_TRAJ56_CALISGANSKLTF	TRBV7-9_TRBJ2-7_CASSPLSGEQYF
Patient 1/Day 7/ATCTTCACATCTGCGG-1		TRBV27_TRBJ2-3_CASSEAVLYTDTQYF
Patient 1/Day 7/ATCTTCATCCGCTTAC-1		TRBV5-8_TRBJ2-3_CASRPSGGTDTQYF
Patient 1/Day 7/ATGAAAGAGAACGTGC-1	TRAV26-1_TRAJ23_CIVPSVYNQGGKLIF	TRBV24-1_TRBJ2-1_CATSPTAYNEQFF
Patient 1/Day 7/ATGAAAGCAGGACGAT-1		TRBV7-9_TRBJ2-2_CASSPSTGEGTGELFF
Patient 1/Day 7/ATGACCACAAGATCCT-1	TRAV5_TRAJ12_CAEISSYKLIF	TRBV6-2_TRBJ2-3_CASSYGESDTQYF
Patient 1/Day 7/ATGACCACAGTTAGGG-1		TRBV30_TRBJ2-7_CAWSQAYEQYF
Patient 1/Day 7/ATGAGGGCAAACTCTG-1		TRBV28_TRBJ2-3_CASSLSELYTDTQYF
Patient 1/Day 7/ATGAGGGGTAGTTAGA-1		TRBV10-2_TRBJ2-3_CASSESGLAVADTQYF
Patient 1/Day 7/ATGAGTCCAAGCAATA-1	TRAV14/DV4_TRAJ48_CAMRGPRGLEKLTF	TRBV7-9_TRBJ2-1_CASSLSVGGLRREQFF
Patient 1/Day 7/ATGAGTCGTTGGTGTT-1		TRBV30_TRBJ2-7_CAWSQAYEQYF
Patient 1/Day 7/ATGAGTCTCATCGGGC-1		TRBV3-1_TRBJ1-1_CASSPSGFRTEAFF
Patient 1/Day 7/ATGATCGAGATACAGT-1		TRBV28_TRBJ1-2_CASSLLVTYGYTF
Patient 1/Day 7/ATGATCGAGCTGTTCA-1		TRBV10-2_TRBJ2-3_CASSESGLAVADTQYF
Patient 1/Day 7/ATGATCGAGTAGTCTC-1	TRAV12-1_TRAJ15_CVVDNQAGTALIF	TRBV27_TRBJ2-3_CASSSWTGGFTDTQYF
Patient 1/Day 7/ATGATCGCACGCGCAT-1		TRBV28_TRBJ2-3_CASSRQGVYTDTQYF
Patient 1/Day 7/ATGATCGCAGCTGTAT-1	TRAV35_TRAJ39_CARGGGDAGNMLTF	TRBV7-9_TRBJ2-2_CASSPSTGEGTGELFF
Patient 1/Day 7/ATGATCGTCGGATAAA-1		TRBV3-1_TRBJ1-1_CASSPSGFRTEAFF
Patient 1/Day 7/ATGCATGAGGTGCCAA-1	TRAV12-1_TRAJ49_CVVSFTGNQFYF	TRBV28_TRBJ2-3_CASSRQGVYTDTQYF
Patient 1/Day 7/ATGCATGCAATTTCCT-1		TRBV28_TRBJ2-3_CASSRQGVYTDTQYF
Patient 1/Day 7/ATGCATGTCCCTATTA-1	TRAV12-1_TRAJ49_CVVSFTGNQFYF	TRBV28_TRBJ2-3_CASSRQGVYTDTQYF
Patient 1/Day 7/ATGCCTCAGGCCATAG-1	TRAV35_TRAJ39_CARGGGDAGNMLTF	TRBV7-9_TRBJ2-2_CASSPSTGEGTGELFF
Patient 1/Day 7/ATGCCTCAGGCGTCCT-1	TRAV3_TRAJ11_CAVRPKGGYSTLTF	TRBV28_TRBJ2-3_CASSLSELYTDTQYF
Patient 1/Day 7/ATGCCTCAGTAAGACT-1		TRBV20-1_TRBJ1-5_CSARDYQTPANQPQHF
Patient 1/Day 7/ATGCGATCACCTTCCA-1	TRAV12-3_TRAJ10_CAMSSSGITGGGNKLTF
Patient 1/Day 7/ATGCGATCATGTGACT-1		TRBV7-2_TRBJ1-2_CASSLEVFNYGYTF
Patient 1/Day 7/ATGCGATGTACCTGTA-1		TRBV27_TRBJ1-5_CASSLTTGSNQPQHF
Patient 1/Day 7/ATGCGATTCACTAGCA-1	TRAV12-3_TRAJ10_CAMSSSGITGGGNKLTF	TRBV4-3_TRBJ2-2_CASSQERLYGELFF
Patient 1/Day 7/ATGGAGGAGGGTACAC-1	TRAV12-2_TRAJ36_CAVNPTNNLFF
Patient 1/Day 7/ATGGATCTCGGTTCAA-1		TRBV28_TRBJ2-3_CASSRQGVYTDTQYF
Patient 1/Day 7/ATGGGAGAGATAGCAT-1	TRAV13-2_TRAJ15_CAEGAALNQAGTALIF	TRBV9_TRBJ2-3_CASSVELTSTDTQYF
Patient 1/Day 7/ATGGGAGCAAGAAATC-1	TRAV12-2_TRAJ36_CAVNPTNNLFF	TRBV27_TRBJ2-3_CASSEAVLYTDTQYF
Patient 1/Day 7/ATGGGAGCAATAGTGA-1		TRBV27_TRBJ2-7_CASSLGYEQYF
Patient 1/Day 7/ATGGGAGCACTAGGTT-1	TRAV29/DV5_TRAJ45_CAGTRGGADGLTF
Patient 1/Day 7/ATGGGAGTCGGTAAGG-1	TRAV14/DV4_TRAJ24_CAMRDPTDSWGKLQF	TRBV28_TRBJ1-2_CASSLLVTYGYTF
Patient 1/Day 7/ATGGGTTAGCACTCTA-1		TRBV28_TRBJ1-2_CASSLLVTYGYTF
Patient 1/Day 7/ATGGGTTCAGCCCAGT-1	TRAV16_TRAJ56_CALISGANSKLTF
Patient 1/Day 7/ATGGGTTCAGGGCTTC-1		TRBV28_TRBJ2-7_CASRLDRASSYEQYF
Patient 1/Day 7/ATGGGTTTCCGCTGTT-1	TRAV39_TRAJ39_CAVDLYNAGNMLTF	TRBV10-1_TRBJ2-3_CASSIAGDGTDTQYF
Patient 1/Day 7/ATGGGTTTCTCTATGT-1		TRBV5-1_TRBJ2-2_CASSLVGEIGELFF
Patient 1/Day 7/ATGTCCCGTCGTATTG-1	TRAV14/DV4_TRAJ37_CAMRDSSNTGKLIF
Patient 1/Day 7/ATGTCCCTCCGAGATT-1	TRAV8-6_TRAJ15_CAVILNQAGTALIF
Patient 1/Day 7/ATGTCCCTCGGTCTAA-1	TRAV8-4_TRAJ45_CAVSAPSGGGADGLTF	TRBV7-9_TRBJ1-2_CASSPNMVYTF
Patient 1/Day 7/ATGTCTTAGCACTTTG-1	TRAV12-2_TRAJ36_CAVNPTNNLFF	TRBV27_TRBJ2-3_CASSEAVLYTDTQYF
Patient 1/Day 7/ATGTCTTTCACAACCA-1	TRAV16_TRAJ56_CALISGANSKLTF	TRBV7-9_TRBJ2-7_CASSPLSGEQYF
Patient 1/Day 7/ATGTCTTTCATTACTC-1		TRBV7-9_TRBJ2-2_CASSPSTGEGTGELFF
Patient 1/Day 7/ATGTCTTTCGTTAGAC-1	TRAV12-2_TRAJ4_CAVLSGGYNKLIF
Patient 1/Day 7/ATTACCTCAAGAGCTG-1	TRAV26-1_TRAJ23_CIVPPLIYNQGGKLIF	TRBV24-1_TRBJ2-1_CATSPTAYNEQFF
Patient 1/Day 7/ATTACCTGTACAGGTG-1		TRBV7-9_TRBJ2-2_CASSPSTGEGTGELFF
Patient 1/Day 7/ATTACCTTCCATTCAT-1		TRBV5-4_TRBJ1-2_CASRTGESYGYTF
Patient 1/Day 7/ATTACCTTCTCGGCTT-1	TRAV35_TRAJ39_CARGGGDAGNMLTF	TRBV7-9_TRBJ2-2_CASSPSTGEGTGELFF
Patient 1/Day 7/ATTACTCGTTAGTTCG-1	TRAV24_TRAJ43_CALNNDMRF	TRBV7-9_TRBJ2-7_CASSLAEGALYEQYF
Patient 1/Day 7/ATTATCCTCGGAATGG-1		TRBV5-1_TRBJ2-1_CASSPAAGLVDEQFF
Patient 1/Day 7/ATTCACTCAATTGTGC-1		TRBV7-2_TRBJ1-2_CASSLEVFNYGYTF
Patient 1/Day 7/ATTCACTCACGGGTAA-1		TRBV27_TRBJ2-3_CASSEAVLYTDTQYF
Patient 1/Day 7/ATTCACTCATTACGGT-1		TRBV5-8_TRBJ2-3_CASRPSGGTDTQYF
Patient 1/Day 7/ATTCACTGTTACCCAA-1	TRAV35_TRAJ39_CARGGGDAGNMLTF	TRBV7-9_TRBJ2-2_CASSPSTGEGTGELFF
Patient 1/Day 7/ATTCACTTCCGACATA-1		TRBV7-2_TRBJ1-2_CASSSRQGHLRSYTF
Patient 1/Day 7/ATTCACTTCTAGTTCT-1		TRBV28_TRBJ2-3_CASSRQGVYTDTQYF
Patient 1/Day 7/ATTCAGGTCGGACGTC-1	TRAV14/DV4_TRAJ54_CAMRELGQGAQKLVF
Patient 1/Day 7/ATTCCATTCCCGAAAT-1	TRAV35_TRAJ23_CAGQNQGGKLIF
Patient 1/Day 7/ATTCCCGTCAAAGAAC-1	TRAV35_TRAJ39_CARGGGDAGNMLTF	TRBV7-9_TRBJ2-2_CASSPSTGEGTGELFF
Patient 1/Day 7/ATTCCCGTCAATGCAC-1	TRAV12-3_TRAJ10_CAMSSSGITGGGNKLTF	TRBV5-5_TRBJ1-3_CASSLNQGLYF
Patient 1/Day 7/ATTCCCGTCACCGGGT-1		TRBV3-1_TRBJ2-1_CASSPDPTDYNEQFF
Patient 1/Day 7/ATTCCTAAGTATAGAC-1		TRBV9_TRBJ2-3_CASSVELTSTDTQYF
Patient 1/Day 7/ATTCCTACATGAAGCG-1		TRBV5-4_TRBJ1-2_CASRTGESYGYTF
Patient 1/Day 7/ATTCGTTAGTAGGGTC-1		TRBV7-9_TRBJ2-7_CASSPLSGEQYF
Patient 1/Day 7/ATTCGTTCATCTCGTC-1		TRBV29-1_TRBJ1-2_CSVEVWAGPYGYTF
Patient 1/Day 7/ATTCGTTGTTATCCAG-1		TRBV7-9_TRBJ2-7_CASSPLSGEQYF
Patient 1/Day 7/ATTCGTTTCGCTCATC-1	TRAV8-6_TRAJ12_CAVSDSSYKLIF	TRBV7-2_TRBJ1-2_CASSLEVFNYGYTF
Patient 1/Day 7/ATTCTACAGCCACAAG-1		TRBV27_TRBJ2-7_CASSLGYEQYF
Patient 1/Day 7/ATTCTACGTATGAAGT-1		TRBV7-9_TRBJ2-7_CASSPLSGEQYF
Patient 1/Day 7/ATTCTTGAGCAACTCT-1	TRAV35_TRAJ39_CARGGGDAGNMLTF	TRBV7-9_TRBJ2-2_CASSLDREGTRELFF
Patient 1/Day 7/ATTCTTGCAACGACAG-1		TRBV7-9_TRBJ2-1_CASSGQQSYNEQFF
Patient 1/Day 7/ATTGGGTAGGTCACTT-1	TRAV5_TRAJ4_CADPREYYNKLIF	TRBV27_TRBJ2-3_CASSEAVLYTDTQYF
Patient 1/Day 7/ATTGGGTAGGTTTACC-1	TRAV25_TRAJ30_CAAHMNRDDKIIF
Patient 1/Day 7/ATTGGGTTCCGCGAGT-1	TRAV1-2_TRAJ15_CAVRDTVNQAGTALIF	TRBV28_TRBJ2-7_CASRLDRASSYEQYF
Patient 1/Day 7/ATTGTTCAGAGGTTTA-1	TRAV12-2_TRAJ20_CAVRFVHKLSF	TRBV2_TRBJ2-1_CASSDADEQFF
Patient 1/Day 7/ATTGTTCAGCCTGTGC-1	TRAV3_TRAJ11_CAVRPKGGYSTLIF	TRBV5-4_TRBJ1-2_CASRTGESYGYTF
Patient 1/Day 7/ATTGTTCCAGCACACC-1		TRBV7-9_TRBJ2-2_CASSPSTGEGTGELFF
Patient 1/Day 7/ATTGTTCCAGTAACCT-1	TRAV35_TRAJ39_CARGGGDAGNMLTF
Patient 1/Day 7/ATTGTTCGTCCAGCCA-1		TRBV28_TRBJ2-7_CASRLDRASSYEQYF
Patient 1/Day 7/ATTGTTCGTTCAGGTT-1	TRAV14/DV4_TRAJ50_CAMREASKTSYDKVIF	TRBV4-2_TRBJ1-1_CASSQPSLNTEAFF
Patient 1/Day 7/ATTTACCCACCAGGTC-1	TRAV12-1_TRAJ5_CVVSRETGRRALTF	TRBV3-1_TRBJ1-1_CASSPSGFRTEAFF
Patient 1/Day 7/ATTTACCCACTCTCGT-1		TRBV5-6_TRBJ2-1_CASSLVHRHRVVNEQFF
Patient 1/Day 7/ATTTACCCACTGAATC-1	TRAV21_TRAJ45_CAVSGGGADGLTF	TRBV3-1_TRBJ2-7_CASSPTLYYEQYF
Patient 1/Day 7/ATTTACCCACTGGAAG-1		TRBV7-9_TRBJ2-2_CASSPSTGEGTGELFF
Patient 1/Day 7/ATTTACCTCGAGAACG-1	TRAV26-1_TRAJ23_CIVPPLIYNQGGKLIF	TRBV24-1_TRBJ2-1_CATSPTAYNEQFF
Patient 1/Day 7/ATTTCACAGTCACGAG-1	TRAV27_TRAJ24_CAGGASFDSWGKLQF	TRBV10-2_TRBJ1-4_CASSESFNEKLFF
Patient 1/Day 7/ATTTCACCATGTGACT-1	TRAV12-2_TRAJ36_CAVNPTNNLFF	TRBV27_TRBJ2-3_CASSEAVLYTDTQYF
Patient 1/Day 7/ATTTCACGTACAACGG-1		TRBV6-1_TRBJ2-5_CASSEWGGETQYF
Patient 1/Day 7/ATTTCACGTTCTGAGT-1	TRAV16_TRAJ56_CALISGANSKLTF	TRBV7-2_TRBJ1-2_CASSLEVFNYGYTF
Patient 1/Day 7/ATTTCACTCAGAGCAG-1		TRBV7-9_TRBJ2-7_CASSPLSGEQYF
Patient 1/Day 7/ATTTCACTCTGTCCCA-1	TRAV29/DV5_TRAJ8_CAASGDTGFQKLVF	TRBV6-2_TRBJ2-3_CASSYSPPPVTDTQYF
Patient 1/Day 7/ATTTCTGAGTGGCAGT-1		TRBV5-1_TRBJ2-1_CASSPAAGLVDEQFF
Patient 1/Day 7/ATTTCTGCACTCCGGA-1	TRAV8-6_TRAJ12_CAVSDSSYKLIF	TRBV7-2_TRBJ1-2_CASSLEVFNYGYTF
Patient 1/Day 7/CAAAGAAAGACTCAAA-1	TRAV8-2_TRAJ57_CVGITQGGSEKLVF
Patient 1/Day 7/CAAAGAACAACACGAG-1		TRBV28_TRBJ1-2_CASSLLVTYGYTF
Patient 1/Day 7/CAAAGAACATACTGTG-1		TRBV3-1_TRBJ1-1_CASSPSGFRTEAFF
Patient 1/Day 7/CAACAACAGCGCTTCG-1		TRBV7-2_TRBJ1-2_CASSLEVFNYGYTF
Patient 1/Day 7/CAACAACGTACAGCGA-1	TRAV22_TRAJ15_CAVASAGTALIF
Patient 1/Day 7/CAACAGTGTCCCTGTT-1	TRAV12-1_TRAJ26_CVVTTNGQNFVF
Patient 1/Day 7/CAACAGTGTGTGTGGA-1		TRBV29-1_TRBJ1-2_CSVEVWAGPYGYTF
Patient 1/Day 7/CAACAGTTCTGTGTGA-1	TRAV12-1_TRAJ26_CVVTPNYGQNFVF	TRBV4-2_TRBJ2-2_CASSQDWQNTGELFF
Patient 1/Day 7/CAACCAATCCGCGATG-1		TRBV28_TRBJ1-2_CASSLLVTYGYTF
Patient 1/Day 7/CAACCTCAGATTACCC-1	TRAV17_TRAJ52_CAIDAGGTSYGKLTF	TRBV29-1_TRBJ2-1_CSVEEWDGRYNEQFF
Patient 1/Day 7/CAACCTCCACCACTGG-1		TRBV7-9_TRBJ2-2_CASSPRSGNREQYFF
Patient 1/Day 7/CAACGATAGATGAACT-1		TRBV3-1_TRBJ1-1_CASSPSGFRTEAFF
Patient 1/Day 7/CAACGATAGATTCGCT-1		TRBV7-2_TRBJ1-2_CASSLEVFNYGYTF
Patient 1/Day 7/CAACGATCACCTTCCA-1	TRAV8-1_TRAJ10_CAVRPGGGNKLTF	TRBV20-1_TRBJ2-5_CSARVWQGALQETQYF
Patient 1/Day 7/CAACGATGTAATGATG-1		TRBV7-2_TRBJ1-2_CASSLEVFNYGYTF
Patient 1/Day 7/CAACGATGTCTCACGG-1		TRBV7-2_TRBJ1-2_CASSLEVFNYGYTF
Patient 1/Day 7/CAACGATTCCTGATAG-1		TRBV20-1_TRBJ1-6_CSAHSSTGNNSPLHF
Patient 1/Day 7/CAACGATTCGAACGCC-1	TRAV12-3_TRAJ10_CAMSSSGITGGGNKLTF	TRBV5-5_TRBJ1-3_CASSLNQGLYF
Patient 1/Day 7/CAACGGCAGCGCCATC-1	TRAV14/DV4_TRAJ49_CAMRARKDGNQFYF	TRBV6-6_TRBJ2-6_CASSYAGSVSGANVLTF
Patient 1/Day 7/CAACGGCCATGAGTAA-1		TRBV28_TRBJ2-3_CASSRQGVYTDTQYF
Patient 1/Day 7/CAACGGCTCTATCGGA-1	TRAV35_TRAJ39_CARGGGDAGNMLTF
Patient 1/Day 7/CAAGACTAGGCCACTC-1		TRBV7-9_TRBJ2-2_CASSPSTGEGTGELFF
Patient 1/Day 7/CAAGACTCAGAGGGTT-1		TRBV28_TRBJ2-7_CASRLDRASSYEQYF
Patient 1/Day 7/CAAGACTCAGCGACAA-1	TRAV6_TRAJ15_CALGGALNQAGTALIF	TRBV20-1_TRBJ1-1_CSARAFKTGVFTEAFF
Patient 1/Day 7/CAAGACTGTATCGATC-1	TRAV41_TRAJ34_CAVRSPLADKLIF
Patient 1/Day 7/CAAGACTTCAAGTAAG-1		TRBV27_TRBJ2-3_CASSEAVLYTDTQYF
Patient 1/Day 7/CAAGAGGCAAGTACCT-1		TRBV7-9_TRBJ2-2_CASSPSTGEGTGELFF
Patient 1/Day 7/CAAGAGGCAGCACGAA-1	TRAV14/DV4_TRAJ49_CAMRARKDGNQFYF	TRBV6-6_TRBJ2-6_CASSYAGSVSGANVLTF
Patient 1/Day 7/CAAGAGGCATGTGCCG-1	TRAV12-3_TRAJ10_CAIEGGGNKLTF	TRBV28_TRBJ2-5_CASSLQAGEGWETQYF
Patient 1/Day 7/CAAGAGGGTAGTGTGG-1		TRBV5-4_TRBJ1-2_CASRTGESYGYTF
Patient 1/Day 7/CAAGAGGGTCGTAATC-1	TRAV12-2_TRAJ41_CAVRHSGYALNF	TRBV7-2_TRBJ1-2_CASSLEVFNYGYTF
Patient 1/Day 7/CAAGCTAAGCAGAAAG-1	TRAV30_TRAJ40_CGTDGTTSGTYKYIF	TRBV27_TRBJ1-5_CASSLTTGSNQPQHF
Patient 1/Day 7/CAAGGGAAGACTGTTC-1		TRBV30_TRBJ2-7_CAWSQAYEQYF
Patient 1/Day 7/CAAGGGAAGTTACGTC-1		TRBV7-6_TRBJ1-6_CASSTGGNSPLHF
Patient 1/Day 7/CAAGGGACAAATGAAC-1	TRAV13-2_TRAJ15_CAEGAALNQAGTALIF	TRBV20-1_TRBJ1-5_CSARDYQTPANQPQHF
Patient 1/Day 7/CAAGGGATCGGAACTT-1	TRAV8-6_TRAJ15_CAVILNQAGTALIF	TRBV30_TRBJ2-7_CAWSQAYEQYF
Patient 1/Day 7/CAATACGCACGTCGTG-1	TRAV35_TRAJ39_CARGGGDAGNMLTF	TRBV7-9_TRBJ2-2_CASSPSTGEGTGELFF
Patient 1/Day 7/CAATACGTCGAACACT-1	TRAV35_TRAJ39_CARGGGDAGNMLTF	TRBV7-9_TRBJ2-2_CASSPSTGEGTGELFF
Patient 1/Day 7/CAATCGACAAATGAAC-1		TRBV10-1_TRBJ2-1_CASSEAGGDREFAEQFF
Patient 1/Day 7/CAATCGACAATACGAA-1		TRBV7-2_TRBJ1-2_CASSLEVFNYGYTF
Patient 1/Day 7/CAATCGACAGCTAACT-1	TRAV16_TRAJ56_CALISGANSKLTF	TRBV7-9_TRBJ2-7_CASSPLSGEQYF
Patient 1/Day 7/CAATCGATCAGGTGTT-1	TRAV12-2_TRAJ4_CAVLSGGYNKLIF	TRBV6-5_TRBJ1-1_CASRVGQGSEAFF
Patient 1/Day 7/CAATCGATCCAACCAA-1	TRAV12-3_TRAJ10_CAIEGGGNKLTF
Patient 1/Day 7/CAATGACCACCCTGTT-1	TRAV1-2_TRAJ7_CAVRAFYGNNRLAF	TRBV5-1_TRBJ1-1_CASSSEGAGNTEAFF
Patient 1/Day 7/CAATGACCAGCGAACA-1	TRAV8-6_TRAJ10_CAVSLSTGGGNKLTF	TRBV28_TRBJ2-7_CASSWSGIYEQYF
Patient 1/Day 7/CAATGACGTACCTGTA-1		TRBV5-1_TRBJ2-1_CASSPAAGLVDEQFF
Patient 1/Day 7/CAATTTCTCTCACGAA-1		TRBV20-1_TRBJ1-6_CSAHSSTGNNSPLHF
Patient 1/Day 7/CACAACACATTCTCTA-1	TRAV12-3_TRAJ10_CAMSSSGITGGGNKLTF
Patient 1/Day 7/CACAACAGTGAGATTA-1	TRAV8-2_TRAJ36_CVVSDIGGANNLFF	TRBV28_TRBJ2-2_CASSSIDSGRLIGELFF
Patient 1/Day 7/CACACAAAGCTTTGTG-1	TRAV12-1_TRAJ5_CVVSRETGRRALTF	TRBV7-2_TRBJ1-2_CASSLEVFNYEKGYTF
Patient 1/Day 7/CACACAAAGTTGCGAG-1		TRBV5-4_TRBJ2-7_CASSIATDGLWQYF
Patient 1/Day 7/CACACAACACACCGCA-1	TRAV8-6_TRAJ15_CAVILNQAGTALIF
Patient 1/Day 7/CACACAACATGTTCAG-1	TRAV13-2_TRAJ15_CAEGAALNQAGTALIF	TRBV11-2_TRBJ1-4_CAQQSDGGTNEKLFF
Patient 1/Day 7/CACACAATCACCCTCA-1		TRBV27_TRBJ2-5_CASIGGSRDQYF
Patient 1/Day 7/CACACAATCTGCTTAT-1	TRAV12-2_TRAJ13_CAVKDSGGYQKVTF	TRBV2_TRBJ1-5_CASSEGQRDQPQHF
Patient 1/Day 7/CACAGATAGTGAGTGC-1	TRAV12-1_TRAJ49_CVVTNTGNQFYF	TRBV5-1_TRBJ2-6_CASSLAAGVTGANVLTF
Patient 1/Day 7/CACAGATCATTAAGCC-1	TRAV12-2_TRAJ36_CAVNPTNNLFF	TRBV27_TRBJ2-3_CASSEAVLYTDTQYF
Patient 1/Day 7/CACAGATGTTCCGCTT-1	TRAV35_TRAJ39_CARGGGDAGNMLTF
Patient 1/Day 7/CACAGATTCGCCTATC-1		TRBV5-4_TRBJ2-2_CASSLAAVQTGELFF
Patient 1/Day 7/CACAGGCAGTCGGCCT-1		TRBV5-1_TRBJ2-7_CASSLSGAYEQYF
Patient 1/Day 7/CACAGGCCATCACAGT-1	TRAV26-1_TRAJ42_CIGQYGGSQGNLIF	TRBV27_TRBJ2-3_CASSEAVLYTDTQYF
Patient 1/Day 7/CACATGAAGATAACGT-1	TRAV12-2_TRAJ41_CASYSNSGYALNF	TRBV4-3_TRBJ2-7_CASSQETGYEQYF
Patient 1/Day 7/CACATGAAGTAGGATT-1		TRBV7-9_TRBJ2-2_CASSPSTGEGTGELFF
Patient 1/Day 7/CACATGACATGATGCT-1	TRAV16_TRAJ56_CALISGANSKLTF	TRBV7-9_TRBJ2-7_CASSPLSGEQYF
Patient 1/Day 7/CACCAAAAGACCCTTA-1		TRBV28_TRBJ2-2_CASSSIDSGRLIGELFF
Patient 1/Day 7/CACCAAAGTACCAATC-1	TRAV12-2_TRAJ12_CAAPDSSYKLIF	TRBV12-4_TRBJ2-7_CASSFIEQAEQYF
Patient 1/Day 7/CACCAAAGTGGCGCTT-1	TRAV35_TRAJ39_CARGGGDAGNMLTF	TRBV7-9_TRBJ2-2_CASSPSTGEGTGELFF
Patient 1/Day 7/CACCAAATCTAAGCGT-1	TRAV12-2_TRAJ41_CAVRHSGYALNF
Patient 1/Day 7/CACCGTTGTAGCGTAG-1		TRBV7-9_TRBJ2-2_CASSPSTGEGTGELFF
Patient 1/Day 7/CACGGGTCAGAGGAAA-1		TRBV7-2_TRBJ1-2_CASSLEVFNYGYTF
Patient 1/Day 7/CACGGGTCATCTAACG-1	TRAV8-2_TRAJ44_CVVSAWGTGTASKLTF	TRBV23-1_TRBJ2-2_CASSRALNTGELFF
Patient 1/Day 7/CACGGGTCATCTGTTT-1	TRAV13-1_TRAJ45_CAATRGGADGLTF	TRBV5-4_TRBJ1-2_CASSFMTEKPPYTF
Patient 1/Day 7/CACGTGGGTCTGATCA-1		TRBV7-9_TRBJ2-7_CASSPLSGEQYF
Patient 1/Day 7/CACGTTCAGACCATAA-1	TRAV16_TRAJ56_CALISGANSKLTF	TRBV7-9_TRBJ2-7_CASSPLSGEQYF
Patient 1/Day 7/CACGTTCCACAGACGA-1	TRAV8-3_TRAJ40_CAVGARRFGSGTYKYIF
Patient 1/Day 7/CACTAAGAGCTAAACA-1	TRAV12-3_TRAJ10_CAMSSSGITGGGNKLTF	TRBV7-9_TRBJ2-7_CASSLGTGGTEQYF
Patient 1/Day 7/CACTAAGAGGCCCACT-1	TRAV3_TRAJ11_CAVRPKGGYSTLTF	TRBV7-9_TRBJ2-2_CASSPSTGEGTGELFF
Patient 1/Day 7/CACTAAGCAGAAACCG-1		TRBV28_TRBJ2-3_CASSRQGVYTDTQYF
Patient 1/Day 7/CACTAAGCAGCTGGTC-1		TRBV7-9_TRBJ2-2_CASSPSTGEGTGELFF
Patient 1/Day 7/CACTGAAAGTGAGGTC-1		TRBV7-2_TRBJ1-2_CASSLEVFNYGYTF
Patient 1/Day 7/CACTGAATCTTCACAT-1	TRAV12-2_TRAJ36_CAVNPTNNLFF
Patient 1/Day 7/CACTGGGCAAACGGCA-1	TRAV8-6_TRAJ12_CAVSDSSYKLIF	TRBV7-2_TRBJ1-2_CASSLEVFNYGYTF
Patient 1/Day 7/CACTGGGCAACCGTGC-1		TRBV7-2_TRBJ1-2_CASSLEVFNYGYTF
Patient 1/Day 7/CACTGGGGTATTGACC-1	TRAV12-2_TRAJ4_CAVLSGGYNKLIF	TRBV6-5_TRBJ1-1_CASRVGQGSEAFF
Patient 1/Day 7/CACTGGGTCGGTCAGC-1	TRAV35_TRAJ39_CARGGGDAGNMLTF	TRBV7-9_TRBJ2-2_CASSPSTGEGTGELFF
Patient 1/Day 7/CACTGTCCATAACGGG-1	TRAV12-1_TRAJ49_CVGFHPNTGNQFYF	TRBV20-1_TRBJ2-7_CSARGVNGFSSYEQYF
Patient 1/Day 7/CACTGTCCATTCAGCA-1		TRBV24-1_TRBJ2-1_CATSPTAYNEQFF
Patient 1/Day 7/CACTGTCGTGTAAACA-1	TRAV12-1_TRAJ42_CVVTNDGGSQGNLIF	TRBV9_TRBJ2-3_CASSVELTSTDTQYF
Patient 1/Day 7/CACTGTCTCACTCACC-1		TRBV7-2_TRBJ1-2_CASSLEVFNYGYTF
Patient 1/Day 7/CACTGTCTCCATTCGC-1	TRAV13-1_TRAJ50_CAASDRTSYDKVIF	TRBV29-1_TRBJ2-7_CSVVEGPWDEQYF
Patient 1/Day 7/CACTTCGAGCTCTTCC-1		TRBV5-4_TRBJ1-2_CASRTGESYGYTF
Patient 1/Day 7/CACTTCGAGTAATTGG-1		TRBV7-2_TRBJ1-2_CASSLEVFNYGYTF
Patient 1/Day 7/CACTTCGCAGTGTGGA-1	TRAV12-1_TRAJ29_CVVGSSGNTPLVF
Patient 1/Day 7/CACTTCGGTAGATGTA-1	TRAV16_TRAJ56_CALISGANSKLTF	TRBV7-9_TRBJ2-7_CASSPLSGEQYF
Patient 1/Day 7/CAGAGCCAGGTCCCTG-1	TRAV35_TRAJ39_CARGGGDAGNMLTF	TRBV7-9_TRBJ2-2_CASSPSTGEGTGELFF
Patient 1/Day 7/CAGAGCCGTGTTTCTT-1	TRAV1-2_TRAJ20_CAVREDKGDYKLSF	TRBV5-1_TRBJ2-3_CASSLGDPSTDTQYF
Patient 1/Day 7/CAGAGCCTCGGAGCAA-1	TRAV12-1_TRAJ49_CVVSFTGNQFYF	TRBV28_TRBJ2-3_CASSRQGVYTDTQYF
Patient 1/Day 7/CAGATACAGTCGAATA-1	TRAV8-6_TRAJ15_CAVILNQAGTALIF	TRBV30_TRBJ2-7_CAWSQAYEQYF
Patient 1/Day 7/CAGATACCACTGAGGA-1		TRBV4-3_TRBJ1-2_CASSQDISYGYTF
Patient 1/Day 7/CAGATACGTCAAGCGA-1		TRBV7-2_TRBJ1-2_CASSLEVFNYGYTF
Patient 1/Day 7/CAGATCAAGACCAGAC-1	TRAV12-1_TRAJ49_CVVSFTGNQFYF	TRBV28_TRBJ2-3_CASSRQGVYTDTQYF
Patient 1/Day 7/CAGATCAAGCCTGAGA-1		TRBV7-9_TRBJ2-7_CASSPLSGEQYF
Patient 1/Day 7/CAGATCACAATTTCGG-1	TRAV1-2_TRAJ11_CAVSLAPLNSGYSTLTF	TRBV5-1_TRBJ1-1_CASSSEGAGNTEAFF
Patient 1/Day 7/CAGATTGTCCATCACC-1		TRBV5-4_TRBJ1-2_CASSFMTEKPPYTF
Patient 1/Day 7/CAGATTGTCCGCACTT-1	TRAV8-2_TRAJ47_CVVSDYGNKLVF	TRBV10-1_TRBJ1-1_CASSAGPNTEAFF
Patient 1/Day 7/CAGATTGTCTTGAGCA-1	TRAV20_TRAJ53_CAVQGGSNYKLTF
Patient 1/Day 7/CAGCAATAGATAGTCA-1	TRAV12-2_TRAJ42_CAVTGSQGNLIF	TRBV20-1_TRBJ1-6_CSAHSSTGNNSPLHF
Patient 1/Day 7/CAGCAATGTGCTTATG-1	TRAV14/DV4_TRAJ24_CAMRDPTDSWGKLQF	TRBV28_TRBJ1-2_CASSLLVTYGYTF
Patient 1/Day 7/CAGCAATTCACATCAG-1	TRAV12-3_TRAJ24_CAMRERGNSWRKFHF
Patient 1/Day 7/CAGCACGAGCATGTTC-1	TRAV25_TRAJ30_CAGPPGWDDKIIF	TRBV19_TRBJ1-3_CASSKAGSGNTIYF
Patient 1/Day 7/CAGCACGAGCTGAAAT-1	TRAV2_TRAJ13_CAVEDYSGGYQKVTF	TRBV7-2_TRBJ1-2_CASSLEVFNYGYTF
Patient 1/Day 7/CAGCACGAGGACTAAT-1	TRAV35_TRAJ39_CARGGGDAGNMLTF	TRBV7-9_TRBJ2-2_CASSPSTGEGTGELFF
Patient 1/Day 7/CAGCACGTCTCGCGTT-1	TRAV23/DV6_TRAJ29_CAAPTPGNTPLVF	TRBV12-4_TRBJ2-7_CASSLVSYEQYF
Patient 1/Day 7/CAGCAGCAGTTCACTG-1	TRAV2_TRAJ13_CAVEDYSGGYQKVTF	TRBV5-8_TRBJ2-3_CASRPSGGTDTQYF
Patient 1/Day 7/CAGCAGCCATGAGATA-1		TRBV28_TRBJ2-3_CASSLSGLYTDTQYF
Patient 1/Day 7/CAGCAGCGTAACATGA-1	TRAV16_TRAJ56_CALISGANSKLTF	TRBV7-9_TRBJ2-7_CASSPLSGEQYF
Patient 1/Day 7/CAGCAGCGTAATCAGA-1		TRBV28_TRBJ2-3_CASSRQGVYTDTQYF
Patient 1/Day 7/CAGCAGCTCCACTAGA-1		TRBV28_TRBJ1-2_CASSLLVTYGYTF
Patient 1/Day 7/CAGCAGCTCCGGCAGT-1	TRAV8-4_TRAJ10_CAVVTGGGNKLTF	TRBV29-1_TRBJ1-2_CSVEVWAGPYGYTF
Patient 1/Day 7/CAGCCAGAGCCTATCA-1		TRBV7-9_TRBJ2-1_CASSPLTGGNREQFF
Patient 1/Day 7/CAGCCAGAGGCTCAAG-1	TRAV1-2_TRAJ21_CAVREEHNFNKFYF	TRBV19_TRBJ1-1_CASSIGGGDAFF
Patient 1/Day 7/CAGCCAGTCGCTTAAG-1		TRBV5-1_TRBJ2-5_CASRLGQTQYF
Patient 1/Day 7/CAGCGTGAGTCCGCGT-1	TRAV13-1_TRAJ15_CAASFTGTALIF	TRBV6-2_TRBJ2-3_CASSYGESDTQYF
Patient 1/Day 7/CAGCGTGTCCTATTTG-1		TRBV7-9_TRBJ2-2_CASSPSTGEGTGELFF
Patient 1/Day 7/CAGGCCACAATCTAGC-1		TRBV20-1_TRBJ1-6_CSAQSSTGNNSPQHF
Patient 1/Day 7/CAGGCCATCGATTGAC-1		TRBV24-1_TRBJ2-1_CATSPTAYNEQFF
Patient 1/Day 7/CAGGGCTGTTGGACCC-1		TRBV7-9_TRBJ2-2_CASSPSTGEGTGELFF
Patient 1/Day 7/CAGGTATTCTGCTCTG-1		TRBV24-1_TRBJ2-1_CATSPTAYNEQFF
Patient 1/Day 7/CAGTGCGAGGACGCAT-1	TRAV35_TRAJ39_CARGGGDAGNMLTF	TRBV7-9_TRBJ2-2_CASSPSTGEGTGELFF
Patient 1/Day 7/CAGTTAGAGTGAGCCA-1		TRBV7-9_TRBJ2-2_CASSPSTGEGTGELFF
Patient 1/Day 7/CAGTTAGCACACACTA-1		TRBV5-8_TRBJ2-3_CASRPSGGTDTQYF
Patient 1/Day 7/CAGTTAGCAGCTCGGT-1	TRAV35_TRAJ39_CARGGGDAGNMLTF	TRBV7-9_TRBJ2-2_CASSPSTGEGTGELFF
Patient 1/Day 7/CAGTTAGCATGTCGTA-1		TRBV5-8_TRBJ2-3_CASRPSGGTDTQYF
Patient 1/Day 7/CAGTTCCAGCCACTCG-1		TRBV7-9_TRBJ2-2_CASSPSTGEGTGELFF
Patient 1/Day 7/CATAAGCAGTACCATC-1		TRBV6-6_TRBJ2-3_CASSYMTGVRYTGEQYF
Patient 1/Day 7/CATAAGCGTGCAATGG-1		TRBV24-1_TRBJ2-1_CATSPTAYNEQFF
Patient 1/Day 7/CATACAGCACACCGCA-1		TRBV7-9_TRBJ2-2_CASSPSTGEGTGELFF
Patient 1/Day 7/CATACCCAGGGTCTTT-1	TRAV14/DV4_TRAJ8_CAMREDPTGFQKLVF	TRBV12-5_TRBJ2-2_CASGLGVTGEAVF
Patient 1/Day 7/CATACCCTCCCAGTGG-1		TRBV7-2_TRBJ1-2_CASSLEVFNYGYTF
Patient 1/Day 7/CATACTTCACCAGCCA-1		TRBV10-1_TRBJ1-1_CASSAGPNTEAFF
Patient 1/Day 7/CATACTTCATTACGGT-1		TRBV7-9_TRBJ2-7_CASSPLSGEQYF
Patient 1/Day 7/CATACTTGTCGAACAG-1		TRBV7-2_TRBJ1-2_CASSLEVFNYGYTF
Patient 1/Day 7/CATAGACAGGCGTTGA-1		TRBV7-2_TRBJ1-2_CASSLEVFNYGYTF
Patient 1/Day 7/CATAGACGTACTTCCC-1	TRAV3_TRAJ11_CAVRPKGGYSTLTF	TRBV28_TRBJ2-3_CASSLSELYTDTQYF
Patient 1/Day 7/CATCAAGCACCGCTGA-1		TRBV10-3_TRBJ2-3_CAISKTGEGTDTQYF
Patient 1/Day 7/CATCAAGCAGTTCCAA-1	TRAV8-6_TRAJ12_CAVSDSSYKLIF	TRBV7-2_TRBJ1-2_CASSLEVFNYGYTF
Patient 1/Day 7/CATCAAGGTTAGAGAT-1		TRBV5-6_TRBJ2-1_CASSAGVPTEQFF
Patient 1/Day 7/CATCAAGTCCCACAGG-1	TRAV12-1_TRAJ49_CVVSFTGNQFYF	TRBV28_TRBJ2-3_CASSRQGVYTDTQYF
Patient 1/Day 7/CATCCACCAGCTATTG-1		TRBV7-8_TRBJ1-1_CASSLDRFEAFF
Patient 1/Day 7/CATCCACCATTGTCGA-1	TRAV19_TRAJ54_CALSGPGLGAQKLVF
Patient 1/Day 7/CATCCACGTGACGTCC-1	TRAV29/DV5_TRAJ45_CAGTRGGADGLTF	TRBV5-4_TRBJ1-2_CASRTGESYGYTF
Patient 1/Day 7/CATCCACTCCCGAGAC-1	TRAV3_TRAJ11_CAVRPKGGYSTLTF	TRBV28_TRBJ2-3_CASSLSELYTDTQYF
Patient 1/Day 7/CATCCCAAGCGTATGG-1		TRBV3-1_TRBJ1-1_CASSPSGFRTEAFF
Patient 1/Day 7/CATCCGTCACAGTACT-1	TRAV12-1_TRAJ42_CVVTNDGGSQGNLIF	TRBV9_TRBJ2-3_CASSVELTSTDTQYF
Patient 1/Day 7/CATCCGTTCTTTCCAA-1		TRBV5-1_TRBJ2-7_CASSLDLTFAYEQYF
Patient 1/Day 7/CATCGCTCATGCTGCG-1		TRBV30_TRBJ2-7_CAWSQAYEQYF
Patient 1/Day 7/CATCGCTGTTCCGCGA-1	TRAV35_TRAJ39_CARGGGDAGNMLTF	TRBV7-9_TRBJ2-2_CASSPSTGEGTGELFF
Patient 1/Day 7/CATCGCTTCACCTCAC-1	TRAV8-3_TRAJ37_CAVGGRSGNTGKLIF
Patient 1/Day 7/CATCGGGTCAGGTGTT-1	TRAV8-6_TRAJ12_CAVSDSSYKLIF	TRBV7-2_TRBJ1-2_CASSLEVFNYGYTF
Patient 1/Day 7/CATCGTCAGTAGTGCG-1	TRAV8-6_TRAJ12_CAVSDSSYKLIF	TRBV7-2_TRBJ1-2_CASSLEVFNYGYTF
Patient 1/Day 7/CATGAGTGTTTCGGCG-1	TRAV38-1_TRAJ43_CAFMNSLYNNNDMRF	TRBV7-9_TRBJ2-2_CASSPSTGEGTGELFF
Patient 1/Day 7/CATGAGTTCCAACCGG-1	TRAV16_TRAJ56_CALISGANSKLTF	TRBV7-9_TRBJ2-7_CASSPLSGEQYF
Patient 1/Day 7/CATGCAAAGTGCTAGG-1	TRAV12-2_TRAJ41_CAVRHSGYALNF	TRBV28_TRBJ2-3_CASSLSELYTDTQYF
Patient 1/Day 7/CATGCAACATCGCCTT-1		TRBV7-9_TRBJ2-7_CASSPLSGEQYF
Patient 1/Day 7/CATGCCTCAATCACGT-1	TRAV41_TRAJ45_CAVNSGGGADGLTF	TRBV25-1_TRBJ1-4_CATHGEKLFF
Patient 1/Day 7/CATGCCTCACAATCTG-1	TRAV12-2_TRAJ42_CAVTGSQGNLIF	TRBV20-1_TRBJ1-6_CSAHSSTGNNSPLHF
Patient 1/Day 7/CATGCCTTCTTCCCAG-1		TRBV6-5_TRBJ2-4_CASSYGGQGQNIQYF
Patient 1/Day 7/CATGCGGAGACTCGAG-1	TRAV1-2_TRAJ21_CAVREEHNFNKFYF	TRBV12-4_TRBJ2-7_CASSLVSYEQYF
Patient 1/Day 7/CATGCTCGTACCCACG-1	TRAV14/DV4_TRAJ50_CAMREASKTSYDKVIF	TRBV4-2_TRBJ1-1_CASSQPSLNTEAFF
Patient 1/Day 7/CATGCTCTCTAGTTCT-1		TRBV5-1_TRBJ2-7_CASSLGAGLVDEQYF
Patient 1/Day 7/CATGGATAGGCCCACT-1		TRBV24-1_TRBJ2-1_CATSPTAYNEQFF
Patient 1/Day 7/CATGGATGTTGGGTTT-1	TRAV12-2_TRAJ36_CAVNPTNNLFF
Patient 1/Day 7/CATGGATTCCGTGGCA-1	TRAV13-1_TRAJ15_CAASFTGTALIF	TRBV6-2_TRBJ2-3_CASSYGESDTQYF
Patient 1/Day 7/CATGGTACAGGAGACT-1		TRBV28_TRBJ2-3_CASSRQGVYTDTQYF
Patient 1/Day 7/CATGGTAGTGTGATGG-1		TRBV27_TRBJ2-5_CASIGGDQETQYF
Patient 1/Day 7/CATGGTATCGTACCTC-1		TRBV28_TRBJ2-3_CASSRQGVYTDTQYF
Patient 1/Day 7/CATTCATGTAACTTCG-1		TRBV7-2_TRBJ1-2_CASSLEVFNYGYTF
Patient 1/Day 7/CATTCATGTATGGAAT-1	TRAV12-3_TRAJ10_CAMSSSGITGGGNKLTF	TRBV5-5_TRBJ1-3_CASSLNQGLYF
Patient 1/Day 7/CATTCATGTCATGGCC-1		TRBV24-1_TRBJ2-1_CATSPTAYNEQFF
Patient 1/Day 7/CATTCATGTTGCAACT-1	TRAV26-1_TRAJ44_CIVRDYLLLTGTASKLTF
Patient 1/Day 7/CATTCATTCTCAACGA-1	TRAV26-1_TRAJ23_CIVPPLIYNQGGKLIF	TRBV24-1_TRBJ2-1_CATSPTAYNEQFF
Patient 1/Day 7/CATTCCGAGCCATATC-1	TRAV14/DV4_TRAJ24_CAMRDPTDSWGKLQF	TRBV28_TRBJ1-2_CASSLLVTYGYTF
Patient 1/Day 7/CATTCCGCAAGTTGGG-1		TRBV19_TRBJ2-1_CASSIDHGIGNNEQFF
Patient 1/Day 7/CATTCCGCACAAGGTG-1	TRAV12-2_TRAJ36_CAVNPTNNLFF	TRBV27_TRBJ2-3_CASSEAVLYTDTQYF
Patient 1/Day 7/CATTCCGGTCATAGTC-1		TRBV24-1_TRBJ2-1_CATSPTAYNEQFF
Patient 1/Day 7/CATTCCGTCCGGACGT-1		TRBV7-9_TRBJ2-2_CASSPSTGEGTGELFF
Patient 1/Day 7/CATTCTAAGCAATTAG-1	TRAV12-3_TRAJ10_CAMSSSGITGGGNKLTF	TRBV7-2_TRBJ1-2_CASSLEVFNYGYTF
Patient 1/Day 7/CATTCTACATGAATCC-1		TRBV5-4_TRBJ1-2_CASRTGESYGYTF
Patient 1/Day 7/CATTGAGCAATAGTAG-1		TRBV7-9_TRBJ2-2_CASSPSTGEGTRELFF
Patient 1/Day 7/CATTGAGGTATCCCAA-1		TRBV7-2_TRBJ1-2_CASSLEVFNYGYTF
Patient 1/Day 7/CATTGAGGTCACTCTC-1	TRAV29/DV5_TRAJ30_CAASVMNRDDKIIF	TRBV15_TRBJ2-3_CATSTQITSTDTQYF
Patient 1/Day 7/CATTGCCGTTCGTAAC-1	TRAV8-2_TRAJ36_CVVSDIGGANNLFF	TRBV28_TRBJ2-2_CASSSIDSGRLIGELFF
Patient 1/Day 7/CATTGTTTCGCCTCTA-1	TRAV16_TRAJ56_CALISGANSKLTF	TRBV7-9_TRBJ2-7_CASSPLSGEQYF
Patient 1/Day 7/CATTTCAAGGTCGTCC-1	TRAV12-1_TRAJ5_CVVSRETGRRALTF	TRBV7-9_TRBJ2-2_CASSPSTGEGTGELFF
Patient 1/Day 7/CATTTCACAGGCCCTA-1		TRBV7-9_TRBJ2-2_CASSPSTGEGTGELFF
Patient 1/Day 7/CCAAGCGAGAGCATCG-1		TRBV11-2_TRBJ2-1_CASSLEFAASSYNEQFF
Patient 1/Day 7/CCAAGCGGTTGTATGC-1	TRAV27_TRAJ21_CAGPFNYNFNKFYF	TRBV20-1_TRBJ2-1_CSAIGLAVYNEQFF
Patient 1/Day 7/CCAAGCGTCAAGCCAT-1		TRBV7-9_TRBJ2-2_CASSPSTGEGTGELFF
Patient 1/Day 7/CCAATGAGTGAGGAAA-1		TRBV6-2_TRBJ2-3_CASSYGESDTQYF
Patient 1/Day 7/CCAATTTAGAAACTGT-1		TRBV7-9_TRBJ2-2_CASSPSTGEGTGELFF
Patient 1/Day 7/CCAATTTGTGGGTATG-1	TRAV24_TRAJ28_CARLAGSYQLTF	TRBV4-1_TRBJ1-3_CASSQGQLGNTIYF
Patient 1/Day 7/CCACAAAGTACGAAAT-1	TRAV12-1_TRAJ29_CVVNAAGNTPLVF	TRBV5-1_TRBJ2-7_CASSLGAGLVDEQYF
Patient 1/Day 7/CCACAAAGTCCCACGA-1	TRAV35_TRAJ39_CARGGGDAGNMLTF
Patient 1/Day 7/CCACAAAGTTCTTGCC-1		TRBV5-4_TRBJ1-2_CASRTGESYGYTF
Patient 1/Day 7/CCACACTGTAACGGTG-1	TRAV12-1_TRAJ5_CVVSRETGRRALTF	TRBV7-2_TRBJ1-2_CASSLEVFNYGYTF
Patient 1/Day 7/CCACCATGTCAGTCTA-1		TRBV24-1_TRBJ2-1_CATSPTAYNEQFF
Patient 1/Day 7/CCACCATTCGGTATGT-1	TRAV12-2_TRAJ36_CAVNPTNNLFF	TRBV27_TRBJ2-3_CASSEAVLYTDTQYF
Patient 1/Day 7/CCACGAGAGACCAGCA-1		TRBV20-1_TRBJ1-1_CSARAFKTGVFTEAFF
Patient 1/Day 7/CCACGAGAGGCCGCTT-1	TRAV27_TRAJ31_CAGARECQTHV	TRBV7-9_TRBJ1-1_CASSLGDTEAFF
Patient 1/Day 7/CCACGAGCACCTATCC-1	TRAV13-1_TRAJ15_CAASFTGTALIF	TRBV6-2_TRBJ2-3_CASSYGESDTQYF
Patient 1/Day 7/CCACGAGTCCTCTCGA-1	TRAV12-3_TRAJ10_CAMSSSGITGGGNKLTF	TRBV5-5_TRBJ1-3_CASSLNQGLYF
Patient 1/Day 7/CCACGTTGTACGTGTT-1		TRBV5-4_TRBJ1-2_CASRTGESYGYTF
Patient 1/Day 7/CCACTTGAGCATCGAG-1		TRBV6-6_TRBJ2-6_CASSYAGSVSGANVLTF
Patient 1/Day 7/CCACTTGAGCTGTGCC-1	TRAV12-1_TRAJ29_CVFPGPGNTPLVF
Patient 1/Day 7/CCACTTGTCCCGAAAT-1	TRAV29/DV5_TRAJ45_CAGTRGGADGLTF	TRBV5-4_TRBJ1-2_CASRTGESYGYTF
Patient 1/Day 7/CCATAAGGTCACTCAA-1	TRAV16_TRAJ56_CALISGANSKLTF	TRBV7-9_TRBJ2-7_CASSPLSGEQYF
Patient 1/Day 7/CCATAAGGTCAGCGTC-1		TRBV24-1_TRBJ2-1_CATSPTAYNEQFF
Patient 1/Day 7/CCATCACGTAATCAGA-1		TRBV6-6_TRBJ2-6_CASSYAGSVSGANVLTF
Patient 1/Day 7/CCATCACTCAGTCTTT-1		TRBV30_TRBJ2-7_CAWSQAYEQYF
Patient 1/Day 7/CCCAACTCATGTGCCG-1	TRAV35_TRAJ39_CARGGGDAGNMLTF	TRBV7-9_TRBJ2-2_CASSPSTGEGTGELFF
Patient 1/Day 7/CCCAACTGTGCATGAG-1		TRBV25-1_TRBJ2-5_CASSEVFRQDQETQYF
Patient 1/Day 7/CCCAACTTCTCCGAAA-1	TRAV12-3_TRAJ10_CAMSSSGITGGGNKLTF
Patient 1/Day 7/CCCATTGAGGTCTGGA-1	TRAV8-4_TRAJ10_CAVVTGGGNKLTF	TRBV29-1_TRBJ1-2_CSVEVWAGPYGYTF
Patient 1/Day 7/CCCATTGCACGTATAC-1	TRAV12-3_TRAJ53_CAMSVSSGGSNYKLTF	TRBV27_TRBJ2-1_CASSSNLGLAGPYNEQFF
Patient 1/Day 7/CCCATTGCAGCACACC-1	TRAV19_TRAJ54_CALSGPGPGAQKLVF
Patient 1/Day 7/CCCGAAGAGGATTTCC-1	TRAV21_TRAJ28_CAVSPDSGAGSYQLTF	TRBV4-3_TRBJ1-2_CASSQDISYGYTF
Patient 1/Day 7/CCCGAAGCAACGCATT-1		TRBV7-2_TRBJ1-2_CASSLEVFNYGYTF
Patient 1/Day 7/CCCGGAAAGTAAACAC-1		TRBV2_TRBJ1-2_CASGDQFYGYTF
Patient 1/Day 7/CCCGGAATCAGGTAAA-1	TRAV12-2_TRAJ41_CAVRHSGYALNF	TRBV28_TRBJ2-3_CASSLSELYTDTQYF
Patient 1/Day 7/CCCTAACAGCCGGAAT-1		TRBV7-9_TRBJ2-7_CASSLAEGALYEQYF
Patient 1/Day 7/CCCTCAAGTATAATGG-1		TRBV19_TRBJ2-1_CASSFPGTYNEQFF
Patient 1/Day 7/CCCTCAATCAACCTCC-1	TRAV16_TRAJ56_CALISGANSKLTF	TRBV7-9_TRBJ2-7_CASSPLSGEQYF
Patient 1/Day 7/CCCTCAATCCGTATAG-1		TRBV7-9_TRBJ2-2_CASSPSTGEGTGELFF
Patient 1/Day 7/CCCTCAATCGCATAGT-1		TRBV27_TRBJ2-5_CASIGGDQETQYF
Patient 1/Day 7/CCCTCTCCACGCGTGT-1	TRAV35_TRAJ39_CARGGGDAGNMLTF	TRBV7-9_TRBJ2-2_CASSPRQGEGTGELFF
Patient 1/Day 7/CCCTCTCTCCATTCGC-1	TRAV16_TRAJ56_CALISGANSKLTF	TRBV7-9_TRBJ2-7_CASSPLSGEQYF
Patient 1/Day 7/CCCTGATCATCTCAAG-1	TRAV3_TRAJ11_CAVRPKGGYSTLTF	TRBV28_TRBJ2-3_CASSLSELYTDTQYF
Patient 1/Day 7/CCCTGATGTTTCGACA-1	TRAV12-1_TRAJ5_CVVSRETGRRALTF	TRBV5-5_TRBJ1-3_CASSLNQGLYF
Patient 1/Day 7/CCCTGATTCTCACGAA-1	TRAV17_TRAJ54_CGRIQGAQKLVF
Patient 1/Day 7/CCCTTAGAGAGCAACC-1		TRBV7-2_TRBJ1-2_CASSLEVFNYGYTF
Patient 1/Day 7/CCGAACGCAAATTGGA-1	TRAV8-6_TRAJ12_CAVSDSSYKLIF	TRBV7-2_TRBJ1-2_CASSLEVFNYGYTF
Patient 1/Day 7/CCGAACGGTTGTCCCT-1	TRAV12-1_TRAJ9_CVVKKAGGFKTIF	TRBV27_TRBJ2-7_CASSLGYEQYF
Patient 1/Day 7/CCGATCTTCAAAGGAT-1	TRAV12-2_TRAJ36_CAVNPTNNLFF	TRBV5-1_TRBJ2-1_CASSPAAGLVDEQFF
Patient 1/Day 7/CCGATCTTCCAGTACA-1	TRAV5_TRAJ39_CAESGNNAGNMLTF	TRBV7-2_TRBJ1-2_CASSLEVFNYGYTF
Patient 1/Day 7/CCGATGGCACCTCAGG-1	TRAV12-2_TRAJ43_CAVGLGDMRF	TRBV27_TRBJ1-2_CASSSRGGLGDYGYTF
Patient 1/Day 7/CCGATGGTCACCCATC-1		TRBV27_TRBJ1-5_CASSLTTGSNQPQHF
Patient 1/Day 7/CCGATGGTCCGAGTGC-1	TRAV12-1_TRAJ6_CVVPPGGSYIPTF	TRBV28_TRBJ2-1_CASSQTSGSNEQFF
Patient 1/Day 7/CCGATGGTCCTTTAGT-1	TRAV12-2_TRAJ36_CAVNPTNNLFF	TRBV27_TRBJ2-3_CASSEAVLYTDTQYF
Patient 1/Day 7/CCGCAAGCACCAATTG-1	TRAV3_TRAJ11_CAVRPKGGYSTLTF	TRBV28_TRBJ2-3_CASSLSELYTDTQYF
Patient 1/Day 7/CCGCAAGTCGCCGATG-1	TRAV12-2_TRAJ41_CAVRHSGYALNF	TRBV28_TRBJ2-3_CASSLSELYTDTQYF
Patient 1/Day 7/CCGGACACAATTCTCT-1		TRBV24-1_TRBJ2-1_CATSPTAYNEQFF
Patient 1/Day 7/CCGGACAGTGAGTCAG-1	TRAV3_TRAJ4_CAVRPPDGGYNKLIF	TRBV10-3_TRBJ2-1_CAIRAGTTSSSYNEQFF
Patient 1/Day 7/CCGGACATCATGCTAG-1	TRAV35_TRAJ39_CARGGGDAGNMLTF	TRBV7-9_TRBJ2-2_CASSPSTGEGTGELFF
Patient 1/Day 7/CCGGGTAGTCGTACTA-1		TRBV7-9_TRBJ2-2_CASSPSTGEGTGELFF
Patient 1/Day 7/CCGGTAGCAACCCTCT-1		TRBV24-1_TRBJ2-1_CATSPTAYNEQFF
Patient 1/Day 7/CCGGTAGCAGCACACC-1	TRAV1-2_TRAJ7_CAVRAFYGNNRLAF	TRBV5-1_TRBJ1-1_CASSSEGAGNTEAFF
Patient 1/Day 7/CCGGTAGGTCTCAGGC-1	TRAV12-2_TRAJ36_CAVNPTNNLFF	TRBV27_TRBJ2-3_CASSEAVLYTDTQYF
Patient 1/Day 7/CCGGTAGTCAAGCTTG-1		TRBV7-9_TRBJ2-2_CASSPSTGEGTGELFF
Patient 1/Day 7/CCGGTAGTCTCTTCAA-1	TRAV12-2_TRAJ36_CAVNPTNNLFF	TRBV27_TRBJ2-3_CASSEAVLYTDTQYF
Patient 1/Day 7/CCGGTGAAGATAACAC-1	TRAV35_TRAJ39_CARGGGDAGNMLTF	TRBV7-9_TRBJ2-2_CASSPSTGEGTGELFF
Patient 1/Day 7/CCGGTGAAGGACTAAT-1		TRBV7-9_TRBJ2-2_CASSPSTGEGTGELFF
Patient 1/Day 7/CCGTAGGAGCGTGTTT-1	TRAV8-4_TRAJ10_CAVVTGGGNKLTF	TRBV29-1_TRBJ1-2_CSVEVWAGPYGYTF
Patient 1/Day 7/CCGTAGGCATCCAATG-1	TRAV12-3_TRAJ10_CAMSSSGITGGGNKLTF	TRBV5-5_TRBJ1-3_CASSLNQGLYF
Patient 1/Day 7/CCGTAGGGTGATAGAT-1	TRAV12-2_TRAJ4_CAVLSGGYNKLIF	TRBV6-5_TRBJ1-1_CASRVGQGSEAFF
Patient 1/Day 7/CCGTGAGAGCATGGGT-1		TRBV7-9_TRBJ2-2_CASSPSTGEGTGELFF
Patient 1/Day 7/CCGTGAGAGGAGTCTG-1		TRBV28_TRBJ1-2_CASSLLVTYGYTF
Patient 1/Day 7/CCGTGAGAGGCAGGTT-1		TRBV7-2_TRBJ1-2_CASSLEVFNYGYTF
Patient 1/Day 7/CCGTGAGCACATGTTG-1	TRAV3_TRAJ11_CAVRPKGGYSTLTF	TRBV28_TRBJ2-3_CASSLSELYTDTQYF
Patient 1/Day 7/CCGTTCAAGGTGCATG-1	TRAV5_TRAJ3_CAISPGSSASKIIF	TRBV5-1_TRBJ1-1_CASSLTGSEAFF
Patient 1/Day 7/CCGTTCATCAAGCGTT-1	TRAV14/DV4_TRAJ24_CAMRDPTDSWGKLQF	TRBV28_TRBJ1-2_CASSLLVTYGYTF
Patient 1/Day 7/CCTAACCCAGAGCGTA-1	TRAV16_TRAJ56_CALISGANSKLTF	TRBV7-9_TRBJ2-7_CASSPLSGEQYF
Patient 1/Day 7/CCTAACCGTTCTCCAC-1	TRAV21_TRAJ28_CAVSPDSGAGSYQLTF	TRBV4-3_TRBJ1-2_CASSQDISYGYTF
Patient 1/Day 7/CCTAAGATCATCGCTC-1		TRBV19_TRBJ2-1_CASSFPGTYNEQFF
Patient 1/Day 7/CCTAAGATCCGGACGT-1		TRBV24-1_TRBJ2-1_CATSPTAYNEQFF
Patient 1/Day 7/CCTACGTAGACTGAGC-1		TRBV7-9_TRBJ2-2_CASSPSTGEGTGELFF
Patient 1/Day 7/CCTACGTAGGCGAACT-1	TRAV12-3_TRAJ10_CAMSSSGITGGGNKLTF	TRBV3-1_TRBJ1-1_CASSLDGGGTEAFF
Patient 1/Day 7/CCTACGTCAATAGGAT-1	TRAV12-2_TRAJ41_CAVRHSGYALNF
Patient 1/Day 7/CCTACGTGTCTGTAAC-1	TRAV8-4_TRAJ10_CAVVTGGGNKLTF	TRBV29-1_TRBJ1-2_CSVEVWAGPYGYTF
Patient 1/Day 7/CCTACGTGTGAGATAT-1	TRAV35_TRAJ39_CARGGGDAGNMLTF	TRBV7-9_TRBJ2-2_CASSPSTGEGTGELFF
Patient 1/Day 7/CCTACGTGTGGAATGC-1	TRAV16_TRAJ56_CALISGANSKLTF	TRBV7-9_TRBJ2-7_CASSPLSGEQYF
Patient 1/Day 7/CCTATCGAGAACGCGT-1		TRBV7-9_TRBJ2-2_CASSPSTGEGTGELFF
Patient 1/Day 7/CCTATCGCATCGGATT-1	TRAV14/DV4_TRAJ56_CAMRTYTGANSKLTF	TRBV11-3_TRBJ2-1_CASSLAGGQGRNEQFF
Patient 1/Day 7/CCTATCGGTCGTCTCT-1	TRAV38-1_TRAJ43_CAFMNSLVHFNNNDMRF	TRBV7-9_TRBJ2-2_CASSPSTGEGTGELFF
Patient 1/Day 7/CCTCAACAGACGCAGT-1	TRAV12-1_TRAJ49_CVVSFTGNQFYF	TRBV28_TRBJ2-3_CASSRQGVYTDTQYF
Patient 1/Day 7/CCTCAACAGATTAGAC-1	TRAV8-4_TRAJ10_CAVVTGGGNKLTF
Patient 1/Day 7/CCTCACAAGATTACCC-1		TRBV24-1_TRBJ2-1_CATSPTAYNEQFF
Patient 1/Day 7/CCTCACATCCGCACGA-1		TRBV28_TRBJ1-2_CASSLLVTYGYTF
Patient 1/Day 7/CCTCAGTAGTACGTCT-1	TRAV12-1_TRAJ49_CVVSFTGNQFYF	TRBV28_TRBJ2-3_CASSRQGVYTDTQYF
Patient 1/Day 7/CCTCAGTTCAGCAGAG-1		TRBV7-9_TRBJ2-2_CASSPSTGEGTGELFF
Patient 1/Day 7/CCTCAGTTCCCATTTA-1		TRBV12-4_TRBJ2-1_CASSLAAGFVNEQFF
Patient 1/Day 7/CCTCATGGTCAACCAT-1	TRAV8-6_TRAJ12_CAVSDSSYKLIF	TRBV7-2_TRBJ1-2_CASSLEVFNYGYTF
Patient 1/Day 7/CCTCATGGTGCACATT-1	TRAV8-6_TRAJ11_CAVIPPEYSTLTF	TRBV7-9_TRBJ2-1_CASSLGTHTGGEQFF
Patient 1/Day 7/CCTCCAACAACGTATC-1	TRAV12-2_TRAJ36_CAVNPTNNLFF	TRBV27_TRBJ2-3_CASSEAVLYTDTQYF
Patient 1/Day 7/CCTCCAACACATGACT-1	TRAV35_TRAJ39_CARGGGDAGNMLTF	TRBV7-9_TRBJ2-2_CASSPSTGEGTGELFF
Patient 1/Day 7/CCTCCAACAGTTGGTT-1		TRBV7-9_TRBJ2-2_CASSPSTGEGTGELFF
Patient 1/Day 7/CCTCCAAGTAGCGCCT-1	TRAV8-6_TRAJ12_CAVSDSSYKLIF	TRBV7-2_TRBJ1-2_CASSLEVFNYGYTF
Patient 1/Day 7/CCTCCTCAGGGCAGTT-1	TRAV12-1_TRAJ42_CVVTNDGGGQGNLIF
Patient 1/Day 7/CCTCTAGTCGTTGTAG-1	TRAV5_TRAJ37_CAESTGKLIF	TRBV5-4_TRBJ2-7_CASSIATDGLWQYF
Patient 1/Day 7/CCTCTCCAGCGTGTCC-1		TRBV7-9_TRBJ2-2_CASSPSTGEGTGELFF
Patient 1/Day 7/CCTGCATCATCTCATT-1	TRAV12-1_TRAJ5_CVVSRETGRRALTF	TRBV5-5_TRBJ1-3_CASSSLNQGLYF
Patient 1/Day 7/CCTGCATTCAAGAAAC-1		TRBV5-4_TRBJ1-2_CASRTGESYGYTF
Patient 1/Day 7/CCTGTTGAGTAGGGTC-1	TRAV9-2_TRAJ15_CALEEAGTALIF	TRBV19_TRBJ2-7_CASSPRLDSEQYF
Patient 1/Day 7/CCTGTTGAGTCCGCCA-1	TRAV12-1_TRAJ26_CVVSDDNYGQNFVF	TRBV20-1_TRBJ2-2_CSASRDWNTGELFF
Patient 1/Day 7/CCTGTTGCAGCCATTA-1	TRAV12-2_TRAJ43_CAVGLGDMRF	TRBV27_TRBJ1-2_CASSSRGGLGDYGYTF
Patient 1/Day 7/CCTTCAGCACTCTCGT-1		TRBV7-9_TRBJ2-2_CASSPSTGEGTGELFF
Patient 1/Day 7/CCTTCAGGTAGGACCA-1		TRBV7-9_TRBJ2-2_CASSPSTGEGTGELFF
Patient 1/Day 7/CCTTCAGGTTGTTTGG-1	TRAV12-2_TRAJ42_CAVTGSQGNLIF	TRBV20-1_TRBJ1-6_CSAHSSTGNNSPLHF
Patient 1/Day 7/CCTTGTGGTCTCGCGA-1		TRBV28_TRBJ2-3_CASSRQGVYTDTQYF
Patient 1/Day 7/CCTTTGGCATCATTGG-1		TRBV30_TRBJ2-7_CAWSQAYEQYF
Patient 1/Day 7/CCTTTGGTCCAGTGCG-1	TRAV26-1_TRAJ23_CIVPPLIYNQGGKLIF	TRBV24-1_TRBJ2-1_CATSPTAYNEQFF
Patient 1/Day 7/CCTTTGGTCCATAAGC-1		TRBV7-8_TRBJ2-7_CASSFDTYEQYF
Patient 1/Day 7/CGAAGGAAGCAGTCTT-1	TRAV12-2_TRAJ41_CAVRHSGYALNF	TRBV28_TRBJ2-3_CASSLSELYTDTQYF
Patient 1/Day 7/CGAAGGACAGTAGTGG-1	TRAV12-3_TRAJ5_CAMTDTGRRALTF	TRBV10-3_TRBJ2-7_CAISSPSGDSYEQYF
Patient 1/Day 7/CGAAGGAGTGACTATC-1	TRAV8-3_TRAJ12_CAVGAGMDSSYKLIF	TRBV10-3_TRBJ2-7_CAITSQGPKRSQSYEQYF
Patient 1/Day 7/CGAAGTTAGGTTCTTG-1	TRAV12-2_TRAJ41_CASYSNSGYALNF	TRBV7-3_TRBJ1-5_RASSHLTGMANSNQPQHF
Patient 1/Day 7/CGAAGTTGTACAAACA-1		TRBV7-2_TRBJ1-2_CASSLEVFNYGYTF
Patient 1/Day 7/CGAAGTTGTGGGATTG-1	TRAV12-1_TRAJ42_CVVTNDGGSQGNLIF	TRBV4-3_TRBJ1-5_CASSQDLGVSNQPQHF
Patient 1/Day 7/CGAATTGTCACGGACC-1		TRBV10-3_TRBJ2-1_CAISASGTAYNEQFF
Patient 1/Day 7/CGACAGCAGCACTAAA-1		TRBV7-9_TRBJ1-2_CASSPNMVYTF
Patient 1/Day 7/CGACAGCAGTTTGTCG-1		TRBV7-9_TRBJ2-7_CASSPLSGEQYF
Patient 1/Day 7/CGACAGCGTAATACCC-1	TRAV3_TRAJ11_CAVRPKGGYSTLTF	TRBV28_TRBJ2-3_CASSLSELYTDTQYF
Patient 1/Day 7/CGAGGAACAACCAGAG-1		TRBV20-1_TRBJ2-7_CSARGVNGFSSYEQYF
Patient 1/Day 7/CGAGGAACAAGAGCTG-1		TRBV7-9_TRBJ2-7_CASSPLSGEQYF
Patient 1/Day 7/CGAGGAACACCGTGGT-1		TRBV7-9_TRBJ2-2_CASSPSTGEGTGELFF
Patient 1/Day 7/CGAGGAAGTATGGAGC-1	TRAV29/DV5_TRAJ45_CAGTRGGADGLTF	TRBV5-4_TRBJ1-2_CASRTGESYGYTF
Patient 1/Day 7/CGAGGAAGTCTAGGCC-1	TRAV12-2_TRAJ24_CAVRSDSWGKLQF	TRBV2_TRBJ2-7_CASSEGAYEQYF
Patient 1/Day 7/CGAGGCTAGGATGAGA-1	TRAV8-6_TRAJ10_CAVSLSTGGGNKLTF	TRBV28_TRBJ2-7_CASSWSGIYEQYF
Patient 1/Day 7/CGAGGCTAGTTCCTGA-1		TRBV9_TRBJ1-1_CASSVVDSMNTEAFF
Patient 1/Day 7/CGAGGCTCAGTGACCC-1	TRAV8-2_TRAJ47_CVVSDYGNKLVF	TRBV10-2_TRBJ2-3_CASSESGLAVADTQYF
Patient 1/Day 7/CGAGGCTCAGTTAAAG-1	TRAV1-2_TRAJ21_CAVREEHNFNKFYF	TRBV19_TRBJ1-1_CASSIGGGDAFF
Patient 1/Day 7/CGAGTGCCACGTACAT-1	TRAV3_TRAJ23_CAVREPIQGGKLIF	TRBV6-2_TRBJ1-1_CASSYSINEAFF
Patient 1/Day 7/CGAGTTACAGAAGCTG-1		TRBV24-1_TRBJ2-1_CATSPTAYNEQFF
Patient 1/Day 7/CGAGTTACATCGAAGG-1	TRAV12-3_TRAJ10_CAIEGGGNKLTF
Patient 1/Day 7/CGAGTTACATGGAACG-1	TRAV35_TRAJ39_CARGGGDAGNMLTF	TRBV7-9_TRBJ2-2_CASSPSTGEGTGELFF
Patient 1/Day 7/CGATCGGAGACAGCGT-1		TRBV7-9_TRBJ2-2_CASSPSTGEGTGELFF
Patient 1/Day 7/CGATCGGAGATACTGA-1	TRAV26-1_TRAJ43_CIVRAINNNDMRF
Patient 1/Day 7/CGATCGGAGGTCCGAA-1	TRAV35_TRAJ39_CARGGGDAGNMLTF	TRBV7-9_TRBJ2-2_CASSPSTGEGTGELFF
Patient 1/Day 7/CGATCGGAGTGCCAGA-1	TRAV12-2_TRAJ36_CAVNPTNNLFF	TRBV27_TRBJ2-3_CASSEAVLYTDTQYF
Patient 1/Day 7/CGATCGGGTGTAACGG-1	TRAV12-1_TRAJ5_CVVSRETGRRALTF	TRBV5-5_TRBJ1-3_CASSLNQGLYF
Patient 1/Day 7/CGATCGGTCTTCTTCC-1	TRAV8-6_TRAJ15_CAVILNQAGTALIF
Patient 1/Day 7/CGATGCGAGCCATCCG-1		TRBV7-9_TRBJ2-2_CASSPSTGEGTGELFF
Patient 1/Day 7/CGATGCGGTCACCGCA-1	TRAV12-1_TRAJ49_CVVSFTGNQFYF	TRBV28_TRBJ2-3_CASSRQGVYTDTQYF
Patient 1/Day 7/CGATGCGTCCCGTTCA-1		TRBV10-2_TRBJ2-3_CASSESGLAVADTQYF
Patient 1/Day 7/CGATGCGTCTATTTCG-1		TRBV28_TRBJ1-2_CASSLLVTYGYTF
Patient 1/Day 7/CGATGGCAGCACTGGA-1	TRAV16_TRAJ56_CALISGANSKLT	TRBV7-9_TRBJ2-7_CASSPLSGEQYF
Patient 1/Day 7/CGATGGCCATTCATCT-1	TRAV5_TRAJ4_CADPGGGYNKLIF
Patient 1/Day 7/CGCAGGTCAAGTTCCA-1		TRBV3-1_TRBJ1-1_CASSPSGFRTEAFF
Patient 1/Day 7/CGCAGGTGTCGACGCT-1	TRAV12-1_TRAJ42_CVVTNDGGSQGNLIF	TRBV9_TRBJ2-3_CASSVELTSTDTQYF
Patient 1/Day 7/CGCATAAAGCACTTTG-1	TRAV1-2_TRAJ9_CAVRAYLRGFKTIF	TRBV5-6_TRBJ2-1_CASSLVHRHRVVNEQFF
Patient 1/Day 7/CGCATAAAGGTAAGTT-1	TRAV8-6_TRAJ15_CAVILNQAGTALIF	TRBV30_TRBJ2-7_CAWSQAYEQYF
Patient 1/Day 7/CGCATAACAACATACC-1		TRBV7-9_TRBJ2-2_CASSPSTGEGTGELFF
Patient 1/Day 7/CGCATAATCCGATCTC-1	TRAV35_TRAJ39_CARGGGDAGNMLTF	TRBV7-9_TRBJ2-2_CASSPSTGEGTGELFF
Patient 1/Day 7/CGCATGGAGTACCATC-1	TRAV20_TRAJ40_CAVQAPSGTYKYIF	TRBV4-1_TRBJ1-1_CAGEGSWEISEAFF
Patient 1/Day 7/CGCATGGTCGATGGAG-1	TRAV35_TRAJ39_CARGGGDAGNMLTF	TRBV7-9_TRBJ2-2_CASSPSTGEGTGELFF
Patient 1/Day 7/CGCCAGACACTTCTCG-1	TRAV35_TRAJ39_CARGGGDAGNMLTF	TRBV7-9_TRBJ2-2_CASSPSTGEGTGELFF
Patient 1/Day 7/CGCCAGACAGCTCGGT-1		TRBV24-1_TRBJ2-1_CATSPTAYNEQFF
Patient 1/Day 7/CGCCATTAGATGCTTC-1	TRAV8-4_TRAJ10_CAVVTGGGNKLTF	TRBV29-1_TRBJ1-2_CSVEVWAGPYGYTF
Patient 1/Day 7/CGCCATTCACGACCTG-1		TRBV5-8_TRBJ2-3_CASRPSGGTDTQYF
Patient 1/Day 7/CGCCATTTCAAGCTTG-1		TRBV7-9_TRBJ2-2_CASSPSTGEGTGELFF
Patient 1/Day 7/CGCCATTTCATGTCTT-1	TRAV35_TRAJ39_CARGGGDAGNMLTF	TRBV7-9_TRBJ2-2_CASSPSTGEGTGELFF
Patient 1/Day 7/CGCGTGAAGTAGACCG-1	TRAV12-1_TRAJ49_CVVSFTGNQFYF	TRBV28_TRBJ2-3_CASSRQGVYTDTQYF
Patient 1/Day 7/CGCGTGACAATTCTTC-1	TRAV8-6_TRAJ10_CAVSLSTGGGNKLTF	TRBV7-2_TRBJ1-2_CASSLEVFNYGYTF
Patient 1/Day 7/CGCGTGACACAGAAGC-1		TRBV7-9_TRBJ2-2_CASSPSTGEGTGELFF
Patient 1/Day 7/CGCGTGATCGTCAGAT-1	TRAV8-2_TRAJ40_CVVSDPGTYKYIF	TRBV7-9_TRBJ2-1_CASSGQQSYNEQFF
Patient 1/Day 7/CGGAACCAGCTCGGCT-1		TRBV7-9_TRBJ2-7_CASSPLSGEQYF
Patient 1/Day 7/CGGAACCCACCTCAGG-1		TRBV28_TRBJ1-2_CASSLLVTYGYTF
Patient 1/Day 7/CGGAACCCACTGCGTG-1	TRAV3_TRAJ4_CAVRPPDGGYNKLIF	TRBV10-3_TRBJ2-1_CAIRAGTTSSSYNEQFF
Patient 1/Day 7/CGGAACCTCCACGTAA-1	TRAV1-2_TRAJ23_CAVRDLYNQGGKLIF	TRBV5-1_TRBJ2-1_CASSLTGSAEGQFF
Patient 1/Day 7/CGGAATTAGTTTCGAC-1		TRBV7-9_TRBJ2-2_CASSPSTGEGTGELFF
Patient 1/Day 7/CGGAATTCAGAGCGTA-1	TRAV16_TRAJ56_CALISGANSKLTF	TRBV7-9_TRBJ2-7_CASSPLSGEQYF
Patient 1/Day 7/CGGAATTGTCCAATCA-1	TRAV8-6_TRAJ12_CAVSDSSYKLIF	TRBV7-9_TRBJ2-1_CASSLSVGGLRREQFF
Patient 1/Day 7/CGGACACAGCGTCAAG-1		TRBV5-4_TRBJ2-2_CASSLAAVQTGELFF
Patient 1/Day 7/CGGACACAGGCTGAAC-1		TRBV5-4_TRBJ1-2_CASRTGESYGYTF
Patient 1/Day 7/CGGACACCAACTTGGT-1	TRAV12-2_TRAJ36_CAVNPTNNLFF	TRBV27_TRBJ2-3_CASSEAVLYTDTQYF
Patient 1/Day 7/CGGACACTCGCAATGT-1	TRAV38-2/DV8_TRAJ58_CAYRSKAPFTRLTF	TRBV27_TRBJ2-1_CASSLAGASYNEQFF
Patient 1/Day 7/CGGACACTCGTAGTCA-1		TRBV11-2_TRBJ2-7_CASSLVGGSSYEQYF
Patient 1/Day 7/CGGAGAAAGAGCAGCT-1	TRAV12-2_TRAJ36_CAVNPTNNLFF	TRBV27_TRBJ2-3_CASSEAVLYTDTQYF
Patient 1/Day 7/CGGAGAACAAGTCCCG-1		TRBV30_TRBJ2-7_CAWSQAYEQYF
Patient 1/Day 7/CGGAGAACATACCAGT-1	TRAV3_TRAJ11_CAVRPKGGYSTLTF	TRBV7-9_TRBJ2-7_CASSPLSGEQYF
Patient 1/Day 7/CGGAGAATCTTTGATC-1	TRAV8-4_TRAJ10_CAVVTGGGNK	TRBV29-1_TRBJ1-2_CSAVEVWAGPYGYTF
Patient 1/Day 7/CGGCAGTCAATGAACA-1	TRAV2_TRAJ13_CAVEDYSGGYQKVTF
Patient 1/Day 7/CGGCAGTCACGGAAGT-1	TRAV12-2_TRAJ36_CAVNPTNNLFF	TRBV27_TRBJ2-3_CASSEAVLYTDTQYF
Patient 1/Day 7/CGGCAGTTCATTTGCT-1	TRAV12-2_TRAJ36_CAVNPTNNLFF	TRBV27_TRBJ2-3_CASSEAVLYTDTQYF
Patient 1/Day 7/CGGGACTAGTCGCTAT-1	TRAV12-1_TRAJ49_CVVSFTGNQFYF	TRBV28_TRBJ2-3_CASSRQGVYTDTQYF
Patient 1/Day 7/CGGGACTCAACAAGTA-1		TRBV7-9_TRBJ2-2_CASSPSTGEGTGELFF
Patient 1/Day 7/CGGGACTGTTGTGTAC-1		TRBV5-4_TRBJ1-2_CASRTGESYGYTF
Patient 1/Day 7/CGGGCATAGGCAGGGA-1	TRAV26-2_TRAJ30_CILPGRDDKIIF	TRBV5-1_TRBJ2-1_CASSGIRDLLRNEQFF
Patient 1/Day 7/CGGGCATCAATCACGT-1	TRAV16_TRAJ56_CALISGANSKLTF	TRBV7-9_TRBJ2-7_CASSPLSGEQYF
Patient 1/Day 7/CGGGCATCACAGCTGC-1	TRAV35_TRAJ39_CARGGGDAGNMLTF
Patient 1/Day 7/CGGGCATGTAGCGTAG-1	TRAV12-1_TRAJ49_CVVSFTGNQFYF	TRBV28_TRBJ2-3_CASSRQGVYTDTQYF
Patient 1/Day 7/CGGGCATTCCTTTGAT-1		TRBV6-6_TRBJ2-2_CASSLSGTSGTGELFF
Patient 1/Day 7/CGGGTCAGTAGGAAAG-1	TRAV35_TRAJ39_CARGGGDAGNMLTF	TRBV5-1_TRBJ2-1_CASSLRGTCHEQFF
Patient 1/Day 7/CGGGTCAGTGGAAATT-1		TRBV7-2_TRBJ1-2_CASSLEVFNYGYTF
Patient 1/Day 7/CGGGTGTTCCAACCGG-1	TRAV14/DV4_TRAJ24_CAMRDPTDSWGKLQF	TRBV27_TRBJ2-3_CASSEAVLYTDTQYF
Patient 1/Day 7/CGGGTGTTCTTCCACG-1		TRBV7-9_TRBJ2-2_CASSPSTGEGTGELFF
Patient 1/Day 7/CGGTCAGAGATGAACT-1	TRAV12-1_TRAJ26_CVVTPNYGQNFVF	TRBV4-2_TRBJ2-2_CASSQDWQNTGELFF
Patient 1/Day 7/CGGTCAGAGTCAGCCC-1		TRBV5-1_TRBJ1-1_CASSSEGAGNTEAFF
Patient 1/Day 7/CGGTCAGAGTGATTCC-1	TRAV13-2_TRAJ15_CAEGAALNQAGTALIF	TRBV20-1_TRBJ1-5_CSARDYQTPANQPQHF
Patient 1/Day 7/CGGTCAGTCAAGATAG-1		TRBV7-9_TRBJ2-2_CASSPSTGEGTGELFF
Patient 1/Day 7/CGGTCAGTCATTTCGT-1		TRBV5-4_TRBJ1-2_CASRTGESYGYTF
Patient 1/Day 7/CGGTCAGTCGACCACG-1	TRAV6_TRAJ42_CALEDYGGSQGNLIF	TRBV20-1_TRBJ2-7_CSARTIYEQYF
Patient 1/Day 7/CGGTCAGTCGGCTTCT-1	TRAV5_TRAJ4_CADPGRLDNKLIF
Patient 1/Day 7/CGTAAGTAGGGCATGT-1		TRBV24-1_TRBJ2-1_CATSPTAYNEQFF
Patient 1/Day 7/CGTAAGTGTAGGTACG-1		TRBV7-9_TRBJ2-2_CASSPSTGEGTGELFF
Patient 1/Day 7/CGTAAGTGTGCATTAC-1	TRAV12-2_TRAJ36_CAVNPTNNLFF
Patient 1/Day 7/CGTAAGTTCTCAAAGC-1		TRBV5-4_TRBJ2-2_CASSLAAVQTGELFF
Patient 1/Day 7/CGTAAGTTCTTCTCAA-1		TRBV5-5_TRBJ1-3_CASSLNQGLYF
Patient 1/Day 7/CGTAATGAGGAGACCT-1	TRAV29/DV5_TRAJ45_CAGTRGGADGLTF	TRBV5-4_TRBJ1-2_CASRTGESYGYTF
Patient 1/Day 7/CGTAATGCAGCTGAAG-1	TRAV12-1_TRAJ42_CVVTNDGGSQGNLIF	TRBV9_TRBJ2-3_CASSVELTSTDTQYF
Patient 1/Day 7/CGTAGTAAGTATTCCG-1	TRAV12-2_TRAJ42_CAVTGSQGNLIF	TRBV20-1_TRBJ1-6_CSAHSSTGNNSPLHF
Patient 1/Day 7/CGTAGTAGTACGCTAT-1	TRAV26-1_TRAJ23_CIAPNQGGKLIF	TRBV10-2_TRBJ2-3_CASSESGLAVADTQYF
Patient 1/Day 7/CGTCAAAAGCCTGTCG-1		TRBV10-1_TRBJ1-1_CASSAGPNTEAFF
Patient 1/Day 7/CGTCAAACATAGAAAC-1		TRBV7-2_TRBJ1-2_CASSLEVFNYGYTF
Patient 1/Day 7/CGTCAAAGTAGTGTGG-1	TRAV12-1_TRAJ29_CVVGSSGNTPLVF	TRBV5-1_TRBJ2-1_CASSPAAGLVDEQFF
Patient 1/Day 7/CGTCCATAGTGTAGAT-1		TRBV24-1_TRBJ2-1_CATSPTAYNEQFF
Patient 1/Day 7/CGTCCATTCAAGATAG-1	TRAV14/DV4_TRAJ49_CAMRARKDGNQFYF	TRBV6-6_TRBJ2-6_CASSYAGSVSGANVLTF
Patient 1/Day 7/CGTGAATCAAGCCATT-1	TRAV12-2_TRAJ41_CAVRHSGYALNF	TRBV28_TRBJ2-3_CASSLSELYTDTQYF
Patient 1/Day 7/CGTGAATGTGTTTACG-1		TRBV29-1_TRBJ1-1_CSVDETGDTEAFF
Patient 1/Day 7/CGTGAATTCAAACCTG-1		TRBV7-9_TRBJ2-2_CASSPSTGEGTGELFF
Patient 1/Day 7/CGTGAATTCGTCGATA-1	TRAV12-2_TRAJ42_CAVTGSQGNLIF	TRBV20-1_TRBJ1-6_CSAHSSTGNNSPLHF
Patient 1/Day 7/CGTGATAGTACTCGTA-1		TRBV5-4_TRBJ1-2_CASRTGESYGYTF
Patient 1/Day 7/CGTGATAGTCAACATC-1	TRAV35_TRAJ39_CARGGGDAGNMLTF	TRBV7-9_TRBJ2-2_CASSPSTGEGTGELFF
Patient 1/Day 7/CGTGATAGTGTCGATT-1		TRBV28_TRBJ1-2_CASSLLVTYGYTF
Patient 1/Day 7/CGTGCTTCAATTTCCT-1		TRBV24-1_TRBJ2-1_CATSPTAYNEQFF
Patient 1/Day 7/CGTGCTTTCTAAGCGT-1		TRBV5-4_TRBJ1-2_CASSFMTEKPPYTF
Patient 1/Day 7/CGTGTCTTCGGTGTAT-1	TRAV16_TRAJ56_CALLGGANSKLTF	TRBV7-9_TRBJ2-7_CASSPLSGEQYF
Patient 1/Day 7/CGTTAGACACAGAAGC-1	TRAV12-1_TRAJ49_CVVSFTGNQFYF	TRBV28_TRBJ2-3_CASSRQGVYTDTQYF
Patient 1/Day 7/CGTTAGACATAGGTTC-1	TRAV12-3_TRAJ10_CAIEGGGNKLTF	TRBV28_TRBJ2-5_CASSLQAGEGWETQYF
Patient 1/Day 7/CGTTCTGGTACTCGTA-1	TRAV29/DV5_TRAJ21_CAARGDNFNKFYF	TRBV28_TRBJ2-3_CASSLAELYRARIL
Patient 1/Day 7/CGTTCTGTCAAATGCC-1		TRBV7-9_TRBJ2-2_CASSPSTGEGTGELFF
Patient 1/Day 7/CGTTCTGTCTTCCGTG-1		TRBV7-2_TRBJ1-2_CASSLEVFNYGYTF
Patient 1/Day 7/CGTTGGGCAAACTAAG-1		TRBV27_TRBJ2-3_CASSEAVLYTDTQYF
Patient 1/Day 7/CTAACCCTCTGCGGAC-1	TRAV12-1_TRAJ49_CVVSFTGNQFYF	TRBV28_TRBJ2-3_CASSRQGVYTDTQYF
Patient 1/Day 7/CTAACTTCAAGTTCCA-1		TRBV7-8_TRBJ2-7_CASSYIAGGSYEQYF
Patient 1/Day 7/CTAACTTTCGATTGGT-1	TRAV12-2_TRAJ36_CAVNPTNNLFF	TRBV27_TRBJ2-3_CASSEAVLYTDTQYF
Patient 1/Day 7/CTAAGTGAGGTTCCGC-1		TRBV4-3_TRBJ1-2_CASSQDMTGPYGYTF
Patient 1/Day 7/CTACATTCATCGGAAG-1	TRAV38-1_TRAJ53_CARPGRGGSNYKLTF	TRBV27_TRBJ2-1_CASSLAGADYNEQFF
Patient 1/Day 7/CTACCCAAGGTTTGAA-1		TRBV5-8_TRBJ2-3_CASRPSGGTDTQYF
Patient 1/Day 7/CTACCCACACGTAACT-1	TRAV16_TRAJ56_CALISGANSKLTF	TRBV7-9_TRBJ2-7_CASSPLSGEQYF
Patient 1/Day 7/CTACCCACATGAGATA-1	TRAV12-1_TRAJ49_CVVSFTGNQFYF
Patient 1/Day 7/CTACCTGCATGTTACG-1		TRBV28_TRBJ2-7_CASSWSGIYEQYF
Patient 1/Day 7/CTACCTGTCGATGCAT-1		TRBV9_TRBJ2-1_CASSVVSSGGSPYNEQFF
Patient 1/Day 7/CTACGGGAGATGACCG-1	TRAV12-2_TRAJ36_CAVNPTNNLFF	TRBV27_TRBJ2-3_CASSEAVLYTDTQYF
Patient 1/Day 7/CTACGGGCAGCCTACG-1	TRAV16_TRAJ56_CALISGANSKLTF	TRBV7-9_TRBJ2-7_CASSPLSGEQYF
Patient 1/Day 7/CTACGGGGTTGAGTCT-1		TRBV7-9_TRBJ2-2_CASSPSTGEGTGELFF
Patient 1/Day 7/CTACGGGTCTTCTAAC-1		TRBV28_TRBJ2-7_CASRLDRASSYEQYF
Patient 1/Day 7/CTAGACAAGAATCGAT-1		TRBV19_TRBJ2-1_CASSFPGTYNEQFF
Patient 1/Day 7/CTAGGTAGTCGCTCGA-1		TRBV7-2_TRBJ1-2_CASSLEVFNYGYTF
Patient 1/Day 7/CTAGGTATCAAGGTGG-1	TRAV12-3_TRAJ10_CAIEGGGNKLTF	TRBV28_TRBJ2-5_CASSLQAGEGWETQYF
Patient 1/Day 7/CTAGGTATCGGATACT-1		TRBV7-9_TRBJ2-7_CASSPLSGEQYF
Patient 1/Day 7/CTATAGGAGGCATCAG-1	TRAV8-6_TRAJ12_CAVSDSSYKLIF	TRBV7-2_TRBJ1-2_CASSLEVFNYGYTF
Patient 1/Day 7/CTATAGGTCGCAGTGC-1		TRBV28_TRBJ2-3_CASSLSELYTDTQYF
Patient 1/Day 7/CTATCCGGTATACAGA-1		TRBV7-9_TRBJ2-7_CASSPLSGEQYF
Patient 1/Day 7/CTATCCGGTCCGGATC-1		TRBV5-1_TRBJ2-1_CASSPAAGLVDEQFF
Patient 1/Day 7/CTATCCGTCCGATCTC-1	TRAV12-1_TRAJ29_CVVGSSGNTPLVF	TRBV5-1_TRBJ2-1_CASSPAAGLVDEQFF
Patient 1/Day 7/CTATCTAAGTATGGCG-1		TRBV29-1_TRBJ1-2_CSVEVWAGPYGYTF
Patient 1/Day 7/CTATCTACAACCCTCT-1		TRBV5-4_TRBJ1-2_CASRTGESYGYTF
Patient 1/Day 7/CTATCTACACAGTCCG-1	TRAV12-2_TRAJ41_CAVRHSGYALNF	TRBV28_TRBJ2-3_CASSLSELYTDTQYF
Patient 1/Day 7/CTATCTAGTCGAGTGA-1	TRAV35_TRAJ39_CARGGGDAGNMLTF	TRBV7-9_TRBJ2-2_CASSPSTGEGTGELFF
Patient 1/Day 7/CTATCTAGTTTCACAG-1		TRBV20-1_TRBJ2-7_CSARNSFSYEQYF
Patient 1/Day 7/CTCAAGAAGCCAAGTG-1		TRBV7-9_TRBJ2-2_CASSPSTGEGTGELFF
Patient 1/Day 7/CTCAAGAAGCGTGTTT-1		TRBV7-9_TRBJ2-2_CASSPSTGEGTGELFF
Patient 1/Day 7/CTCAAGAAGTAGCCAG-1	TRAV35_TRAJ39_CARGGGDAGNMLTF
Patient 1/Day 7/CTCAAGATCTCGCAGG-1	TRAV12-2_TRAJ36_CAVNPTNNLFF	TRBV7-9_TRBJ2-2_CASSPSTGEGTGELFF
Patient 1/Day 7/CTCAAGATCTGTGCTC-1	TRAV3_TRAJ11_CATVRPKGGYSTLTF	TRBV28_TRBJ2-3_CASSLSELYTDTQYF
Patient 1/Day 7/CTCAATTAGCAGATAT-1	TRAV16_TRAJ56_CALLGGANSKLTF	TRBV7-9_TRBJ2-7_CASSPLSGEQYF
Patient 1/Day 7/CTCAATTTCGCCGATG-1	TRAV14/DV4_TRAJ22_CAMREDTISSGSARQLTF	TRBV28_TRBJ2-3_CASSLSELYTDTQYF
Patient 1/Day 7/CTCACTGAGACCAAGC-1		TRBV7-9_TRBJ2-7_CASSPLSGEQYF
Patient 1/Day 7/CTCACTGAGAGGATCC-1		TRBV3-1_TRBJ1-1_CASSPSGFRTEAFF
Patient 1/Day 7/CTCACTGAGGAGCAAA-1		TRBV7-9_TRBJ2-2_CASSPSTGEGTGELFF
Patient 1/Day 7/CTCACTGGTTGATGTC-1	TRAV29/DV5_TRAJ45_CAGTRGGADGLTF	TRBV5-4_TRBJ1-2_CASRTGESYGYTF
Patient 1/Day 7/CTCAGAAAGCTGACCC-1	TRAV8-6_TRAJ12_CAVSDSSYKLIF	TRBV7-2_TRBJ1-2_CASSLEVFNYGYTF
Patient 1/Day 7/CTCAGGGCACGAAAGC-1	TRAV12-1_TRAJ49_CVVSFTGNQFYF	TRBV28_TRBJ2-3_CASSRQGVYTDTQYF
Patient 1/Day 7/CTCAGGGGTTACACAC-1	TRAV17_TRAJ52_CAIDAGGTSYGKLTF	TRBV29-1_TRBJ2-1_CSVEEWDGRYNEQFF
Patient 1/Day 7/CTCAGTCCATGACTCA-1	TRAV14/DV4_TRAJ24_CAMRDPTDSWGKLQF	TRBV28_TRBJ1-2_CASSLLVTYGYTF
Patient 1/Day 7/CTCATCGCATCTTAGG-1		TRBV12-5_TRBJ2-5_CASGLSTLAETQYF
Patient 1/Day 7/CTCATCGGTGAGAACC-1	TRAV8-6_TRAJ12_CAVSDSSYKLIF	TRBV7-2_TRBJ1-2_CASSLEVFNYGYTF
Patient 1/Day 7/CTCATCGGTGCAGTGA-1	TRAV8-6_TRAJ15_CAVILNQAGTALIF	TRBV30_TRBJ2-7_CAWSQAYEQYF
Patient 1/Day 7/CTCATGCCAAGGCGTA-1	TRAV23/DV6_TRAJ52_CAAPAYAGGTSYGKLTF	TRBV6-2_TRBJ2-7_CASGTVSYEQYF
Patient 1/Day 7/CTCATGCGTACAGGTG-1	TRAV21_TRAJ28_CAVSPDSGAGSYQLTF	TRBV4-3_TRBJ1-2_CASSQDISYGYTF
Patient 1/Day 7/CTCATGCTCCCGGTAG-1		TRBV7-2_TRBJ1-2_CASSLEVFNYGYTF
Patient 1/Day 7/CTCATGCTCTGCGGCA-1		TRBV30_TRBJ2-7_CAWSQAYEQYF
Patient 1/Day 7/CTCATTAAGTCACTCA-1	TRAV14/DV4_TRAJ50_CAMREASKTSYDKVIF	TRBV4-2_TRBJ1-1_CASSQPSLNTEAFF
Patient 1/Day 7/CTCATTACAAAGCAAT-1		TRBV7-9_TRBJ2-7_CASSLAEGASMSRYF
Patient 1/Day 7/CTCATTACAGACATCT-1		TRBV7-9_TRBJ2-7_CASSPLSGEQYF
Patient 1/Day 7/CTCATTACAGAGCCCT-1	TRAV14/DV4_TRAJ49_CAMRSNTGSQFYF
Patient 1/Day 7/CTCATTAGTGGCCCAT-1		TRBV7-9_TRBJ2-7_CASSPPGAGGYEQYF
Patient 1/Day 7/CTCATTATCAGTAGGG-1	TRAV35_TRAJ39_CARGGGDAGNMLTF	TRBV5-1_TRBJ1-1_CASSGGGGNTEQFF
Patient 1/Day 7/CTCCAACAGCGCCTCA-1		TRBV7-8_TRBJ2-7_CASSFDTYEQYF
Patient 1/Day 7/CTCCAACCACGGCTAC-1		TRBV7-9_TRBJ2-2_CASSPSTGEGTGELFF
Patient 1/Day 7/CTCCAACCATGAATAG-1		TRBV12-4_TRBJ2-7_CASSLVSYEQYF
Patient 1/Day 7/CTCCAACTCATTTCCA-1	TRAV12-2_TRAJ36_CAVNPTNKLFF	TRBV7-2_TRBJ1-2_CASSLEVFNYGYTF
Patient 1/Day 7/CTCCAACTCTGTAAGC-1	TRAV12-3_TRAJ10_CAIEGGGNKLTF	TRBV28_TRBJ2-5_CASSLQAGEGWETQYF
Patient 1/Day 7/CTCCACAAGCCATGCC-1	TRAV29/DV5_TRAJ45_CAGTRGGADGLTF	TRBV5-4_TRBJ1-2_CASRTGESYGYTF
Patient 1/Day 7/CTCCACAGTGCGGTAA-1	TRAV16_TRAJ56_CALISGANSKLTF	TRBV7-9_TRBJ2-7_CASSPLSGEQYF
Patient 1/Day 7/CTCCACAGTTGTGCCG-1		TRBV5-4_TRBJ1-2_CASRTGESYGYTF
Patient 1/Day 7/CTCCACATCTAACGCA-1		TRBV27_TRBJ2-3_CASSEAVLYTDTQYF
Patient 1/Day 7/CTCCATGAGTAACCTC-1	TRAV12-1_TRAJ49_CVVSFTGNQFYF	TRBV7-2_TRBJ1-2_CASSLEVFNYGYTF
Patient 1/Day 7/CTCCATGCAATGGCAG-1	TRAV12-3_TRAJ10_CAMSSSGITGGGNKLTF	TRBV5-5_TRBJ1-3_CASSLNQGLYF
Patient 1/Day 7/CTCCATGCACGTCATA-1		TRBV10-1_TRBJ2-7_CASSESGSTYEQYF
Patient 1/Day 7/CTCCATGGTAGACACG-1		TRBV7-2_TRBJ1-2_CASSLEVFNYGYTF
Patient 1/Day 7/CTCCATGGTGACTATC-1		TRBV7-2_TRBJ1-2_CASSLEVFNYGYTF
Patient 1/Day 7/CTCCATGGTGATGAAT-1	TRAV12-1_TRAJ42_CVVTNDGGSQGNLIF	TRBV9_TRBJ2-3_CASSVELTSTDTQYF
Patient 1/Day 7/CTCCCAAGTACGGCAA-1		TRBV7-2_TRBJ1-2_CASSLEVFNYGYTF
Patient 1/Day 7/CTCCCAATCCGATGTA-1	TRAV12-2_TRAJ41_CAVRHSGYALNF	TRBV28_TRBJ2-3_CASSLSELYTDTQYF
Patient 1/Day 7/CTCCCAATCGTAATGC-1		TRBV10-1_TRBJ2-1_CASSFVLEYNEQFF
Patient 1/Day 7/CTCCCTCAGAGGCGGA-1		TRBV7-2_TRBJ1-2_CASSLEVFNYGYTF
Patient 1/Day 7/CTCCCTCCAAGGGTCA-1		TRBV27_TRBJ2-3_CASSEAVLYTDTQYF
Patient 1/Day 7/CTCCCTCTCCGCTTAC-1	TRAV14/DV4_TRAJ24_CAMRDPTDSWGKLQF	TRBV28_TRBJ1-2_CASSLLVTYGYTF
Patient 1/Day 7/CTCCGATAGGTTACAA-1		TRBV5-1_TRBJ2-7_CASSLGAGLVDEQYF
Patient 1/Day 7/CTCCGATCAGCATTGT-1	TRAV16_TRAJ56_CALISGANSKLTF
Patient 1/Day 7/CTCCGATCAGGTATGG-1		TRBV7-2_TRBJ1-2_CASSLEVFNYGYTF
Patient 1/Day 7/CTCCGATTCCAAGGGA-1	TRAV2_TRAJ13_CAVEDYSGGYQKVTF
Patient 1/Day 7/CTCCTCCAGTAGATCA-1		TRBV7-9_TRBJ2-2_CASSPSTGEGTGELFF
Patient 1/Day 7/CTCCTCCCAAGTGGGT-1		TRBV11-3_TRBJ2-1_CASSLAGGQGRNEQFF
Patient 1/Day 7/CTCCTCCCACCGTCGA-1	TRAV5_TRAJ12_CAEISSYKLIF	TRBV6-2_TRBJ2-3_CASSYGESDTQYF
Patient 1/Day 7/CTCCTCCCATCGAAGG-1		TRBV7-9_TRBJ2-2_CASSSTGEGTGEQFF
Patient 1/Day 7/CTCCTCCTCCCATTCG-1	TRAV12-1_TRAJ29_CVVNAAGNTPLVF	TRBV7-9_TRBJ2-2_CASSPSTGEGTGELFF
Patient 1/Day 7/CTCCTTTAGCACTGGA-1		TRBV28_TRBJ2-3_CASSLSELYTDTQYF
Patient 1/Day 7/CTCGAGGCAGAATTCC-1	TRAV14/DV4_TRAJ24_CAMRDPTDSWGKLQF	TRBV28_TRBJ1-2_CASSLLVTYGYTF
Patient 1/Day 7/CTCTCAGCAGCTGAGA-1	TRAV35_TRAJ39_CARGGGDAGNMLTF	TRBV7-9_TRBJ2-2_CASSPSTGEGTGELFF
Patient 1/Day 7/CTCTGGTCAGATCCAT-1	TRAV3_TRAJ11_CAVRPKGGYSTLTF	TRBV28_TRBJ2-3_CASSLSELYTDTQYF
Patient 1/Day 7/CTCTGGTTCTTCTCAA-1	TRAV14/DV4_TRAJ37_CAMTRGAEGNTGKLIF	TRBV7-9_TRBJ2-2_CASSPSTGEGTGELFF
Patient 1/Day 7/CTGAATGAGCGGCTCT-1	TRAV16_TRAJ21_CALIGDNFNKFYF
Patient 1/Day 7/CTGAATGAGTTACGGG-1	TRAV25_TRAJ42_CAGHGGSQGNLIF	TRBV10-1_TRBJ2-7_CASSESGSTYEQYF
Patient 1/Day 7/CTGAATGCACGAAAGC-1		TRBV5-5_TRBJ1-3_CASSSLNPGLYF
Patient 1/Day 7/CTGAGCGAGGCTTCCG-1	TRAV14/DV4_TRAJ48_CAMRGPRGLEKLTF	TRBV7-9_TRBJ2-1_CASSLSVGGLRREQFF
Patient 1/Day 7/CTGAGCGAGTTTCTTC-1		TRBV20-1_TRBJ2-3_CSAQENPGVTDTQYF
Patient 1/Day 7/CTGAGCGCACAGAGAC-1		TRBV5-1_TRBJ2-1_CASSPAAGLVDEQFF
Patient 1/Day 7/CTGAGCGCATCATCCC-1		TRBV7-9_TRBJ1-1_CASSLGDTEAFF
Patient 1/Day 7/CTGAGCGTCCCGAGAC-1	TRAV6_TRAJ37_CALENPRAGKCLIF	TRBV10-1_TRBJ1-1_CASSAGPNTEAFF
Patient 1/Day 7/CTGAGGCAGGAATGTT-1	TRAV8-6_TRAJ15_CAVILNQAGTALIF
Patient 1/Day 7/CTGAGGCCAAGTCATC-1	TRAV8-6_TRAJ10_CAVSLSTGGGNKLTF
Patient 1/Day 7/CTGAGGCCACAGAAGC-1		TRBV7-8_TRBJ2-7_CASSPPGGPYEQYF
Patient 1/Day 7/CTGAGGCCAGTCGTTA-1	TRAV13-2_TRAJ29_CAENSDPGNTPLVF	TRBV30_TRBJ2-7_CAWSQAYEQYF
Patient 1/Day 7/CTGATCCAGACTCTAC-1		TRBV5-6_TRBJ2-1_CASSAGVPTEQFF
Patient 1/Day 7/CTGATCCGTCACAGAG-1		TRBV10-2_TRBJ2-3_CASSESGLAVADTQYF
Patient 1/Day 7/CTGCAGGCAGCGAACA-1		TRBV10-2_TRBJ2-3_CASSESGLAVADTQYF
Patient 1/Day 7/CTGCATCCAGACAAGC-1		TRBV28_TRBJ2-3_CASSRQGVYTDTQYF
Patient 1/Day 7/CTGCATCGTCACCTTC-1	TRAV12-1_TRAJ29_CVVGSSGNTPLVF	TRBV5-1_TRBJ2-1_CASSPAAGLVDEQFF
Patient 1/Day 7/CTGCATCTCGCCGTGA-1	TRAV16_TRAJ56_CALISGANSKLTF	TRBV7-9_TRBJ2-7_CASSPLSGEQYF
Patient 1/Day 7/CTGCATCTCGGAATTC-1		TRBV7-9_TRBJ2-7_CASSPLSGEQYF
Patient 1/Day 7/CTGCCATAGATCGCTT-1	TRAV12-1_TRAJ5_CVVSRETGRRALTF
Patient 1/Day 7/CTGCCATCAGCTCCTT-1	TRAV26-2_TRAJ30_CILPGRDDKIIF	TRBV20-1_TRBJ2-3_CSAQENPGVTDTQYF
Patient 1/Day 7/CTGCCTAAGGACGCTA-1		TRBV7-2_TRBJ2-1_CASSANGGSIDEQFF
Patient 1/Day 7/CTGCCTACAGCGTGCT-1	TRAV12-2_TRAJ20_CAVKNDYKLSF	TRBV19_TRBJ1-1_CASSPWTANTEAFF
Patient 1/Day 7/CTGCCTAGTCGAGTGA-1		TRBV30_TRBJ2-7_CAWSQAYEQYF
Patient 1/Day 7/CTGCGAGGTATGGAGC-1		TRBV7-9_TRBJ2-7_CASSPLSGEQYF
Patient 1/Day 7/CTGCGAGGTCTGTAGT-1		TRBV9_TRBJ2-3_CASSVELTSTDTQYF
Patient 1/Day 7/CTGCTCAAGACGCCCT-1	TRAV8-4_TRAJ30_CAVSDGSQDDKIIF	TRBV7-9_TRBJ2-2_CASSPSTGEGTGELFF
Patient 1/Day 7/CTGCTCAAGCATTGTC-1		TRBV7-7_TRBJ2-1_CASSLLGVGNEQFF
Patient 1/Day 7/CTGCTCATCAGCTTCC-1	TRAV1-2_TRAJ21_CAVREEHNFNKFYF	TRBV5-4_TRBJ1-2_CASRTGESYGYTF
Patient 1/Day 7/CTGGACGAGTTTCGAC-1		TRBV7-9_TRBJ2-2_CASSPSTGEGTGELFF
Patient 1/Day 7/CTGGACGCAGTGCCTG-1	TRAV12-1_TRAJ42_CVVTNDGGSQGNLIF	TRBV9_TRBJ2-3_CASSVELTSTDTQYF
Patient 1/Day 7/CTGGCAGCAAGTGGAC-1		TRBV27_TRBJ2-3_CASSEAGGYTDTQYF
Patient 1/Day 7/CTGGCAGCAATGAGCG-1		TRBV3-1_TRBJ1-1_CASSPSGFLTEAFF
Patient 1/Day 7/CTGGCAGCACCCTTGT-1	TRAV13-2_TRAJ5_CAENIPGRRALTF	TRBV7-2_TRBJ2-2_CAIRHLWDTGELFF
Patient 1/Day 7/CTGGCAGTCTGATTCT-1	TRAV14/DV4_TRAJ48_CAMRGPRGLEKLTF	TRBV7-9_TRBJ2-1_CASSLSVGGLRREQFF
Patient 1/Day 7/CTGGTCTAGCTAGCCC-1		TRBV11-2_TRBJ2-2_CASFSWATNTGELFF
Patient 1/Day 7/CTGGTCTAGTGGATAT-1	TRAV35_TRAJ33_CAGPYSNYQLIW	TRBV5-6_TRBJ2-1_CASSAGVPTEQFF
Patient 1/Day 7/CTGGTCTCAATACGAA-1	TRAV13-2_TRAJ15_CAEGAALNQAGTALIF	TRBV20-1_TRBJ1-5_CSARDYQTPANQPQHF
Patient 1/Day 7/CTGGTCTCAGGATTCT-1		TRBV16_TRBJ1-1_CASSQSEAEAFF
Patient 1/Day 7/CTGTACCCACAATGTC-1		TRBV3-1_TRBJ1-1_CASSPSGFRTEAFF
Patient 1/Day 7/CTGTACCCAGCACCCA-1		TRBV5-1_TRBJ2-1_CASSLGQAGLADEQFF
Patient 1/Day 7/CTGTAGAAGGTTCACT-1	TRAV13-2_TRAJ15_CAEGAALNQAGTALIF	TRBV20-1_TRBJ1-5_CSARDYQTPANQPQHF
Patient 1/Day 7/CTGTAGAGTTCCGTTC-1		TRBV28_TRBJ2-3_CASSRQGVYTDTQYF
Patient 1/Day 7/CTGTATTAGGGTCAAC-1	TRAV1-2_TRAJ15_CAVRDTVNQAGTALIF	TRBV28_TRBJ2-7_CASRLDRASSYEQYF
Patient 1/Day 7/CTGTATTGTATTTCTC-1	TRAV16_TRAJ56_CALISGANSKLTF	TRBV7-9_TRBJ2-7_CASSPLSGEQYF
Patient 1/Day 7/CTGTATTTCGGTGTTA-1	TRAV8-6_TRAJ12_CAVSDSSYKLIF	TRBV7-2_TRBJ1-2_CASSLEVFNYGYTF
Patient 1/Day 7/CTGTCGTAGCAGATAT-1		TRBV7-9_TRBJ2-2_CASSPSTGEGTGELFF
Patient 1/Day 7/CTGTCGTAGGCTTAAA-1	TRAV16_TRAJ56_CALISGANSKLTF	TRBV7-9_TRBJ2-7_CASSPLSGEQLYF
Patient 1/Day 7/CTGTCGTCACAGAGCA-1	TRAV12-2_TRAJ36_CAVNLTNNLFF	TRBV27_TRBJ2-3_CASSEAVLYTDTQYF
Patient 1/Day 7/CTGTCGTGTTCGATTG-1	TRAV29/DV5_TRAJ21_CAARGDNFNKFYF	TRBV7-2_TRBJ2-7_CASSLGGRGYYEQYF
Patient 1/Day 7/CTGTCGTTCCTTACCG-1		TRBV7-9_TRBJ2-7_CASSPLSGEQYF
Patient 1/Day 7/CTGTGAAGTGGCTGCT-1	TRAV35_TRAJ39_CARGGGDAGNMLTF	TRBV7-9_TRBJ2-2_CASSPSTGEGTGELFF
Patient 1/Day 7/CTGTGAATCCGGTAAT-1	TRAV35_TRAJ39_CARGGGDAGNMLTF	TRBV7-9_TRBJ2-2_CASSPSTGEGTGELFF
Patient 1/Day 7/CTGTGAATCTACACTT-1		TRBV7-9_TRBJ2-2_CASSPSTGEGTGELFF
Patient 1/Day 7/CTGTGGGGTGTAGCAG-1	TRAV12-2_TRAJ36_CAVNPTNNLFF	TRBV7-9_TRBJ2-2_CASSPSTGEGTGELFF
Patient 1/Day 7/CTGTGGGGTTCAACGT-1	TRAV12-1_TRAJ42_CVVTNDGGSQGNLIF	TRBV7-2_TRBJ1-2_CASSLEVFNYGYTF
Patient 1/Day 7/CTGTGGGTCCTGATAG-1	TRAV1-2_TRAJ9_CAVRAYLRGFKTIF
Patient 1/Day 7/CTTACCGGTAAGATTG-1	TRAV3_TRAJ11_CAVRPKGGYSTLTF	TRBV28_TRBJ2-3_CASSLSELYTDTQYF
Patient 1/Day 7/CTTACCGTCACGAGGA-1	TRAV29/DV5_TRAJ45_CAGTRGGADGLTF	TRBV5-4_TRBJ1-2_CASRTGESYGYTF
Patient 1/Day 7/CTTAGGAAGGAGAGTA-1	TRAV35_TRAJ39_CARGGGDAGNMLTF	TRBV7-9_TRBJ2-2_CASSPSTGEGTGELFF
Patient 1/Day 7/CTTAGGAAGTAGCAAT-1	TRAV1-2_TRAJ11_CAVSLAPLNSGYSTLTF	TRBV5-1_TRBJ1-1_CASSSEGAGNTEAFF
Patient 1/Day 7/CTTAGGACAGCCCAGT-1	TRAV14/DV4_TRAJ24_CAMRDPTDSWGKLQF
Patient 1/Day 7/CTTAGGAGTAGGCAGT-1	TRAV14/DV4_TRAJ22_CAMREDTISSGSARQLTF	TRBV10-3_TRBJ1-4_CAISSPGPYEKLFF
Patient 1/Day 7/CTTCAATCAGCTGAAG-1		TRBV7-2_TRBJ1-2_CASSLEVFNYGYTF
Patient 1/Day 7/CTTCAATCATCGCTGG-1	TRAV23/DV6_TRAJ29_CAAPIRGNTPLVF	TRBV5-4_TRBJ1-2_CASRTGESYGYTF
Patient 1/Day 7/CTTCAATGTGGTATGG-1	TRAV16_TRAJ56_CALLGGANSKLTF	TRBV7-9_TRBJ2-7_CASSPLSGEQYF
Patient 1/Day 7/CTTCGGTCAAGTGGAC-1	TRAV8-6_TRAJ15_CAVILNQAGTALIF
Patient 1/Day 7/CTTCGGTCATAGAAAC-1	TRAV12-2_TRAJ36_CAVNPTNNLFF	TRBV27_TRBJ2-3_CASSEAVLYTDTQYF
Patient 1/Day 7/CTTCGGTGTAGGAGGG-1		TRBV7-9_TRBJ2-2_CASSPSTGEGTGELFF
Patient 1/Day 7/CTTCTAAAGGCACCAA-1		TRBV7-2_TRBJ1-2_CASSLEVFNYGYTF
Patient 1/Day 7/CTTCTAAAGGTTGGAC-1		TRBV7-9_TRBJ2-2_CASSPSTGEGTGELFF
Patient 1/Day 7/CTTCTCTGTTCAGCGC-1	TRAV14/DV4_TRAJ24_CAMRDPTDSWGKLQF	TRBV28_TRBJ1-2_CASSLLVTYGYTF
Patient 1/Day 7/CTTGAGAAGTGAGGCT-1		TRBV6-2_TRBJ2-3_CASSYSPPPVTDTQYF
Patient 1/Day 7/CTTGAGATCCGAAGGA-1		TRBV28_TRBJ1-6_CASSFRGNSPLHF
Patient 1/Day 7/CTTGATTAGCTGTGCC-1	TRAV16_TRAJ56_CALISGANSKLTF	TRBV7-9_TRBJ2-7_CASSPLSGEQYF
Patient 1/Day 7/CTTGATTAGTGAGTTA-1		TRBV7-2_TRBJ1-2_CASSLEVFNYGYTF
Patient 1/Day 7/CTTGATTGTCATAACC-1		TRBV6-5_TRBJ2-7_CASRGLAAPEQYF
Patient 1/Day 7/CTTGATTGTTCGTACA-1	TRAV12-2_TRAJ41_CAVRHSGYALNF	TRBV28_TRBJ2-3_CASSLSELYTDTQYF
Patient 1/Day 7/CTTGATTTCACTCCGT-1		TRBV28_TRBJ2-3_CASSRQGVYTDTQYF
Patient 1/Day 7/CTTGATTTCATCGCAA-1	TRAV35_TRAJ39_CARGGGDAGNMLTF	TRBV7-9_TRBJ2-2_CASSPSTGEGTGELFF
Patient 1/Day 7/CTTGATTTCCTTATCA-1	TRAV12-1_TRAJ5_CVVSRETGRRALTF
Patient 1/Day 7/CTTGATTTCTTAGGAC-1		TRBV30_TRBJ2-7_CAWSQAYEQYF
Patient 1/Day 7/CTTTCAAAGTGCACTT-1	TRAV16_TRAJ56_CALISGANSKLTF	TRBV7-9_TRBJ2-7_CASSPLSGEQYF
Patient 1/Day 7/CTTTCAAAGTGGCCTC-1		TRBV7-2_TRBJ1-2_CASSLEVFNYGYTF
Patient 1/Day 7/CTTTCAACAACAAGAT-1	TRAV12-2_TRAJ36_CAVNPTNNLFF	TRBV27_TRBJ2-3_CASSEAVLYTDTQYF
Patient 1/Day 7/CTTTCAACATGACACT-1		TRBV5-8_TRBJ2-3_CASRPSGGTDTQYF
Patient 1/Day 7/CTTTCAAGTGCGGCTT-1	TRAV35_TRAJ39_CARGGGDAGNMLTF	TRBV7-9_TRBJ2-2_CASSPSTGEGTGELFF
Patient 1/Day 7/CTTTCAAGTGTTCATG-1	TRAV8-6_TRAJ12_CAVSDSSYKLIF	TRBV7-2_TRBJ1-2_CASSLEVFNYGYTF
Patient 1/Day 7/CTTTCAAGTTACGTAC-1	TRAV12-3_TRAJ10_CAMSSSGITGGGNKLTF	TRBV5-5_TRBJ1-3_CASSLNQGLYF
Patient 1/Day 7/CTTTCGGAGGCGAACT-1	TRAV14/DV4_TRAJ49_CAMRSNTGNQFYF	TRBV7-9_TRBJ1-6_CASSLGGGSPLHF
Patient 1/Day 7/CTTTCGGCACATAGCT-1	TRAV12-2_TRAJ42_CAVTGSQGNLIF	TRBV20-1_TRBJ1-6_CSAHSSTGNNSPLHF
Patient 1/Day 7/CTTTCGGCATCGAGCC-1		TRBV28_TRBJ1-2_CASSLLVTYGYTF
Patient 1/Day 7/CTTTCGGTCCAGTGTA-1		TRBV5-6_TRBJ2-1_CASSAGVPTEQFF
Patient 1/Day 7/CTTTCGGTCTTGATTC-1	TRAV9-2_TRAJ35_CALSEMGGFGNVLHC	TRBV7-8_TRBJ2-5_CASSGEPWGSGGLQETQYF
Patient 1/Day 7/GAAACCTCAAACACCT-1		TRBV7-9_TRBJ2-2_CASSPSTGEGTGELFF
Patient 1/Day 7/GAAACCTCAATCGCGC-1	TRAV8-6_TRAJ12_CAVSDSSYKLIF	TRBV7-2_TRBJ1-2_CASSLEVFNYGYTF
Patient 1/Day 7/GAAACCTCACGCCACA-1	TRAV12-1_TRAJ49_CVVSFTGNQFYF	TRBV28_TRBJ2-3_CASSRQGVYTDTQYF
Patient 1/Day 7/GAAACCTCAGTTGCGC-1	TRAV13-1_TRAJ15_CAASFTGTALIF
Patient 1/Day 7/GAAACCTGTTGGAGGT-1		TRBV7-9_TRBJ2-1_CASSLSVGGLRREQFF
Patient 1/Day 7/GAAATGAAGTGGACGT-1	TRAV12-2_TRAJ42_CAVTGSQGNLIF	TRBV20-1_TRBJ1-6_CSAHSSTGNNSPLHF
Patient 1/Day 7/GAAATGACATGTGGCC-1	TRAV35_TRAJ39_CARGGGDAGNMLTF	TRBV7-9_TRBJ2-1_CASSPSGQGYYDEQFF
Patient 1/Day 7/GAAATGATCTCTCTAA-1	TRAV29/DV5_TRAJ20_CAAIVKAEYKLSF
Patient 1/Day 7/GAACACTTCGCCACTT-1	TRAV1-2_TRAJ7_CAVRAFYGNNRLAF	TRBV5-1_TRBJ1-1_CASSSEGAGNTEAFF
Patient 1/Day 7/GAACACTTCTCAAAGC-1	TRAV8-6_TRAJ12_CAVSDSSQELIF	TRBV5-5_TRBJ2-1_CASSPAAGQDEQFF
Patient 1/Day 7/GAACACTTCTCCAAGA-1	TRAV29/DV5_TRAJ28_CAASAAYSGAGSYQLTF
Patient 1/Day 7/GAACGTTAGGCCCAAA-1		TRBV28_TRBJ2-3_CASSLSELYTDTQYF
Patient 1/Day 7/GAACGTTGTGAAGCTG-1		TRBV6-5_TRBJ1-1_CASTSGYTEAFF
Patient 1/Day 7/GAACTGTAGAGTCTTC-1		TRBV7-9_TRBJ2-2_CASSPSTGEGTGELFF
Patient 1/Day 7/GAACTGTAGGATACGC-1	TRAV12-2_TRAJ42_CAVTGSQGNLIF	TRBV20-1_TRBJ1-6_CSAHSSTGNNSPLHF
Patient 1/Day 7/GAAGAATAGAATTTGG-1		TRBV28_TRBJ2-3_CASRSTGVSDTVF
Patient 1/Day 7/GAAGAATAGACCAAAT-1	TRAV12-2_TRAJ36_CAVNPRNNLFF	TRBV5-1_TRBJ2-1_CASSPGAAVVDEQFF
Patient 1/Day 7/GAAGAATAGGGAGGCA-1		TRBV5-1_TRBJ2-1_CASSPAAGLVDEQFF
Patient 1/Day 7/GAAGAATGTCCTGGTG-1		TRBV7-2_TRBJ1-2_CASSLEVFNYGYTF
Patient 1/Day 7/GAAGAATTCTCGGCTT-1	TRAV12-2_TRAJ42_CAVTGSQGNLIF	TRBV20-1_TRBJ1-6_CSAHSSTGNNSPLHF
Patient 1/Day 7/GAAGCCCAGTGGCAGT-1	TRAV26-1_TRAJ44_CIVRDYLLLTGTASKLTF	TRBV28_TRBJ2-3_CASSLRVLYTEQTF
Patient 1/Day 7/GAAGCGACAAATGCTC-1	TRAV8-6_TRAJ10_CAVSLSTGGGNKLTF
Patient 1/Day 7/GAAGGACCATCGAGCC-1		TRBV7-9_TRBJ2-7_CASSPLSGEQYF
Patient 1/Day 7/GAAGGACGTACAATAG-1	TRAV14/DV4_TRAJ50_CAMREASKTSYDKVIF	TRBV4-2_TRBJ1-1_CASSQPSLNTEAFF
Patient 1/Day 7/GAAGGGTCAGCCCACA-1	TRAV23/DV6_TRAJ29_CAAPTPGNTPLVF	TRBV12-4_TRBJ2-7_CASSLVSYEQYF
Patient 1/Day 7/GAAGGGTGTCTACAAC-1		TRBV28_TRBJ2-3_CASSRQGVYTDTQYF
Patient 1/Day 7/GAAGGGTGTTTCACTT-1	TRAV4_TRAJ29_CLVGSGNTPLVF	TRBV5-1_TRBJ2-1_CASSFLAAAPEQFF
Patient 1/Day 7/GAAGGGTTCATTACTC-1		TRBV7-9_TRBJ2-2_CASSPSTGEGTMGAPF
Patient 1/Day 7/GAAGGGTTCCGAAGGA-1	TRAV29/DV5_TRAJ45_CVGTRGGADGLTF	TRBV5-1_TRBJ1-1_CASSSEGAGNTEAFF
Patient 1/Day 7/GAAGTAACAAGGCAAC-1	TRAV35_TRAJ39_CARGGGDAGNMLTF	TRBV7-9_TRBJ2-2_CASSPSTGEGTGELFF
Patient 1/Day 7/GAAGTAACACGCGGTT-1	TRAV35_TRAJ39_CARGGGDAGNMLTF	TRBV5-1_TRBJ2-1_CASSPAAGLVDEQFF
Patient 1/Day 7/GAAGTAACAGCTTTGA-1	TRAV12-2_TRAJ36_CAVNPTNNLFF	TRBV27_TRBJ2-3_CASSEAVLYTDTQYF
Patient 1/Day 7/GAAGTAAGTTCCGGTG-1	TRAV35_TRAJ39_CARGGGDAGNMLTF	TRBV7-9_TRBJ2-2_CASSPSTGEGTGELFF
Patient 1/Day 7/GAAGTAATCACTGATG-1	TRAV14/DV4_TRAJ24_CAMRDPTDSWGKLQF	TRBV28_TRBJ1-2_CASSLLVTYGYTF
Patient 1/Day 7/GAAGTAATCGAGTTGT-1	TRAV20_TRAJ11_CAVQAEGYSTLTF
Patient 1/Day 7/GAATAGAAGTATGAAC-1	TRAV29/DV5_TRAJ8_CAASGDTGFQKLVF	TRBV6-2_TRBJ2-3_CASSYSPPPVTDTQYF
Patient 1/Day 7/GAATAGATCAACCTTT-1		TRBV5-1_TRBJ1-1_CASSSEGAGNTEAFF
Patient 1/Day 7/GAATCACAGGGCGAGA-1	TRAV12-3_TRAJ44_CAMNLTKKTKLIF	TRBV10-2_TRBJ2-3_CASSESGLAVADTQYF
Patient 1/Day 7/GAATCACTCTTCTGTA-1		TRBV29-1_TRBJ1-1_CSVDETGDTEAFF
Patient 1/Day 7/GAATCGTTCATGCGGC-1		TRBV10-2_TRBJ2-3_CASSESGLAVADTQYF
Patient 1/Day 7/GACACGCAGTAGCAAT-1		TRBV3-1_TRBJ1-1_CASSPSGFRTEAFF
Patient 1/Day 7/GACACGCCAGCACAGA-1	TRAV29/DV5_TRAJ45_CAGTRGGADGLTF	TRBV5-4_TRBJ1-2_CASRTGESYGYTF
Patient 1/Day 7/GACACGCGTCTCGACG-1	TRAV8-6_TRAJ12_CAVSDSSYKLIF	TRBV7-2_TRBJ1-2_CASSLEVFNYGYTF
Patient 1/Day 7/GACACGCGTGTCCAAT-1		TRBV7-9_TRBJ2-2_CASSPSTGEGTGELFF
Patient 1/Day 7/GACACGCGTGTCTCCT-1		TRBV24-1_TRBJ2-1_CATSPTAYNEQFF
Patient 1/Day 7/GACAGCCAGTGAACAT-1		TRBV5-4_TRBJ1-2_CASRTGESYGYTF
Patient 1/Day 7/GACAGCCAGTTCTCTT-1		TRBV5-4_TRBJ1-2_CASSFMTEKPPYTF
Patient 1/Day 7/GACAGCCCAATTTCCT-1	TRAV16_TRAJ56_CALISGANSKLTF	TRBV7-9_TRBJ2-2_CASSPSTGEGTGELFF
Patient 1/Day 7/GACAGCCGTTAACAGA-1	TRAV12-1_TRAJ42_CVVTNDGGSQGNLIF	TRBV7-9_TRBJ2-2_CASSPSTGEGTGELFF
Patient 1/Day 7/GACAGCCTCTGTAAGC-1	TRAV12-3_TRAJ10_CAMSSSGITGGGNKLTF	TRBV27_TRBJ2-3_CASSEAVLYTDTQYF
Patient 1/Day 7/GACATCACAGTTTCAG-1	TRAV13-1_TRAJ15_CAASRIFQPGTPLIF
Patient 1/Day 7/GACATCAGTGCCGTTG-1	TRAV5_TRAJ12_CAEISSYKLIF	TRBV6-2_TRBJ2-3_CASSYGESDTQYF
Patient 1/Day 7/GACCAATAGGTCTGGA-1	TRAV35_TRAJ39_CARGGGDAGNMLTF	TRBV7-9_TRBJ2-2_CASSSPSTGEGTGELFF
Patient 1/Day 7/GACCAATCACTTCCTG-1		TRBV6-6_TRBJ2-2_CASSLSGTSGTGELFF
Patient 1/Day 7/GACCAATTCCACTGGG-1	TRAV14/DV4_TRAJ24_CAMRDPTDSWGKLQF	TRBV28_TRBJ1-2_CASSLLVTYGYTF
Patient 1/Day 7/GACCAATTCGTTCAGA-1		TRBV27_TRBJ1-5_CASSLTTGSNQPQHF
Patient 1/Day 7/GACCCAGAGATTGTGA-1		TRBV6-6_TRBJ2-6_CASSYAGSVSGANVLTF
Patient 1/Day 7/GACCCAGCATATGGCT-1	TRAV39_TRAJ22_CAVDASGSARQLTF	TRBV20-1_TRBJ2-1_CSARWDRGDSYEQFF
Patient 1/Day 7/GACCCAGGTGATTCTG-1	TRAV29/DV5_TRAJ45_CAGTRGGADGLTF	TRBV5-4_TRBJ1-2_CASRTGESYGYTF
Patient 1/Day 7/GACCCAGGTTGCATGT-1		TRBV7-9_TRBJ2-2_CASSPSTGEGTGELFF
Patient 1/Day 7/GACCCTTAGAGTAACT-1		TRBV20-1_TRBJ2-3_CSAQENPGVTDTQYF
Patient 1/Day 7/GACCCTTCATACCAGT-1		TRBV7-9_TRBJ2-7_CASSPLSGEQYF
Patient 1/Day 7/GACCCTTGTAGGAGTC-1		TRBV7-9_TRBJ2-2_CASSPSTGEGTGELFF
Patient 1/Day 7/GACCCTTGTTTCGTGA-1	TRAV29/DV5_TRAJ45_CAGTRGGADGLTF	TRBV5-4_TRBJ1-2_CASRTGESYGYTF
Patient 1/Day 7/GACCCTTTCACATACG-1	TRAV35_TRAJ39_CARGGGDAGNMLTF	TRBV7-9_TRBJ2-2_CASSPSTGEGTGELFF
Patient 1/Day 7/GACCGTGCAATGCAGG-1	TRAV12-3_TRAJ10_CAMSSSGITGGGNKLTF
Patient 1/Day 7/GACCGTGGTCGGTACC-1	TRAV12-3_TRAJ10_CAMSSSGITGGGNKLTF	TRBV5-5_TRBJ1-3_CASSLNQGLYF
Patient 1/Day 7/GACCGTGTCCTAGAGT-1	TRAV3_TRAJ11_CAVRPKGGYSTLTF	TRBV28_TRBJ2-3_CASSLSELYTDTQYF
Patient 1/Day 7/GACCGTGTCGCGTTTC-1	TRAV12-1_TRAJ49_CVVSFTGNQFYF	TRBV28_TRBJ2-3_CASSRQGVYTDTQYF
Patient 1/Day 7/GACCGTGTCTAGAACC-1	TRAV26-2_TRAJ30_CILPGRDDKIIF	TRBV20-1_TRBJ2-3_CSAQENPGVTDTQYF
Patient 1/Day 7/GACCGTGTCTTAGCCC-1	TRAV12-1_TRAJ42_CVVTNDGGSQGNLIF	TRBV9_TRBJ2-3_CASSVELTSTDTQYF
Patient 1/Day 7/GACCTTCCACATTGTG-1	TRAV29/DV5_TRAJ8_CAASGDTGFQKLVF	TRBV7-9_TRBJ2-2_CASSPSTSGEGTGELFF
Patient 1/Day 7/GACGCTGAGCGCTTCG-1	TRAV12-3_TRAJ10_CAMSSSGITGGGNKLTF	TRBV5-5_TRBJ1-3_CASSLNQGLYF
Patient 1/Day 7/GACGCTGGTCCGTACG-1		TRBV10-2_TRBJ2-3_CASSESGLAVADTQYF
Patient 1/Day 7/GACGTTACATACATCG-1		TRBV7-2_TRBJ1-2_CASSLEVFNYGYTF
Patient 1/Day 7/GACGTTACATCAGCTA-1		TRBV24-1_TRBJ2-1_CATSPTAYNEQFF
Patient 1/Day 7/GACGTTAGTATTGGCT-1		TRBV19_TRBJ1-1_CASSIGGGDAFF
Patient 1/Day 7/GACGTTAGTTATGACC-1	TRAV12-3_TRAJ10_CAMSSSGITGGGNKLTF
Patient 1/Day 7/GACGTTATCGCTACGG-1	TRAV16_TRAJ56_CALISGANSKLTF	TRBV7-9_TRBJ2-7_CASSPLSGEQYF
Patient 1/Day 7/GACTATGCAGAGGAAA-1	TRAV35_TRAJ39_CARGGGDAGNMLTF	TRBV30_TRBJ2-7_CAWSQAYEQYF
Patient 1/Day 7/GACTATGGTAATTAGG-1		TRBV20-1_TRBJ1-6_CSAHSSTGNNSPLHF
Patient 1/Day 7/GACTATGTCGAAATCC-1	TRAV12-2_TRAJ36_CAVNPTNNLFF	TRBV27_TRBJ2-3_CASSEAVLYTDTQYF
Patient 1/Day 7/GACTCAAAGATACATG-1	TRAV12-2_TRAJ42_CAVTGSQGNLIF	TRBV20-1_TRBJ1-6_CSAHSSTGNNSPLHF
Patient 1/Day 7/GACTCAACAATCACGT-1	TRAV8-6_TRAJ12_CAVSDSSYKLIF	TRBV7-2_TRBJ1-2_CASSLEVFNYGYTF
Patient 1/Day 7/GACTCAACAGATCATC-1	TRAV35_TRAJ39_CARGGGDAGNMLTF	TRBV7-9_TRBJ2-2_CASSPSTGEGTGELFF
Patient 1/Day 7/GACTCTCAGTCAAGCG-1	TRAV12-1_TRAJ5_CVVSWETGRRALTF	TRBV7-2_TRBJ1-2_CASSLEVFNYGYTF
Patient 1/Day 7/GACTCTCCATAGGCGA-1		TRBV28_TRBJ2-3_CASSRQGVYTDTQYF
Patient 1/Day 7/GACTCTCTCGACATTG-1		TRBV7-2_TRBJ1-2_CASSLEVFNYGYTF
Patient 1/Day 7/GACTGATAGTAGCAAT-1	TRAV8-6_TRAJ12_CAVSDSSYKLIF	TRBV7-2_TRBJ1-2_CASSLEVFNYGYTF
Patient 1/Day 7/GACTGATGTTCAGCGC-1	TRAV1-2_TRAJ7_CAVRAFYGNNRLAF	TRBV5-1_TRBJ1-1_CASSSEGAGNTEAFF
Patient 1/Day 7/GACTGATGTTCCGCAG-1	TRAV3_TRAJ11_CAVRPKGGYSTLTF	TRBV28_TRBJ2-3_CASSLSELYTDTQYF
Patient 1/Day 7/GACTGATGTTCTCCTG-1	TRAV3_TRAJ11_CAVRPKGGYSTLTF	TRBV28_TRBJ2-3_CASSLSELYTDTQYF
Patient 1/Day 7/GACTTCCCAACCAATC-1	TRAV12-1_TRAJ42_CVVTNDGGSQGNLIF
Patient 1/Day 7/GAGAAATCACTATGTG-1		TRBV7-9_TRBJ2-2_CASSPSTGEGTGELFF
Patient 1/Day 7/GAGAAATTCAGCTTCC-1		TRBV5-4_TRBJ1-2_CASRTGESYGYSSF
Patient 1/Day 7/GAGAAATTCATGAGGG-1		TRBV7-9_TRBJ2-7_CASSPLSGEQYF
Patient 1/Day 7/GAGACCCCACAGCGCT-1		TRBV28_TRBJ2-3_CASSRQGVYTDTQYF
Patient 1/Day 7/GAGACCCGTTCGGGTC-1	TRAV8-6_TRAJ12_CAVSDSSYKLIF	TRBV7-2_TRBJ1-2_CASSLEVFNYGYTF
Patient 1/Day 7/GAGACCCTCACCGGTG-1	TRAV12-3_TRAJ10_CAMSSSGITGGGNKLTF
Patient 1/Day 7/GAGACCCTCTCAGGCG-1		TRBV3-1_TRBJ1-1_CASSPSGFRTEAFF
Patient 1/Day 7/GAGACTTAGTCATCGT-1	TRAV35_TRAJ39_CARGGGDAGNMLTF
Patient 1/Day 7/GAGACTTGTCTTCTAT-1	TRAV2_TRAJ13_CAVEDYSGGYQKVTF	TRBV5-8_TRBJ2-3_CASRPSGGTDTQYF
Patient 1/Day 7/GAGAGGTAGGCCACCT-1		TRBV7-2_TRBJ1-2_CASSLEVFNYGYTF
Patient 1/Day 7/GAGAGGTCAGGAAGTC-1		TRBV7-9_TRBJ2-2_CASSPSTGEGTGELFF
Patient 1/Day 7/GAGATGGAGAGGGTCT-1	TRAV16_TRAJ56_CALISGANSKLTF	TRBV7-9_TRBJ2-7_CASSPLSGEQYF
Patient 1/Day 7/GAGATGGAGTAGTCCT-1		TRBV28_TRBJ2-3_CASSRQGVYTDTQYF
Patient 1/Day 7/GAGATGGCACCGTGAC-1	TRAV8-6_TRAJ12_CAVSDSSYKLIF	TRBV7-2_TRBJ1-2_CASSLEVFNYGYTF
Patient 1/Day 7/GAGATGGGTGCTTCAA-1	TRAV13-1_TRAJ15_CAASFTGTALIF	TRBV6-2_TRBJ2-3_CASSYGESDTQYF
Patient 1/Day 7/GAGCCTGCACAAAGTA-1		TRBV9_TRBJ2-7_CASSVGGHSHLHQYF
Patient 1/Day 7/GAGCCTGGTCCAGCGT-1		TRBV27_TRBJ2-3_CASSEAVLYTDTQYF
Patient 1/Day 7/GAGCCTGTCTCCAATT-1	TRAV17_TRAJ52_CAIDAGSGSPWKLTF	TRBV5-1_TRBJ1-1_CASSSEGAGNTEAFF
Patient 1/Day 7/GAGCTGCGTGGGACAT-1	TRAV8-6_TRAJ10_CAVSLSTGGGNKLTF	TRBV28_TRBJ2-7_CASSWSGIYEQYF
Patient 1/Day 7/GAGGCAAGTAGATTAG-1	TRAV21_TRAJ45_CAVTLPGGGADGLTF
Patient 1/Day 7/GAGGCAAGTTCTCTCG-1	TRAV1-2_TRAJ40_CAVRKVSGTYKYIF	TRBV28_TRBJ2-7_CASRLDRASSYEQYF
Patient 1/Day 7/GAGGGATGTCTACAGT-1	TRAV29/DV5_TRAJ45_CAGKRGGADGLVF	TRBV12-4_TRBJ2-7_CASSLVSYNEQYF
Patient 1/Day 7/GAGGGATTCGGAGTGA-1		TRBV24-1_TRBJ2-1_CATSPTAYNEQFF
Patient 1/Day 7/GAGGGTAAGGATACCG-1	TRAV35_TRAJ39_CAQGGGDAGNMLTF
Patient 1/Day 7/GAGGGTAAGTGATAGT-1		TRBV7-9_TRBJ2-2_CASSPSTGRGSTWELFL
Patient 1/Day 7/GAGGGTACAGTTAGAA-1		TRBV7-2_TRBJ1-2_CASSLEVFNYGYTF
Patient 1/Day 7/GAGGGTAGTGCATACT-1		TRBV5-1_TRBJ2-7_CASSLGAGLVDEQYF
Patient 1/Day 7/GAGTCATAGCCGCTTG-1	TRAV16_TRAJ56_CALISGANSKLTF	TRBV7-9_TRBJ2-7_CASSPLSGEQYF
Patient 1/Day 7/GAGTCATGTCTTTCTA-1		TRBV4-3_TRBJ1-2_CASSQDISYGYTF
Patient 1/Day 7/GAGTCTAAGATCGGTG-1	TRAV35_TRAJ39_CARGGGDAGNMLTF	TRBV7-2_TRBJ1-2_CASSLEVFNYGYTF
Patient 1/Day 7/GAGTCTAGTCCTGGGT-1	TRAV8-6_TRAJ10_CAVSLSTGGGNKLTF	TRBV28_TRBJ2-7_CASSWSGIYEQYF
Patient 1/Day 7/GAGTGAGAGACATCAA-1	TRAV14/DV4_TRAJ24_CAMRDPTDSWGKLQF	TRBV28_TRBJ1-2_CASSLLVTYGYTF
Patient 1/Day 7/GAGTGAGAGAGGGTAA-1		TRBV7-9_TRBJ2-2_CASSPSTGEGTGELFF
Patient 1/Day 7/GAGTGAGAGGAACGTC-1	TRAV16_TRAJ56_CALISGANSKLTF	TRBV7-9_TRBJ2-7_CASSPLSGEQYF
Patient 1/Day 7/GAGTGAGGTGCCGTAC-1		TRBV7-9_TRBJ2-7_CASSLAEGALYEQYF
Patient 1/Day 7/GAGTGAGTCCTTATAC-1		TRBV27_TRBJ2-3_CASRKKLVLYTDTQYF
Patient 1/Day 7/GAGTGTTAGCAGTACG-1	TRAV35_TRAJ39_CARGGGDAGNMLTF	TRBV7-9_TRBJ2-2_CASSPSTGEGTGELFF
Patient 1/Day 7/GAGTGTTCAATCCTAG-1		TRBV30_TRBJ2-7_CAWSQAYEQYF
Patient 1/Day 7/GAGTGTTGTCCCGCAA-1	TRAV3_TRAJ43_CAVRDLNDMRF
Patient 1/Day 7/GAGTGTTGTGTTCATG-1	TRAV12-2_TRAJ36_CAVNPTNNLFF	TRBV27_TRBJ2-3_CASSEAVLYTDTQYF
Patient 1/Day 7/GAGTTACAGGAAAGAC-1		TRBV19_TRBJ1-2_CASTTGYGGYTF
Patient 1/Day 7/GAGTTACGTCGTGGTC-1	TRAV8-6_TRAJ12_CAVSDSSYKLIF	TRBV7-2_TRBJ1-2_CASSLEVFNYGYTF
Patient 1/Day 7/GAGTTGTCACCCTCTA-1	TRAV3_TRAJ11_CAVRPKGGYSTLTF	TRBV28_TRBJ2-3_CASSLSELYTDTQYF
Patient 1/Day 7/GAGTTGTGTCATAACC-1		TRBV5-1_TRBJ2-1_CASSPAAGLVDEQFF
Patient 1/Day 7/GAGTTGTGTGCTGATT-1	TRAV1-2_TRAJ21_CAVREEHNFNKFYF	TRBV19_TRBJ1-1_CASSIGGGDAFF
Patient 1/Day 7/GAGTTTGCAGGCAATG-1	TRAV13-1_TRAJ15_CAASFTGTALIF	TRBV4-1_TRBJ2-4_CASSALAAAKNIQYF
Patient 1/Day 7/GATAGAAAGTAAGACT-1		TRBV7-9_TRBJ2-2_CASSPSTGEGTGELFF
Patient 1/Day 7/GATAGAATCCGTGGGT-1		TRBV7-9_TRBJ2-2_CASSPSTGEDGNRELFF
Patient 1/Day 7/GATAGCTGTAGTGCGA-1	TRAV35_TRAJ39_CARGGGDAGNMLTF	TRBV7-9_TRBJ2-2_CASSPSTGEGTGELFF
Patient 1/Day 7/GATCACAAGACATAAC-1		TRBV11-2_TRBJ2-5_CASSPVEGAIQETQYF
Patient 1/Day 7/GATCACACAGCTGAGA-1	TRAV35_TRAJ39_CARGGGDAGNMLTF	TRBV7-2_TRBJ1-2_CASSLEVFNYGYTF
Patient 1/Day 7/GATCACAGTCTGTGTA-1	TRAV8-6_TRAJ12_CAVSDSSYKLIF	TRBV7-2_TRBJ1-2_CASSLEVFNYGYTF
Patient 1/Day 7/GATCAGTAGAGGATGA-1	TRAV1-2_TRAJ40_CAVRKVSGTYKYIF	TRBV6-6_TRBJ2-6_CASSYAGSVSGANVLTF
Patient 1/Day 7/GATCAGTGTGAGTGAC-1		TRBV4-2_TRBJ1-1_CASSQPSLNTEAFF
Patient 1/Day 7/GATCATGGTATCGAAA-1		TRBV10-1_TRBJ1-1_CASSAGPNTEAFF
Patient 1/Day 7/GATCATGGTCCTCCTA-1	TRAV35_TRAJ39_CARGGGDAGNMLTF	TRBV7-9_TRBJ2-2_CASSPSTGGGTGELFF
Patient 1/Day 7/GATCATGTCTGCACCT-1	TRAV29/DV5_TRAJ49_CAASVTGNQFYF	TRBV6-1_TRBJ1-2_CASSETRLGVYGYTF
Patient 1/Day 7/GATCCCTAGTTCGCAT-1		TRBV4-2_TRBJ2-2_CASSQDWQNTGELFF
Patient 1/Day 7/GATCCCTCAGCTGTTA-1	TRAV14/DV4_TRAJ22_CAMREDTISSGSARQLTF
Patient 1/Day 7/GATCCCTGTCGGTACC-1	TRAV12-1_TRAJ5_CVVSRETGRRALTF
Patient 1/Day 7/GATCCCTTCCGAACGC-1	TRAV35_TRAJ39_CARGGGDAGNMLTF	TRBV7-9_TRBJ2-2_CASSPSTGEGTGELFF
Patient 1/Day 7/GATCGTATCCTTATAC-1	TRAV13-2_TRAJ15_CAEGAALNQAGTALIF	TRBV20-1_TRBJ1-5_CSARDYQTPANQPQHF
Patient 1/Day 7/GATGACTAGATCCGAG-1		TRBV7-9_TRBJ2-7_CASSPLSGEQYF
Patient 1/Day 7/GATGACTAGTATTCCG-1	TRAV35_TRAJ39_CARGGGDAGNMLTF	TRBV7-9_TRBJ2-2_CASSPSTGEGTGELFF
Patient 1/Day 7/GATGACTAGTGAATAC-1	TRAV12-2_TRAJ41_CAVRHSGYALNF	TRBV28_TRBJ2-3_CASSLSELYTDTQYF
Patient 1/Day 7/GATGACTCACGAGAAC-1		TRBV5-1_TRBJ2-7_CASSLGAGLVDEQYF
Patient 1/Day 7/GATGACTGTCAGCGTC-1		TRBV4-2_TRBJ1-1_CASSQPSLNTEAFF
Patient 1/Day 7/GATGACTGTGCACGCT-1	TRAV39_TRAJ39_CAVDMFNAGNMLTF	TRBV10-1_TRBJ2-3_CASSEAGDGTDTQYF
Patient 1/Day 7/GATGAGGGTAGTGATA-1	TRAV12-1_TRAJ42_CVVTNDGGSQGNLIF	TRBV9_TRBJ2-3_CASSVELTSTDTQYF
Patient 1/Day 7/GATGAGGTCCAAGGGA-1	TRAV34_TRAJ45_CGAGDYSGGGADGLTF	TRBV7-2_TRBJ2-1_CASSLVLAVSVEQFF
Patient 1/Day 7/GATGATCCAACAGCTT-1	TRAV12-1_TRAJ6_CVVPPGGSYIPTF	TRBV28_TRBJ2-1_CASSQTSGSNEQFF
Patient 1/Day 7/GATGCTAAGAGAGGGC-1		TRBV12-3_TRBJ1-5_CASNNNRLSNQPQHF
Patient 1/Day 7/GATGCTAAGGGAGGAC-1	TRAV12-1_TRAJ42_CVVTNDGGSQGNLIF	TRBV9_TRBJ2-3_CASSVELTSTDTQYF
Patient 1/Day 7/GATGCTACAGCTATAC-1	TRAV16_TRAJ56_CALISGANSKLTF	TRBV5-4_TRBJ1-2_CASRTGESYGYTF
Patient 1/Day 7/GATGCTAGTAACGATA-1	TRAV8-3_TRAJ12_CAVGAGMDSSYKLIF	TRBV10-3_TRBJ2-7_CAITSQGPKRSQSYEQYF
Patient 1/Day 7/GATGCTAGTCGCATGC-1		TRBV28_TRBJ2-7_CASRLDRASSYEQYF
Patient 1/Day 7/GATGCTATCCCGATCT-1	TRAV12-1_TRAJ49_CVVSFTGNQFYF	TRBV28_TRBJ2-3_CASSRQGVYTDTQYF
Patient 1/Day 7/GATGTTGAGACGACTG-1		TRBV5-8_TRBJ2-3_CASRPSGGTDTQYF
Patient 1/Day 7/GATGTTGAGGTGCCTC-1		TRBV7-9_TRBJ2-2_CASSPSTGEGTGELFF
Patient 1/Day 7/GATGTTGCAACAAAGT-1		TRBV7-9_TRBJ2-2_CASSPSTGEGTGELFF
Patient 1/Day 7/GATGTTGGTGGTATGG-1		TRBV7-9_TRBJ2-2_CASSPSTGEGTGELFF
Patient 1/Day 7/GATGTTGTCGCTCCTA-1		TRBV28_TRBJ2-3_CASSLSELYTDTQYF
Patient 1/Day 7/GATTCGAAGCTTTGTG-1	TRAV13-1_TRAJ45_CAATRGGADGLTF	TRBV5-4_TRBJ1-2_CASSFMTEKPPYTF
Patient 1/Day 7/GATTCGACAGGTTCCG-1	TRAV14/DV4_TRAJ50_CAMREASKTSYDKVIF	TRBV4-2_TRBJ1-1_CASSQPSLNTEAFF
Patient 1/Day 7/GATTCGAGTAGCCCTG-1		TRBV7-2_TRBJ1-2_CASSLEVFNYGYTF
Patient 1/Day 7/GATTCTTAGCCAGACA-1		TRBV24-1_TRBJ2-1_CATSPTAYNEQFF
Patient 1/Day 7/GATTCTTAGCGGGTTA-1		TRBV6-6_TRBJ2-5_CASSYTDSYQETQYF
Patient 1/Day 7/GATTGGTGTGAGAGGG-1		TRBV7-2_TRBJ1-2_CASSLEVFNYGYTF
Patient 1/Day 7/GATTGGTTCATTCATC-1		TRBV5-6_TRBJ2-1_CASSLVHRHRVVNEQFF
Patient 1/Day 7/GATTGGTTCGGAGATG-1	TRAV8-6_TRAJ15_CAVILNQAGTALIF	TRBV30_TRBJ2-7_CAWSQAYEQYF
Patient 1/Day 7/GATTTCTGTCTCAGAT-1		TRBV10-1_TRBJ2-1_CASSFVLEYNEQFF
Patient 1/Day 7/GCAACATCAGCAGGAT-1	TRAV12-1_TRAJ49_CVVSFTGNQFYF	TRBV28_TRBJ2-3_CASSRQGVYTDTQYF
Patient 1/Day 7/GCAACATGTTACACTG-1	TRAV12-3_TRAJ10_CAMSSSGITGGGNKLTF	TRBV5-5_TRBJ1-3_CASSLNQGLYF
Patient 1/Day 7/GCAACATGTTGACGGA-1	TRAV29/DV5_TRAJ8_CAASGDTGFQKLVF	TRBV6-2_TRBJ2-3_CASSYSPPPVTDTQYF
Patient 1/Day 7/GCAACCGAGTAGTCTC-1	TRAV3_TRAJ11_CAVRPKGGYSTLTF	TRBV28_TRBJ2-3_CASSLSELYTDTQYF
Patient 1/Day 7/GCAACCGCATCGGAAG-1	TRAV12-2_TRAJ36_CAVNPTNNLFF	TRBV27_TRBJ2-3_CASSEAVLYTDTQYF
Patient 1/Day 7/GCAACCGTCTCGTGAA-1		TRBV27_TRBJ2-3_CASSEAVLYTDTQYF
Patient 1/Day 7/GCACATACAAGTATCC-1	TRAV5_TRAJ44_CAESTGTASKLTF	TRBV28_TRBJ2-1_CASSLTGLDNEQFF
Patient 1/Day 7/GCACGGTAGTTCATGC-1	TRAV29/DV5_TRAJ21_CAARGDNFNKFYF	TRBV7-2_TRBJ2-7_CASSFGGRGYYEQYF
Patient 1/Day 7/GCACGTGAGCAAATGT-1		TRBV24-1_TRBJ2-1_CATSPTAYNEQFF
Patient 1/Day 7/GCACGTGAGCCAAGTG-1	TRAV16_TRAJ56_CALISGANSKLTF	TRBV7-9_TRBJ2-7_CASSPLSGEQYF
Patient 1/Day 7/GCACGTGAGTGGATTA-1		TRBV7-9_TRBJ2-2_CASSPSTGEGTGELFF
Patient 1/Day 7/GCACGTGCATGCGGTC-1	TRAV38-1_TRAJ43_CAFMNSLVQYNNDMRF	TRBV7-9_TRBJ2-2_CASSPSTGEGTGELFF
Patient 1/Day 7/GCACGTGGTTACGATC-1	TRAV12-3_TRAJ10_CAMSSSGITGGGNKLTF	TRBV6-5_TRBJ1-1_CASSTTTGEAPEAFF
Patient 1/Day 7/GCACGTGTCGGCTTGG-1		TRBV4-2_TRBJ1-1_CASSQPSLNTEAFF
Patient 1/Day 7/GCACTAAAGCTGAAAT-1		TRBV4-3_TRBJ2-7_CASSQETGYEQYF
Patient 1/Day 7/GCACTAACAATTGTGC-1		TRBV9_TRBJ2-3_CASSVELTSTDTQYF
Patient 1/Day 7/GCACTAACATAGGTTC-1	TRAV29/DV5_TRAJ45_CAGTRGGADGLTF	TRBV5-4_TRBJ1-2_CASRTGESYGYTF
Patient 1/Day 7/GCAGCTGCATGAGATA-1		TRBV28_TRBJ2-3_CASSLSELYTDTQYF
Patient 1/Day 7/GCAGGCTCAGAGAAAG-1	TRAV35_TRAJ39_CARGGGDAGNMLTF	TRBV5-1_TRBJ2-1_CASSPAAGLVDEQFF
Patient 1/Day 7/GCAGGCTCATAATCGC-1	TRAV12-3_TRAJ10_CAMSSSGITGGGNKLTF	TRBV5-5_TRBJ1-3_CASSLNQGLYF
Patient 1/Day 7/GCAGGCTGTGTACATC-1		TRBV7-2_TRBJ2-7_CASSATGYYEQYF
Patient 1/Day 7/GCAGGCTTCATTATCC-1		TRBV7-9_TRBJ2-2_CASSPSTGEGTGELFF
Patient 1/Day 7/GCAGTTAGTGGCCACT-1	TRAV25_TRAJ30_CAGRRDDKIIF	TRBV7-9_TRBJ2-2_CASSPSTGEGTGELFF
Patient 1/Day 7/GCAGTTAGTTGCCATA-1		TRBV7-2_TRBJ1-2_CASSLEVFNYGYTF
Patient 1/Day 7/GCAGTTATCAGCTGAT-1	TRAV1-2_TRAJ21_CAVREEHNFNKFYF	TRBV19_TRBJ1-1_CASSIGGGDAFF
Patient 1/Day 7/GCAGTTATCCTAACAG-1	TRAV8-6_TRAJ12_CAVSDSSYKLIF	TRBV7-2_TRBJ1-2_CASSLEVFNYGYTF
Patient 1/Day 7/GCATCGGTCAGGAACG-1		TRBV15_TRBJ2-3_CATSTQITSTDTQYF
Patient 1/Day 7/GCATCTCAGGTAGTCG-1		TRBV7-9_TRBJ2-2_CASSPSTGEGTGELFF
Patient 1/Day 7/GCATGATAGCAACTTC-1	TRAV12-2_TRAJ41_CAVRHSGYALNF	TRBV5-5_TRBJ2-3_CASSVELTSTDTQYF
Patient 1/Day 7/GCATGATAGTGTTCAC-1	TRAV1-2_TRAJ21_CAVREEHNFNKFYF	TRBV12-4_TRBJ2-7_CASSLVSYEQYF
Patient 1/Day 7/GCATGATCACAGTCCG-1	TRAV16_TRAJ56_CALISGANSKLTF	TRBV7-9_TRBJ2-7_CASSPLSGEQYF
Patient 1/Day 7/GCATGATGTGCAATAA-1		TRBV5-4_TRBJ2-3_CASRPGEDYTQYF
Patient 1/Day 7/GCATTAGAGATTACCC-1	TRAV29/DV5_TRAJ45_CAGTRGGADGLTF	TRBV5-4_TRBJ1-2_CASRTGESYGYTF
Patient 1/Day 7/GCATTAGCAATCGCGC-1	TRAV12-1_TRAJ49_CVVSFTGNQFYF	TRBV28_TRBJ2-3_CASSRQGVYTDTQYF
Patient 1/Day 7/GCATTAGGTGATTGGG-1	TRAV12-2_TRAJ36_CAVNPTNNLFF	TRBV27_TRBJ2-3_CASSEAVLYTDTQYF
Patient 1/Day 7/GCATTAGGTTTGGGTT-1		TRBV7-9_TRBJ2-2_CASSPSTGEGTGELFF
Patient 1/Day 7/GCATTAGTCCTACAAG-1		TRBV5-1_TRBJ2-1_CASSPAAGLVDEQFF
Patient 1/Day 7/GCATTAGTCGTGGACC-1		TRBV5-8_TRBJ2-3_CASRPSGGTDTQYF
Patient 1/Day 7/GCCAACGGTATCAGCT-1		TRBV28_TRBJ1-2_CASSLLVTYGYTF
Patient 1/Day 7/GCCAGCAAGGTACATA-1	TRAV12-2_TRAJ36_CAVNPTNNLFF	TRBV7-9_TRBJ2-1_CASSPLDRGGNNEQFF
Patient 1/Day 7/GCCAGCACACCCGTAG-1	TRAV12-2_TRAJ41_CAVRHSGYALNF	TRBV28_TRBJ2-3_CASSLSELYTDTQYF
Patient 1/Day 7/GCCAGCACATTGCAAC-1	TRAV22_TRAJ15_CAVASAGTALIF	TRBV3-1_TRBJ2-7_CASSPSLSYEQYF
Patient 1/Day 7/GCCAGCATCCGGTTCT-1	TRAV35_TRAJ39_CARGGGDAGNMLTF	TRBV7-9_TRBJ2-2_CASSPSTGEGTGELFF
Patient 1/Day 7/GCCAGGTAGGTAGTAT-1		TRBV6-2_TRBJ2-7_CASGTVSYEQYF
Patient 1/Day 7/GCCAGGTCAATCCTAG-1		TRBV7-9_TRBJ2-2_CASSPSTGEGTGELFF
Patient 1/Day 7/GCCAGGTGTATCACGT-1	TRAV12-1_TRAJ9_CVVKKAGGFKTIF	TRBV27_TRBJ2-7_CASSLGYEQYF
Patient 1/Day 7/GCCAGTGAGAGGTTAT-1		TRBV7-9_TRBJ2-2_CASSPSTGEGTGELFF
Patient 1/Day 7/GCCAGTGCAACGTTAC-1	TRAV12-1_TRAJ29_CVVGSSGNTPLVF	TRBV5-1_TRBJ2-1_CASSPAAGLVDEQFF
Patient 1/Day 7/GCCAGTGCAATTTCTC-1	TRAV35_TRAJ39_CARGGGDAGNMLTF	TRBV28_TRBJ2-3_CASSLSELYTDTQYF
Patient 1/Day 7/GCCAGTGCACAGAGCA-1		TRBV30_TRBJ2-7_CAWSQAYEQYF
Patient 1/Day 7/GCCAGTGTCGTAGCTA-1	TRAV35_TRAJ39_CARGGGDAGNMLTF	TRBV7-9_TRBJ2-2_CASSPSTGEGTGELFF
Patient 1/Day 7/GCCAGTGTCTACCTTA-1	TRAV1-2_TRAJ21_CAVRVSQNFYF	TRBV28_TRBJ1-2_CASSLLVTYGYTF
Patient 1/Day 7/GCCAGTGTCTGATGGT-1		TRBV7-9_TRBJ2-2_CASSPSTGEGTGELFF
Patient 1/Day 7/GCCATGGAGCATGGGT-1		TRBV7-9_TRBJ2-2_CASSPSTGEGTGELFF
Patient 1/Day 7/GCCATGGGTAGACAAT-1		TRBV3-1_TRBJ1-1_CASSPSGFRTEAFF
Patient 1/Day 7/GCCATGGGTTTGTTCT-1	TRAV12-3_TRAJ10_CAMSSSGIHRYKLFF	TRBV9_TRBJ2-3_CASSVELTSTDTQYF
Patient 1/Day 7/GCCATGGTCACCTACC-1	TRAV16_TRAJ56_CALISGANSKLTF	TRBV7-9_TRBJ2-7_CASSPLSGEQYF
Patient 1/Day 7/GCCATTCAGATACTGA-1	TRAV17_TRAJ54_CGRIQGAQKLVF	TRBV13_TRBJ2-1_CASSLAGGKYNEQFF
Patient 1/Day 7/GCCATTCGTCACGTGC-1	TRAV12-1_TRAJ49_CVGFHPNTGNQFYF	TRBV20-1_TRBJ2-7_CSARGVNGFSSYEQYF
Patient 1/Day 7/GCCATTCTCGTTAGAC-1	TRAV8-6_TRAJ9_CAVSEADGGFKTIF	TRBV6-5_TRBJ2-7_CASSYSYLSGTPAHGQYF
Patient 1/Day 7/GCCCAGAAGAAGCTGC-1		TRBV7-9_TRBJ2-2_CASSPSTGEGTGELFF
Patient 1/Day 7/GCCCAGAAGAGGGTCT-1	TRAV38-1_TRDJ4_CAFMLPRLEYWGIQARPLIF	TRBV30_TRBJ2-7_CAWSQAYEQYF
Patient 1/Day 7/GCCCAGAAGCAAATCA-1	TRAV16_TRAJ56_CALLGGANSKLTF	TRBV7-9_TRBJ2-7_CASSPLSGEQYF
Patient 1/Day 7/GCCCGAAAGTGATGGC-1	TRAV13-1_TRAJ45_CAATRGGADGLTF	TRBV5-4_TRBJ1-2_CASSFMTEKPPYTF
Patient 1/Day 7/GCCCGAAGTAGGCTCC-1		TRBV5-4_TRBJ1-2_CASRTGESYGYTF
Patient 1/Day 7/GCCCGAAGTCTTGTCC-1	TRAV8-6_TRAJ12_CAVSDSSYKLIF	TRBV7-2_TRBJ1-2_CASSLEVFNYGYTF
Patient 1/Day 7/GCCCGAAGTTGCTCAA-1	TRAV12-1_TRAJ29_CVVNAAGNTPLVF	TRBV5-1_TRBJ2-7_CASSLGAGLVDEQYF
Patient 1/Day 7/GCCCGAATCTCACCCA-1		TRBV6-5_TRBJ2-7_CASRGLAGPEQYF
Patient 1/Day 7/GCCGATGAGTCACTCA-1	TRAV8-6_TRAJ15_CAVILNQAGTALIF	TRBV30_TRBJ2-7_CAWSQAREQYF
Patient 1/Day 7/GCCGATGCACTTGAGT-1	TRAV14/DV4_TRAJ56_CAMRTYTGANSKLTF	TRBV11-3_TRBJ2-1_CASSLAGGQGRNEQFF
Patient 1/Day 7/GCCGATGGTAGTCCTA-1	TRAV1-2_TRAJ21_CAVREEHNFNKFYF	TRBV19_TRBJ1-1_CASSIGGGDAFF
Patient 1/Day 7/GCCGATGGTTCTTCAT-1	TRAV13-1_TRAJ15_CAASFTGTALIF	TRBV6-2_TRBJ2-3_CASSYGESDTQYF
Patient 1/Day 7/GCCGTGAAGCAGGCTA-1	TRAV12-2_TRAJ41_CAVRHSGYALNF	TRBV28_TRBJ2-3_CASSLSELYTDTQYF
Patient 1/Day 7/GCCGTGAGTCTACTGA-1	TRAV12-3_TRAJ10_CAMSSSGITGGGNK	TRBV7-2_TRBJ1-2_CASSLLEVFNYGYTF
Patient 1/Day 7/GCCGTGAGTTCGGCCA-1		TRBV5-4_TRBJ1-2_CASRTGESYGYTF
Patient 1/Day 7/GCCTGTTAGCACGTCC-1	TRAV12-2_TRAJ42_CAVTGSQGNLIF	TRBV20-1_TRBJ1-6_CSAHSSTGNNSPLHF
Patient 1/Day 7/GCCTGTTTCAGTGTCA-1		TRBV9_TRBJ2-3_CASSVELTSTDTQYF
Patient 1/Day 7/GCCTGTTTCGCCGAGT-1	TRAV2_TRAJ13_CAVEDYSGGYQKVTF
Patient 1/Day 7/GCGAGAAAGCGCGTTC-1	TRAV12-1_TRAJ9_CVVKKAGGFKTIF	TRBV27_TRBJ2-7_CASSLGYEQYF
Patient 1/Day 7/GCGAGAATCATCGCAA-1	TRAV8-6_TRAJ12_CAVSDSSYKLIF	TRBV7-2_TRBJ1-2_CASSLEVFNYGYTF
Patient 1/Day 7/GCGATCGAGAGCAGAA-1		TRBV5-1_TRBJ2-1_CASSFLAAAPEQFF
Patient 1/Day 7/GCGATCGAGCACTAAA-1	TRAV12-2_TRAJ36_CAVNPTNNLFF	TRBV7-2_TRBJ1-2_CASSLEVFNYGYTF
Patient 1/Day 7/GCGATCGGTGAATAAC-1		TRBV6-1_TRBJ1-5_CASSVRGLDNQPQHF
Patient 1/Day 7/GCGATCGGTGCCTACG-1	TRAV25_TRAJ30_CAGRDRNDKIIF	TRBV29-1_TRBJ1-2_CSVEIWDGDYGYTF
Patient 1/Day 7/GCGATCGTCCGTTGGG-1		TRBV3-1_TRBJ1-1_CASSPSGFRTEAFF
Patient 1/Day 7/GCGGATCAGCGCTGCT-1	TRAV26-1_TRAJ23_CIAPNQGGKLIF	TRBV10-2_TRBJ2-3_CASSESGLAVADTQYF
Patient 1/Day 7/GCGGATCCATGGCCAC-1	TRAV12-2_TRAJ36_CAVNPTNNLFF
Patient 1/Day 7/GCGGATCGTCTACGTA-1	TRAV24_TRAJ28_CARLAGSYQLTF	TRBV4-1_TRBJ1-3_CASSQGQLGNTIYF
Patient 1/Day 7/GCGGATCGTGCCGTAC-1	TRAV14/DV4_TRAJ24_CAMRDPTDSWGKLQF	TRBV28_TRBJ1-2_CASSLLVTYGYTF
Patient 1/Day 7/GCGGATCTCAGCAGAG-1	TRAV35_TRAJ39_CARGGGDAGNMLTF	TRBV7-9_TRBJ2-2_CASSPSTGEGTGELFF
Patient 1/Day 7/GCGTTTCCAGTCGGAA-1		TRBV7-9_TRBJ2-2_CASSPSTGEGTGELFF
Patient 1/Day 7/GCGTTTCGTTATCCAG-1	TRAV8-6_TRAJ12_CAVSDSSYKLIF	TRBV7-2_TRBJ1-2_CASSLEVFNYGYTF
Patient 1/Day 7/GCGTTTCTCGTTCATT-1	TRAV8-3_TRAJ8_CAVGARGFQKLVF	TRBV20-1_TRBJ2-3_CSASPSSPWGVWVGTDTQYF
Patient 1/Day 7/GCTACAAAGCCAGAGT-1		TRBV27_TRBJ2-3_CASSEAVLYTDTQYF
Patient 1/Day 7/GCTACAACAATTGGTC-1	TRAV16_TRAJ56_CALISGANSKLTF	TRBV7-9_TRBJ2-7_CASSPLSGEQYF
Patient 1/Day 7/GCTACAATCAAGTGTC-1		TRBV10-1_TRBJ2-7_CASNTGTGDEQYF
Patient 1/Day 7/GCTACCTCAACCCTAA-1		TRBV5-4_TRBJ1-2_CASRTGESYGYTF
Patient 1/Day 7/GCTACCTGTCGCATCG-1		TRBV7-9_TRBJ2-2_CASSPSTGEGTGELFF
Patient 1/Day 7/GCTCAAACAGACAAGC-1		TRBV30_TRBJ2-7_CAWSQAYEQYF
Patient 1/Day 7/GCTCAAAGTCACTGAT-1		TRBV7-9_TRBJ2-2_CASSPSTGEGTGELFF
Patient 1/Day 7/GCTCAAATCATACGAC-1		TRBV5-4_TRBJ1-2_CASRTGESYGYTF
Patient 1/Day 7/GCTCAAATCTTTGCTA-1	TRAV8-6_TRAJ15_CAVILNQAGTALIF	TRBV30_TRBJ2-7_CAWSQAYEQYF
Patient 1/Day 7/GCTGAATTCGCTGCGA-1	TRAV35_TRAJ39_CARGGGDAGNMLTF	TRBV7-9_TRBJ2-2_CASSPSTGEGTGELFF
Patient 1/Day 7/GCTGCAGCAGATACTC-1		TRBV7-9_TRBJ2-7_CASSLAEGALYEQYF
Patient 1/Day 7/GCTGCAGGTGGTAATA-1		TRBV7-2_TRBJ1-2_CASSLEVFNYGYTF
Patient 1/Day 7/GCTGCAGTCAGTGTGT-1	TRAV3_TRAJ11_CAVRPKGGYSTLTF	TRBV28_TRBJ2-3_CASSLSELYTDTQYF
Patient 1/Day 7/GCTGCAGTCCGTAGGC-1		TRBV27_TRBJ1-2_CASSLWTDHRAGYTF
Patient 1/Day 7/GCTGGGTAGGATCACG-1	TRAV12-1_TRAJ10_CVSPFTGGGNKLYF
Patient 1/Day 7/GCTTCACAGGATACGC-1	TRAV29/DV5_TRAJ45_CAGTRGGADGLTF	TRBV5-4_TRBJ1-2_CASRTGESYGYTF
Patient 1/Day 7/GCTTCACAGGATTACA-1		TRBV27_TRBJ2-3_CASSEAVLYTDTQYF
Patient 1/Day 7/GCTTCACAGGTAAGTT-1		TRBV7-2_TRBJ1-2_CASSLEVFNYGYTF
Patient 1/Day 7/GCTTCACCACCTGCAG-1	TRAV12-2_TRAJ36_CAVNPTNNLFF	TRBV27_TRBJ2-3_CASSEAVLYTDTQYF
Patient 1/Day 7/GCTTCACGTATGAGAT-1	TRAV2_TRAJ13_CAVEEFSGGYQKVTF	TRBV5-4_TRBJ2-1_CASRAGGRDEQFF
Patient 1/Day 7/GCTTCACGTCCTTAAG-1	TRAV35_TRAJ39_CARGGGDAGNMLTF
Patient 1/Day 7/GCTTCACGTGACAGGT-1	TRAV26-1_TRAJ23_CIVPLSLIYNQGGKLIF	TRBV24-1_TRBJ2-1_CATSPTAYNEQFF
Patient 1/Day 7/GCTTGGGAGTAGGAAG-1	TRAV3_TRAJ11_CAVRPKGGYSTLTF	TRBV7-2_TRBJ1-2_CASSLEVFNYGYTF
Patient 1/Day 7/GCTTGGGTCTTCCCAG-1	TRAV17_TRAJ54_CGRIQGAQKLVF	TRBV5-8_TRBJ2-3_CASSRPSGGTDTQYF
Patient 1/Day 7/GCTTTCGAGGGTTAGC-1	TRAV12-3_TRAJ10_CAMSSSGITGGGNKLTF	TRBV27_TRBJ2-3_CASSEAVLYTDTQYF
Patient 1/Day 7/GCTTTCGCATGGAATA-1	TRAV16_TRAJ56_CALISGANSKLTF	TRBV7-9_TRBJ2-7_CASSPLSGEQYF
Patient 1/Day 7/GGAACCCCAGAAGCTG-1		TRBV5-4_TRBJ1-2_CASRTGESYGYTF
Patient 1/Day 7/GGAAGTGGTGCCTACG-1		TRBV7-9_TRBJ2-7_CASSPLSGEQYF
Patient 1/Day 7/GGAATCTAGTTAGAAC-1	TRAV14/DV4_TRAJ48_CAMRGPRGLEKLTF	TRBV7-9_TRBJ2-1_CASSLSVGGLRREQFF
Patient 1/Day 7/GGAATCTTCCTTCAGC-1		TRBV5-4_TRBJ1-2_CASRTGESYGYTF
Patient 1/Day 7/GGAATGGCAACTAGAA-1		TRBV4-2_TRBJ1-1_CASSQPSLNTEAFF
Patient 1/Day 7/GGAATGGCACGTACAT-1	TRAV3_TRAJ11_CAVRPKGGYSTLTF	TRBV28_TRBJ2-3_CASSLSELYTDTQYF
Patient 1/Day 7/GGAATGGGTACAGAAT-1	TRAV8-6_TRAJ12_CAVSDSSYKLIF	TRBV7-2_TRBJ1-2_CASSLEVFNYGYTF
Patient 1/Day 7/GGACGTCGTGGTCAAG-1	TRAV30_TRAJ40_CGTDGTTSGTYKYIF	TRBV27_TRBJ1-5_CASSLTTGSNQPQHF
Patient 1/Day 7/GGACGTCTCAGCGCGT-1	TRAV6_TRAJ23_CALAGGKLIF
Patient 1/Day 7/GGAGAACCAACAAGTA-1		TRBV3-1_TRBJ1-1_CASSPSGFRTEAFF
Patient 1/Day 7/GGAGAACTCGCTTGCT-1		TRBV28_TRBJ2-7_CASRLDRASSYEQYF
Patient 1/Day 7/GGAGCAAGTCTGTAGT-1		TRBV27_TRBJ1-5_CASSLTTGSNQPQHF
Patient 1/Day 7/GGAGCAATCGTTGTGA-1	TRAV8-3_TRAJ40_CAVGARRFGSGTYKYIF
Patient 1/Day 7/GGAGCAATCTATCGCC-1		TRBV12-4_TRBJ2-1_CASSLPGGLSAEQFF
Patient 1/Day 7/GGAGGATAGTCAGCGA-1	TRAV1-2_TRAJ40_CAVRKVSGTYKYIF	TRBV28_TRBJ2-7_CASRLDRASSYEQYF
Patient 1/Day 7/GGAGGATCATCGTTCC-1	TRAV35_TRAJ39_CARGGGDAGNMLTF	TRBV7-9_TRBJ2-2_CASSPSTGEGTGELFF
Patient 1/Day 7/GGAGGATTCTTGCGCT-1	TRAV29/DV5_TRAJ8_CAASGDTGFQKLVF
Patient 1/Day 7/GGATCTAAGGAGATAG-1	TRAV8-4_TRAJ49_CAVSDIGNQFYF	TRBV5-1_TRBJ2-1_CASTADLRNEQFF
Patient 1/Day 7/GGATCTAAGGTCGAGT-1		TRBV28_TRBJ1-2_CASSLLVTYGYTF
Patient 1/Day 7/GGATCTAGTAATTGGA-1		TRBV7-9_TRBJ2-2_CASSPSTGEGTGELFF
Patient 1/Day 7/GGATCTAGTTGGGATG-1	TRAV39_TRAJ48_CAVGPLNFGNEKLTF	TRBV7-2_TRBJ1-2_CASSLEVFNYGYTF
Patient 1/Day 7/GGATCTATCTAGTCAG-1		TRBV10-3_TRBJ1-4_CAISSPGPYEKLFF
Patient 1/Day 7/GGATGTTAGCCTAACT-1	TRAV12-3_TRAJ28_CAMAPRTGSYQLTF	TRBV7-6_TRBJ1-5_CASSSGQGGLQPQHF
Patient 1/Day 7/GGATGTTAGTCAACAA-1		TRBV28_TRBJ2-3_CASSLSELYTDTQYF
Patient 1/Day 7/GGATGTTGTGGTCTCG-1	TRAV26-1_TRAJ23_CIVPPLIYNQGGKLIF	TRBV24-1_TRBJ2-1_CATSPTAYNEQFF
Patient 1/Day 7/GGATGTTGTTGGGCCT-1		TRBV28_TRBJ1-2_CASSLLVTYGYTF
Patient 1/Day 7/GGCACGTAGACGAGCT-1		TRBV28_TRBJ1-2_CASSLLVTYGYTF
Patient 1/Day 7/GGCACGTAGCACGTCC-1	TRAV20_TRAJ11_CAVQAEGYSTLTF
Patient 1/Day 7/GGCTTGGCACATACGT-1		TRBV7-9_TRBJ2-2_CASSPSTGEGTGELFF
Patient 1/Day 7/GGCTTGGTCATTTCCA-1	TRAV12-3_TRAJ44_CAMRQNTGTASKLTF	TRBV19_TRBJ2-2_CASSIADGHTGELFF
Patient 1/Day 7/GGCTTTCAGATTTGCC-1	TRAV12-2_TRAJ36_CAVNPTNNLFF	TRBV27_TRBJ2-3_CASSEAVLYTDTQYF
Patient 1/Day 7/GGCTTTCCATCTCCCA-1	TRAV35_TRAJ39_CARGGGDAGNMLTF	TRBV7-9_TRBJ2-2_CASSPSTGEGTGELFF
Patient 1/Day 7/GGGAAGTAGTAAACGT-1	TRAV27_TRAJ24_CAGGASFDSWGKLQF	TRBV10-2_TRBJ1-4_CASSESFNEKLFF
Patient 1/Day 7/GGGAAGTAGTAGTGCG-1	TRAV12-1_TRAJ29_CVVGSSGNTPLVF	TRBV5-1_TRBJ1-1_CASSSEGAGNTEAFF
Patient 1/Day 7/GGGAAGTCATTAAAGG-1		TRBV7-9_TRBJ2-2_CASSPSTGEGTGELFF
Patient 1/Day 7/GGGAAGTGTAGCTAAA-1	TRAV14/DV4_TRAJ49_CAMRARNTGNQFYF	TRBV7-9_TRBJ2-1_CASSLAGAGGNEQFF
Patient 1/Day 7/GGGACAACAACTCGAT-1		TRBV7-2_TRBJ1-2_CASSLEVFNYGYTF
Patient 1/Day 7/GGGACAATCTGTGCTC-1	TRAV3_TRAJ11_CAVRPKGGYSTLTF	TRBV7-2_TRBJ1-2_CASSLEVFNYGYTF
Patient 1/Day 7/GGGACCTAGACATAAC-1	TRAV13-1_TRAJ45_CAATRGGADGLTF	TRBV5-4_TRBJ1-2_CASSFMTEKPPYTF
Patient 1/Day 7/GGGACCTTCGGCTCTT-1		TRBV5-4_TRBJ1-2_CASRTGESYGYTF
Patient 1/Day 7/GGGACCTTCGGTTCAA-1	TRAV12-3_TRAJ23_CAMSAGDNQGGKLIF	TRBV19_TRBJ2-7_CASSIWGQNYEQYF
Patient 1/Day 7/GGGACTCAGACCTTTG-1	TRAV1-2_TRAJ28_CAVFGAGSYQLTF	TRBV6-5_TRBJ1-1_CASSTTTGGGTEAFF
Patient 1/Day 7/GGGACTCAGATGTTGA-1	TRAV1-2_TRAJ40_CAVRKVSGTYKYIF	TRBV28_TRBJ2-7_CASRLDRASSYEQYF
Patient 1/Day 7/GGGACTCAGTGGTTCT-1	TRAV1-2_TRAJ21_CAVREEHNFNKFYF	TRBV7-8_TRBJ1-2_CASSSHLGGYGYTF
Patient 1/Day 7/GGGACTCTCCCATGGG-1	TRAV12-3_TRAJ10_CAMSSSGITGGGNKLTF	TRBV3-1_TRBJ1-1_CASSPSGFRTEAFF
Patient 1/Day 7/GGGACTCTCCTATGGA-1		TRBV7-2_TRBJ1-2_CASSLEVFNYGYTF
Patient 1/Day 7/GGGACTCTCGGTGAAG-1	TRAV12-3_TRAJ10_CAMSSSGITGGGNKLTF	TRBV5-5_TRBJ1-3_CASSLNQGLYF
Patient 1/Day 7/GGGACTCTCGTAGCCG-1	TRAV26-1_TRAJ44_CIVRDYLLLTGTASKLTF
Patient 1/Day 7/GGGAGATGTCCCGCAA-1		TRBV7-9_TRBJ2-2_CASSPSTGEGTEAVF
Patient 1/Day 7/GGGAGATGTCCCTGTT-1	TRAV35_TRAJ39_CARGGGDAGNMLTF	TRBV6-6_TRBJ2-6_CASSYAGSVSGANVLTF
Patient 1/Day 7/GGGAGATGTCGTCTCT-1		TRBV27_TRBJ2-3_CASSEAVLYTDTQYF
Patient 1/Day 7/GGGAGATGTTTACTTC-1		TRBV10-1_TRBJ1-1_CASSAGPNTEAFF
Patient 1/Day 7/GGGAGTAGTCCACTCT-1	TRAV35_TRAJ39_CARGGGDAGNMLTF	TRBV7-9_TRBJ2-2_CASSPSTGEGTGELFF
Patient 1/Day 7/GGGAGTATCATCTCTA-1	TRAV12-3_TRAJ10_CAMSSSGITGGGNKLTF	TRBV7-2_TRBJ1-2_CASSLEVFNYGYTF
Patient 1/Day 7/GGGATCCAGCGACATG-1	TRAV12-3_TRAJ10_CAIEGGGNKLTF	TRBV28_TRBJ2-5_CASSLQAGEGWETQYF
Patient 1/Day 7/GGGATCCAGTCAAGCG-1		TRBV24-1_TRBJ2-1_CATSPTAYNEQFF
Patient 1/Day 7/GGGATCCCACTCACTC-1		TRBV4-2_TRBJ2-7_CASKETPSSYEQYF
Patient 1/Day 7/GGGATCCGTCAACACT-1	TRAV14/DV4_TRAJ22_CAMREDTISSGSARQLTF	TRBV10-3_TRBJ1-4_CAISSPGPYEKLFF
Patient 1/Day 7/GGGATGAAGTTGTCAC-1		TRBV7-2_TRBJ1-2_CASSLEVFNYGYTF
Patient 1/Day 7/GGGATGAGTATTAAGG-1		TRBV7-2_TRBJ1-2_CASSLEVFNYGYTF
Patient 1/Day 7/GGGCCATAGCCAGTAG-1		TRBV7-2_TRBJ1-2_CASSLEVFNYGYTF
Patient 1/Day 7/GGGCCATTCCGTACGG-1		TRBV7-9_TRBJ2-2_CASSPSTGEGTGELFF
Patient 1/Day 7/GGGCCATTCGCTGCGA-1	TRAV12-1_TRAJ49_CVVSFTGNQFYF	TRBV28_TRBJ2-3_CASSRQGVYTDTQYF
Patient 1/Day 7/GGGCCATTCTCTCTTC-1	TRAV12-2_TRAJ36_CAVNPTNNLFF	TRBV28_TRBJ2-3_CASSLSELYTDTQYF
Patient 1/Day 7/GGGCGTTCATGGTACT-1	TRAV16_TRAJ56_CALISGANSKLTF	TRBV5-4_TRBJ2-1_CASRAGGRDEQFF
Patient 1/Day 7/GGGCGTTGTTCAATCG-1	TRAV12-2_TRAJ36_CAVNLTNNSFF	TRBV27_TRBJ2-3_CASSEAVLYTDTQYF
Patient 1/Day 7/GGGCGTTTCAAGTAAG-1		TRBV28_TRBJ2-3_CASSRQGVYTDTQYF
Patient 1/Day 7/GGGCTACAGCGCAATG-1		TRBV28_TRBJ2-3_CASSLSELYTDTQYF
Patient 1/Day 7/GGGCTACCAATTGCGT-1	TRAV25_TRAJ24_CAGYPDSWGKLQF	TRBV25-1_TRBJ2-7_CASSEAGSTYEQYF
Patient 1/Day 7/GGGCTACGTAAGGCTG-1		TRBV27_TRBJ2-1_CASSLIGAINVTF
Patient 1/Day 7/GGGCTCAAGAGGATCC-1	TRAV12-1_TRAJ49_CVVSFTGNQFYF	TRBV28_TRBJ2-3_CASSRQGVYTDTQYF
Patient 1/Day 7/GGGCTCAAGCTGACTT-1		TRBV27_TRBJ2-2_CASSFVPGELFF
Patient 1/Day 7/GGGCTCATCCGCACTT-1	TRAV35_TRAJ39_CARGGGDAGNMLTF	TRBV7-9_TRBJ2-2_CASSPSTGEGTGELFF
Patient 1/Day 7/GGGTAGACACCTCAGG-1	TRAV16_TRAJ56_CALISGANSKLTF	TRBV7-9_TRBJ2-7_CASSPLSGEQYF
Patient 1/Day 7/GGGTAGAGTTAGGGTG-1		TRBV7-9_TRBJ2-2_CASSPSTGEGTGELFF
Patient 1/Day 7/GGGTAGATCAGAGTGG-1	TRAV16_TRAJ56_CALISGANSKLTF	TRBV7-9_TRBJ2-7_CASSPLSGEQYF
Patient 1/Day 7/GGGTATTTCGAGTTGT-1	TRAV35_TRAJ39_CARGGGDAGNMLTF	TRBV7-9_TRBJ2-2_CASSPSTGEGTGELFF
Patient 1/Day 7/GGGTATTTCTGGCCTT-1	TRAV38-1_TRAJ43_CAFMNSLYNNNDMRF	TRBV7-9_TRBJ2-2_CASSPSTGEGTGELFF
Patient 1/Day 7/GGGTCACAGGATGGCT-1	TRAV12-3_TRAJ10_CAMSSSGITGGGNKLTF
Patient 1/Day 7/GGGTCACGTGAGGAAA-1	TRAV12-2_TRAJ41_CAVRHSGYALNF	TRBV28_TRBJ2-3_CASSLSELYTDTQYF
Patient 1/Day 7/GGGTCACTCACCATGA-1	TRAV16_TRAJ56_CALISGANSKLTF	TRBV7-9_TRBJ2-7_CASSPLSGEQYF
Patient 1/Day 7/GGGTCACTCATCCTAT-1	TRAV3_TRAJ11_CAVRPKGGYSTLTF	TRBV28_TRBJ2-3_CASSLSELYTDTQYF
Patient 1/Day 7/GGGTCACTCTTGTTAC-1	TRAV12-1_TRAJ49_CVVSFTGNQFYF	TRBV28_TRBJ2-3_CASSRQGVYTDTQYF
Patient 1/Day 7/GGGTCTGAGCATGGGT-1		TRBV5-4_TRBJ1-2_CASRTGESYGYTF
Patient 1/Day 7/GGGTCTGAGTTAACGA-1	TRAV24_TRAJ28_CAFDSGAGSYQLTF	TRBV9_TRBJ1-1_CASSVVDSMNTEAFF
Patient 1/Day 7/GGGTGAAAGAGCAGCT-1		TRBV7-9_TRBJ2-7_CASSPLSGEQYF
Patient 1/Day 7/GGGTGAAAGGCTCTCG-1	TRAV12-2_TRAJ36_CAVNPTNNLFF
Patient 1/Day 7/GGGTGTCCACGATAGG-1	TRAV8-4_TRAJ45_CAVSGPVLYSGGGADGLTF	TRBV5-1_TRBJ2-1_CASSWTGSHEQFF
Patient 1/Day 7/GGGTGTCGTTATTCTC-1	TRAV8-2_TRAJ20_CVVSDPSDYKLSF
Patient 1/Day 7/GGGTGTCGTTGAGAGC-1		TRBV27_TRBJ2-3_CASSEAVLYTDTQYF
Patient 1/Day 7/GGGTTATAGCGATGAC-1		TRBV3-1_TRBJ1-1_CASSPSGFRTEAFF
Patient 1/Day 7/GGGTTATTCGTCCTTG-1		TRBV29-1_TRBJ1-2_CSVGPPAGASTF
Patient 1/Day 7/GGGTTTAGTTAGGACG-1	TRAV16_TRAJ56_CALISGANSKLTF
Patient 1/Day 7/GGGTTTATCCGACATA-1	TRAV8-6_TRAJ11_CAVIPPEYSTLTF
Patient 1/Day 7/GGTAACTAGGCGCTCT-1		TRBV24-1_TRBJ2-1_CATSPTAYNEQFF
Patient 1/Day 7/GGTAATCAGCTAAACA-1		TRBV5-4_TRBJ1-2_CASRTGESYGYTF
Patient 1/Day 7/GGTAGAGCAAGGTACG-1		TRBV7-2_TRBJ1-2_CASSLEVFNYGYTF
Patient 1/Day 7/GGTAGAGGTACAGAGC-1		TRBV7-9_TRBJ2-7_CASSPLSGEQYF
Patient 1/Day 7/GGTAGAGGTGTAACGG-1	TRAV14/DV4_TRAJ24_CAMRDPTDSWGKLQF	TRBV28_TRBJ1-2_CASSLLVTYGYTF
Patient 1/Day 7/GGTAGAGGTTCGGGTC-1		TRBV7-9_TRBJ2-7_CASRAGPRSYEQYF
Patient 1/Day 7/GGTAGAGTCATCACTT-1		TRBV29-1_TRBJ1-1_CSVDETGDTEAFF
Patient 1/Day 7/GGTAGAGTCGACGCGT-1	TRAV8-6_TRAJ12_CAVSDSSYKLIF	TRBV7-2_TRBJ1-2_CASSLEVFNYGYTF
Patient 1/Day 7/GGTAGAGTCTTCTGTA-1	TRAV12-2_TRAJ39_CAVTNAGNMLTF	TRBV7-8_TRBJ1-1_CASTPIEQGEAFF
Patient 1/Day 7/GGTCTGGTCAGCAGAG-1		TRBV7-9_TRBJ2-2_CASSPSTGEGTGELFF
Patient 1/Day 7/GGTCTGGTCCCAACTC-1	TRAV16_TRAJ56_CALISGANSKLTF	TRBV7-9_TRBJ2-1_CANSDQANEQFF
Patient 1/Day 7/GGTGAAGAGGCTTTCA-1	TRAV35_TRAJ39_CARGGGDAGNMLTF	TRBV7-9_TRBJ2-2_CASSPSTGEGTGELFF
Patient 1/Day 7/GGTGAAGCATCTATCT-1		TRBV5-8_TRBJ2-3_CASRPSGGTDTQYF
Patient 1/Day 7/GGTGAAGCATTCAGGT-1	TRAV38-1_TRAJ13_CAFMKSPHSGGYQKVTF	TRBV20-1_TRBJ2-7_CSARVGLSGAYEQYF
Patient 1/Day 7/GGTGAAGGTGGCTTAT-1	TRAV14/DV4_TRAJ24_CAMRDPTDSWGKLQF	TRBV28_TRBJ1-2_CASSLLVTYGYTF
Patient 1/Day 7/GGTGAAGTCATCCTAT-1	TRAV16_TRAJ56_CALLGGANSKLTF	TRBV7-9_TRBJ2-7_CASSPLSGEQYF
Patient 1/Day 7/GGTGAAGTCCCATAGA-1		TRBV7-9_TRBJ2-2_CASSPSTGEGTGELFL
Patient 1/Day 7/GGTGATTGTAGGTACG-1	TRAV12-2_TRAJ52_CAVEPGGTSYGKLTF	TRBV5-1_TRBJ2-3_CASSFELAGADTQYF
Patient 1/Day 7/GGTGATTGTGTCGCTG-1		TRBV5-4_TRBJ1-2_CASRTGESYGYTF
Patient 1/Day 7/GGTGATTGTTGAGTCT-1		TRBV19_TRBJ2-1_CASSFPGTYNEQFF
Patient 1/Day 7/GGTGATTTCACTAGCA-1		TRBV28_TRBJ2-7_CASRLDRASSYEQYF
Patient 1/Day 7/GGTGATTTCACTTCTA-1		TRBV5-5_TRBJ1-3_CASSLNQGLYF
Patient 1/Day 7/GGTGGCTTCACCACAA-1		TRBV7-2_TRBJ1-2_CASSLEVFNYGYTF
Patient 1/Day 7/GGTGGCTTCCCTCGTA-1	TRAV12-2_TRAJ36_CAVNPTNNLFF	TRBV9_TRBJ2-3_CASSVELTSTDTQYF
Patient 1/Day 7/GGTGGCTTCGCAACAT-1	TRAV25_TRAJ30_CAGRRDDKIIF	TRBV29-1_TRBJ1-2_CSVEVWAGPYGYTF
Patient 1/Day 7/GGTGGCTTCTTGCAAG-1	TRAV12-3_TRAJ10_CAMSSSGITGGGNKLTF	TRBV7-9_TRBJ2-2_CASSPSTGEGTGELFF
Patient 1/Day 7/GGTGTCGGTTGCATTG-1		TRBV7-9_TRBJ2-2_CASSPSTGEGTGELFF
Patient 1/Day 7/GGTGTTAAGCACCAGA-1		TRBV24-1_TRBJ2-1_CATSPTAYNEQFF
Patient 1/Day 7/GGTGTTAAGCTTAGTC-1		TRBV14_TRBJ2-7_CASSPAGADEQYF
Patient 1/Day 7/GGTGTTACACCAGACC-1		TRBV5-4_TRBJ1-2_CASSFMTEKPPYTF
Patient 1/Day 7/GGTGTTACACCGGCTA-1		TRBV28_TRBJ2-3_CASSRQGVYTDTQYF
Patient 1/Day 7/GGTTAACAGGGCATGT-1		TRBV7-9_TRBJ2-7_CASSPLSGEQYF
Patient 1/Day 7/GGTTAACCACTCAGAT-1		TRBV5-8_TRBJ2-3_CASRPSGGTDTQYF
Patient 1/Day 7/GGTTAACCAGGCATTT-1	TRAV5_TRAJ12_CAEISSYKLIF	TRBV6-2_TRBJ2-3_CASSYGESDTQYF
Patient 1/Day 7/GGTTAACCATACCATG-1	TRAV35_TRAJ39_CARGGGDAGNMLTF	TRBV7-9_TRBJ2-2_CASSPSTGEGTGELFF
Patient 1/Day 7/GGTTAACGTGCCAAGA-1	TRAV14/DV4_TRAJ24_CAMRDPTDSWGKLQF	TRBV28_TRBJ1-2_CASSLLVTYGYTF
Patient 1/Day 7/GGTTCTCAGTAGATCA-1		TRBV7-2_TRBJ1-2_CASSLEVFNYGYTF
Patient 1/Day 7/GGTTCTCCAATAACCC-1	TRAV13-1_TRAJ15_CAASFTGTALIF	TRBV6-2_TRBJ2-3_CASSYGESDTQYF
Patient 1/Day 7/GGTTCTCCAGAGGGTT-1	TRAV35_TRAJ39_CARGGGDAGNMLTF	TRBV7-9_TRBJ2-2_CASSPSTGEGTGELFF
Patient 1/Day 7/GGTTCTCGTCCGTTTC-1		TRBV5-1_TRBJ2-1_CASSPAAGLVDEQFF
Patient 1/Day 7/GGTTGTAAGCCGGAAT-1	TRAV8-6_TRAJ10_CAVSLSTGGGNKLTF	TRBV28_TRBJ2-7_CASSWSGIYEQYF
Patient 1/Day 7/GGTTGTAAGGTGAGAA-1		TRBV5-4_TRBJ1-2_CASRTGESYGYTF
Patient 1/Day 7/GGTTGTAAGTCGGCAA-1	TRAV16_TRAJ56_CALISGANSKLTF	TRBV7-9_TRBJ2-7_CASSPLSGEQYF
Patient 1/Day 7/GGTTGTAGTTGTGGCC-1	TRAV8-6_TRAJ12_CAVSDSSYKLIF	TRBV7-2_TRBJ1-2_CASSLEVFNYGYTF
Patient 1/Day 7/GTAACACAGACCGTTT-1		TRBV7-9_TRBJ2-2_CASSPSTGEGTGELFF
Patient 1/Day 7/GTAACACAGCTGGCTC-1		TRBV20-1_TRBJ2-7_CSAGDRRKSYEQYF
Patient 1/Day 7/GTAACACCAACCAGAG-1	TRAV12-1_TRAJ42_CVVTNDGGSQGNLIF	TRBV28_TRBJ2-3_CASSLSELYTDTQYF
Patient 1/Day 7/GTAACCAGTTCCACGG-1	TRAV12-3_TRAJ10_CAMSSSGITGGGNKLTF	TRBV5-5_TRBJ1-3_CASSLNQGLYF
Patient 1/Day 7/GTAACCATCCGAAATC-1	TRAV12-1_TRAJ42_CVVTNDGGSQGNLIF	TRBV9_TRBJ2-3_CASSVELTSTDTQYF
Patient 1/Day 7/GTAACCATCCGTCAAA-1	TRAV14/DV4_TRAJ48_CAMRGPRGLEKLTF	TRBV7-9_TRBJ2-1_CASSLSVGGLRREQFF
Patient 1/Day 7/GTAAGTCAGTACCCTA-1	TRAV26-1_TRAJ23_CIAPNQGGKLIF	TRBV10-2_TRBJ2-3_CASSESGLAVADTQYF
Patient 1/Day 7/GTAAGTCCAGGTAGTG-1	TRAV14/DV4_TRAJ24_CAMRDPTDSWGKLQF	TRBV28_TRBJ1-2_CASSLLVTYGYTF
Patient 1/Day 7/GTAAGTCGTGATAGTA-1		TRBV7-2_TRBJ1-2_CASSLEVFNYGYTF
Patient 1/Day 7/GTAAGTCTCAAACTGC-1	TRAV20_TRAJ12_CAVRELMDSSYKLIF	TRBV14_TRBJ2-7_CASSQGFSAYEQYF
Patient 1/Day 7/GTAAGTCTCTCCGCAT-1		TRBV29-1_TRBJ1-2_CSVEVWAGPYGYTF
Patient 1/Day 7/GTAATCGAGCCGATAG-1		TRBV7-2_TRBJ1-2_CASSLEVFNYGYTF
Patient 1/Day 7/GTAATCGGTTAACAGA-1		TRBV10-2_TRBJ2-3_CASSESGLAVADTQYF
Patient 1/Day 7/GTAATGCAGGTCGAGT-1	TRAV29/DV5_TRAJ45_CAGTRGGADGLTF	TRBV5-4_TRBJ1-2_CASRTGESYGYTF
Patient 1/Day 7/GTAATGCAGTGAGGCT-1		TRBV6-5_TRBJ2-7_CASSYSGQNFYEQYF
Patient 1/Day 7/GTAATGCAGTGATAGT-1	TRAV12-2_TRAJ41_CAVRHSGYALNF	TRBV28_TRBJ2-3_CASSLSELYTDTQYF
Patient 1/Day 7/GTAATGCCACCTTCCA-1	TRAV3_TRAJ11_CAVRPKGGYSTLTF	TRBV28_TRBJ2-3_CASSLSELYTDTQYF
Patient 1/Day 7/GTAATGCCATGAAGGC-1	TRAV13-1_TRAJ15_CAASFTGTALIF	TRBV6-5_TRBJ2-3_CASRVRQGSDTQYF
Patient 1/Day 7/GTACAACAGCCGGATA-1		TRBV28_TRBJ2-3_CASSLSELYTDTQYF
Patient 1/Day 7/GTACAACAGCCTGGAA-1	TRAV8-3_TRAJ9_CAVAGTGGFKTIF	TRBV5-1_TRBJ1-1_CASSSRGTAMNTEAFF
Patient 1/Day 7/GTACAACAGCGACTAG-1		TRBV5-4_TRBJ1-2_CASRTGESYGYTF
Patient 1/Day 7/GTACAACCATCTAACG-1	TRAV16_TRAJ56_CALISGANSKLTF	TRBV7-9_TRBJ2-7_CASSPLSGEQYF
Patient 1/Day 7/GTACAGTAGGTGGGTT-1		TRBV6-5_TRBJ2-1_CASSIGQGAVEQFF
Patient 1/Day 7/GTACAGTCAAGCACAG-1		TRBV29-1_TRBJ1-1_CSVGLLGEAFF
Patient 1/Day 7/GTACAGTCAAGCGAGT-1		TRBV7-9_TRBJ2-2_CASSPSTGEGTGELFF
Patient 1/Day 7/GTAGAAAAGGACACTG-1	TRAV12-1_TRAJ29_CVVTGSGNTPLVF
Patient 1/Day 7/GTAGAGGCAACTCATG-1		TRBV24-1_TRBJ2-1_CATSNRTGVNNEQFF
Patient 1/Day 7/GTAGAGGCAGTTCACA-1	TRAV14/DV4_TRAJ24_CAMRDPTDSWGKLQF	TRBV28_TRBJ1-2_CASSLLVTYGYTF
Patient 1/Day 7/GTAGAGGGTCTCACAA-1		TRBV7-9_TRBJ2-1_CANSDQANEQFF
Patient 1/Day 7/GTAGAGGGTTAGGCCC-1		TRBV24-1_TRBJ2-1_CATSPTAYNEQFF
Patient 1/Day 7/GTAGCTAAGAACCCGA-1	TRAV14/DV4_TRAJ24_CAMRDPTDSWGKLQF	TRBV28_TRBJ1-2_CASSLLVTYGYTF
Patient 1/Day 7/GTAGCTAAGAAGCCAC-1	TRAV12-1_TRAJ49_CVVSFTGNQFYF	TRBV28_TRBJ2-3_CASSRQGVYTDTQYF
Patient 1/Day 7/GTAGCTAAGTTGGCGA-1	TRAV35_TRAJ39_CARGGGDAGNMLTF	TRBV7-9_TRBJ2-2_CASSPSTGEGTGELFF
Patient 1/Day 7/GTAGCTACAATGTCAC-1	TRAV3_TRAJ11_CAVRPKGGYSTLTF	TRBV28_TRBJ2-3_CASSLSELYTDTQYF
Patient 1/Day 7/GTAGCTACACGTCATA-1		TRBV5-4_TRBJ1-2_CASRTGESYGYTF
Patient 1/Day 7/GTAGGAGTCCAAGAGG-1		TRBV5-6_TRBJ2-1_CASSAGVPTEQFF
Patient 1/Day 7/GTAGGTTAGCTGAAAT-1	TRAV1-2_TRAJ40_CAVRKVSGTYKYIF
Patient 1/Day 7/GTAGGTTGTGCTTATG-1		TRBV7-2_TRBJ2-1_CASSPLISYNEQFF
Patient 1/Day 7/GTAGGTTGTTCTTGTT-1	TRAV14/DV4_TRAJ24_CAMRDPTDSWGKLQF	TRBV28_TRBJ1-2_CASSLLVTYGYTF
Patient 1/Day 7/GTAGGTTTCCGACATA-1		TRBV28_TRBJ2-3_CASSLSELYTDTQYF
Patient 1/Day 7/GTATTGGCAAGATTGA-1	TRAV8-6_TRAJ12_CAVSDSSYKLIF	TRBV7-2_TRBJ1-2_CASSLEVFNYGYTF
Patient 1/Day 7/GTATTGGGTACCGTGC-1	TRAV12-2_TRAJ36_CAVNPTNNLFF	TRBV27_TRBJ2-3_CASSEAVLYTDTQYF
Patient 1/Day 7/GTATTGGGTCTGTGCG-1	TRAV8-6_TRAJ15_CAVILNQAGTALIF	TRBV30_TRBJ2-7_CAWSQAYEQYF
Patient 1/Day 7/GTATTGGTCAGACTGT-1	TRAV35_TRAJ39_CARGGGDAGNMLTF
Patient 1/Day 7/GTATTTCTCGCCATAA-1	TRAV35_TRAJ39_CARGGGDAGNMLTF	TRBV7-9_TRBJ2-2_CASSPSTGEGTGELFF
Patient 1/Day 7/GTCAAACAGGGCTTCC-1	TRAV24_TRAJ38_CAFYNAGNNRKLI	TRBV20-1_TRBJ2-3_CSARDLSSGVVLDTQYF
Patient 1/Day 7/GTCAAACCAGCGTACC-1		TRBV7-9_TRBJ2-2_CASSPSTGEGTGELFF
Patient 1/Day 7/GTCAAGTCAGTGGCTC-1	TRAV12-3_TRAJ57_CAMEGGSEKLVF	TRBV28_TRBJ2-5_CASSGRGREGWETQYF
Patient 1/Day 7/GTCACGGAGAAGAGCA-1		TRBV3-1_TRBJ2-7_CASSHLEDSYAEQYF
Patient 1/Day 7/GTCACTCGTCACAGAG-1	TRAV12-3_TRAJ10_CAMSSSGITGGGNKLTF
Patient 1/Day 7/GTCACTCGTCTAGTGT-1	TRAV12-2_TRAJ36_CAVNPTNNLFF
Patient 1/Day 7/GTCACTCGTTGACGGA-1		TRBV19_TRBJ2-1_CASSFPGTYNEQFF
Patient 1/Day 7/GTCACTCTCATTGAGC-1	TRAV35_TRAJ23_CAGQNQGGKLIF	TRBV5-4_TRBJ2-3_CASRPGEDYTQYF
Patient 1/Day 7/GTCACTCTCCACCTGT-1	TRAV35_TRAJ39_CARGGGDAGNMLTF	TRBV7-9_TRBJ2-2_CASSPSTGEGTGELFF
Patient 1/Day 7/GTCAGCGAGACATAGT-1		TRBV6-1_TRBJ1-2_CASSETRLGVYGYTF
Patient 1/Day 7/GTCAGCGGTTGCGTAT-1	TRAV12-3_TRAJ10_CAIEGGGNKLTF	TRBV28_TRBJ2-5_CASSLQAGEGWETQYF
Patient 1/Day 7/GTCAGCGTCTCACTCG-1		TRBV5-1_TRBJ2-1_CASSPAAGLVDEQFF
Patient 1/Day 7/GTCATCCCACTGGATT-1	TRAV12-2_TRAJ36_CAVNPTNNLFF	TRBV27_TRBJ2-3_CASSEAVLYTDTQYF
Patient 1/Day 7/GTCATCCCAGCCTATA-1		TRBV7-2_TRBJ1-2_CASSLEVFNYGYTF
Patient 1/Day 7/GTCATCCGTGACAGCA-1		TRBV7-2_TRBJ1-2_CASSLEVFNYGYTF
Patient 1/Day 7/GTCATCCGTGCCAAGA-1		TRBV7-9_TRBJ2-7_CASSPLSGEQYF
Patient 1/Day 7/GTCATCCTCGCAACAT-1	TRAV1-2_TRAJ21_CAVREEHNFNKFYF	TRBV20-1_TRBJ1-6_CSAHSSTGNNSPLHF
Patient 1/Day 7/GTCATGAAGGCCGCTT-1		TRBV7-9_TRBJ2-2_CASSPSTGEGTGELFF
Patient 1/Day 7/GTCATGAAGTTGTAAG-1		TRBV5-1_TRBJ2-2_CASSYLAGGRGELFF
Patient 1/Day 7/GTCATGACATTGAGGG-1		TRBV7-2_TRBJ1-2_CASSLEVFNYGYTF
Patient 1/Day 7/GTCATGAGTGCAGATG-1	TRAV12-3_TRAJ10_CAMSSSGITGGGNKLTF	TRBV7-9_TRBJ2-2_CASSPSTGEGTGELFF
Patient 1/Day 7/GTCATTTAGCCTTTCC-1	TRAV12-2_TRAJ4_CAVLSGGYNKLIF	TRBV6-5_TRBJ1-1_CASRVGQGSEAFF
Patient 1/Day 7/GTCATTTTCATTGCGA-1		TRBV6-2_TRBJ2-3_CASSYGESDTQYF
Patient 1/Day 7/GTCATTTTCTTGGATG-1		TRBV7-9_TRBJ2-2_CASSPSTGEGTGELFF
Patient 1/Day 7/GTCCACTCACACCAGC-1	TRAV12-2_TRAJ36_CAVNPTNNLFF
Patient 1/Day 7/GTCCACTTCAGAGCGA-1	TRAV12-2_TRAJ36_CAVNPTNNLFF	TRBV27_TRBJ2-3_CASSEAVLYTDTQYF
Patient 1/Day 7/GTCCCATAGTAGCTCT-1	TRAV35_TRAJ39_CARGGGDAGNMLTF	TRBV7-9_TRBJ2-2_CASSPSTGEGTGELFF
Patient 1/Day 7/GTCCCATCAAATCGTC-1		TRBV28_TRBJ2-1_CASSQTSGSNEQFF
Patient 1/Day 7/GTCCCATCAACATCGT-1	TRAV12-1_TRAJ6_CVVPPGGSYIPTF	TRBV28_TRBJ2-1_CASSQTSGSNEQFF
Patient 1/Day 7/GTCCCATCATCCGAGC-1		TRBV20-1_TRBJ1-5_CSARDYQTPANQPQHF
Patient 1/Day 7/GTCCCATGTTCAATCG-1	TRAV6_TRAJ23_CALAGGKLIF	TRBV27_TRBJ2-5_CASIGDQETQYF
Patient 1/Day 7/GTCCCATTCAAGTGTC-1	TRAV13-1_TRAJ45_CAATRGGADGLTF	TRBV5-4_TRBJ1-2_CASSFMTEKPPYTF
Patient 1/Day 7/GTCCCATTCCGCCTAT-1		TRBV28_TRBJ2-3_CASSRQGVYTDTQYF
Patient 1/Day 7/GTCCTCACATCGCTAA-1	TRAV9-2_TRAJ26_CALSRDNYGQNFVF	TRBV10-3_TRBJ1-2_CAISDVKQGKRIYGYTF
Patient 1/Day 7/GTCCTCAGTCGCATGC-1		TRBV28_TRBJ2-3_CASSRQGVYTDTQYF
Patient 1/Day 7/GTCGAATCAAGAGAGA-1		TRBV28_TRBJ2-3_CASSRQGVYTDTQYF
Patient 1/Day 7/GTCGAATCACCTGATA-1	TRAV14/DV4_TRAJ24_CAMRDPTDSWGKLQF	TRBV28_TRBJ1-2_CASSLLVTYGYTF
Patient 1/Day 7/GTCGAATCATCAGTGT-1		TRBV7-9_TRBJ2-2_CASSPSTGEGTGELFF
Patient 1/Day 7/GTCGAATGTTTAAGGA-1	TRAV1-2_TRAJ21_CAVREEHNFNKFYF
Patient 1/Day 7/GTCGTAAAGATGTAGT-1	TRAV1-2_TRAJ7_CAVRAFYGNNRLAF	TRBV5-1_TRBJ1-1_CASSSEGAGNTEAFF
Patient 1/Day 7/GTCGTTCGTAGGCTGA-1		TRBV5-1_TRBJ1-1_CASSSEGAGNTEAFF
Patient 1/Day 7/GTCGTTCTCAACCCGG-1	TRAV12-1_TRAJ5_CVVSRETGRRALTF	TRBV5-5_TRBJ1-3_CASSLNQGLYF
Patient 1/Day 7/GTCTACCCACAGAAGC-1	TRAV14/DV4_TRAJ24_CAMRDPTDSWGKLQF	TRBV28_TRBJ1-2_CASSLLVTYGYTF
Patient 1/Day 7/GTCTACCTCGTAACCA-1		TRBV7-9_TRBJ2-7_CASSPLSGEQYF
Patient 1/Day 7/GTCTACCTCTGGGCGT-1	TRAV3_TRAJ11_CAVRPKGGYSTLTF	TRBV28_TRBJ2-7_CASRLDRASSYEQYF
Patient 1/Day 7/GTCTAGAAGACAACTA-1	TRAV27_TRAJ40_CAGSSGTYKYIF	TRBV27_TRBJ1-2_CASSLWTDHRAGYTF
Patient 1/Day 7/GTCTAGAAGAGGATCC-1		TRBV7-2_TRBJ1-2_CASSLEVFNYGYTF
Patient 1/Day 7/GTCTAGATCGTTTACT-1	TRAV12-3_TRAJ10_CAMSSSGITGGGNKLTF	TRBV7-9_TRBJ2-2_CASSPSTGEGTGELFF
Patient 1/Day 7/GTCTCACAGCCAAGGT-1	TRAV1-2_TRAJ7_CAVRAFYGNNRLAF	TRBV5-1_TRBJ1-1_CASSSEGAGNTEAFF
Patient 1/Day 7/GTCTCACTCGCGGTAC-1	TRAV8-1_TRAJ10_CAVRPGGNKLTF	TRBV20-1_TRBJ2-5_CSARVWQGALQETQYF
Patient 1/Day 7/GTCTGTCAGTACGTCT-1	TRAV35_TRAJ39_CARGGGDAGNMLTF	TRBV7-9_TRBJ2-2_CASSPSTGEGTGELFF
Patient 1/Day 7/GTCTGTCGTCAGCTTA-1	TRAV8-6_TRAJ12_CAVSDSSYKLIF	TRBV7-2_TRBJ1-2_CASSLEVFNYGYTF
Patient 1/Day 7/GTCTTTAAGTAACGAT-1		TRBV7-9_TRBJ2-7_CTSSPLSGRQYF
Patient 1/Day 7/GTCTTTACAAATGGAT-1		TRBV15_TRBJ2-7_CATSDRTGAYEQYF
Patient 1/Day 7/GTCTTTACATGAAGCG-1	TRAV12-3_TRAJ10_CAMSSSGITGGGNKLTF	TRBV5-5_TRBJ1-3_CASSLNQGLYF
Patient 1/Day 7/GTCTTTATCAGCCTTC-1		TRBV7-9_TRBJ2-2_CASSPSTGEGTGELFF
Patient 1/Day 7/GTCTTTATCCAAAGGG-1	TRAV14/DV4_TRAJ50_CAMREASKTSYDKVIF	TRBV4-2_TRBJ1-1_CASSQPSLNTEAFF
Patient 1/Day 7/GTGACGCAGGGTGGGA-1	TRAV8-6_TRAJ12_CAVSDSSYKLIF	TRBV7-2_TRBJ1-2_CASSLEVFNYGYTF
Patient 1/Day 7/GTGACGCCAATGTCAC-1	TRAV35_TRAJ39_CARGGGDAGNMLTF	TRBV7-9_TRBJ2-2_CASSPSTGEGTGELFF
Patient 1/Day 7/GTGACGCCACCTGTCT-1	TRAV38-2/DV8_TRAJ27_CAYRKGMTGKSTF	TRBV6-5_TRBJ2-3_CASTRGGADTQYF
Patient 1/Day 7/GTGACGCGTCTTAGTG-1		TRBV10-1_TRBJ2-3_CASSEAGDGTDTQYF
Patient 1/Day 7/GTGAGCCAGGAGGCAG-1	TRAV12-2_TRAJ36_CAVNPTNNLFF
Patient 1/Day 7/GTGAGCCAGGTCGCCT-1	TRAV35_TRAJ39_CARGGGDAGNMLTF	TRBV7-9_TRBJ2-2_CASSPSTGEGTGELFF
Patient 1/Day 7/GTGAGCCGTAGCGTCC-1		TRBV28_TRBJ2-3_CASSLSELYTDTQYF
Patient 1/Day 7/GTGAGGATCACCTACC-1	TRAV12-1_TRAJ49_CVGFHPNTGNQFYF	TRBV5-1_TRBJ2-1_CASSFLAAAPEQFF
Patient 1/Day 7/GTGAGGATCACTTATC-1		TRBV7-2_TRBJ1-2_CASSLEVFNYGYTF
Patient 1/Day 7/GTGAGTTAGTTCAACC-1	TRAV35_TRAJ39_CARGGGDAGNMLTF	TRBV7-9_TRBJ2-2_CASSPSTGEGTGELFF
Patient 1/Day 7/GTGATGTAGGAGGTTC-1		TRBV10-3_TRBJ1-4_CAISLPGPYENSLFF
Patient 1/Day 7/GTGATGTGTCATAGTC-1	TRAV35_TRAJ39_CARGGGDAGNMLTF	TRBV7-9_TRBJ2-2_CASSPSTGEGTGELFF
Patient 1/Day 7/GTGATGTGTCTACACA-1		TRBV28_TRBJ2-3_CASSLSELYTDTQYF
Patient 1/Day 7/GTGATGTGTGGTGATG-1		TRBV7-9_TRBJ2-7_CASSPLSGEQYF
Patient 1/Day 7/GTGATGTTCTCAGGCG-1	TRAV35_TRAJ39_CARGGGDAGNMLTF	TRBV7-9_TRBJ2-2_CASSPSTGEGTGELFF
Patient 1/Day 7/GTGCACGAGAGCAAGA-1	TRAV8-2_TRAJ47_CVVSDYGNKLVF	TRBV7-9_TRBJ2-7_CASSPLSGEQYF
Patient 1/Day 7/GTGCACGCAGGTCTCG-1	TRAV12-3_TRAJ10_CAMSSSGITGGGNKLTF	TRBV28_TRBJ2-3_CASSLSELYTDTQYF
Patient 1/Day 7/GTGCACGGTGCGGATA-1		TRBV7-9_TRBJ2-2_CASSPSTGEGTGELFF
Patient 1/Day 7/GTGCAGCAGAGAGTTT-1	TRAV12-2_TRAJ36_CAVGIFDNNLFF	TRBV5-1_TRBJ2-1_CASSFLAAAPEQFF
Patient 1/Day 7/GTGCAGCAGGATCATA-1	TRAV5_TRAJ15_CAEVPRHSQATTALIF	TRBV13_TRBJ2-1_CASSSQTINEQFF
Patient 1/Day 7/GTGCAGCGTGACCGAA-1		TRBV28_TRBJ2-3_CASSLSELYTDTQYF
Patient 1/Day 7/GTGCGTGAGTGCTCGC-1	TRAV8-2_TRAJ47_CVVSDYGNKLVF	TRBV10-1_TRBJ1-1_CASSAGPNTEAFF
Patient 1/Day 7/GTGCGTGCAGCGTACC-1	TRAV35_TRAJ39_CARGGGDAGNMLTF	TRBV7-2_TRBJ1-2_CASSLEVFNYGYTS
Patient 1/Day 7/GTGCGTGCATAGGCGA-1	TRAV20_TRAJ34_CAVQAYNTDKLIF	TRBV6-5_TRBJ2-3_CASSYGQFTDTQYF
Patient 1/Day 7/GTGCTGGAGAGAGCAA-1		TRBV7-9_TRBJ2-2_CASSPSTGEGTGELFF
Patient 1/Day 7/GTGCTGGGTCTTCGAA-1		TRBV5-4_TRBJ2-2_CASSLAAVQTGELFF
Patient 1/Day 7/GTGCTGGGTTGGCTAT-1		TRBV7-9_TRBJ2-2_CASSPSTGEGTGELFF
Patient 1/Day 7/GTGCTGGTCGTTCCTG-1		TRBV6-5_TRBJ2-3_CASSYSDGDTQYF
Patient 1/Day 7/GTGCTTCGTCAAACGG-1	TRAV1-2_TRAJ9_CAVRAQEASKTIF	TRBV7-2_TRBJ1-2_CASSLEVFNYGYTF
Patient 1/Day 7/GTGCTTCTCAGCCCAG-1	TRAV16_TRAJ56_CALISGANSKLTF	TRBV7-9_TRBJ2-7_CASSPLSGEQYF
Patient 1/Day 7/GTGCTTCTCGACGTCG-1		TRBV7-9_TRBJ2-2_CASSPSTGEGTGELFF
Patient 1/Day 7/GTGCTTCTCGTCTAAG-1		TRBV7-9_TRBJ2-2_CASSPSTGEGTGELFF
Patient 1/Day 7/GTGCTTCTCTACGCGG-1	TRAV12-2_TRAJ36_CAVNLTNNLFF
Patient 1/Day 7/GTGCTTCTCTGGCTGG-1	TRAV5_TRAJ12_CAESTGKLIF
Patient 1/Day 7/GTGGAAGAGCCAAGTG-1	TRAV1-2_TRAJ9_CAVRAYLRGFKTIF	TRBV5-6_TRBJ2-1_CASSLVHRHRVVNEQFF
Patient 1/Day 7/GTGGAAGCAAATTGGA-1		TRBV28_TRBJ2-3_CASSRQGVYTDTQYF
Patient 1/Day 7/GTGGAAGTCCATACTT-1	TRAV14/DV4_TRAJ8_CAMREDPTGFQKLVF
Patient 1/Day 7/GTGGAGACAGCACAAG-1		TRBV27_TRBJ2-3_CASSEAVLYTDTQVFF
Patient 1/Day 7/GTGGAGAGTCATCTAG-1		TRBV7-9_TRBJ2-2_CASSPSTGEGTGELFF
Patient 1/Day 7/GTGGCGTAGGTTGGAC-1	TRAV16_TRAJ56_CALISGANSKLTF	TRBV7-9_TRBJ2-7_CASSPLSGEQYF
Patient 1/Day 7/GTGGCGTCAGTTGCGC-1	TRAV12-3_TRAJ10_CAMSSSGITGGGNKLTF	TRBV24-1_TRBJ2-1_CATSPTAYNEQFF
Patient 1/Day 7/GTGGGAAAGCATGTTC-1	TRAV29/DV5_TRAJ52_CAGGTSYGKLTF	TRBV11-2_TRBJ2-7_CASSWDGSYEQYF
Patient 1/Day 7/GTGGGAATCGATACGT-1	TRAV35_TRAJ39_CARGGGDAGNMLTF	TRBV7-9_TRBJ2-2_CASSPSTGEGTGELFF
Patient 1/Day 7/GTGGTTAAGGTCGTAG-1	TRAV14/DV4_TRAJ24_CAMRDPTDSWGKLQF	TRBV28_TRBJ1-2_CASSLLVTYGYTF
Patient 1/Day 7/GTGGTTACAGGACGAT-1	TRAV12-2_TRAJ36_CAVNPTNNLFF	TRBV27_TRBJ2-3_CASSEAVLYTDTQYF
Patient 1/Day 7/GTGTAACAGACCACGA-1	TRAV35_TRAJ39_CARGGGDAGNMLTF	TRBV7-9_TRBJ2-2_CASSPSTGEGTGELFF
Patient 1/Day 7/GTGTAACAGACCTCCG-1	TRAV35_TRAJ39_CARGGGDAGNMLTF	TRBV7-9_TRBJ2-2_CASSPSTGEGTGELFF
Patient 1/Day 7/GTGTAACAGCGTCTCG-1	TRAV8-1_TRAJ20_CAVNNDYKLSF
Patient 1/Day 7/GTGTAACTCCGATAGT-1		TRBV7-9_TRBJ2-2_CASSPSTGEGTGELFF
Patient 1/Day 7/GTGTCCTAGAAGCTCG-1		TRBV5-4_TRBJ1-2_CASRTGESYGYTF
Patient 1/Day 7/GTGTCCTAGGGTAATT-1		TRBV28_TRBJ1-2_CASSLLVTYGYTF
Patient 1/Day 7/GTGTCCTTCTAAGCCA-1	TRAV35_TRAJ39_CARGGGDAGNMLTF
Patient 1/Day 7/GTGTGATAGGAGTCTG-1	TRAV8-6_TRAJ12_CAVSDSSYKLIF	TRBV28_TRBJ1-2_CASSLLVTYGYTF
Patient 1/Day 7/GTGTGATCACAATTCG-1	TRAV17_TRAJ20_CATDGDDYKLSF	TRBV9_TRBJ1-2_CASSLRTGMDYGYTF
Patient 1/Day 7/GTGTGGCAGATGACAT-1		TRBV10-2_TRBJ2-3_CASSESGLAVADTQYF
Patient 1/Day 7/GTGTGGCAGCATACTC-1	TRAV12-2_TRAJ42_CAVTGSQGNLIF	TRBV20-1_TRBJ1-6_CSAHSSTGNNSPLHF
Patient 1/Day 7/GTGTGGCAGGTAAGAG-1		TRBV7-9_TRBJ2-2_CASSPSTGEGTGELFF
Patient 1/Day 7/GTGTGGCTCCTTGGAA-1	TRAV35_TRAJ39_CARGGGDAGNMLTF	TRBV7-9_TRBJ2-2_CASSPSTGEGTGELFF
Patient 1/Day 7/GTGTTAGAGGGTTTCT-1	TRAV35_TRAJ33_CAGPYSNYQLIW	TRBV5-6_TRBJ2-1_CASSAGVPTEQFF
Patient 1/Day 7/GTGTTAGAGGTCCGAA-1	TRAV1-2_TRAJ21_CAVREEHNFNKFYF	TRBV19_TRBJ1-1_CASSIGGGDAFF
Patient 1/Day 7/GTGTTAGGTCAGATTC-1	TRAV12-1_TRAJ29_CVVPGGFKVGYTPLDF	TRBV6-6_TRBJ2-6_CASSYAGSVSGANVLTF
Patient 1/Day 7/GTGTTAGTCCGACAGC-1	TRAV8-6_TRAJ12_CAVSDSSYKLIF	TRBV7-2_TRBJ1-2_CASSLEVFNYGYTF
Patient 1/Day 7/GTGTTCCAGAGGATGA-1	TRAV8-6_TRAJ15_CAVILNQAGTALIF
Patient 1/Day 7/GTGTTCCAGCCATATC-1		TRBV5-6_TRBJ2-1_CASSLVHRHRVVNEQFF
Patient 1/Day 7/GTGTTCCAGGCGCTTC-1		TRBV11-2_TRBJ2-5_CASSPVEGAIQETQYF
Patient 1/Day 7/GTGTTCCCAACGACTT-1	TRAV35_TRAJ39_CARGGGDAGNMLTF	TRBV7-9_TRBJ2-2_CASSPSTGEGTGELFF
Patient 1/Day 7/GTGTTCCCAAGCGAAC-1		TRBV7-9_TRBJ2-2_CASSPSTGEGTGELFF
[truncated: 19,507 more rows]
