# Supplementary material for: CAR+ and CAR− T cells share a differentiation trajectory into an NK-like subset after CD19 CAR T cell infusion in patients with B cell malignancies
Source: Nat Commun. 2023 Nov 27;14:7767. doi: 10.1038/s41467-023-43656-7 (PMC10682404; doi:10.1038/s41467-023-43656-7)
Supplement: Supplementary file 7 — Supplementary Data 4 [file 41467_2023_43656_MOESM7_ESM.csv]

cdr3a	cdr3b	tcra_dist	tcrb_dist	paired_dist	cdr3a_ref	cdr3b_ref	epitope_ref
CAGPMKTSYDKVIF	CASSSANYGYTF	0	0	0	CAGPMKTSYDKVIF	CASSSANYGYTF	GILGFVFTL_INFLUENZAA;NLVPMVATV_CMV
CILSNNNDMRF	CAWSISDLAKNIQYF	0	0	0	CILSNNNDMRF	CAWSISDLAKNIQYF	NLVPMVATV_CMV
CAGPMKTSYDKVIF	CASSSANYGYTF	1	0	1	CAGPEKTSYDKVIF	CASSSANYGYTF	NLVPMVATV_CMV
CAGPMKTSYDKVIF	CASSSANYGYTF	1	0	1	CAGPRKTSYDKVIF	CASSSANYGYTF	NLVPMVATV_CMV
CILSNNNDMRF	CAWSISDLAKNIQYF	1	0	1	CILSNNNDMCF	CAWSISDLAKNIQYF	NLVPMVATV_CMV
CAAKGGSEKLVF	CASSLQGVGAKNIQYF	0	1	1	CAAKGGSEKLVF	CASSLQGIGAKNIQYF	NLVPMVATV_CMV
CAGPMKTSYDKVIF	CASSSANYGYTF	0	1	1	CAGPMKTSYDKVIF	CASASANYGYTF	NLVPMVATV_CMV
CAGPMKTSYDKVIF	CASSSANYGYTF	0	1	1	CAGPMKTSYDKVIF	CASSSAFYGYTF	NLVPMVATV_CMV
CAGPMKTSYDKVIF	CASSSANYGYTF	0	1	1	CAGPMKTSYDKVIF	CASSSAHYGYTF	NLVPMVATV_CMV
CAGPMKTSYDKVIF	CASSSANYGYTF	0	1	1	CAGPMKTSYDKVIF	CASSSAYYGYTF	NLVPMVATV_CMV
CAGPMKTSYDKVIF	CASSSANYGYTF	2	0	2	CAGPRQTSYDKVIF	CASSSANYGYTF	NLVPMVATV_CMV
CAVRDRNTDKLIF	CASSYPQGEGQETQYF	1	1	2	CAVRDKNTDKLIF	CASSYPTGEGQETQYF	YLQPRTFLL_SARS-COV-2
CAVYSGAGSYQLTF	CASSLGSYNEQFF	1	1	2	CAGYSGAGSYQLTF	CASSLSSYNEQFF	RAKFKQLL_EBV
CAAKGGSEKLVF	CASSTQGVGAKNIQYF	0	2	2	CAAKGGSEKLVF	CASSLQGIGAKNIQYF	NLVPMVATV_CMV
CAATSGGSYIPTF	CASSLGGSNQPQHF	3	0	3	CAVSESGGSYIPTF	CASSLGGSNQPQHF	AVFDRKSDAK_EBV
CAVREDKGDYKLSF	CASSLGDPSTDTQYF	2	1	3	CAVRADGDYKLSF	CASSPGDPSTDTQYF	LNKHIDAYK_SARS-COV-2
CATYGGSQGNLIF	CASSLQGPGYNEQFF	2	1	3	CARNYGGSQGNLIF	CASSLQGSGYNEQFF	KLGGALQAK_CMV
CAGPMKTSYDKVIF	CASSSANYGYTF	2	1	3	CAGPIGTSYDKVIF	CASSSAHYGYTF	MLAKALRKV_SARS-COV-2
CAGPMKTSYDKVIF	CASSSANYGYTF	2	1	3	CAGPRETSYDKVIF	CASASANYGYTF	NLVPMVATV_CMV
CAGPMKTSYDKVIF	CASSSANYGYTF	2	1	3	CAGPRETSYDKVIF	CASSSAYYGYTF	NLVPMVATV_CMV
CAVTGSQGNLIF	CASSLVSYEQYF	1	2	3	CAVPGSQGNLIF	CASSLRASYEQYF	GILGFVFTL_INFLUENZAA
CAVRDRNTDKLIF	CASSYPQGGGQETQYF	1	2	3	CAVRDKNTDKLIF	CASSYPTGEGQETQYF	YLQPRTFLL_SARS-COV-2
CVVNEASGNTGKLIF	CAISDPGQSTDTQYF	1	2	3	CVVNSASGNTGKLIF	CAISEPGTSTDTQYF	YSEHPTFTSQY_CMV
CAARGTASKLTF	CASSLEASERPYEQYF	0	3	3	CAARGTASKLTF	CASSLEAGRSPYEQYF	SPRWYFYYL_SARS-COV-2
CAVGGGADGLTF	CASSSGAGWAGELFF	0	3	3	CAVGGGADGLTF	CASSLAGTAGELFF	ELAGIGILTV_HOMOSAPIENS
CAVGGGADGLTF	CASSSGAGWAGELFF	0	3	3	CAVGGGADGLTF	CASSQGLAGAGELFF	ELAGIGILTV_HOMOSAPIENS
CVVNQAGTALIF	CASQTDPSYEQYF	0	3	3	CVVNQAGTALIF	CASSTRSSYEQYF	GILGFVFTL_INFLUENZAA
CAVRDYLDKLIF	CASSLSGGTDTQYF	3	1	4	CAVDDSDKLIF	CASSHSGGTDTQYF	KLGGALQAK_CMV
CAVREDKGDYKLSS	CASSLGDPSTDTQYF	3	1	4	CAVRADGDYKLSF	CASSPGDPSTDTQYF	LNKHIDAYK_SARS-COV-2
CAVSEGTSGTYKYIF	CASSQAGLAGDNEQFF	3	1	4	CAGVSTSGTYKYIF	CASSQDGLAGDNEQFF	KLGGALQAK_CMV;IVTDFSVIK_EBV
CAVNTGTASKLTF	CASSSGTGTYEQYF	3	1	4	CAASITGTASKLTF	CASSHGTGTYEQYF	KLGGALQAK_CMV
CAVDEFTGNQFYF	CASSPGSYEQYF	3	1	4	CAVNMDTGNQFYF	CASSPHSYEQYF	ELAGIGILTV_HOMOSAPIENS
CAVYSGAGSYQLTF	CASSLGSYNEQFF	3	1	4	CAASSAGAGSYQLTF	CASSLDSYNEQFF	KLGGALQAK_CMV
CALSTAGGTSYGKLTF	CASSTYPTGRTEAFF	3	1	4	CAVFNAGGTSYGKLTF	CASSTYPTGNTEAFF	KLGGALQAK_CMV;IVTDFSVIK_EBV
CAGPMKTSYDKVIF	CASSSANYGYTF	3	1	4	CAVPVQTSYDKVIF	CASSSAYYGYTF	NLVPMVATV_CMV
CAAPTPGNTPLVF	CASSLVSYEQYF	2	2	4	CAASSPGNTPLVF	CASSLVVPYEQYF	KLGGALQAK_CMV
CAGGTSYGKLTF	CASSWDGSYEQYF	2	2	4	CAVAGGTSYGKLTF	CASSLDSSYEQYF	KLGGALQAK_CMV
CAVTGSQGNLIF	CASSLVSYEQYF	2	2	4	CAGGGSQGNLIF	CASSYSYEQYF	GILGFVFTL_INFLUENZAA
CAVTGSQGNLIF	CASSLVSYEQYF	2	2	4	CALMGSQGNLIF	CASSLDSPYEQYF	TTDPSFLGRY_SARS-COV-2
CAVTGSQGNLIF	CASSLVSYEQYF	2	2	4	CAVPRSQGNLIF	CASSFVGSYEQYF	KLGGALQAK_CMV
CVVPGSGNTPLVF	CASSLAAGFVNEQFF	2	2	4	CAVPSGNTPLVF	CASSLAAGGVDEQFF	ELAGIGILTV_HOMOSAPIENS
CAVNNQAGTALIF	CASSRTNNEQFF	2	2	4	CAVGANQAGTALIF	CASSLNNEQFF	VTDNTFTLK_SARS-COV-2
CAALMDSNYQLIW	CASSFYSYEQYF	2	2	4	CAVLDSNYQLIW	CASSFYEQYF	KLGGALQAK_CMV
CAGGGGSQGNLIF	CASSSGETEAFF	2	2	4	CAGAGSQGNLIF	CASSLGDTEAFF	GILGFVFTL_INFLUENZAA
CAREDSNYQLIW	CASTTGTAPNEKLFF	2	2	4	CATETSNYQLIW	CASSPGTAPNEKLFF	IPSINVHHY_CMV
CAVEDDYKLSF	CASSLPGQGSEQYF	2	2	4	CAVKDYKLSF	CASSLGQGYEQYF	KLGGALQAK_CMV
CALIGSGGYQKVTF	CASSLTETYEQYF	2	2	4	CAIPSGGYQKVTF	CASGGTETYEQYF	KLGGALQAK_CMV
CAVRDFGNEKLTF	CASSLSGLNEQYF	2	2	4	CAVPNFGNEKLTF	CASSLSGLGETQYF	TTDPSFLGRY_SARS-COV-2
CAAKGASGTYKYIF	CASSWGQGNTEAFF	2	2	4	CAASASGTYKYIF	CASSWGFGTEAFF	RLRAEAQVK_EBV
CAVRDDYKLSF	CASSLQQIYEQYF	2	2	4	CAVKDYKLSF	CASSLGQGYEQYF	KLGGALQAK_CMV
CAASANTGNQFYF	CASSLGYREAFF	2	2	4	CAASGNSGNQFYF	CASSLGNTEAFF	KLGGALQAK_CMV
CVVTGAGSYQLTF	CSVEAGSTEAFF	2	2	4	CAVDVTGAGSYQLTF	CSVEGNTEAFF	KLGGALQAK_CMV
CAGADRGSTLGRLYF	CASSLIGGVNTEAFF	2	2	4	CAVRADRGSTLGRLYF	CASSIGTVNTEAFF	AVFDRKSDAK_EBV
CAADSGGGADGLTF	CASSPHTGELFF	2	2	4	CATYSGGGADGLTF	CASSYTGELFF	KLVALGINAV_HCV
CAASAGTYKYIF	CASSYPGQETQYF	2	2	4	CAARSGTYKYIF	CASSPPGAQETQYF	KLGGALQAK_CMV
CALQGGSYIPTF	CASVSGDSTDTQYF	2	2	4	CAFLGGSYIPTF	CASSMDSTDTQYF	KLGGALQAK_CMV
CAVRDADQAGTALIF	CASNLNTGELFF	2	2	4	CAVRSDQAGTALIF	CASSLGTGELFF	NLVPMVATV_CMV
CAAYSGYSTLTF	CASSSRDRQETQYF	2	2	4	CAAKEGYSTLTF	CASSSRGGQETQYF	KLGGALQAK_CMV
CAFRNYGQNFVF	CASSGGQGPYEQYF	2	2	4	CAPRRNYGQNFVF	CASSPGQGGYEQYF	IMDQVPFSV_HOMOSAPIENS
CAVPNTGNQFYF	CASSTSYEQYF	2	2	4	CAHNTGNQFYF	CASSYGSYEQYF	KLVALGINAV_HCV
CAETSTGTASKLTF	CASSPGTGSTDTQYF	2	2	4	CAATFTGTASKLTF	CASSPGESTDTQYF	QINDMILSL_SARS-COV-2
CAVREINTDKLIF	CASSYSIGEGQETQYF	2	2	4	CAVRDKNTDKLIF	CASSYPTGEGQETQYF	YLQPRTFLL_SARS-COV-2
CATDTGNQFYF	CASSLGNLYGYTF	2	2	4	CAVDPTGNQFYF	CASSLAGNYGYTF	KLGGALQAK_CMV
CAVRPGNTDKLIF	CASSYPTREGEETQYF	2	2	4	CAVRDKNTDKLIF	CASSYPTGEGQETQYF	YLQPRTFLL_SARS-COV-2
CAVYSGAGSYQLTF	CASSLGSYNEQFF	2	2	4	CAARYSGAGSYQLTF	CASSLSGSSYNEQFF	KLGGALQAK_CMV
CAVSWAAGNKLTF	CASSHRDNEQFF	2	2	4	CAVTGAAGNKLTF	CASSHRVGNEQFF	KLGGALQAK_CMV
CAGRNTGFQKLVF	CASRKQGAQETQYF	2	2	4	CATNTGFQKLVF	CASRQGRQETQYF	KLGGALQAK_CMV
CAVPGFGNVLHC	CASSYGTNTEAFF	2	2	4	CAVMSFGNVLHC	CASSYWGGTNTEAFF	DPNFKDQVI_SARS-COV-2
CAGRNTGFQKLVF	CASSLQRNEQFF	2	2	4	CAVNTGFQKLVF	CASSLSGNEQFF	ELAGIGILTV_HOMOSAPIENS
CAVSNAGNMLTF	CASSLTSGDYNEQFF	2	2	4	CAVRRNAGNMLTF	CASSSLTSGAYNEQFF	SPRWYFYYL_SARS-COV-2
CAARGGGSYIPTF	CATSSSPDTQYF	2	2	4	CAGGGSYIPTF	CASSSTDTQYF	ELAGIGILTV_HOMOSAPIENS
CAVRDTGGSYIPTF	CASSQGQGKNNEQFF	2	2	4	CAVQGTGGSYIPTF	CASSWGQGNNEQFF	KLGGALQAK_CMV
CAVRDMAGTALIF	CASSLGQGVNTEAFF	2	2	4	CAVDQAGTALIF	CASSLDRGVNTEAFF	KLGGALQAK_CMV
CAVSGGGADGLTF	CASSPTLYYEQYF	1	3	4	CADSGGGADGLTF	CASSPRSSYEQYF	RAKFKQLL_EBV
CAGHGGSQGNLIF	CASSESGSTYEQYF	1	3	4	CAGGGSQGNLIF	CASSSRSAYEQYF	GILGFVFTL_INFLUENZAA
CAGHGGSQGNLIF	CASSESGSTYEQYF	1	3	4	CAGGGSQGNLIF	CASSVDSGSDYEQYF	GILGFVFTL_INFLUENZAA
CAVTGSQGNLIF	CASSLVSYEQYF	1	3	4	CAVGGSQGNLIF	CASSIRSAYEQYF	GILGFVFTL_INFLUENZAA
CAVTGSQGNLIF	CASSLVSYEQYF	1	3	4	CAVGGSQGNLIF	CASSIRSSYEQYF	GILGFVFTL_INFLUENZAA
CAVTGSQGNLIF	CASSLVSYEQYF	1	3	4	CAVPGSQGNLIF	CASSIRSGYEQYF	GILGFVFTL_INFLUENZAA
CAVTGSQGNLIF	CASSLVSYEQYF	1	3	4	CAVQGSQGNLIF	CASSFRSSYEQYF	GILGFVFTL_INFLUENZAA
CAVTGSQGNLIF	CASSLVSYEQYF	1	3	4	CAVQGSQGNLIF	CASSIRSAYEQYF	GILGFVFTL_INFLUENZAA
CAVTGSQGNLIF	CASSLVSYEQYF	1	3	4	CAVQGSQGNLIF	CASSIRSSYEQYF	GILGFVFTL_INFLUENZAA
CAVTGSQGNLIF	CASSLVSYEQYF	1	3	4	CAVQGSQGNLIF	CASSSRSSYEQYF	GILGFVFTL_INFLUENZAA
CAVTGSQGNLIF	CASSLVSYEQYF	1	3	4	CAVSGSQGNLIF	CASSIRSSYEQYF	GILGFVFTL_INFLUENZAA
CAVTGSQGNLIF	CASSLVSYEQYF	1	3	4	CAVSGSQGNLIF	CASSMRSSYEQYF	GILGFVFTL_INFLUENZAA
CAVTGSQGNLIF	CASSLVSYEQYF	1	3	4	CAVSGSQGNLIF	CASSSRSSYEQYF	GILGFVFTL_INFLUENZAA
CAVTGSQGNLIF	CASSLVSYEQYF	1	3	4	CAVSGSQGNLIF	CASSVRSSYEQYF	GILGFVFTL_INFLUENZAA
CAVPNRDDKIIF	CSASPLRGPTEAFF	1	3	4	CALPNRDDKIIF	CASSLRGTEAFF	KLGGALQAK_CMV
CAEISSYKLIF	CASSQPSLNTEAFF	1	3	4	CAEKSSYKLIF	CASSYSLLNTEAFF	YLGGMSYYC_SARS-COV-2
CAVNNQAGTALIF	CASSRTNNEQFF	1	3	4	CAVNQAGTALIF	CASSTNTEAFF	KLGGALQAK_CMV
CAASSGTYKYIF	CASSLGHKGNQPQHF	1	3	4	CAAISGTYKYIF	CASSYGGNQPQHF	KLGGALQAK_CMV
CAALMDSNYQLIW	CASSFYSYEQYF	1	3	4	CAASMDSNYQLIW	CASSESISYEQYF	KLGGALQAK_CMV;AVFDRKSDAK_EBV
CAPLNRDDKIIF	CASSLAGAYEQYF	1	3	4	CALLNRDDKIIF	CASSLSSGTYEQYF	IVTDFSVIK_EBV
CAVTGSQGNLIF	CASSPSTGEGTGEQYF	1	3	4	CAVRGSQGNLIF	CASSVGTGEGTYEQYF	KLGGALQAK_CMV
CAVINAGGTSYGKLTF	CASSPGGPLFF	1	3	4	CAVIGAGGTSYGKLTF	CASSPAGGEKLFF	KLGGALQAK_CMV
CAFNAGNMLTF	CASTPGQGNEQYF	1	3	4	CAVNAGNMLTF	CATSRGQGNEQYF	ELAGIGILTV_HOMOSAPIENS
CAVTNDYKLSF	CASSPGGHEQFF	1	3	4	CAVNDYKLSF	CASSPGSDNEQFF	ALWEIQQVV_SARS-COV-2
CAVRDDYKLSF	CASSLQQIYEQYF	1	3	4	CAVVDDYKLSF	CASSQDLYEQYF	KLGGALQAK_CMV
CAVIGGFKTIF	CASSQYKDNEQFF	1	3	4	CAVTGGFKTIF	CASSLYNEQFF	GPRLGVRAT_HCV
CAVEETSGSRLTF	CASTRWGTEAFF	1	3	4	CAVETSGSRLTF	CASRAGATEAFF	KLGGALQAK_CMV
CAVPNTGNQFYF	CASSTSYEQYF	1	3	4	CAVKNTGNQFYF	CASSIRSSYEQYF	GILGFVFTL_INFLUENZAA
CAVPNTGNQFYF	CASSTSYEQYF	1	3	4	CAVSNTGNQFYF	CASSTTPETQYF	GILGFVFTL_INFLUENZAA
CAVSDNTGGFKTIF	CASSLGGSTEAFF	1	3	4	CAVSENTGGFKTIF	CASSLLGAEAFF	KLGGALQAK_CMV
CAVNNAGGTSYGKLTF	CASSEAFYNEQFF	1	3	4	CAVNLNAGGTSYGKLTF	CASSPGLYNEQFF	KLGGALQAK_CMV
CAVNNAGGTSYGKLTF	CASSEAFYNEQFF	1	3	4	CAVNLNAGGTSYGKLTF	CASSRGLYNEQFF	KLGGALQAK_CMV
CAVANAGGTSYGKLTF	CASSEGSYEQYF	1	3	4	CAVNAGGTSYGKLTF	CASSIRSSYEQYF	GILGFVFTL_INFLUENZAA
CAATSGGSYIPTF	CASSHRDNEQFF	1	3	4	CAASGGSYIPTF	CASSPLDGEQFF	RLRAEAQVK_EBV
CAVGGGADGLTF	CASSSGAGWAGELFF	1	3	4	CAGGGGADGLTF	CASSQGLAGAGELFF	ELAGIGILTV_HOMOSAPIENS
CAVNTNAGKSTF	CASSDSHTGELFF	1	3	4	CAVNRTNAGKSTF	CASSGRSTGELFF	GILGFVFTL_INFLUENZAA
CAGNDYKLSF	CAWSRGAADTQYF	1	3	4	CAGLNDYKLSF	CASTGADTQYF	YLQPRTFLL_SARS-COV-2
CAVRDDYKLSF	CASSLQQIYEQYF	1	3	4	CAYRDDYKLSF	CASSIGQYEQYF	KLVALGINAV_HCV
CILTSGGYQKVTF	CASRDRGHNEQFF	1	3	4	CILFSGGYQKVTF	CASRTDRGDEQFF	AVFDRKSDAK_EBV
CAENSGGSNYKLTF	CASSLRSQETQYF	0	4	4	CAENSGGSNYKLTF	CASSLDRGADTQYF	KLGGALQAK_CMV
CAAGGTSYGKLTF	CASTSTDNNTEAFF	0	4	4	CAAGGTSYGKLTF	CASSPMNTEAFF	KLGGALQAK_CMV
CAAGGTSYGKLTF	CASTSTDNNTEAFF	0	4	4	CAAGGTSYGKLTF	CASSYLDGNTEAFF	KLGGALQAK_CMV
CATDTGNQFYF	CASSQEAETEAFF	0	4	4	CATDTGNQFYF	CASSKNRENTEAFF	KLGGALQAK_CMV
CALSEGYSTLTF	CASFRGQENTEAFF	0	4	4	CALSEGYSTLTF	CASISPGQNTEAFF	KLGGALQAK_CMV
CALSEANTGGFKTIF	CASSLTAISYNEQFF	0	4	4	CALSEANTGGFKTIF	CASSLTTGGRNEQFF	KLGGALQAK_CMV
CVVNTGFQKLVF	CASSVGTGDQPQHF	0	4	4	CVVNTGFQKLVF	CASSVGPGESPLHF	KLGGALQAK_CMV
CVVTNDGGSQGNLIF	CASSQDLGVSNQPQHF	4	1	5	CAVKDYGGSQGNLIF	CASSQDLGSNQPQHF	LTDEMIAQY_SARS-COV-2
CAESVNYGQNFVF	CASSQTGNTEAFF	4	1	5	CAADLDNYGQNFVF	CASSQRGNTEAFF	KLGGALQAK_CMV
CAESVNYGQNFVF	CASSQTGNTEAFF	4	1	5	CAVDADNYGQNFVF	CASSQRGNTEAFF	KLGGALQAK_CMV
CAESVNYGQNFVF	CASSQTGNTEAFF	4	1	5	CAVDEDNYGQNFVF	CASSQRGNTEAFF	KLGGALQAK_CMV
CAESVNYGQNFVF	CASSQTGNTEAFF	4	1	5	CAVDRDNYGQNFVF	CASSQRGNTEAFF	KLGGALQAK_CMV
CAVDEFTGNQFYF	CASSPGSYEQYF	4	1	5	CAETSGNQFYF	CASSPGSSYEQYF	KLGGALQAK_CMV
CAVDEFTGNQFYF	CASSPGSYEQYF	4	1	5	CAHNTGNQFYF	CASSYGSYEQYF	KLVALGINAV_HCV
CAQGEDDKIIF	CASSLSGDEQFF	4	1	5	CAVNGRRDDKIIF	CASSLGGDEQFF	WLPTGTLLV_SARS-COV-2
CALSDSYNQGGKLIF	CASSLRDTSYEQYF	4	1	5	CALNQGGKLIF	CASSLRDSSYEQYF	LLWNGPMAV_YFV
CAATPGGSYIPTF	CSAPREGTEAFF	4	1	5	CASSSSGGSYIPTF	CSAPRAGTEAFF	KLGGALQAK_CMV
CVVTNDGGSQGNLIF	CASSVELTSTDTQYF	4	1	5	CLVGGGSQGNLIF	CASSVELSTDTQYF	DATYQRTRALVR_INFLUENZAA
CAVPNTGNQFYF	CASSTSYEQYF	4	1	5	CVLSDTGNQFYF	CASSASYEQYF	KLGGALQAK_CMV
CVVGSSGNTPLVF	CASSPAAGLVDEQFF	3	2	5	CAVPSGNTPLVF	CASSLAAGGVDEQFF	ELAGIGILTV_HOMOSAPIENS
CAVSPDSGAGSYQLTF	CASSQDISYGYTF	3	2	5	CAQEDSGAGSYQLTF	CASSQDRNYGYTF	KLSALGINAV_HCV
CALLGGANSKLTF	CASSPLSGEQYF	3	2	5	CALCGGSNYKLTF	CASSLGGEQYF	SSLENFRAYV_INFLUENZAA
CAFAPGNQFYF	CSATPQGYEQYF	3	2	5	CAVSTGNQFYF	CATRQGYEQYF	KLGGALQAK_CMV
CAAPTPGNTPLVF	CASSLVSYEQYF	3	2	5	CAVPNSGNTPLVF	CASSVIYEQYF	PGVLLKEFTVSGNIL_HOMOSAPIENS
CVVPPGGSYIPTF	CASSQTSGSNEQFF	3	2	5	CALDPPGGSYIPTF	CASSYQTSGSIEQFF	KLGGALQAK_CMV
CAISPGSSASKIIF	CASSLTGSEAFF	3	2	5	CAASYSSASKIIF	CASSLRDGSEAFF	RAKFKQLL_EBV
CAVRSDSWGKLQF	CASSEGAYEQYF	3	2	5	CAASTDSWGKLQF	CASSIRGAYEQYF	GILGFVFTL_INFLUENZAA
CAVTGSQGNLIF	CASSLVSYEQYF	3	2	5	CAELGGSQGNLIF	CASSHEVSYEQYF	KLGGALQAK_CMV
CAVTGSQGNLIF	CASSLVSYEQYF	3	2	5	CAGVTYGGSQGNLIF	CASSLRSSYEQYF	GILGFVFTL_INFLUENZAA
CAVLTSGGYQKVTF	CASSQTTNTEAFF	3	2	5	CAESGGYQKVTF	CASSQETSTEAFF	CINGVCWTV_HCV
CALAGGTSYGKLTF	CASSPPGGPYEQYF	3	2	5	CAGATAGGTSYGKLTF	CASSPLGPPYEQYF	KLGGALQAK_CMV
CAVSYMNRDDKIIF	CASSFNSNQPQHF	3	2	5	CALTMNRDDKIIF	CASSFNPPNQPQHF	KLGGALQAK_CMV
CVVSDRSGGSYIPTF	CASSFPGNTIYF	3	2	5	CAVNDLSGGSYIPTF	CASSDPGNTQYF	KLGGALQAK_CMV;GILGFVFTL_INFLUENZAA
CAALMDSNYQLIW	CASSFYSYEQYF	3	2	5	CAAIQDFNYQLIW	CASSLSSYEQYF	KLGGALQAK_CMV
CAPLNRDDKIIF	CASSLAGAYEQYF	3	2	5	CAVLIMNRDDKIIF	CASSLAETYEQYF	NSSTCMMCY_SARS-COV-2
CAAHRNQFYF	CASSLLVTYGYTF	3	2	5	CAASPGNQFYF	CASSLLPVNYGYTF	KLGGALQAK_CMV
CVVLFSGGYNKLIF	CASSLQSNQPQHF	3	2	5	CAVIVFSGGYNKLIF	CASSLDGNQPQHF	KLGGALQAK_CMV
CAVSRARGSTLGRLYF	CASSLLGDNEQFF	3	2	5	CAVPDRGSTLGRLYF	CASSLGYNEQFF	KLGGALQAK_CMV
CAVRPSGAGGTSYGKLTF	CASSSRGDTQYF	3	2	5	CAVGAGGTSYGKLTF	CASSLRGTDTQYF	CFAYYFMRF_SARS-COV-2
CAGTRGGADGLTF	CASRLGQTQYF	3	2	5	CAASEGGADGLTF	CASSLGQETQYF	KLGGALQAK_CMV
CALAGGKLIF	CASSLGYEQYF	3	2	5	CAVGAGGKLVF	CASSSAGYEQYF	AVFDRKSDAK_EBV
CAVRHSGYALNF	CASSPLSGEQYF	3	2	5	CAPGGSGYALNF	CASSPSSYEQYF	KLGGALQAK_CMV
CAEKDDYKLSF	CATRRDSQETQYF	3	2	5	CATDRDDYKLSF	CASRRESQETQYF	KLGGALQAK_CMV
CAVTNDYKLSF	CASSPGGHEQFF	3	2	5	CAVSVGNDYKLSF	CASSSPGGEQFF	GLCTLVAML_EBV
CAMIDNDMRF	CASSGQGYNEQFF	3	2	5	CAVLLNDMRF	CASSPGQGHNEQFF	KLGGALQAK_CMV
CAVGHGGATNKLIF	CASRVRGTEAFF	3	2	5	CAVGTGGYNKLIF	CASRNRGVEAFF	KLGGALQAK_CMV
CSNRDDKIIF	CASSFLLNTEAFF	3	2	5	CALSTNRDDKIIF	CASSRTLNTEAFF	KLGGALQAK_CMV
CAASANTGNQFYF	CASSLGYREAFF	3	2	5	CAAREGTGNQFYF	CASSLGPEAFF	YLQPRTFLL_SARS-COV-2
CAESVNYGQNFVF	CASSQTGNTEAFF	3	2	5	CAVRESNYGQNFVF	CASSTNTEAFF	KLGGALQAK_CMV
CVVTPDNTDKLIF	CASSLVTEAFF	3	2	5	CALTLDNTDKLIF	CASSLVGSTEAFF	KLGGALQAK_CMV
CAAFSGNTGKLIF	CASSYSDTQYF	3	2	5	CAAFSGGYNKLIF	CASSYSGSDTQYF	KLGGALQAK_CMV
CAAFSGNTGKLIF	CASSYSDTQYF	3	2	5	CAFGSSNTGKLIF	CASSPRDTQYF	KLGGALQAK_CMV
CAAFSGNTGKLIF	CASSYSDTQYF	3	2	5	CAGGGSGNTGKLIF	CASSLDTQYF	GILGFVFTL_INFLUENZAA
CAEGDDYKLSF	CASSNPNQPQHF	3	2	5	CAVHRDYKLSF	CASSPGPNQPQHF	YHSIEWA_HOMOSAPIENS
CAEGDDYKLSF	CASSNPNQPQHF	3	2	5	CAVSADYKLSF	CASSPGPNQPQHF	YHSIEWA_HOMOSAPIENS
CVVHGGSQGNLIF	CASSQVQGAYEQYF	3	2	5	CAVTYGGSQGNLIF	CASSQQGGYEQYF	KLGGALQAK_CMV
CAVLYNFNKFYF	CASSPRQGHYEQYF	3	2	5	CAVQADFNKFYF	CASSPRTGNYEQYF	KLGGALQAK_CMV
CAGMINDYKLSF	CASSSSGFTDTQYF	3	2	5	CAVGRSNDYKLSF	CASSFSSGTTDTQYF	GLCTLVAML_EBV
CAGMINDYKLSF	CASSSSGFTDTQYF	3	2	5	CAVSPNDYKLSF	CASSLGFTDTQYF	KLGGALQAK_CMV
CAFRNYGQNFVF	CASSGGQGPYEQYF	3	2	5	CAENENYGQNFVF	CASSLGQGGYEQYF	KLGGALQAK_CMV
CACDDSNYQLIF	CASSLDLGSYEQYF	3	2	5	CAGMDSNYQLIW	CASSLPLGYEQYF	LAMPFATPM_HOMOSAPIENS
CACDDSNYQLIF	CASSLDLGSYEQYF	3	2	5	CAGRDSNYQLIW	CASSLDAGYEQYF	KLGGALQAK_CMV
CACDDSNYQLIF	CASSLDLGSYEQYF	3	2	5	CATDGDSNYQLIW	CASSLTGGSYEQYF	KLGGALQAK_CMV
CAERGNQGGKLIF	CASSLSLYNEQFF	3	2	5	CAETHYNQGGKLIF	CASSPSPYNEQFF	KLGGALQAK_CMV
CAERGNQGGKLIF	CASSLSLYNEQFF	3	2	5	CAGPNQGGKLIF	CASSLSSGNEQFF	KLGGALQAK_CMV
CAVPNTGNQFYF	CASSTSYEQYF	3	2	5	CAVNMDTGNQFYF	CASSPHSYEQYF	ELAGIGILTV_HOMOSAPIENS
CAGGYGQNFVF	CASSPQGIYNEQFF	3	2	5	CAGLDNYGQNFVF	CASSPSGSYNEQFF	KLGGALQAK_CMV
CAVNAAGGGNKLTF	CASSGPGREQYF	3	2	5	CAVYTGGGNKLTF	CASSGRGPEQYF	KLGGALQAK_CMV
CAANSGGYNKLIF	CASSDLGETQYF	3	2	5	CAVSAGGYNKLIF	CASSLLGEQYF	ELAGIGILTV_HOMOSAPIENS
CAVTNSNTGNQFYF	CASSWSLGTEAFF	3	2	5	CAVNSGNQFYF	CASSFGLGTEAFF	EAAGIGILTV_HOMOSAPIENS
CAMSSASGGSYIPTF	CASSLSGRPQETQYF	3	2	5	CATEGASGGSYIPTF	CASSLSGRPYEQYF	RAKFKQLL_EBV
CAATDFGNEKLTF	CASSLGGNQPQHF	3	2	5	CALSNFGNEKLTF	CASSVGQGNQPQHF	PTDSYITTY_SARS-COV-2
CAATDFGNEKLTF	CASSQDNTEAFF	3	2	5	CAVGFGNEKLTF	CASSQDPENTEAFF	KLGGALQAK_CMV;AVFDRKSDAK_EBV
CAATDFGNEKLTF	CASSLGRNQPQHF	3	2	5	CAANANFGNEKLTF	CASSLRGDRNQPQHF	KLGGALQAK_CMV
CAVSESTSYDKVIF	CASSADSNQPQHF	3	2	5	CAAGETSYDKVIF	CASRSGDSNQPQHF	RAKFKQLL_EBV
CAVSESTSYDKVIF	CASSADSNQPQHF	3	2	5	CAAMETSYDKVIF	CASSWLSNQPQHF	RAKFKQLL_EBV
CAVSESTSYDKVIF	CASSADSNQPQHF	3	2	5	CAVKTSYDKVIF	CASSWSNQPQHF	KLGGALQAK_CMV
CAGQTGNQFYF	CASGEGVYEQYF	3	2	5	CALSGTGNQFYF	CASGQGFYEQYF	TTDPSFLGRY_SARS-COV-2
CAVANAGGTSYGKLTF	CASSEGSYEQYF	3	2	5	CAANRLGGTSYGKLTF	CASSEGLVYEQYF	TTDPSFLGRY_SARS-COV-2
CAVANAGGTSYGKLTF	CASSEGSYEQYF	3	2	5	CAVNGDAGGTSYGKLTF	CASSPGASYEQYF	KLGGALQAK_CMV
CALPNNAGNMLTF	CASSLQGGSYNEQFF	3	2	5	CALSAYNAGNMLTF	CASSLAGGPSYNEQFF	KLGGALQAK_CMV
CAVYSGAGSYQLTF	CASSLGSYNEQFF	3	2	5	CAFRSYSGAGSYQLTF	CASSFGHYNEQFF	AVFDRKSDAK_EBV
CAVPRGGGNKLTF	CASSLGQAGSTDTQYF	3	2	5	CAPAGGGGNKLTF	CASSLAQASTDTQYF	KLGGALQAK_CMV
LLTYAGGTSYGKLTF	CASSLTGGLADTQYF	3	2	5	CALTNAGGTSYGKLTF	CASSLTSGDADTQYF	IMLCCMTSC_SARS-COV-2
CGEDSSYKLIF	CASSYLWGDTEAFF	3	2	5	CAESMDSSYKLIF	CASSYTGGDTEAFF	AVFDRKSDAK_EBV
CAVDIPGSQGNLIF	CASSLGQAGSTDTQYF	3	2	5	CAVYPGGSQGNLIF	CASSLGTGSTDTQYF	SSCMGGMNWR_HOMOSAPIENS
CAGHGSGNTGKLIF	CASSYLGAGTEAFF	3	2	5	CAAREGSGNTGKLIF	CASSLGWGTEAFF	KLGGALQAK_CMV
CAGHGSGNTGKLIF	CASSYLGAGTEAFF	3	2	5	CAGVSSNTGKLIF	CASSFLGGGTEAFF	KLGGALQAK_CMV
CAATSGGSYIPTF	CASTFGGSNQPQHF	3	2	5	CAVSESGGSYIPTF	CASSLGGSNQPQHF	AVFDRKSDAK_EBV
CAATSGGSYIPTF	CASSLGGSNQPQHF	3	2	5	CAEMEGGSYIPTF	CASSQGSNQPQHF	RAKFKQLL_EBV
CAATSGGSYIPTF	CASSLGGSNQPQHF	3	2	5	CAVNRSGGSYIPTF	CASSEGDSNQPQHF	KLGGALQAK_CMV
CAATSGGSYIPTF	CASSLGGSNQPQHF	3	2	5	CAVRDSGGSYIPTF	CASSTGDSNQPQHF	EPLPQGQLTAY_EBV
CLLSNTDKLIF	CASSGLGGLGNTIYF	3	2	5	CAVHNTDKLIF	CASSLGQGLGNTIYF	KLGGALQAK_CMV
CAVNDYKLSF	CASSRDGTGSYNEQFF	3	2	5	CAATADYKLSF	CASSSGTGSYNEQFF	KLGGALQAK_CMV
CALSEARDSNYQLIW	CASSLTSGDYNEQFF	3	2	5	CALSEASLVDSNYQLIW	CASSPTSGGYNEQFF	GILGFVFTL_INFLUENZAA
CATYEYNFNKFYF	CASSHGGYNEQFF	3	2	5	CAVNEDNFNKFYF	CASSLGGTNEQFF	RAKFKQLL_EBV
CIVGDYKLSF	CASTFGGSNQPQHF	3	2	5	CAVHGDDYKLSF	CASSFFGSNQPQHF	TLWCSPIKV_HOMOSAPIENS
CAETPTGANNLFF	CASSPNTGELFF	3	2	5	CAQTGANNLFF	CASSLATGELFF	KLGGALQAK_CMV
CAVKTDSWGKLQF	CASSPGQGTEQYF	3	2	5	CAVRATTDSWGKLQF	CASSPKGQGFEQYF	KLGGALQAK_CMV
CAVRVDNYGQNFVF	CASSSRDVNTEAFF	3	2	5	CAVNNYGQNFVF	CASSRRDSNTEAFF	KLGGALQAK_CMV
CALLGGANSKLTF	CASSPLSGEQYF	3	2	5	CILLGGSNYKLTF	CASSLFGEQYF	SSLENFRAYV_INFLUENZAA
CVVSFTGNQFYF	CASSLEVFNYGYTF	3	2	5	CVVSDVDGNQFYF	CASSLAVGNYGYTF	KLGGALQAK_CMV
CATDGAGSYQLTF	CASSLTGDSNQPQHF	3	2	5	CGAGSYQLTF	CASSLTDNQPQHF	KLGGALQAK_CMV
CAENSGGSNYKLTF	CASSLRSQETQYF	3	2	5	CLGSGGSNYKLTF	CASSPPSQETQYF	IVTDFSVIK_EBV
CAVQANFGNEKLTF	CASSPPPGELFF	3	2	5	CIQHNFGNEKLTF	CASSPTGELFF	KLGGALQAK_CMV
CAASAGTYKYIF	CASSYPGQETQYF	3	2	5	CAYGASGTYKYIF	CASSPYPGETQYF	KLGGALQAK_CMV
CAVPNTGNQFYF	CASSTSYEQYF	3	2	5	CAYYPWNTGNQFYF	CASSDGSYEQYF	RLPGVLPRA_HOMOSAPIENS
CAVSDNTGGFKTIF	CASSLGGSTEAFF	3	2	5	CVVTANTGGFKTIF	CASSLKTGGSTEAFF	SPRWYFYYL_SARS-COV-2;LPRWYFYYL_HCOV-HKU1
CALRGNDMRF	CASSLGQAGSTDTQYF	3	2	5	CVVRFNDMRF	CASSLWGAGSTDTQYF	GLFKDCSKV_SARS-COV-2
CAVEDNSNYQLIW	CASSLVGLQETQYF	3	2	5	CVVMDSNYQLIW	CASSPEGLQETQYF	KLGGALQAK_CMV
CAVNDDAGNMLTF	CASSSHLGGYGYTF	2	3	5	CAVNAGNMLTF	CASSDPIGGYGYTF	ELAGIGILTV_HOMOSAPIENS
CAVGATNTDKLIF	CASSLGRGETQYF	2	3	5	CAVAHNTDKLIF	CASSLKDRGNETQYF	KLGGALQAK_CMV
CALDNQGGKLIF	CASSLRGGGASEQFF	2	3	5	CAAENQGGKLIF	CASSLRGQGFYEQFF	NLVPMVATV_CMV
CAVDTTGGGNKLTF	CASSLLSGPNEQYF	2	3	5	CAVPLTGGGNKLTF	CASSLSSGTYEQYF	GLCTLVAML_EBV
CAVSPDSGAGSYQLTF	CASSQDISYGYTF	2	3	5	CAVLDSGAGSYQLTF	CASSPGIAYGYTF	KLGGALQAK_CMV
CAVLYQAGTALIF	CASSKTGHQPQHF	2	3	5	CALNQAGTALIF	CASSATGEWQPQHF	RAKFKQLL_EBV
CAVLYQAGTALIF	CASSKTGHQPQHF	2	3	5	CAVKDQAGTALIF	CASSYGTGQPQHF	ELAGIGILTV_HOMOSAPIENS
CAVSLSTGGGNKLTF	CASSWSGIYEQYF	2	3	5	CAVPLTGGGNKLTF	CASSLSSGTYEQYF	GLCTLVAML_EBV
CAVYNTDKLIF	CASSLYGTSINEQFF	2	3	5	CAVISYNTDKLIF	CASSLFGSSYNEQFF	KLGGALQAK_CMV
CAVILNQAGTALIF	CAWSQAYEQYF	2	3	5	CAVPNQAGTALIF	CASSLGYEQYF	KLGGALQAK_CMV
CAVILNQAGTALIF	CAWSQAYEQYF	2	3	5	CAVSANQAGTALIF	CASSWAGEQYF	KLGGALQAK_CMV
CAVAGTGGFKTIF	CASSSRGTAMNTEAFF	2	3	5	CAVFEGTGGFKTIF	CASSRGTAGETEAFF	YVLDHLIVV_EBV
CALNNDMRF	CASSLAEGALYEQYF	2	3	5	CAAPNDMRF	CASSQAGAYEQYF	LLWNGPMAV_YFV
CAVSGGGADGLTF	CASSPTLYYEQYF	2	3	5	CAAISGGGADGLTF	CASSWTSYEQYF	KLGGALQAK_CMV
CAVSGGGADGLTF	CASSPTLYYEQYF	2	3	5	CAASLGGGADGLTF	CASSPTTFLYEQYF	KLGGALQAK_CMV
CAVSGGGADGLTF	CASSPTLYYEQYF	2	3	5	CAVAGGGGADGLTF	CASSPPGRYYEQYF	FLIYLDVSV_HOMOSAPIENS
CALEEAGTALIF	CASSPRLDSEQYF	2	3	5	CALNQAGTALIF	CASSPRGQSYEQYF	GILGFVFTL_INFLUENZAA
CAMTDTGRRALTF	CAISSPSGDSYEQYF	2	3	5	CAEGDTGRRALTF	CASSPGASYEQYF	ESITGSLGPLL_HOMOSAPIENS
CAVRSDSWGKLQF	CASSEGAYEQYF	2	3	5	CAVRTTDSWGKLQF	CASSSYSYEQYF	KLGGALQAK_CMV;GILGFVFTL_INFLUENZAA;AVFDRKSDAK_EBV
CAGHGGSQGNLIF	CASSESGSTYEQYF	2	3	5	CAAGGSQGNLIF	CASSSRSSYEQYF	GILGFVFTL_INFLUENZAA
CAGHGGSQGNLIF	CASSESGSTYEQYF	2	3	5	CAGAGSQGNLIF	CASSSRSAYEQYF	GILGFVFTL_INFLUENZAA
CAGHGGSQGNLIF	CASSESGSTYEQYF	2	3	5	CAGAGSQGNLIF	CASSSRSSYEQYF	GILGFVFTL_INFLUENZAA;PKYVKQNTLKLAT_INFLUENZAA;GILGLVFTL_SYNTHETIC
CAGHGGSQGNLIF	CASSESGSTYEQYF	2	3	5	CAGALGGSQGNLIF	CASSSRSSYEQYF	GILGFVFTL_INFLUENZAA
CAGHGGSQGNLIF	CASSESGSTYEQYF	2	3	5	CAGNYGGSQGNLIF	CASSIRGSYEQYF	GILGFVFTL_INFLUENZAA
CAGHGGSQGNLIF	CASSESGSTYEQYF	2	3	5	CAMSGHGGSQGNLIF	CASSSRSSYEQYF	GILGFVFTL_INFLUENZAA
CAGHGGSQGNLIF	CASSESGSTYEQYF	2	3	5	CASGGSQGNLIF	CASSSRSAYEQYF	GILGFVFTL_INFLUENZAA
CAGHGGSQGNLIF	CASSESGSTYEQYF	2	3	5	CAVHRGSQGNLIF	CASSEFQSPYEQYF	NYNYLYRLF_SARS-COV-2
CAVKNDYKLSF	CASSPWTANTEAFF	2	3	5	CAGSNDYKLSF	CASGDGTANTEAFF	KLGGALQAK_CMV
CAVKNDYKLSF	CASSPWTANTEAFF	2	3	5	CAVSADYKLSF	CASTPTGNTEAFF	YHSIEWA_HOMOSAPIENS
CGRIQGAQKLVF	CASSLAGGKYNEQFF	2	3	5	CAGRFQGAQKLVF	CASSYGAGGYNEQFF	KLGGALQAK_CMV
CAVILNQAGTALIF	CAWSQAREQYF	2	3	5	CAVSANQAGTALIF	CASSWAGEQYF	KLGGALQAK_CMV
CAVTGSQGNLIF	CASSLVSYEQYF	2	3	5	CAAGGSQGNLIF	CASSIRSAYEQYF	GILGFVFTL_INFLUENZAA
CAVTGSQGNLIF	CASSLVSYEQYF	2	3	5	CAAGGSQGNLIF	CASSIRSSYEQYF	GILGFVFTL_INFLUENZAA
CAVTGSQGNLIF	CASSLVSYEQYF	2	3	5	CAAGGSQGNLIF	CASSSRSSYEQYF	GILGFVFTL_INFLUENZAA
CAVTGSQGNLIF	CASSLVSYEQYF	2	3	5	CAAGGSQGNLIF	CASSTRSAYEQYF	GILGFVFTL_INFLUENZAA
CAVTGSQGNLIF	CASSLVSYEQYF	2	3	5	CAAGGSQGNLIF	CASSVRSSYEQYF	GILGFVFTL_INFLUENZAA
CAVTGSQGNLIF	CASSLVSYEQYF	2	3	5	CAAPGSQGNLIF	CASSVRSSYEQYF	GILGFVFTL_INFLUENZAA
CAVTGSQGNLIF	CASSLVSYEQYF	2	3	5	CAAQGSQGNLIF	CASSIRSSYEQYF	GILGFVFTL_INFLUENZAA
CAVTGSQGNLIF	CASSLVSYEQYF	2	3	5	CAASGSQGNLIF	CASSIRSAYEQYF	GILGFVFTL_INFLUENZAA
CAVTGSQGNLIF	CASSLVSYEQYF	2	3	5	CAASGSQGNLIF	CASSIRSSYEQYF	GILGFVFTL_INFLUENZAA
CAVTGSQGNLIF	CASSLVSYEQYF	2	3	5	CACGGSQGNLIF	CASSTRSSYEQYF	GILGFVFTL_INFLUENZAA
CAVTGSQGNLIF	CASSLVSYEQYF	2	3	5	CAEGGSQGNLIF	CASSVRSSYEQYF	GILGFVFTL_INFLUENZAA
CAVTGSQGNLIF	CASSLVSYEQYF	2	3	5	CAFGGSQGNLIF	CASSIRSSYEQYF	GILGFVFTL_INFLUENZAA
CAVTGSQGNLIF	CASSLVSYEQYF	2	3	5	CAGAGSQGNLIF	CASSIRSAYEQYF	GILGFVFTL_INFLUENZAA
CAVTGSQGNLIF	CASSLVSYEQYF	2	3	5	CAGAGSQGNLIF	CASSIRSSYEQYF	GILGFVFTL_INFLUENZAA;RAKFKQLL_EBV;GILEFVFTL_SYNTHETIC
CAVTGSQGNLIF	CASSLVSYEQYF	2	3	5	CAGAGSQGNLIF	CASSMRSSYEQYF	GILGFVFTL_INFLUENZAA
CAVTGSQGNLIF	CASSLVSYEQYF	2	3	5	CAGAGSQGNLIF	CASSSRASYEQYF	GILGFVFTL_INFLUENZAA
CAVTGSQGNLIF	CASSLVSYEQYF	2	3	5	CAGAGSQGNLIF	CASSSRSAYEQYF	GILGFVFTL_INFLUENZAA
CAVTGSQGNLIF	CASSLVSYEQYF	2	3	5	CAGAGSQGNLIF	CASSSRSSYEQYF	GILGFVFTL_INFLUENZAA;PKYVKQNTLKLAT_INFLUENZAA;GILGLVFTL_SYNTHETIC
CAVTGSQGNLIF	CASSLVSYEQYF	2	3	5	CAGAGSQGNLIF	CASSTRSAYEQYF	GILGFVFTL_INFLUENZAA
CAVTGSQGNLIF	CASSLVSYEQYF	2	3	5	CAGAGSQGNLIF	CASSTRSSYEQYF	GILGFVFTL_INFLUENZAA
CAVTGSQGNLIF	CASSLVSYEQYF	2	3	5	CAGAGSQGNLIF	CASSVRSSYEQYF	GILGFVFTL_INFLUENZAA
CAVTGSQGNLIF	CASSLVSYEQYF	2	3	5	CAGDGSQGNLIF	CASSMRSSYEQYF	GILGFVFTL_INFLUENZAA
CAVTGSQGNLIF	CASSLVSYEQYF	2	3	5	CAGGGSQGNLIF	CASSIRASYEQYF	GILGFVFTL_INFLUENZAA
CAVTGSQGNLIF	CASSLVSYEQYF	2	3	5	CAGGGSQGNLIF	CASSIRSAYEQYF	GILGFVFTL_INFLUENZAA
CAVTGSQGNLIF	CASSLVSYEQYF	2	3	5	CAGGGSQGNLIF	CASSIRSSYEQYF	GILGFVFTL_INFLUENZAA;AVFDRKSDAK_EBV;RAKFKQLL_EBV
CAVTGSQGNLIF	CASSLVSYEQYF	2	3	5	CAGGGSQGNLIF	CASSISYEQFF	KLGGALQAK_CMV
CAVTGSQGNLIF	CASSLVSYEQYF	2	3	5	CAGGGSQGNLIF	CASSLDGNEQYF	ELAGIGILTV_HOMOSAPIENS
CAVTGSQGNLIF	CASSLVSYEQYF	2	3	5	CAGGGSQGNLIF	CASSLGRVSEQYF	GILGFVFTL_INFLUENZAA
CAVTGSQGNLIF	CASSLVSYEQYF	2	3	5	CAGGGSQGNLIF	CASSSRSAYEQYF	GILGFVFTL_INFLUENZAA
CAVTGSQGNLIF	CASSLVSYEQYF	2	3	5	CAGGGSQGNLIF	CASSTRSAYEQYF	GILGFVFTL_INFLUENZAA
CAVTGSQGNLIF	CASSLVSYEQYF	2	3	5	CAGGGSQGNLIF	CASSTRSSYEQYF	GILGFVFTL_INFLUENZAA
CAVTGSQGNLIF	CASSLVSYEQYF	2	3	5	CAGGGSQGNLIF	CASSVRSSYEQYF	GILGFVFTL_INFLUENZAA
CAVTGSQGNLIF	CASSLVSYEQYF	2	3	5	CAGGGSQGNLIF	CASSVSRNYEQYF	KLGGALQAK_CMV
CAVTGSQGNLIF	CASSLVSYEQYF	2	3	5	CAGPGSQGNLIF	CASSIRSSYEQYF	GILGFVFTL_INFLUENZAA
CAVTGSQGNLIF	CASSLVSYEQYF	2	3	5	CAGPGSQGNLIF	CASSVRSSYEQYF	GILGFVFTL_INFLUENZAA
CAVTGSQGNLIF	CASSLVSYEQYF	2	3	5	CAGQGSQGNLIF	CASSIRSSYEQYF	GILGFVFTL_INFLUENZAA
CAVTGSQGNLIF	CASSLVSYEQYF	2	3	5	CAGSGSQGNLIF	CASSIRSAYEQYF	GILGFVFTL_INFLUENZAA
CAVTGSQGNLIF	CASSLVSYEQYF	2	3	5	CAGSGSQGNLIF	CASSIRSSYEQYF	GILGFVFTL_INFLUENZAA
CAVTGSQGNLIF	CASSLVSYEQYF	2	3	5	CAHGGSQGNLIF	CASSIRSSYEQYF	GILGFVFTL_INFLUENZAA
CAVTGSQGNLIF	CASSLVSYEQYF	2	3	5	CALAGSQGNLIF	CASSIRASYEQYF	GILGFVFTL_INFLUENZAA
CAVTGSQGNLIF	CASSLVSYEQYF	2	3	5	CALPGSQGNLIF	CASSIRASYEQYF	GILGFVFTL_INFLUENZAA
CAVTGSQGNLIF	CASSLVSYEQYF	2	3	5	CAQAGSQGNLIF	CASSIRSSYEQYF	GILGFVFTL_INFLUENZAA
CAVTGSQGNLIF	CASSLVSYEQYF	2	3	5	CASAGSQGNLIF	CASSIRSSYEQYF	GILGFVFTL_INFLUENZAA
CAVTGSQGNLIF	CASSLVSYEQYF	2	3	5	CASGGSQGNLIF	CASSIRSSYEQYF	GILGFVFTL_INFLUENZAA
CAVTGSQGNLIF	CASSLVSYEQYF	2	3	5	CASGGSQGNLIF	CASSSRSAYEQYF	GILGFVFTL_INFLUENZAA
CAVTGSQGNLIF	CASSLVSYEQYF	2	3	5	CASGGSQGNLIF	CASSTRSSYEQYF	GILGFVFTL_INFLUENZAA
CAVTGSQGNLIF	CASSLVSYEQYF	2	3	5	CASGGSQGNLIF	CASSVRSSYEQYF	GILGFVFTL_INFLUENZAA
CAVTGSQGNLIF	CASSLVSYEQYF	2	3	5	CATGGSQGNLIF	CASSIRSSYEQYF	GILGFVFTL_INFLUENZAA
CAVTGSQGNLIF	CASSLVSYEQYF	2	3	5	CATGGSQGNLIF	CASSTRSSYEQYF	GILGFVFTL_INFLUENZAA
CAVTGSQGNLIF	CASSLVSYEQYF	2	3	5	CATGGSQGNLIF	CASSVRSSYEQYF	GILGFVFTL_INFLUENZAA
CAVTGSQGNLIF	CASSLVSYEQYF	2	3	5	CAVPKGSQGNLIF	CASSIRSSYEQYF	GILGFVFTL_INFLUENZAA
CAVTGSQGNLIF	CASSLVSYEQYF	2	3	5	CAVTDGGSQGNLIF	CASSARSSYEQYF	GILGFVFTL_INFLUENZAA
CAVTGSQGNLIF	CASSLVSYEQYF	2	3	5	CAVTDGGSQGNLIF	CASSIRSSYEQYF	GILGFVFTL_INFLUENZAA;AVFDRKSDAK_EBV
CAVTGSQGNLIF	CASSLVSYEQYF	2	3	5	CAVTGGGSQGNLIF	CASSFRSSYEQYF	GILGFVFTL_INFLUENZAA
CAVTGSQGNLIF	CASSLVSYEQYF	2	3	5	CAVTGGGSQGNLIF	CASSIRSSYEQYF	GILGFVFTL_INFLUENZAA
CGRIQGAQKLVF	CASSLAGKYNEQFF	2	3	5	CAGRFQGAQKLVF	CASSYGAGGYNEQFF	KLGGALQAK_CMV
CAVLTSGGYQKVTF	CASSQTTNTEAFF	2	3	5	CAVFSGGYQKVTF	CASSLGINTEAFF	ELAGIGILTV_HOMOSAPIENS
CAENTSGAGSYQLTF	CASSPTGTGSYEQYF	2	3	5	CAEIPSGAGSYQLTF	CASSPGQGPYEQYF	KLGGALQAK_CMV
CAENTSGAGSYQLTF	CASSPTGTGSYEQYF	2	3	5	CAENLFSGAGSYQLTF	CASSASGGSYEQYF	IVTDFSVIK_EBV
CAVTLDSNYQLIW	CASSLDRINEQFF	2	3	5	CAETQDSNYQLIW	CASSLVGGNEQFF	RAKFKQLL_EBV
CAVEGYGQNFVF	CASSPLSGEQYF	2	3	5	CAPEGGQNFVF	CASSIRSGETQYF	GILGFVFTL_INFLUENZAA
CAVEGYGQNFVF	CASSPLSGEQYF	2	3	5	CAVDNYGQNFVF	CASSPSSSYEQYF	KLGGALQAK_CMV
CAVEGYGQNFVF	CASSPLSGEQYF	2	3	5	CAVDNYGQNFVF	CASSQELSYEQYF	KLGGALQAK_CMV;AVFDRKSDAK_EBV
CARDDYKLSF	CASSPLSGEQYF	2	3	5	CAINDYKLSF	CASSTSSYEQYF	KLGGALQAK_CMV
CAVQPDSNYQLIW	CATRGAYEQYF	2	3	5	CAVFMDSNYQLIW	CASSSGAYEQYF	KLGGALQAK_CMV
CAVQPDSNYQLIW	CATRGAYEQYF	2	3	5	CAVRDSNYQLIW	CATRAGQPYEQYF	KLGGALQAK_CMV
CAVQPDSNYQLIW	CATRGAYEQYF	2	3	5	CAVTDSNYQLIW	CASRGLADYEQYF	KLGGALQAK_CMV
CAIEGGGNKLTF	CASSLEVFNYGYTF	2	3	5	CAPIGGGNKLTF	CASSLPTANYGYTF	KLGGALQAK_CMV
CVVMTGFQKLVF	CASSTDSYNEQFF	2	3	5	CAVNTGFQKLVF	CASSLSGNEQFF	ELAGIGILTV_HOMOSAPIENS
CAVRDLNDMRF	CASSSSLYSEQYF	2	3	5	CAVNDNDMRF	CASSSALAYEQYF	LLWNGPMAV_YFV
CAASASGGSYIPTF	CASSLEVFNYGYTF	2	3	5	CALASGGSYIPTF	CASSLSEDNYGYTF	KLGGALQAK_CMV
CAALMDSNYQLIW	CASSFYSYEQYF	2	3	5	CAASADSNYQLIW	CASSLEPSYEQYF	KLGGALQAK_CMV
CAALMDSNYQLIW	CASSFYSYEQYF	2	3	5	CAVFMDSNYQLIW	CASSSGAYEQYF	KLGGALQAK_CMV
CAPLNRDDKIIF	CASSLAGAYEQYF	2	3	5	CADMNRDDKIIF	CASSIRAAYEQYF	GILGFVFTL_INFLUENZAA
CAGGGGSQGNLIF	CASSSGETEAFF	2	3	5	CAEEGGGGSQGNLIF	CASSTRSGTEAFF	GILGFVFTL_INFLUENZAA
CAGGGGSQGNLIF	CASSSGETEAFF	2	3	5	CAESGGSQGNLIF	CASSQAENTEAFF	CINGVCWTV_HCV
CAGGGGSQGNLIF	CASSSGETEAFF	2	3	5	CAGGGDGGSQGNLIF	CASSPRSGSTEAFF	GILGFVFTL_INFLUENZAA
CAMSLEYGNKLVF	CASTFGGGNYNEQFF	2	3	5	CALSGEYGNKLVF	CASSDGGGSYNEQFF	KLGGALQAK_CMV
CAVQAEGYSTLTF	CASSLLGVGNEQFF	2	3	5	CAVAPGYSTLTF	CASSQGSGNEQFF	QYIKWPWYI_SARS-COV-2
CAVQGGGNKLTF	CSARDLRGTGELFF	2	3	5	CAVRAGGGNKLTF	CSARDLGGPNTGELFF	AVFDRKSDAK_EBV
CAASFGNEKLTF	CASRGESYEQYF	2	3	5	CAASVFFGNEKLTF	CASSDSYEQYF	KLGGALQAK_CMV
CAVRNRDDKIIF	CASRTGESYGYTF	2	3	5	CAVERDDKIIF	CASRTGLDGYTF	KLGGALQAK_CMV
CAVRNRDDKIIF	CASRTGESYGYTF	2	3	5	CAVRPWRDDKIIF	CASRESPGYTF	KLGGALQAK_CMV
CAGSNYKLTF	CASLLEFTGELFF	2	3	5	CAVSGNYKLTF	CASSEDTGELFF	YLLEMLWRL_EBV
CAVSRARGSTLGRLYF	CASSLLGDNEQFF	2	3	5	CAVSGDRGSTLGRLYF	CASSLKTGGNEQFF	KLGGALQAK_CMV
CALIGSGGYQKVTF	CASSLTETYEQYF	2	3	5	CAVYGSGGYQKVTF	CASSLEPSYEQYF	KLGGALQAK_CMV
CAARAGGTSYGKLTF	CASEGLSGNTIYF	2	3	5	CAVPAGGTSYGKLTF	CASSPGSGNTIYF	ELAGIGILTV_HOMOSAPIENS
CAVRDFGNEKLTF	CASSLSGLNEQYF	2	3	5	CAVQSFGNEKLTF	CASSLPGYNEQFF	KLGGALQAK_CMV
CAASDAGGTSYGKLTF	CASSLQLEQFF	2	3	5	CAMSADAGGTSYGKLTF	CASSLLGQQFF	KLGGALQAK_CMV
CALAGGKLIF	CASSLGYEQYF	2	3	5	CAVKGGKLIF	CASSSQGFEQYF	AVFDRKSDAK_EBV
CAVRDIETGGSYIPTF	CASSIGRVNTEAFF	2	3	5	CAVSDETGGSYIPTF	CASSIGTGGTEAFF	AVFDRKSDAK_EBV
CAVNSGGYQKVTF	CASSFEGIYGYTF	2	3	5	CALPSGGYQKVTF	CASSYEGAGYGYTF	KQIYKTPPI_SARS-COV-2
CAVNSGGYQKVTF	CASSFEGIYGYTF	2	3	5	CAVEGGYQKVTF	CASSLGYGYTF	KLGGALQAK_CMV
CAVNSGGYQKVTF	CASSFEGIYGYTF	2	3	5	CAVSLSGGYQKVTF	CASSRENYGYTF	QELIRQGTDY_SARS-COV-2
CVVSSSGGSYIPTF	CASSEAGGTNQPQHF	2	3	5	CAVSESGGSYIPTF	CASSLGGSNQPQHF	AVFDRKSDAK_EBV
CAVTNDYKLSF	CASSPGGHEQFF	2	3	5	CAGTFNDYKLSF	CASSPSVSEQFF	KLGGALQAK_CMV
CAVTNDYKLSF	CASSPGGHEQFF	2	3	5	CAVRYDYKLSF	CASSYPHEQFF	KLGGALQAK_CMV
CAVGHGGATNKLIF	CASRVRGTEAFF	2	3	5	CAVYGGATNKLIF	CASSVGEAFF	KLGGALQAK_CMV
CAVRDDYKLSF	CASSLQQIYEQYF	2	3	5	CAVDNDYKLSF	CASSQGQGIYEQYF	RMFPNAPYL_HOMOSAPIENS
CALFGGSYIPTF	CASRDTGRDQPQHF	2	3	5	CAVRGGSYIPTF	CASRLQGLDQPQHF	KLGGALQAK_CMV
CASGTGANNLFF	CASRGSDTQYF	2	3	5	CAQTGANNLFF	CASSPMDTQYF	KLGGALQAK_CMV
CAMSTGYQKVTF	CASSNAGSFYEQYF	2	3	5	CAMKGYQKVTF	CASSARSSYEQYF	GILGFVFTL_INFLUENZAA
CAATNQAGTALIF	CASSPGGHEQFF	2	3	5	CAVANQAGTALIF	CANSQPGGIEQFF	EPLPQGQLTAY_EBV
CAVNPNDYKLSF	CASSQGQGPLNEQYF	2	3	5	CAVDNDYKLSF	CASSQGQGIYEQYF	RMFPNAPYL_HOMOSAPIENS
CAVRDRTTDSWGKLQF	CASSSVLDYEQYF	2	3	5	CAVRTTDSWGKLQF	CASSSYSYEQYF	KLGGALQAK_CMV;GILGFVFTL_INFLUENZAA;AVFDRKSDAK_EBV
CAVASDYKLSF	CASSPGTVTNQPQHF	2	3	5	CAVHRDYKLSF	CASSPGPNQPQHF	YHSIEWA_HOMOSAPIENS
CAVASDYKLSF	CASSPGTVTNQPQHF	2	3	5	CAVSADYKLSF	CASSPGPNQPQHF	YHSIEWA_HOMOSAPIENS
CAASAGNTGKLIF	CASSSRLAFSYEQYF	2	3	5	CAASSNTGKLIF	CASSSRSSYEQYF	GILGFVFTL_INFLUENZAA
CAASAGNTGKLIF	CASSSRLAFSYEQYF	2	3	5	CAGASGNTGKLIF	CASSIRASYEQYF	GILGFVFTL_INFLUENZAA
CAASAGNTGKLIF	CASSSRLAFSYEQYF	2	3	5	CAVSSGNTGKLIF	CASSYGLAESYEQYF	KLGGALQAK_CMV
CAASVSNARLMF	CASSLQGSYEQYF	2	3	5	CAASSSNNARLMF	CASSLVGSYNEQFF	KLGGALQAK_CMV
CALSDNTDKLIF	CASELWDSQETQYF	2	3	5	CAVSNTDKLIF	CASSLASQETQYF	KLGGALQAK_CMV
CAMRGFQKLVF	CSVHEGNEQFF	2	3	5	CAMMGAQKLVF	CSAHNEQFF	KLGGALQAK_CMV;AVFDRKSDAK_EBV
CAVSPSQGAQKLVF	CASSPPGSPSYNEQFF	2	3	5	CAVPIQGAQKLVF	CASSPREGSSYNEQFF	KLGGALQAK_CMV
CAASAGTYKYIF	CASSYPGQETQYF	2	3	5	CAAHSGTYKYIF	CASSFGSQETQYF	KLGGALQAK_CMV
CAASAGTYKYIF	CASSYPGQETQYF	2	3	5	CAASIQGTYKYIF	CASSWTQETQYF	LLDRLNQLE_SARS-COV-2
CAVMNSGGYQKVTF	CASSALLAGGKNEQFF	2	3	5	CAVNAGGYQKVTF	CASSLAGGNNEQFF	KLGGALQAK_CMV;IVTDFSVIK_EBV
CAVLYNFNKFYF	CASSPRQGHYEQYF	2	3	5	CAVRRNFNKFYF	CASSSQGGYEQYF	KLGGALQAK_CMV
CALQGGSYIPTF	CASVSGDSTDTQYF	2	3	5	CAGGGSYIPTF	CASSSTDTQYF	ELAGIGILTV_HOMOSAPIENS
CAGMINDYKLSF	CASSSSGFTDTQYF	2	3	5	CAGGSNDYKLSF	CASSSVGVDTQYF	VAANIVLTV_HOMOSAPIENS
CAVRPSGNQFYF	CASSLGPSTEAFF	2	3	5	CAVNSGNQFYF	CASSFGLGTEAFF	EAAGIGILTV_HOMOSAPIENS
CAVLTTSGTYKYIF	CASSPRTNYEQYF	2	3	5	CAVFTSGTYKYIF	CASSPERRAYEQYF	PKYVKQNTLKLAT_INFLUENZAA
CAVPNTGNQFYF	CASSTSYEQYF	2	3	5	CAVTPTNTGNQFYF	CASSPGTGSYEQYF	KLGGALQAK_CMV
CAVSDNTGGFKTIF	CASSLGGSTEAFF	2	3	5	CALSGNTGGFKTIF	CASSYEGGTEAFF	KLGGALQAK_CMV
CAGGYGQNFVF	CASSPQGIYNEQFF	2	3	5	CAENYGQNFVF	CASSPTYNEQFF	KLGGALQAK_CMV
CAGGYGQNFVF	CASSPQGIYNEQFF	2	3	5	CAGPDYGQNFVF	CASSGQGAGYNEQFF	KLGGALQAK_CMV
CAYTGGGADGLTF	CASRGGGEDNEQYF	2	3	5	CADSGGGADGLTF	CSVGSGEDNEQYF	RAKFKQLL_EBV
CAASSGGSYIPTF	CASSLGGTVGEQYF	2	3	5	CADASGGSYIPTF	CASSLGAGMGEQYF	KLGGALQAK_CMV
CVSGSGGYQKVTF	CASSLVAGAEAFF	2	3	5	CAVSSGSGGYQKVTF	CASSLAGDTEAFF	AVFDRKSDAK_EBV
CAASMDTGGFKTIF	CASSLTQYQPQHF	2	3	5	CAASGTGGFKTIF	CASSTGQPQHF	GILGFVFTL_INFLUENZAA
CAVRPTDKLIF	CASSPFGAGGYEQYF	2	3	5	CAVSNTDKLIF	CASSPTPAGGAYEQYF	LLWNGPMAV_YFV
CAANNAGGTSYGKLTF	CASSEAFYNEQFF	2	3	5	CAVNLNAGGTSYGKLTF	CASSPGLYNEQFF	KLGGALQAK_CMV
CAANNAGGTSYGKLTF	CASSEAFYNEQFF	2	3	5	CAVNLNAGGTSYGKLTF	CASSRGLYNEQFF	KLGGALQAK_CMV
CAETSTGTASKLTF	CASSPGTGSTDTQYF	2	3	5	CASTGTASKLTF	CASSVGTSDTDTQYF	GPRLGVRAT_HCV
CAARLNNARLTF	CASSLEFGPTPYEQYF	2	3	5	CAARANNARLMF	CASSLEYSPRPYEQYF	NLVPMVATV_CMV
CAMSSASGGSYIPTF	CASSEAFYNEQFF	2	3	5	CAILSASGGSYIPTF	CASSFGNEQFF	IVTDFSVIK_EBV
CAATNSGNTPLVF	CASSRRNQPQHF	2	3	5	CAARYSGNTPLVF	CASSLGRNNQPQHF	RIRGGDGKM_SARS-COV-2
CAVSESTSYDKVIF	CASSADSNQPQHF	2	3	5	CAASETSYDKVIF	CASSLAHNQPQHF	RAKFKQLL_EBV
CAVPPNSGNTPLVF	CASSHGAGAYEQYF	2	3	5	CAVLSNSGNTPLVF	CASSVGQGPYEQYF	KLGGALQAK_CMV
CAGVRSNDYKLSF	CASSEPRGDEQFF	2	3	5	CAVSNDYKLSF	CASSEMTGVDEQFF	KLGGALQAK_CMV
CAVREINTDKLIF	RASSYSIGEGQETQYF	2	3	5	CAVRDKNTDKLIF	CASSYPTGEGQETQYF	YLQPRTFLL_SARS-COV-2
CASSGAGSYQLTF	CASSLGLTYNEQFF	2	3	5	CAASSAGAGSYQLTF	CASSLDSYNEQFF	KLGGALQAK_CMV
CASSGAGSYQLTF	CASSLGLTYNEQFF	2	3	5	CAGYSGAGSYQLTF	CASSLSSYNEQFF	RAKFKQLL_EBV
CASSGAGSYQLTF	CASSLGLTYNEQFF	2	3	5	CASAYSGAGSYQLTF	CASSLRWTNEQFF	KLGGALQAK_CMV
CAASTGTGGFKTIF	CASSSTSEDEQFF	2	3	5	CAASRNTGGFKTIF	CASSSTKYNEQFF	KLGGALQAK_CMV
CATDTGNQFYF	CASRQTGLGGELFF	2	3	5	CALTYTGNQFYF	CASRQGNTGELFF	KLGGALQAK_CMV
CAVIYTGRRALTF	CASSQEAETEAFF	2	3	5	CAVGGTGRRALTF	CASSQAEGAGTEAFF	ELAGIGILTV_HOMOSAPIENS
CADSYTGGFKTIF	CASSDGDRGRTGELFF	2	3	5	CAIYTGGFKTIF	CASSHLDRGGTGELFF	KLGGALQAK_CMV;RLRAEAQVK_EBV
CASQYNNNDMRF	CASGLGGGTEAFF	2	3	5	CAFPYNNNDMRF	CASSLEGYTEAFF	NLVPMVATV_CMV
CAGQTGNQFYF	CASGEGVYEQYF	2	3	5	CAHNTGNQFYF	CASSYGSYEQYF	KLVALGINAV_HCV
CAGQTGNQFYF	CASGEGVYEQYF	2	3	5	CATGNQFYF	CASSLEGYEQYF	KLGGALQAK_CMV
CALLEYGQNFVF	CASGLGGGTEAFF	2	3	5	CAGAEYGQNFVF	CASREGGGGTEAFF	KLGGALQAK_CMV
CALLEYGQNFVF	CASGLGGGTEAFF	2	3	5	CALSDYGQNFVF	CASGLNTEAFF	RAKFKQLL_EBV
CAARGTASKLTF	CASSGIKNEQFF	2	3	5	CAFAGTASKLTF	CASSYGSGNEQFF	KLGGALQAK_CMV
CAARGTASKLTF	CASSGIKNEQFF	2	3	5	CATVGTASKLTF	CASSLWLNEQFF	NLVPMVATV_CMV
CACMRGSQGNLIF	CASSLGQAGSTDTQYF	2	3	5	CAGRGSQGNLIF	CASSLYQGSSTDTQYF	KLGGALQAK_CMV
CALAPNDYKLSF	CASSTYGRAYNEQFF	2	3	5	CATDPNDYKLSF	CASTTSGRANEQFF	KLGGALQAK_CMV
CAVRSPYDYKLSF	CASSESAEQFF	2	3	5	CAVRYDYKLSF	CASSYPHEQFF	KLGGALQAK_CMV
CAVANAGGTSYGKLTF	CASSEGSYEQYF	2	3	5	CAHNAGGTSYGKLTF	CASSIRSSYEQYF	GILGFVFTL_INFLUENZAA
CAVANAGGTSYGKLTF	CASSEGSYEQYF	2	3	5	CALFNAGGTSYGKLTF	CASSLDSSYEQYF	KLGGALQAK_CMV
CAVANAGGTSYGKLTF	CASSEGSYEQYF	2	3	5	CALNAGGTSYGKLTF	CASSIRSSYEQYF	GILGFVFTL_INFLUENZAA
CAVANAGGTSYGKLTF	CASSEGSYEQYF	2	3	5	CAVAGGTSYGKLTF	CASSLDSSYEQYF	KLGGALQAK_CMV
CAVANAGGTSYGKLTF	CASSEGSYEQYF	2	3	5	CAVNARAGGTSYGKLTF	CASSLGGASYEQYF	LLWNGPMAV_YFV
CAVANAGGTSYGKLTF	CASSEGSYEQYF	2	3	5	CAVRPAGGTSYGKLTF	CASSLGGYEQFF	KLGGALQAK_CMV
CAVYNNNDMRF	CASRQTGLGGELFF	2	3	5	CAVKNNDMRF	CASSQDGLLGELFF	ELAGIGILTV_HOMOSAPIENS
CAEAPGSGNTGKLIF	CASSFTSEYEQYF	2	3	5	CAGADGSGNTGKLIF	CASSIRSAYEQYF	GILGFVFTL_INFLUENZAA
CAEAPGSGNTGKLIF	CASSFTSEYEQYF	2	3	5	CAGADGSGNTGKLIF	CASSVRSAYEQYF	GILGFVFTL_INFLUENZAA
CAEAPGSGNTGKLIF	CASSFTSEYEQYF	2	3	5	CAGAEGSGNTGKLIF	CASSIRSAYEQYF	GILGFVFTL_INFLUENZAA
CAEAPGSGNTGKLIF	CASSFTSEYEQYF	2	3	5	CAGAHGSGNTGKLIF	CASSIRSAYEQYF	GILGFVFTL_INFLUENZAA
CAEAPGSGNTGKLIF	CASSFTSEYEQYF	2	3	5	CAGAPGSSNTGKLIF	CASSTRSAYEQYF	GILGFVFTL_INFLUENZAA
CAEAPGSGNTGKLIF	CASSFTSEYEQYF	2	3	5	CAGAPGSSNTGKLIF	CASSTRSSYEQYF	GILGFVFTL_INFLUENZAA
CAEAPGSGNTGKLIF	CASSFTSEYEQYF	2	3	5	CAGASGSGNTGKLIF	CASSIRSAYEQYF	GILGFVFTL_INFLUENZAA
CAAGRGDDKIIF	CASSPRDRAYEQYF	2	3	5	CAGGDDKIIF	CASSPGLAYEQYF	LLWNGPMAV_YFV
CAVGDSGNTPLVF	CASSLGQAYGYTF	2	3	5	CAVGEGGNTPLVF	CASSLGTGDGYTF	KLGGALQAK_CMV
CAVGDSGNTPLVF	CASSLGQAYGYTF	2	3	5	CAVKNSGNTPLVF	CASSGQGAAGYTF	KLGGALQAK_CMV
CALPNNAGNMLTF	CASSLQGGSYNEQFF	2	3	5	CAAINNAGNMLTF	CASSHQTSSYNEQFF	KLGGALQAK_CMV
CALPNNAGNMLTF	CASSLQGGSYNEQFF	2	3	5	CAVGNNAGNMLTF	CASSQGTSNNEQFF	KLGGALQAK_CMV
CAVYSGAGSYQLTF	CASSLGSYNEQFF	2	3	5	CASAYSGAGSYQLTF	CASSLRWTNEQFF	KLGGALQAK_CMV
CAVNDMRF	CASRQTGLGGELFF	2	3	5	CAVKNNDMRF	CASSQDGLLGELFF	ELAGIGILTV_HOMOSAPIENS
CAVLPLEYGNKLVF	CASGEGVYEQYF	2	3	5	CALPVEYGNKLVF	CASSDLGVYEQYF	KLGGALQAK_CMV
CAVRHSGNTPLVF	CASSSQGYNQPQHF	2	3	5	CAVRGNTPLVF	CASSLGGSNQPQHF	KLGGALQAK_CMV
CAENSGGGADGLTF	CASSYSIGEGQETQYF	2	3	5	CADSGGGADGLTF	CASSSRGGQETQYF	RAKFKQLL_EBV
CATDTGNQFYF	CASSLGQQYGYTF	2	3	5	CAVDPTGNQFYF	CASSLAGNYGYTF	KLGGALQAK_CMV
CAENSGGGADGLTF	CASGGQGWYEQYF	2	3	5	CADSGGGADGLTF	CSAGQGPYEQYF	RAKFKQLL_EBV
CAVIYTGRRALTF	CASSGGTVNTEAFF	2	3	5	CAVRDTGRRALTF	CASSLGDNTEAFF	KLGGALQAK_CMV
CAVAGYTGGFKTIF	CASSKTPGGQPQHF	2	3	5	CAVLTYTGGFKTIF	CASSPSGQPQHF	AVFDRKSDAK_EBV
CALSDSYNQGGKLIF	CASSFGGADTQYF	2	3	5	CALSDRNQGGKLIF	CASSQGKDTQYF	NLVPMVATV_CMV
CAETNQAGTALIF	CASSAMVNTEAFF	2	3	5	CAVFNQAGTALIF	CASSSVGTEAFF	KLGGALQAK_CMV
CAETNQAGTALIF	CASSAMVNTEAFF	2	3	5	CAVNQAGTALIF	CASSTNTEAFF	KLGGALQAK_CMV
CAVIYTGRRALTF	CASSASGRAYNEQFF	2	3	5	CAVSDTGRRALTF	CASSSGGSYNEQFF	KLGGALQAK_CMV
CAVGSGAGSYQLTF	CASSVLAGYNEQFF	2	3	5	CAGYSGAGSYQLTF	CASSLSSYNEQFF	RAKFKQLL_EBV
CAPGDSGNTPLVF	CASSQEAETEAFF	2	3	5	CATDSGNTPLVF	CASSRQGANTEAFF	KLGGALQAK_CMV
CAVIYTGRRALTF	CASSLVGREAFF	2	3	5	CAVPAYTGRRALTF	CASSLVPGSEQFF	KLGGALQAK_CMV
CAVAMDSNYQLIW	CASSQEKGATDTQYF	2	3	5	CALMDSNYQLIW	CASSQVEGTDTQYF	KLGGALQAK_CMV
CAVAMDSNYQLIW	CASSQEKGATDTQYF	2	3	5	CAVDGDSNYQLIW	CASSQYPGETDTQYF	KLGGALQAK_CMV
CAVAMDSNYQLIW	CASSQEKGATDTQYF	2	3	5	CAVRDSNYQLIW	CASSQERGGGTDTQYF	KLGGALQAK_CMV
CAVAMDSNYQLIW	CASSQEKGATDTQYF	2	3	5	CAVRDSNYQLIW	CASSQERGGPDTQYF	CLLGTYTQDV_STREPTOMYCESKANAMYCETICUS
CAVLPLEYGNKLVF	CASSWTSGFTGELFF	2	3	5	CAVGPMEYGNKLVF	CASSFSGNTGELFF	RAKFKQLL_EBV
CAVIYTGRRALTF	CASSSGLAGYNEQFF	2	3	5	CAVSDTGRRALTF	CASSSGGSYNEQFF	KLGGALQAK_CMV
CAPTDSWGKLQF	CASSSTGGSNQPQHF	2	3	5	CAVNTDSWGKLQF	CASSYGSNQPQHF	KLGGALQAK_CMV
CATYGGSQGNLIF	CASSLQGPGYNEQFF	2	3	5	CAAGGSQGNLIF	CASSLGGGNNEQFF	KLGGALQAK_CMV
CATYGGSQGNLIF	CASSLQGPGYNEQFF	2	3	5	CAVGGSQGNLIF	CASSLAGDGSYNEQFF	GILGFVFTL_INFLUENZAA
CAVRPLSNYQLIW	CASSGGLYYGYTF	2	3	5	CAVRLDSNYQLIW	CASSPGTAYGYTF	KLGGALQAK_CMV
CAVKENSGYSTLTF	CASSPGQGNSPLHF	2	3	5	CAVGANSGYSTLTF	CASSLEGQGGSPLHF	ELAGIGILTV_HOMOSAPIENS
CAVSWAAGNKLTF	CASSHRDNEQFF	2	3	5	CAVLGAAGNKLTF	CASGDNEQFF	KLGGALQAK_CMV
CALSEAGNTPLVF	CASSAQGSAYNEQFF	2	3	5	CALEGNTPLVF	CASSLQGYNEQFF	KLGGALQAK_CMV
CALTTGAGSYQLTF	CASSPWGADTEAFF	2	3	5	CALGPGAGSYQLTF	CASSLVGGDTEAFF	KLGGALQAK_CMV
CAATSGGSYIPTF	CASTFGGSNQPQHF	2	3	5	CAAAASGGSYIPTF	CASGTGDSNQPQHF	EPLPQGQLTAY_EBV
CAATSGGSYIPTF	CASTFGGSNQPQHF	2	3	5	CAVAASGGSYIPTF	CAISTGDSNQPQHF	EPLPQGQLTAY_EBV
CAVNSGNTGKLIF	CASSFQGQTYNEQFF	2	3	5	CAVSLSGNTGKLIF	CASSQGPYNEQFF	KLGGALQAK_CMV
CAATSGGSYIPTF	CASSLGGSNQPQHF	2	3	5	CAAAASGGSYIPTF	CASGTGDSNQPQHF	EPLPQGQLTAY_EBV
CAATSGGSYIPTF	CASSLGGSNQPQHF	2	3	5	CAVAASGGSYIPTF	CAISTGDSNQPQHF	EPLPQGQLTAY_EBV
CAVNDYKLSF	CASSLLSGGANEQFF	2	3	5	CAGSDYKLSF	CASSALAGGYNEQFF	KLGGALQAK_CMV
CAATSGGSYIPTF	CASRKQGATDTQYF	2	3	5	CAGMTSGGSYIPTF	CASRRVGTDTQYF	KLGGALQAK_CMV
CAADNFNKFYF	CASSPTMNTEAFF	2	3	5	CAVYNFNKFYF	CASSLRAMNTEAFF	KLGGALQAK_CMV
CLLSNTDKLIF	CASSGLGGLGNTIYF	2	3	5	CALGNTDKLIF	CASSAKGLGNTIYF	ELAGIGILTV_HOMOSAPIENS
CAVSNAGNMLTF	CASSLTSGDYNEQFF	2	3	5	CAENAGNMLTF	CASSPTSGGNNEQFF	CVNGSCFTV_INFLUENZAA
CAVNDYKLSF	CASSRDGTGSYNEQFF	2	3	5	CAASDYKLSF	CASSYAGTGDYNEQFF	KLGGALQAK_CMV
CAATSGGSYIPTF	CASSFQGQTYNEQFF	2	3	5	CAESGGSYIPTF	CASSIGQSYNEQFF	KLGGALQAK_CMV
CALSSGAGSYQLTF	CASSPWGGGDTEAFF	2	3	5	CALGPGAGSYQLTF	CASSLVGGDTEAFF	KLGGALQAK_CMV
CAVNDYKLSF	CASSTYPTGRTEAFF	2	3	5	CAVSADYKLSF	CASTPTGNTEAFF	YHSIEWA_HOMOSAPIENS
CATYEYNFNKFYF	CASSHGGYNEQFF	2	3	5	CAAEYNFNKFYF	CASSLGWGVNEQFF	KLGGALQAK_CMV
CAVRDTGGSYIPTF	CASSFQGQGANEQFF	2	3	5	CAVQGTGGSYIPTF	CASSWGQGNNEQFF	KLGGALQAK_CMV
CALTTGAGSYQLTF	CASSPGGADTEAFF	2	3	5	CALGPGAGSYQLTF	CASSLVGGDTEAFF	KLGGALQAK_CMV
CAVEDNSNYQLIW	CASSLVGLQETQYF	2	3	5	CAVMDSNYQLIW	CASSEGFQETQYF	KLGGALQAK_CMV
CAVQASNDYKLSF	CSVRTDSYNEQFF	2	3	5	CAVRGSNDYKLSF	CSVETGYSYNEQFF	KLGGALQAK_CMV
CAYMGANAGGTSYGKLTF	CASSRGNEQFF	2	3	5	CAGANAGGTSYGKLTF	CASKMLNEQFF	KLGGALQAK_CMV
CAVRSDSNYQLIW	CASRKQGANTEAFF	2	3	5	CAVSSGDSNYQLIW	CASSQGMNTEAFF	KLGGALQAK_CMV
CAVRSDSNYQLIW	CASRKQGANTEAFF	2	3	5	CAVTDSNYQLIW	CASRPPGADTEAFF	TTDPSFLGRY_SARS-COV-2
CAAASNDYKLSF	CSGDGSSTDTQYF	2	3	5	CASNDYKLSF	CSARDLSSTDTQYF	KLGGALQAK_CMV
CAASSDTGRRALTF	CASSAQGSAYNEQFF	2	3	5	CAVSDTGRRALTF	CASSSGGSYNEQFF	KLGGALQAK_CMV
CASHRDDKIIF	CASSGGNTEAFF	2	3	5	CAFIRDDKIIF	CAISSGTGATEAFF	KLGGALQAK_CMV
CAVFTDSGTYKYIF	CASSSGQSDTQYF	2	3	5	CATDSGTYKYIF	CASSVGGTDTQYF	RAKFKQLL_EBV
CAVTENQGGKLIF	CARRKNTEAFF	2	3	5	CAVGYNQGGKLIF	CATSRANTEAFF	KLGGALQAK_CMV
CAASDDNQGGKLIF	CASSLGTAYEQYF	2	3	5	CAASANQGGKLIF	CASSSGPNYEQYF	KLGGALQAK_CMV
CAASDDNQGGKLIF	CASSLGTAYEQYF	2	3	5	CAASINQGGKLIF	CASSRGPNYEQYF	KLGGALQAK_CMV;IVTDFSVIK_EBV
CAASDDNQGGKLIF	CASSLGTAYEQYF	2	3	5	CAASRYNQGGKLIF	CASSLISPYEQYF	KLGGALQAK_CMV
CAVRVDNYGQNFVF	CASSSRDVNTEAFF	2	3	5	CAVDADNYGQNFVF	CASSQRGNTEAFF	KLGGALQAK_CMV
CAVRVDNYGQNFVF	CASSSRDVNTEAFF	2	3	5	CAVDEDNYGQNFVF	CASSQRGNTEAFF	KLGGALQAK_CMV
CAVRVDNYGQNFVF	CASSSRDVNTEAFF	2	3	5	CAVDRDNYGQNFVF	CASSQRGNTEAFF	KLGGALQAK_CMV
CAVSGGGADGLTF	CASSPTLYYEQYF	2	3	5	CVVDSGGGADGLTF	CASSPDLGTYEQYF	KLGGALQAK_CMV
CAVTGSQGNLIF	CASSLVSYEQYF	2	3	5	CAYGGSQGNLIF	CASSIRSAYEQYF	GILGFVFTL_INFLUENZAA
CAVTGSQGNLIF	CASSLVSYEQYF	2	3	5	CAYGGSQGNLIF	CASSIRSSYEQYF	GILGFVFTL_INFLUENZAA
CAGGGGSQGNLIF	CASSSGETEAFF	2	3	5	CAYGGSQGNLIF	CASTLGNTEAFF	GILGFVFTL_INFLUENZAA
CAVRPSGAGGTSYGKLTF	CASSSRGDTQYF	2	3	5	CIVRVSGAGGTSYGKLTF	CASSGRSGETQYF	GILGFVFTL_INFLUENZAA
CVVRANFGNEKLTF	CASPGSQGTEAFF	2	3	5	CVVNAFGNEKLTF	CASCPLGSGGTEAFF	KLGGALQAK_CMV
CVVTGAGSYQLTF	CSVEAGSTEAFF	2	3	5	CVVNGRAGSYQLTF	CSVEGGMNTEAFF	KLGGALQAK_CMV
CVVNIAGNQFYF	CASSQPENYGYTF	2	3	5	CVVTITGNQFYF	CASSAPRGYGYTF	KLGGALQAK_CMV
CVVTPSGGSYIPTF	CASSTGYSYEQYF	2	3	5	CVVESGGSYIPTF	CASSARSSYEQYF	GILGFVFTL_INFLUENZAA
CVVNTYNARLMF	CASSPRDSDTQYF	2	3	5	CVVNMDNARLMF	CASSGRSTDTQYF	GILGFVFTL_INFLUENZAA
CAYRSPGTGNQFYF	CASSQGFGYTF	2	3	5	CAYRSAYTGNQFYF	CASSLGQDGYTF	KLGGALQAK_CMV
CAVPNTGNQFYF	CASSTSYEQYF	2	3	5	CVPSTGNQFYF	CASSLDRSYEQYF	KLGGALQAK_CMV
CAVPNTGNQFYF	CASSTSYEQYF	2	3	5	CVVTNTGNQFYF	CASSPVRYEQYF	KLGGALQAK_CMV
CAVRAYGQNFVF	CASSSRKGSSYEQYF	2	3	5	CVVKAYGQNFVF	CASSSRASYEQYF	GILGFVFTL_INFLUENZAA
CASQYNNNDMRF	CASGLGGGTEAFF	2	3	5	CAYPYNNNDMRF	CASSLEGYTEAFF	NLVPMVATV_CMV
CAVYNNNDMRF	CASRQTGLGGELFF	2	3	5	CVVLYNNNDMRF	CASSQVGDGGELFF	KLGGALQAK_CMV
CAVAGYTGGFKTIF	CASSKTPGGQPQHF	2	3	5	CVVNGYTGGFKTIF	CASSVSGGGQPQHF	KLGGALQAK_CMV
CALLYNNNDMRF	CASRQTGLGGELFF	2	3	5	CVVLYNNNDMRF	CASSQVGDGGELFF	KLGGALQAK_CMV
CATYGGSQGNLIF	CASSLQGPGYNEQFF	2	3	5	CAYIYGGSQGNLIF	CASSLTQGWYNEQFF	KLGGALQAK_CMV
CARDGSGNTPLVF	CASSVDGGYEQFF	2	3	5	CAYGSGNTPLVF	CASSFDRGYNEQFF	KLGGALQAK_CMV
CASYSNSGYALNF	CASSQETGYEQYF	1	4	5	CALYSNSGYALNF	CASSTLLYEQYF	SPIFRIVAA_SARS-COV-2
CAVSDSSYKLIF	CASSVELTSTDTQYF	1	4	5	CAVLDSSYKLIF	CASSDSSTDTQYF	AVFDRKSDAK_EBV
CAVSDSSYKLIF	CASSVELTSTDTQYF	1	4	5	CAVMDSSYKLIF	CASSAGTSPTDTQYF	DATYQRTRALVR_INFLUENZAA
CAVSDSSYKLIF	CASSVELTSTDTQYF	1	4	5	CAVMDSSYKLIF	CASSEGDTDTQYF	KLGGALQAK_CMV
CAVSDSSYKLIF	CASSVELTSTDTQYF	1	4	5	CAVMDSSYKLIF	CASSEGTGHTDTQYF	KLGGALQAK_CMV
CAVSDSSYKLIF	CASSVELTSTDTQYF	1	4	5	CAVMDSSYKLIF	CASSGTSGSTDTQYF	NQKLIANQF_SARS-COV-2
CAVSDSSYKLIF	CASSVELTSTDTQYF	1	4	5	CAVMDSSYKLIF	CASSVGVTDTQYF	KLGGALQAK_CMV
CAAPTPGNTPLVF	CASSLVSYEQYF	1	4	5	CAAPIPGNTPLVF	CATSEGTYEQYF	AVFDRKSDAK_EBV
CAVSGGGADGLTF	CASSPTLYYEQYF	1	4	5	CADSGGGADGLTF	CASSFREKYEQYF	RAKFKQLL_EBV
CAVSGGGADGLTF	CASSPTLYYEQYF	1	4	5	CADSGGGADGLTF	CASSIRSSYEQYF	GILGFVFTL_INFLUENZAA;RAKFKQLL_EBV
CAVSGGGADGLTF	CASSPTLYYEQYF	1	4	5	CADSGGGADGLTF	CASSTRSAYEQYF	GILGFVFTL_INFLUENZAA
CAVSGGGADGLTF	CASSPTLYYEQYF	1	4	5	CAVISGGGADGLTF	CASTIALGYEQYF	NLNCCSVPV_HOMOSAPIENS
CAVSGGGADGLTF	CASSPTLYYEQYF	1	4	5	CAVYSGGGADGLTF	CASSLGTSYEQYF	KLGGALQAK_CMV;AVFDRKSDAK_EBV
CAGHGGSQGNLIF	CASSESGSTYEQYF	1	4	5	CAGGGSQGNLIF	CASSDRSGTEQYF	GILGFVFTL_INFLUENZAA
CAGHGGSQGNLIF	CASSESGSTYEQYF	1	4	5	CAGGGSQGNLIF	CASSIRASYEQYF	GILGFVFTL_INFLUENZAA
CAGHGGSQGNLIF	CASSESGSTYEQYF	1	4	5	CAGGGSQGNLIF	CASSIRSAYEQYF	GILGFVFTL_INFLUENZAA
CAGHGGSQGNLIF	CASSESGSTYEQYF	1	4	5	CAGGGSQGNLIF	CASSIRSSYEQYF	GILGFVFTL_INFLUENZAA;AVFDRKSDAK_EBV;RAKFKQLL_EBV
CAGHGGSQGNLIF	CASSESGSTYEQYF	1	4	5	CAGGGSQGNLIF	CASSTRSAYEQYF	GILGFVFTL_INFLUENZAA
CAGHGGSQGNLIF	CASSESGSTYEQYF	1	4	5	CAGGGSQGNLIF	CASSTRSSYEQYF	GILGFVFTL_INFLUENZAA
CAGHGGSQGNLIF	CASSESGSTYEQYF	1	4	5	CAGGGSQGNLIF	CASSVRSSYEQYF	GILGFVFTL_INFLUENZAA
CAGHGGSQGNLIF	CASSESGSTYEQYF	1	4	5	CAGGGSQGNLIF	CASSVSRNYEQYF	KLGGALQAK_CMV
CAGHGGSQGNLIF	CASSESGSTYEQYF	1	4	5	CAGGGSQGNLIF	CASSYSYEQYF	GILGFVFTL_INFLUENZAA
CAGHGGSQGNLIF	CASSESGSTYEQYF	1	4	5	CAGHYGGSQGNLIF	CASSSSGTGDEQYF	KLGGALQAK_CMV
CAGHGGSQGNLIF	CASSESGSTYEQYF	1	4	5	CAHGGSQGNLIF	CASSIRSSYEQYF	GILGFVFTL_INFLUENZAA
CAVKNDYKLSF	CASSPWTANTEAFF	1	4	5	CAVKGDYKLSF	CASSLVNTEAFF	HYNYMCNSSCMGSMN_HOMOSAPIENS
CAVKNDYKLSF	CASSPWTANTEAFF	1	4	5	CAVNDYKLSF	CASSLQGATEAFF	KLGGALQAK_CMV
CAVKNDYKLSF	CASSPWTANTEAFF	1	4	5	CAVNDYKLSF	CASSPNSAGGTEAFF	LLWNGPMAV_YFV
CAVDASGSARQLTF	CSARWDRGDSYEQFF	1	4	5	CAVDLSGSARQLTF	CSARGDRGEGYEQYF	LTDEMIAQY_SARS-COV-2
CAVFGAGSYQLTF	CASSTTTGGGTEAFF	1	4	5	CAVEGAGSYQLTF	CASSAGQGGGRTEAFF	KLGGALQAK_CMV
CAVEPGGTSYGKLTF	CASSFELAGADTQYF	1	4	5	CAVEGGGTSYGKLTF	CASSLIGDTQYF	KLGGALQAK_CMV
CAVQAYNTDKLIF	CASSYGQFTDTQYF	1	4	5	CAVRAYNTDKLIF	CASSVVGGATDTQYF	KLGGALQAK_CMV
CAVSDSSYKLIF	CASSLLVTYGYTF	1	4	5	CAVEDSSYKLIF	CASSDSYSYGYTF	KLGGALQAK_CMV
CAVTGSQGNLIF	CASSLVSYEQYF	1	4	5	CAATGSQGNLIF	CASSIRSSETQYF	GILGFVFTL_INFLUENZAA
CAVTGSQGNLIF	CASSLVSYEQYF	1	4	5	CANTGSQGNLIF	CASSDRSGTEQYF	GILGFVFTL_INFLUENZAA
CAVTGSQGNLIF	CASSLVSYEQYF	1	4	5	CAVAGSQGNLIF	CASSGRSGVEQYF	GILGFVFTL_INFLUENZAA
CAVTGSQGNLIF	CASSLVSYEQYF	1	4	5	CAVGGSQGNLIF	CASSIRSSLEQYF	GILGFVFTL_INFLUENZAA
CAVNSGGGADGLTF	CASSLEVFNYGYTF	1	4	5	CAVSGGGADGLTF	CASSLGRAYGYTF	KLGGALQAK_CMV
CAVNSGGGADGLTF	CASSLEVFNYGYTF	1	4	5	CAVYSGGGADGLTF	CASSGEQGSYGYTF	KLGGALQAK_CMV
CAATNAGNMLTF	CASSSTTTGGGTEAFF	1	4	5	CAANAGNMLTF	CASSLGGGTEAFF	ELAGIGILTV_HOMOSAPIENS
CALAGGTSYGKLTF	CASSPPGGPYEQYF	1	4	5	CAHAGGTSYGKLTF	CASSLGDTYEQYF	KLGGALQAK_CMV
CALAGGTSYGKLTF	CASSPPGGPYEQYF	1	4	5	CAVAGGTSYGKLTF	CASSQEYGGAYEQYF	ATDALMTGF_HCV
CLVEDYGGSQGNLIF	CASSTGTARQETQYF	1	4	5	CAVEDYGGSQGNLIF	CASSVTGQGRETQYF	NQKLIANQF_SARS-COV-2
CAALMDSNYQLIW	CASSFYSYEQYF	1	4	5	CAAMDSNYQLIW	CASSSAAAYEQYF	RAKFKQLL_EBV
CAALMDSNYQLIW	CASSFYSYEQYF	1	4	5	CAAVMDSNYQLIW	CASSDGEQYF	SSYRRPVGI_INFLUENZAA
CAPTFNDYKLSF	CASSLDEQFF	1	4	5	CAGTFNDYKLSF	CASSPSVSEQFF	KLGGALQAK_CMV
CAGGGGSQGNLIF	CASSSGETEAFF	1	4	5	CAGAGGGSQGNLIF	CASSIRSSTEAFF	GILGFVFTL_INFLUENZAA
CAGGGGSQGNLIF	CASSSGETEAFF	1	4	5	CAGAGGGSQGNLIF	CASSSRATGELFF	GILGFVFTL_INFLUENZAA
CAGGGGSQGNLIF	CASSSGETEAFF	1	4	5	CAGAGGGSQGNLIF	CASSSRSTGELFF	GILGFVFTL_INFLUENZAA
CAGGGGSQGNLIF	CASSSGETEAFF	1	4	5	CAGGGSQGNLIF	CASSFSGNTGELFF	GILGFVFTL_INFLUENZAA;RAKFKQLL_EBV
CAGGGGSQGNLIF	CASSSGETEAFF	1	4	5	CAGGGSQGNLIF	CASSLGGGNEAFF	GILGFVFTL_INFLUENZAA
CAGGGGSQGNLIF	CASSSGETEAFF	1	4	5	CAGGGSQGNLIF	CASSSLGAREQFF	GILGFVFTL_INFLUENZAA
CAGGGGSQGNLIF	CASSSGETEAFF	1	4	5	CAGKGGGSQGNLIF	CASSIRSTEGAFF	GILGFVFTL_INFLUENZAA
CAGGGGSQGNLIF	CASSSGETEAFF	1	4	5	CAGLGGSQGNLIF	CASSNGGGNTEAFF	KLGGALQAK_CMV
CATDGAGSYQLTF	CASSLTGDSNQPQHF	1	4	5	CATDSGAGSYQLTF	CASSLARSQPQHF	KLGGALQAK_CMV
CAVRNRDDKIIF	CASRTGESYGYTF	1	4	5	CAVYNRDDKIIF	CSARGGENYGYTF	KLGGALQAK_CMV
CAVHDEKLTF	CASSLVGDYGYTF	1	4	5	CAVTDEKLTF	CARSTGGDSYGYTF	LLWNGPMAV_YFV
CAPNDYKLSF	CASSSTALGEQYF	1	4	5	CAINDYKLSF	CASSTSSYEQYF	KLGGALQAK_CMV
CAPNDYKLSF	CASSSTALGEQYF	1	4	5	CALNDYKLSF	CASSLTGGGYEQYF	LLFNKVTLA_SARS-COV-2
CAFNAGNMLTF	CASTPGQGNEQYF	1	4	5	CALNAGNMLTF	CASSPQGAYEQYF	KLGGALQAK_CMV
CAVRDNYGQNFVF	CASSEARSGGTYEQYF	1	4	5	CAVPDNYGQNFVF	CASSARSSYEQYF	GILGFVFTL_INFLUENZAA
CAVRDFGNEKLTF	CASSLSGLNEQYF	1	4	5	CAVARDFGNEKLTF	CASSNSGRDEQFF	AVFDRKSDAK_EBV
CAASPGTYKYIF	CASSDTAANTGELFF	1	4	5	CAASPGGTYKYIF	CASSLYSATGELFF	AVFDRKSDAK_EBV
CAENSGGSNYKLTF	CASSLRSQETQYF	1	4	5	CATENSGGSNYKLTF	CASSLSSGIEETQYF	KLGGALQAK_CMV
CAVNSGGYQKVTF	CASSFEGIYGYTF	1	4	5	CAVSGGYQKVTF	CASTGSYGYTF	KAFSPEVIPMF_HIV-1
CAVNSGGYQKVTF	CASSFEGIYGYTF	1	4	5	CAVSNSGGYQKVTF	CASSSQGSNYGYTF	KLGGALQAK_CMV
CAASATSYDKVIF	CASREGTGQETQYF	1	4	5	CAASETSYDKVIF	CASGEGGDEQYF	RAKFKQLL_EBV
CAASATSYDKVIF	CASREGTGQETQYF	1	4	5	CAASETSYDKVIF	CASLRLGIDQETQYF	RAKFKQLL_EBV
CAASATSYDKVIF	CASREGTGQETQYF	1	4	5	CAASETSYDKVIF	CASRGGTATYQETQYF	RAKFKQLL_EBV
CAASATSYDKVIF	CASREGTGQETQYF	1	4	5	CAASETSYDKVIF	CASSLLGTDQETQYF	RAKFKQLL_EBV
CAASATSYDKVIF	CASREGTGQETQYF	1	4	5	CAASETSYDKVIF	CASSLTGETQYF	KLGGALQAK_CMV
CVVNTGFQKLVF	CASSVGTGDQPQHF	1	4	5	CAVNTGFQKLVF	CASSPATGSNQPQHF	ELAGIGILTV_HOMOSAPIENS
CAVTNDYKLSF	CASSPGGHEQFF	1	4	5	CAATNDYKLSF	CASSGPGGVDEQYF	RAKFKQLL_EBV
CAVRGDTGGFKTIF	CASSLTPTYEQYF	1	4	5	CAVRGTGGFKTIF	CASSLTGQLETQYF	ATDALMTGF_HCV
CAFAGGSQGNLIF	CASSLWAEETQFF	1	4	5	CAAGGSQGNLIF	CASSLLAGVEETQYF	KLGGALQAK_CMV
CALSDRVNRDDKIIF	CASSSGQGNSPLHF	1	4	5	CALSDRMNRDDKIIF	CASSLAFGDSPLHF	KLGGALQAK_CMV
CAATNQAGTALIF	CASSPGGHEQFF	1	4	5	CAAVNQAGTALIF	CASSSRHEAFF	KLGGALQAK_CMV
CAVYNQGGKLIF	CASSEEGGIQETQYF	1	4	5	CAVPYNQGGKLIF	CASSTLAGGQETQYF	GILGFVFTL_INFLUENZAA
CAVNQAGTALIF	CASSLVGTGTHHEQYF	1	4	5	CAVFNQAGTALIF	CASSLVGGHQETQYF	KLGGALQAK_CMV
CAASANTGNQFYF	CASSLGYREAFF	1	4	5	CAASGNTGNQFYF	CASSYNEQFF	NLVPMVATV_CMV
CAVRDIFTSGTYKYIF	CASSQDRTGTYNEQFF	1	4	5	CAVRDFTSGTYKYIF	CASSFQDGYNEQFF	TPRVTGGGAM_CMV
CAESANDYKLSF	CASSLGWGTEQFF	1	4	5	CAESSNDYKLSF	CASSYGGSTEAFF	KLGGALQAK_CMV
CAGADRGSTLGRLYF	CASSLIGGVNTEAFF	1	4	5	CAGQDRGSTLGRLYF	CASTQGGSNTEAFF	KLGGALQAK_CMV
CAATNQAGTALIF	CASSRDGGSYNEQYF	1	4	5	CAETNQAGTALIF	CATSRASGSYEQYF	LLWNGPMAV_YFV
CAVTNDYKLSF	CASRLTGTGSPLHF	1	4	5	CAVHNDYKLSF	CASSLSGTRNSPLHF	KLGGALQAK_CMV
CAVDWIQGAQKLVF	CASSQGLALYEQYF	1	4	5	CAVWIQGAQKLVF	CASSLAATYEQYF	KLGGALQAK_CMV
CAVVSGGYQKVTF	CASSPVAVEQFF	1	4	5	CAVTSGGYQKVTF	CASSIGAGDEQFF	AVFDRKSDAK_EBV
CAVNTGTASKLTF	CASSSGTGTYEQYF	1	4	5	CAVDTGTASKLTF	CASSLYGTGNLYEQYF	KLGGALQAK_CMV
CAADSGGGADGLTF	CASSPHTGELFF	1	4	5	CADSGGGADGLTF	CASSFPGGFTGELFF	RAKFKQLL_EBV
CAADSGGGADGLTF	CASSPHTGELFF	1	4	5	CADSGGGADGLTF	CASSFSGNTGELFF	RAKFKQLL_EBV
CAADSGGGADGLTF	CASSPHTGELFF	1	4	5	CADSGGGADGLTF	CASSRTEDTGELFF	RAKFKQLL_EBV
CATWKTSYDKVIF	CASQGEANQPQHF	1	4	5	CATKTSYDKVIF	CASSTYSNQPQHF	KLGGALQAK_CMV
CAVLYNFNKFYF	CASSPRQGHYEQYF	1	4	5	CAPLYNFNKFYF	CASSTRSAYEQYF	GILGFVFTL_INFLUENZAA
CAVLYNFNKFYF	CASSPRQGHYEQYF	1	4	5	CAVYNFNKFYF	CASSPASGNEQYF	GILGFVFTL_INFLUENZAA
CAVYNDYKLSF	CASSQASGLNTEAFF	1	4	5	CAGYNDYKLSF	CASSLGENTEAFF	KLGGALQAK_CMV
CAVEETSGSRLTF	CASTRWGTEAFF	1	4	5	CAVKEETSGSRLTF	CASSLAMTEAFF	RLGPVQNEV_HCV
CAFRNYGQNFVF	CASSGGQGPYEQYF	1	4	5	CAVRNYGQNFVF	CASSYGTGSYEQFF	KLGGALQAK_CMV
CAVPNTGNQFYF	CASSTSYEQYF	1	4	5	CAAPNTGNQFYF	CASSLGRNYEQYF	KLGGALQAK_CMV
CAVPNTGNQFYF	CASSTSYEQYF	1	4	5	CAVNTGNQFYF	CASSQDEPYEQYF	GILGFVFTL_INFLUENZAA
CAVPNTGNQFYF	CASSTSYEQYF	1	4	5	CAVVPNTGNQFYF	CATSGGTSYEQFF	LLWNGPMAV_YFV
CAASELGGGADGLTF	CASSLGSLPSYEQYF	1	4	5	CAASESGGGADGLTF	CASSPSSYEQYF	KLGGALQAK_CMV;AVFDRKSDAK_EBV
CAGGYGQNFVF	CASSPQGIYNEQFF	1	4	5	CAGYYGQNFVF	CASSFQGYTEAFF	NLVPMVATV_CMV
CAYTGGGADGLTF	CASRGGGEDNEQYF	1	4	5	CALTGGGADGLTF	CASSGPGGVDEQYF	RAKFKQLL_EBV
CAANSGGYNKLIF	CASSDLGETQYF	1	4	5	CAAFSGGYNKLIF	CASSYSGSDTQYF	KLGGALQAK_CMV
CAVNNAGGTSYGKLTF	CASSLEFGPTPYEQYF	1	4	5	CAVNDAGGTSYGKLTF	CASSLGGPGTGYEQYF	LTDEMIAQY_SARS-COV-2
CAGIYNQGGKLIF	CASSAYGRAYNEQFF	1	4	5	CAVIYNQGGKLIF	CASSVAGGSYNEQFF	KLGGALQAK_CMV
CASSGAGSYQLTF	CASSLGLTYNEQFF	1	4	5	CAFSGAGSYQLTF	CASSEGGRRYNEQFF	KLGGALQAK_CMV
CAVKAAGNKLTF	CASTLGRDTEAFF	1	4	5	CAVEAAGNKLTF	CASSLGDPGTEAFF	KLGGALQAK_CMV
CAETGDSSYKLIF	CSASRGLDSSYEQYF	1	4	5	CAETMDSSYKLIF	CSARGGADSYEQYF	KLGGALQAK_CMV
CAGQTGNQFYF	CASGEGVYEQYF	1	4	5	CAGHTGNQFYF	CASSGPGGVDEQYF	RAKFKQLL_EBV
CAGQTGNQFYF	CASGEGVYEQYF	1	4	5	CAGHTGNQFYF	CASSGTSGGYEQYF	IVTDFSVIK_EBV
CATDTGNQFYF	CASSLGNLYGYTF	1	4	5	CATGTGNQFYF	CASSQQTGYGYTF	KLGGALQAK_CMV
CAGSYNQGGKLIF	CTMAGSPYNEQFF	1	4	5	CAGPSYNQGGKLIF	CASIGSGYNEQFF	FVSEETGTL_SARS-COV-2
CAVANAGGTSYGKLTF	CASSEGSYEQYF	1	4	5	CAVFNAGGTSYGKLTF	CASSHVTGYEQYF	FLEYHDVRV_SARS-COV-2
CAVYSGAGSYQLTF	CASSLGSYNEQFF	1	4	5	CAEVYSGAGSYQLTF	CASSPPGSDEQFF	KLGGALQAK_CMV
CAVYSGAGSYQLTF	CASSLGSYNEQFF	1	4	5	CAVLYSGAGSYQLTF	CASSFGSMNTEAFF	KLGGALQAK_CMV
CAASRNDYKLSF	CASSFTEAFF	1	4	5	CAASANDYKLSF	CASSSIEKLFF	KLGGALQAK_CMV
CAASRNDYKLSF	CASSFTEAFF	1	4	5	CAASPNDYKLSF	CASSDPGYEAFF	KLGGALQAK_CMV
CATDTGNQFYF	CASSLGQAGSTDTQYF	1	4	5	CATDDTGNQFYF	CASTGQGATDTQYF	KLGGALQAK_CMV
CATDTGNQFYF	CASSLGQQYGYTF	1	4	5	CATGTGNQFYF	CASSQQTGYGYTF	KLGGALQAK_CMV
CAENSGGGADGLTF	CASGGQGWYEQYF	1	4	5	CAANSGGGADGLTF	CASSPGEGLYEQYF	ELAGIGILTV_HOMOSAPIENS
CAENSGGGADGLTF	CASGGQGWYEQYF	1	4	5	CAENGGGGADGLTF	CSVGSGDYEQYF	RAKFKQLL_EBV
CAVIYTGRRALTF	CASSKQGTGEQYF	1	4	5	CAVFYTGRRALTF	CASSQISGTGGEQYF	NLIDSYFVV_SARS-COV-2
CAETNQAGTALIF	CASSAMVNTEAFF	1	4	5	CAETYQAGTALIF	CASSLISSTEAFF	KLGGALQAK_CMV
CAVKGGQNFVF	CASSIGPVPYEQYF	1	4	5	CAVKGYGQNFVF	CASSVSGGDPYEQYF	KLGGALQAK_CMV
CAVWDNYGQNFVF	CASSGQGPTYEQYF	1	4	5	CAVDNYGQNFVF	CASSQELSYEQYF	KLGGALQAK_CMV;AVFDRKSDAK_EBV
CAVWDNYGQNFVF	CASSGQGPTYEQYF	1	4	5	CAVDNYGQNFVF	CASSQERDYEQYF	KLGGALQAK_CMV
CALDSNYQLIW	CSADTSSNEQFF	1	4	5	CAALDSNYQLIW	CSASGGSSYNEQFF	KLGGALQAK_CMV
CALDSNYQLIW	CSADTSSNEQFF	1	4	5	CAVLDSNYQLIW	CSAGDRDYNEQFF	KLGGALQAK_CMV
CAVAMDSNYQLIW	CASSQEKGATDTQYF	1	4	5	CAAMDSNYQLIW	CASSYSAGPTDTQYF	KLGGALQAK_CMV;AVFDRKSDAK_EBV
CAVAMDSNYQLIW	CASSQEKGATDTQYF	1	4	5	CAVMDSNYQLIW	CASSDGQATDTQYF	KLGGALQAK_CMV
CAVAMDSNYQLIW	CASSQEKGATDTQYF	1	4	5	CAVMDSNYQLIW	CASSLTGTDTQYF	KLGGALQAK_CMV
CAGHGSGNTGKLIF	CASSYLGAGTEAFF	1	4	5	CAGHGSSNTGKLIF	CASSSLPGAAEAFF	NLVPMVATV_CMV
CAVFTGANSKLTF	CASSLGQAGSTDTQYF	1	4	5	CAVNTGANSKLTF	CASSLELAGPDTQYF	KLGGALQAK_CMV
CAPTDSWGKLQF	CASSSTGGSNQPQHF	1	4	5	CAAPTDSWGKLQF	CASSPGGHQPQHF	KLGGALQAK_CMV
CAPTDSWGKLQF	CASSSTGGSNQPQHF	1	4	5	CAVPTDSWGKLQF	CASSPTGVGQPQHF	ELAGIGILTV_HOMOSAPIENS
CATYGGSQGNLIF	CASSLQGPGYNEQFF	1	4	5	CAFYGGSQGNLIF	CASSAGTGNNEQFF	KLGGALQAK_CMV
CATYGGSQGNLIF	CASSLQGPGYNEQFF	1	4	5	CAFYGGSQGNLIF	CASSTGTGNNEQFF	AVFDRKSDAK_EBV
CATYGGSQGNLIF	CASSLQGPGYNEQFF	1	4	5	CAVTYGGSQGNLIF	CASSQQGGYEQYF	KLGGALQAK_CMV
CAMREGDAGGTSYGKLTF	CASSYYPGRYGYTF	1	4	5	CAMREGAGGTSYGKLTF	CASSTGHYGYTF	KLGGALQAK_CMV
CAVRSPNDYKLSF	CASSFGQLDSQYF	1	4	5	CAVRPNDYKLSF	CASSYQGDTQYF	KLGGALQAK_CMV
CAVRSPNDYKLSF	CASSFGQLDSQYF	1	4	5	CAVSPNDYKLSF	CASSLGFTDTQYF	KLGGALQAK_CMV
CASMEYGNKLVF	CASGLGGGQEAFF	1	4	5	CAFSMEYGNKLVF	CASSGQGGTEAFF	GILGFVFTL_INFLUENZAA
CAATSGGSYIPTF	CASSLGGSNQPQHF	1	4	5	CAATRSGGSYIPTF	CASSPALWVSNQPQHF	KLGGALQAK_CMV
CAPNSNSGYALNF	CASSPGTGGNTIYF	1	4	5	CAVNSNSGYALNF	CASSLVGTGPPGNTIYF	KLGGALQAK_CMV
CAVNDYKLSF	CASSLLSGGANEQFF	1	4	5	CAVSNDYKLSF	CASSESSGGRNNEQFF	KLGGALQAK_CMV
CAGGGSYIPTF	CASSLTGAANTEAFF	1	4	5	CAGSGGSYIPTF	CASSLLENTEAFF	CINGVCWTV_HCV
CAVLNQAGTALIF	CSAGTGDGYTF	1	4	5	CAVQNQAGTALIF	CASSLGTGYGYTF	KLGGALQAK_CMV
CAVSNAGNMLTF	CASSLTSGDYNEQFF	1	4	5	CAVDNAGNMLTF	CASSLAWTYNEQFF	KLGGALQAK_CMV
CAVSNAGNMLTF	CASSLTSGDYNEQFF	1	4	5	CAVLNAGNMLTF	CAWSVSGYNEQFF	AYAQKIFKI_CMV
CAVNDYKLSF	CASSRDGTGSYNEQFF	1	4	5	CAVPNDYKLSF	CASSLRGSSYNEQFF	KLGGALQAK_CMV
CAVNDYKLSF	CASSRDGTGSYNEQFF	1	4	5	CAVRNDYKLSF	CASSVAGLSSYNEQFF	KLGGALQAK_CMV
CAATSGGSYIPTF	CASSSDPSWEQYV	1	4	5	CAASGGSYIPTF	CASSSGPAYEQYF	LLWNGPMAV_YFV
CALSSGAGSYQLTF	CASSPWGGGDTEAFF	1	4	5	CALHSGAGSYQLTF	CASHGGGTEAFF	RLRAEAQVK_EBV
CAVEGYGNKLVF	CASSQDRPGRDEQYF	1	4	5	CAVREGYGNKLVF	CASSQDRGSTDTQYF	AVFDRKSDAK_EBV
CAVDSNYQLIW	CASSYWRGGAGSTDTQYF	1	4	5	CAVRDSNYQLIW	CASSQERGGGTDTQYF	KLGGALQAK_CMV
CAVGGGADGLTF	CASSSGAGWAGELFF	1	4	5	CAGGGGADGLTF	CASSVSGGRTGELFF	KVYPIILRL_SARS-COV-2
CAVGGGADGLTF	CASSSGAGWAGELFF	1	4	5	CAVGGGGADGLTF	CASSSSLAGGGELFF	ELAGIGILTV_HOMOSAPIENS
CAATSGGSYIPTF	CASSHMSLGEAFF	1	4	5	CAANSGGSYIPTF	CASSDSAGELFF	DATYQRTRALVR_INFLUENZAA
CAVNDYKLSF	CASSFQGQTYNEQFF	1	4	5	CAVPNDYKLSF	CASSLRGSSYNEQFF	KLGGALQAK_CMV
CAVEDNSNYQLIW	CASSLVGLQETQYF	1	4	5	CAVEDSNYQLIW	CASSDSAGGQETQYF	KLGGALQAK_CMV
CAAASGGSYIPTF	CASSLRATDYGYTF	1	4	5	CALASGGSYIPTF	CASSLSEDNYGYTF	KLGGALQAK_CMV
CAVRSDSNYQLIW	CASRKQGANTEAFF	1	4	5	CAVRDSNYQLIW	CASSKGEVTEAFF	NLVPMVATV_CMV
CAVNTNAGKSTF	CASSDSHTGELFF	1	4	5	CAVSTNAGKSTF	CAWSVTNTGELFF	KLGGALQAK_CMV
CAVNTNAGKSTF	CASSDSHTGELFF	1	4	5	CAVYTNAGKSTF	CASSSDPGAGELFF	KLGGALQAK_CMV
CAESIGGYNKLIF	CASSSGQSTDTQYF	1	4	5	CAESLGGYNKLIF	CASTPGSEDTQYF	TTDPSFLGRY_SARS-COV-2
CAVEGYGNKLVF	CASSQDITSWGTDTQYF	1	4	5	CAVREGYGNKLVF	CASSQDRGSTDTQYF	AVFDRKSDAK_EBV
CAVKTDSWGKLQF	CASSPGQGTEQYF	1	4	5	CAPKTDSWGKLQF	CASSMGQGGNTQYF	KLGGALQAK_CMV
CAVRVDNYGQNFVF	CASSSRDVNTEAFF	1	4	5	CAVRDNYGQNFVF	CASSVRSSMNTEAFF	AVFDRKSDAK_EBV
CAVRVDNYGQNFVF	CASSSRDVNTEAFF	1	4	5	CAVVDNYGQNFVF	CASSSRGGNEQFF	KLGGALQAK_CMV
CAVRSDSWGKLQF	CASSEGAYEQYF	1	4	5	CVVRSDSWGKLQF	CASSFKTDAYEQYF	PTDNYITTY_SARS-COV-2
CAVRSDSWGKLQF	CASSEGAYEQYF	1	4	5	CVVRSDSWGKLQF	CASSLYADSYEQYF	PTDNYITTY_SARS-COV-2
CAGGTSYGKLTF	CASSWDGSYEQYF	1	4	5	CIGGTSYGKLTF	CASSDGFGETQYF	KLGGALQAK_CMV
CARDDYKLSF	CASSPLSGEQYF	1	4	5	CAYRDDYKLSF	CASSIGQYEQYF	KLVALGINAV_HCV
CVVNIAGNQFYF	CASSQPENYGYTF	1	4	5	CVVNEAGNQFYF	CASIGTDNYGYTF	KLGGALQAK_CMV
CVVTPSGGSYIPTF	CASSTGYSYEQYF	1	4	5	CVVSPSGGSYIPTF	CASSPGSPSSYEQYF	DPPALASTNAEVT_HOMOSAPIENS
CVVDNTGGFKTIF	CASSERAGPGDEQFF	1	4	5	CVVGNTGGFKTIF	CASSLRAGSYNEQFF	KLGGALQAK_CMV
CVVNIYGFGNEKLTF	CSARTIGGPEAFF	1	4	5	CVVNIYDFGNEKLTF	CSARVMVGGTEAFF	NLVPMVATV_CMV
CATYGGSQGNLIF	CASSLQGPGYNEQFF	1	4	5	CAYYGGSQGNLIF	CSTLAGGYNEQFF	KLGGALQAK_CMV
CVVTSGGYQKVTF	CASSMDRDSYEQYF	1	4	5	CVVTGGYQKVTF	CASSWDKFYEQYF	LTDEMIAQY_SARS-COV-2
CAVTLPGGGADGLTF	CASSATSYYEQYF	4	2	6	CAAISGGGADGLTF	CASSWTSYEQYF	KLGGALQAK_CMV
CALISGANSKLTF	CASSPLSGEQYF	4	2	6	CAAISGAGSYQLTF	CASSPSYEQYF	RAKFKQLL_EBV
CALISGANSKLTF	CASSPLSGEQYF	4	2	6	CALCGGSNYKLTF	CASSLGGEQYF	SSLENFRAYV_INFLUENZAA
CALISGANSKLTF	CASSPLSGEQYF	4	2	6	CALGEGSNYKLTF	CASSLGGEQYF	SSLENFRAYV_INFLUENZAA
CAVNDDAGNMLTF	CASSSHLGGYGYTF	4	2	6	CAFMGGAGNMLTF	CASSLGGYGYTF	DATYQRTRALVR_INFLUENZAA
CAESPKGGGADGLTF	CASSYGDETQYF	4	2	6	CAASEGGADGLTF	CASSLGQETQYF	KLGGALQAK_CMV
CALLGGANSKLTF	CASSPLSGEQYF	4	2	6	CALGEGSNYKLTF	CASSLGGEQYF	SSLENFRAYV_INFLUENZAA
CAASYSNNDMRF	CASNTGTGLYEQYF	4	2	6	CATDTWNNDMRF	CASSPTGTGLYEQYF	KLGGALQAK_CMV
CAASYSNNDMRF	CASNTGTGLYEQYF	4	2	6	CAVNNNDMRF	CASRTGTGNLYEQYF	TPRVTGGGAM_CMV
CAASFTGTALIF	CASSYGESDTQYF	4	2	6	CAATFTGTASKLTF	CASSPGESTDTQYF	QINDMILSL_SARS-COV-2
CMEYGNKLVF	CASSFTGELFF	4	2	6	CAAGDGNKLVF	CASSQGTGELFF	KLGGALQAK_CMV
CVVSDYGNKLVF	CASSAGPNTEAFF	4	2	6	CAENSLYGNKLVF	CASSEGPDTEAFF	KLGGALQAK_CMV
CVVSDYGNKLVF	CASSAGPNTEAFF	4	2	6	CALEYGNKLVF	CASSESPNTEAFF	KLGGALQAK_CMV
CAVRDYLDKLIF	CASSLSGGTDTQYF	4	2	6	CAVRDQDYKLSF	CASSESQGGTDTQYF	KLGGALQAK_CMV
CAVRDYLDKLIF	CASSLSGGTDTQYF	4	2	6	CAVRDRDYKLSF	CASSDSGGATDTQYF	KLGGALQAK_CMV
CAEISSYKLIF	CASSYGESDTQYF	4	2	6	CAVRSDYKLSF	CASSYESTDTQYF	SVLYYQNNV_SARS-COV-2
CAVRPKGGYSTLTF	CASSPLSGEQYF	4	2	6	CAVSKNSGYSTLTF	CASSPLGGTQYF	KLGGALQAK_CMV
CALEDYGGSQGNLIF	CSARTIYEQYF	4	2	6	CAGGGSQGNLIF	CSVRTIYEEQYF	GILGFVFTL_INFLUENZAA
CALEDYGGSQGNLIF	CSARTIYEQYF	4	2	6	CAVNWDGGSQGNLIF	CSARVGYEQYF	KLGGALQAK_CMV
CARPGRGGSNYKLTF	CASSLAGADYNEQFF	4	2	6	CAMRSSGGSNYKLTF	CASSLYGATYNEQFF	ISDYDYYRY_SARS-COV-2
CAMRSNTGNQFYF	CASSLGGGSPLHF	4	2	6	CAGQDTGNQFYF	CASSLWGISPLHF	RLRAEAQVK_EBV
CGRIQGAQKLVF	CASSLAGGKYNEQFF	4	2	6	CAVDIWQGAQKLVF	CASSLVAGGYYNEQFF	KLGGALQAK_CMV
CVVGSSGNTPLVF	CASSSEGAGNTEAFF	4	2	6	CADSGNTPLVF	CASSSEGGSTEAFF	KLGGALQAK_CMV
CAVREEHNFNKFYF	CASSSHLGGYGYTF	4	2	6	CAASEYNFNKFYF	CASSLGGYGYTF	KLGGALQAK_CMV
CAVREEHNFNKFYF	CASSSHLGGYGYTF	4	2	6	CAVDNFNKFYF	CASSSQGGYGYTF	KVDPIGHVY_HOMOSAPIENS
CAVQAYNTDKLIF	CASSYGQFTDTQYF	4	2	6	CAASNTGKLIF	CASSLGFTDTQYF	RAKFKQLL_EBV
CAGGTSYGKLTF	CASSWDGSYEQYF	4	2	6	CALFNAGGTSYGKLTF	CASSLDSSYEQYF	KLGGALQAK_CMV
CAGGTSYGKLTF	CASSWDGSYEQYF	4	2	6	CAVYGAGGTSYGKLTF	CASSQWDGYEQYF	KLGGALQAK_CMV
CAVRDLNDMRF	CASSVGLYNEQFF	4	2	6	CATDWNNDMRF	CASSFPGLYNEQFF	KLGGALQAK_CMV
CAVTGSQGNLIF	CASSLVSYEQYF	4	2	6	CAANYGGSQGNLIF	CASSLRSSYEQYF	GILGFVFTL_INFLUENZAA
CAVTGSQGNLIF	CASSLVSYEQYF	4	2	6	CAGNYGGSQGNLIF	CASSLRSSYEQYF	GILGFVFTL_INFLUENZAA
CAVTGSQGNLIF	CASSLVSYEQYF	4	2	6	CAVNIGGGSQGNLIF	CASSLYEQYF	GILGFVFTL_INFLUENZAA
CLVGTSGSARQLTF	CASSQQGANQPQHF	4	2	6	CAIYSGSARQLTF	CASSQGEGANQPQHF	SLLSVLLSM_SARS-COV-2
CAMREDPTGFQKLVF	CASSLRGWETQYF	4	2	6	CATDTGFQKLVF	CASSLPGWEQYF	IPVAYRKVL_SARS-COV-2
CAENTSGAGSYQLTF	CASSPTGTGSYEQYF	4	2	6	CAGQGKSGAGSYQLTF	CASSPGTGAYEQYF	AVFDRKSDAK_EBV
CAVTLDSNYQLIW	CASSLDRINEQFF	4	2	6	CAGVGPSDSNYQLIW	CASSWDRFNEQFF	YLQPRTFLL_SARS-COV-2
CALASLQGGSEKLVF	CASSPAGYEQYF	4	2	6	CAVIWQGGSEKLVF	CASSPPRGYEQYF	KLGGALQAK_CMV
CAVSEGGNNRKLI	CASSWGEDTEAFF	4	2	6	CAVWYAGNNRKLIW	CASSYGENTEAFF	KLGGALQAK_CMV
CAVNNQAGTALIF	CASSRTNNEQFF	4	2	6	CAAIPLNQAGTALIF	CASSKTGNEQFF	KLGGALQAK_CMV
CAAHTGGFKTIF	CASSAGLSETQYF	4	2	6	CAVSAEGGFKTIF	CASSQDGLSETQYF	SPRWYFYYL_SARS-COV-2;LPRWYFYYL_HCOV-HKU1
CAALMDSNYQLIW	CASSFYSYEQYF	4	2	6	CALGEGSNYQLIW	CASSSYEQYF	SSLENFRAYV_INFLUENZAA
CAPLNRDDKIIF	CASSLAGAYEQYF	4	2	6	CAVGDDKIIF	CASSGTGAYEQYF	LLWNGPMAV_YFV
CAGVKLNTDKLIF	CASSGRTSGSTDTQYF	4	2	6	CAENLPNTDKLIF	CASSGWTSGTSTDTQYF	KLGGALQAK_CMV
CVVLFSGGYNKLIF	CASSLQSNQPQHF	4	2	6	CAVGDFSFGGYNKLIF	CASSQASNQPQHF	KLGGALQAK_CMV
CAPTFNDYKLSF	CASSLDEQFF	4	2	6	CAPTSNTGKLIF	CASSLGNEQFF	KLGGALQAK_CMV
CAPTFNDYKLSF	CASSLDEQFF	4	2	6	CAVNPINDYKLSF	CASSLGYEQFF	KLGGALQAK_CMV
CAVNTGKLIF	CASRPGGRETQYF	4	2	6	CATDQGGKLIF	CASRPSGGAETQYF	KLGGALQAK_CMV
CAVNTGKLIF	CASRPGGRETQYF	4	2	6	CAVAAYKLSF	CASRPAGEETQYF	KLGGALQAK_CMV
CAVNTGKLIF	CASRPGGRETQYF	4	2	6	CAVTPGGGKLIF	CASSPGGAETQYF	KLGGALQAK_CMV
CAVQAEGYSTLTF	CASSLLGVGNEQFF	4	2	6	CATVGNSGYSTLTF	CASSLQGGNEQFF	FLYALALLL_EBV
CVGIGGTSYGKLTF	CASSQFQGMNTEAFF	4	2	6	CARLGAGGTSYGKLTF	CASSQGMNTEAFF	KLGGALQAK_CMV
CAARHGAGGTSYGKLTF	CASSSLGSYNEQFF	4	2	6	CAASARGNAGGTSYGKLTF	CASSYGSYNEQFF	AVFDRKSDAK_EBV
CATDGAGSYQLTF	CASSLTGDSNQPQHF	4	2	6	CAASARAGSYQLTF	CASSLKTGFSNQPQHF	KLGGALQAK_CMV
CATDGAGSYQLTF	CASSLTGDSNQPQHF	4	2	6	CAMREIGAGSYQLTF	CASSLGPSNQPQHF	KLGGALQAK_CMV
CAASFGNEKLTF	CASRGESYEQYF	4	2	6	CAVIPDFGNEKLTF	CASRDGRESYEQYF	YLQPRTFLL_SARS-COV-2
CALSVGRVTGGGNKLTF	CASSLGGSNQPQHF	4	2	6	CAVNQVTGGGNKLTF	CASSLGGLGQPQHF	ELAGIGILTV_HOMOSAPIENS
CALTQGVFGNEKLTF	CASSPLSGEQYF	4	2	6	CAAFSGFGNEKLTF	CASSLGGEQYF	TMADLVYAL_SARS-COV-2
CAFNAGNMLTF	CASTPGQGNEQYF	4	2	6	CAENISNAGNMLTF	CASSPGQGSEQYF	KLGGALQAK_CMV
CAVRPSGAGGTSYGKLTF	CASSSRGDTQYF	4	2	6	CAMRFAGGTSYGKLTF	CASSSRSTDTQYF	KLGGALQAK_CMV
CAVRPSGAGGTSYGKLTF	CASSSRGDTQYF	4	2	6	CAVEGGGTSYGKLTF	CASSLIGDTQYF	KLGGALQAK_CMV
CAAKGASGTYKYIF	CASSWGQGNTEAFF	4	2	6	CAGQPSGTYKYIF	CASSWGQGADEAFF	KLGGALQAK_CMV
CALAGGKLIF	CASSLGYEQYF	4	2	6	CALAGGSNYKLTF	CASSSYEQYF	SSLENFRAYV_INFLUENZAA
CALAGGKLIF	CASSLGYEQYF	4	2	6	CALGSGNTGKLIF	CASSSGVYEQYF	KLGGALQAK_CMV
CALAGGKLIF	CASSLGYEQYF	4	2	6	CALNNAGAKLTF	CASSDGFYEQYF	SSYRRPVGI_INFLUENZAA
CALAGGKLIF	CASSLGYEQYF	4	2	6	CAVLFNTGKLIF	CASSLGREQFF	KLGGALQAK_CMV
CALAGGKLIF	CASSLGYEQYF	4	2	6	CAVSAGGYNKLIF	CASSLLGEQYF	ELAGIGILTV_HOMOSAPIENS
CAVSDRNYQLIF	CASSLGTGGVQPQHF	4	2	6	CAVREDSNYQLIW	CASSLGGGEQPQHF	KLGGALQAK_CMV
CAASVIQGGKLIF	CASSSQDEKLFF	4	2	6	CAVPFQGGKLIF	CASSLLDEKLFF	KLGGALQAK_CMV
CAVTNDYKLSF	CASSPGGHEQFF	4	2	6	CAPLRGDYKLSF	CASNPGGNEQFF	KLGGALQAK_CMV
CAMIDNDMRF	CASSGQGYNEQFF	4	2	6	CALEAYNDMRF	CASSSGQGENEQFF	LIIMRTFKV_SARS-COV-2
CASGTGANNLFF	CASRGSDTQYF	4	2	6	CALSLGRGTGANNLFF	CASARGTDTQYF	KLGGALQAK_CMV
CAVTLKAAGNKLTF	CASSSNYEQYF	4	2	6	CAVLPGGGNKLTF	CASSYSYEQYF	KLGGALQAK_CMV;AVFDRKSDAK_EBV
CAVRGDRDDKIIF	CASSQGTRYNEQFF	4	2	6	CAENINRDDKIIF	CASSWTRYNEQFF	KLGGALQAK_CMV
CAVTPKAAGNKLTF	CASSSNYEQYF	4	2	6	CAVLPGGGNKLTF	CASSYSYEQYF	KLGGALQAK_CMV;AVFDRKSDAK_EBV
CVVINYGGSQGNLIF	CASSYRNQPQHF	4	2	6	CAGAYGGSQGNLIF	CASSVYSNQPQHF	GILGFVFTL_INFLUENZAA
CAEIRPILTGGGNKLTF	CASSRTGYSEQYF	4	2	6	CAARGVLTGGGNKLTF	CASSRTGVEQYF	AVFDRKSDAK_EBV
CAVDWIQGAQKLVF	CASSQGLALYEQYF	4	2	6	CAFMSLIQGAQKLVF	CASSQGLSYEQYF	RLRAEAQVK_EBV
CAAPARLMF	CASSLSRAYNEQFF	4	2	6	CAENNNARLMF	CASSLSGYNEQFF	KLGGALQAK_CMV
CAASVSNARLMF	CASSLQGSYEQYF	4	2	6	CAESKNNNARLMF	CASSLSGYEQYF	KLGGALQAK_CMV;AVFDRKSDAK_EBV;RLRAEAQVK_EBV
CAASVSNARLMF	CASSLQGSYEQYF	4	2	6	CAVTSARLMF	CASSAQGDSYEQYF	LLWNGPMAV_YFV
CAERGSQGNLIF	CSVVGGGGYTF	4	2	6	CAEKNYGGSQGNLIF	CSADGGGGYTF	KLGGALQAK_CMV
CAVNTGTASKLTF	CASSSGTGTYEQYF	4	2	6	CAGAIAGTASKLTF	CASSSTGGYEQYF	KLGGALQAK_CMV
CAADSGGGADGLTF	CASSPHTGELFF	4	2	6	CAMSSYSGGGADGLTF	CASSTITGELFF	KLGGALQAK_CMV
CAASEDSNYQLIF	CASSGEGNTEAFF	4	2	6	CAASHSSYKLIF	CASSFELNTEAFF	KLGGALQAK_CMV
CAGMINDYKLSF	CASSSSGFTDTQYF	4	2	6	CAVGASRDYKLSF	CASSFSSGTTDTQYF	GLCTLVAML_EBV
CAVRPSGNQFYF	CASSLGPSTEAFF	4	2	6	CAAREGTGNQFYF	CASSLGPEAFF	YLQPRTFLL_SARS-COV-2
CAVRPSGNQFYF	CASSLGPSTEAFF	4	2	6	CAASGNSGNQFYF	CASSLGNTEAFF	KLGGALQAK_CMV
CAVDEFTGNQFYF	CASSPGSYEQYF	4	2	6	CAVTGDQFYF	CASSPGHAYEQYF	LLWNGPMAV_YFV
CAVDEFTGNQFYF	CASSPGSYEQYF	4	2	6	CAVTPTNTGNQFYF	CASSPGTGSYEQYF	KLGGALQAK_CMV
CVVIYGNQFYF	CASSGSESYEQYF	4	2	6	CAETSGNQFYF	CASSPGSSYEQYF	KLGGALQAK_CMV
CAMGLYYGGSQGNLIF	CASSYGSYNEQFF	4	2	6	CAGSGDGGSQGNLIF	CASSFGSDYNEQFF	GILGFVFTL_INFLUENZAA
CAMGLYYGGSQGNLIF	CASSYGSYNEQFF	4	2	6	CAVSPYGGSQGNLIF	CASSYSGSGNEQFF	ELAGIGILTV_HOMOSAPIENS
CAETIAYSGAGSYQLTF	CASSLVGTEAFF	4	2	6	CAAIESGAGSYQLTF	CASSTGTEAFF	KLGGALQAK_CMV
CAETIAYSGAGSYQLTF	CASSLVGTEAFF	4	2	6	CAVDGRYSGAGSYQLTF	CASSLDRGTEAFF	KLGGALQAK_CMV
CAGGYGQNFVF	CASSPQGIYNEQFF	4	2	6	CAVRDDYGQNFVF	CASSPQGDNEQFF	RLARLALVL_HOMOSAPIENS
CAANSGGYNKLIF	CASSDLGETQYF	4	2	6	CAESGGTDKLIF	CASSDDLETQYF	KLGGALQAK_CMV
CAANSGGYNKLIF	CASSDLGETQYF	4	2	6	CAVSDAGGYNKLIF	CASSWGETQYF	KLGGALQAK_CMV
CAVSGRRTSYDKVIF	CASSSSGSYEQYF	4	2	6	CAASETSYDKVIF	CASSLAGSYEQYF	RAKFKQLL_EBV
CAVRPTDKLIF	CASSPFGAGGYEQYF	4	2	6	CAVRPNARLMF	CASSPGQGGYEQYF	AVFDRKSDAK_EBV
CAFMKFNFGNEKLTF	CASSQEQGYEQYF	4	2	6	CAVDESNFGNEKLTF	CASSQDPGYEQYF	KLGGALQAK_CMV
CAVGPKAAGNKLTF	CASSLNQETQYF	4	2	6	CALLKPAAGNKLTF	CASSLIDQETQYF	KLGGALQAK_CMV
CAARPGAQKLVF	CASSLESGHPYEQYF	4	2	6	CAQTGFQKLVF	CASSLTSGKPYEQYF	KLGGALQAK_CMV
CLVGISGYSTLTF	CASSLSGPQETQYF	4	2	6	CAENSGYSTLTF	CASSLSGGGETQYF	KLGGALQAK_CMV
CAATDFGNEKLTF	CASSQDNTEAFF	4	2	6	CAASIGNFGNEKLTF	CASSPQRNTEAFF	RPHERNGFTVL_CMV
CAVEPPNDYKLSF	CASSLGGNQPQHF	4	2	6	CAVHRDYKLSF	CASSPGPNQPQHF	YHSIEWA_HOMOSAPIENS
CAVEPPNDYKLSF	CASSLGGNQPQHF	4	2	6	CAVRERDYKLSF	CASAGGNQPQHF	KLGGALQAK_CMV
CAVEPPNDYKLSF	CASSLGGNQPQHF	4	2	6	CAVSADYKLSF	CASSPGPNQPQHF	YHSIEWA_HOMOSAPIENS
CAATDFGNEKLTF	CASSLGRNQPQHF	4	2	6	CAGARHSFGNEKLTF	CASSLYTRNQPQHF	IMDQVPFSV_HOMOSAPIENS
CAENPNDYKLSF	CASRRGSNQPQHF	4	2	6	CAVRERDYKLSF	CASRHSNQPQHF	KLGGALQAK_CMV
CAENPNDYKLSF	CASRRGSNQPQHF	4	2	6	CAVRERDYKLSF	CASRQSNQPQHF	RLRAEAQVK_EBV
CAENPNDYKLSF	CASRRGSNQPQHF	4	2	6	CAVRERDYKLSF	CAYRGSNQPQHF	KLGGALQAK_CMV
CAVIKRGGSEKLVF	CASSPNYSNQPQHF	4	2	6	CAAPITQGGSEKLVF	CASSVYSNQPQHF	GILGFVFTL_INFLUENZAA
CAVSESTSYDKVIF	CASSADSNQPQHF	4	2	6	CAAKGTSYDKVIF	CASSIHSNQPQHF	GILGFVFTL_INFLUENZAA
CAVSESTSYDKVIF	CASSADSNQPQHF	4	2	6	CAATGTSYDKVIF	CASSYHSNQPQHF	GILGFVFTL_INFLUENZAA
CAVSESTSYDKVIF	CASSADSNQPQHF	4	2	6	CATKTSYDKVIF	CASSTYSNQPQHF	KLGGALQAK_CMV
CAVSESTSYDKVIF	CASSADSNQPQHF	4	2	6	CAVDLMKTSYDKVIF	CASSPNSNQPQHF	IVTDFSVIK_EBV
CAPRTGEGGSEKLVF	CASSHGSEQFF	4	2	6	CAMRDSQGGSEKLVF	CASSYGLEQFF	GILGFVFTL_INFLUENZAA
CALLEYGQNFVF	CASGLGGGTEAFF	4	2	6	CAVRDNYGQNFVF	CASSLGGTEAFF	KLGGALQAK_CMV
CAVIYTGRRALTF	CASSPLEGSEAFF	4	2	6	CAASQPGRRALTF	CASSLGGSEAFF	KLGGALQAK_CMV;AVFDRKSDAK_EBV
CACMRGSQGNLIF	CASSLGQAGSTDTQYF	4	2	6	CAVYPGGSQGNLIF	CASSLGTGSTDTQYF	SSCMGGMNWR_HOMOSAPIENS
CAVANAGGTSYGKLTF	CASSEGSYEQYF	4	2	6	CAASTSGGTSYGKLTF	CASSLGSSYEQYF	YLEPGPVTA_HOMOSAPIENS
CAVANAGGTSYGKLTF	CASSEGSYEQYF	4	2	6	CAFIGDAGGTSYGKLTF	CASSLEPSYEQYF	KLGGALQAK_CMV
CAVANAGGTSYGKLTF	CASSEGSYEQYF	4	2	6	CAGLLGGTSYGKLTF	CASSLSSYEQYF	KLGGALQAK_CMV
CAVANAGGTSYGKLTF	CASSEGSYEQYF	4	2	6	CAMSYINAGGTSYGKLTF	CASSISSYEQYF	KLGGALQAK_CMV
CAAGLNTGNQFYF	CASGGQGWYEQYF	4	2	6	CALSGTGNQFYF	CASGQGFYEQYF	TTDPSFLGRY_SARS-COV-2
CAVSDHGMDSNYQLIW	CASSFGRGNTGELFF	4	2	6	CAREHMDSNYQLIW	CASSFSGNTGELFF	RAKFKQLL_EBV
CAVSDHGMDSNYQLIW	CASSFGRGNTGELFF	4	2	6	CAVSDSNYQLIW	CASSFSGNTGELFF	RAKFKQLL_EBV
CAASDQGGKLIF	CASSLEATYEQYF	4	2	6	CAESITGKLIF	CASSLEPSYEQYF	KLGGALQAK_CMV
CAVRHSGNTPLVF	CASSSQGYNQPQHF	4	2	6	CAGLLNSGNTPLVF	CASSGQGFNQPQHF	KLGGALQAK_CMV
CAYRSGKLTF	CASSWGQTEAFF	4	2	6	CAARYGNKLVF	CASSSGQPEAFF	KLGGALQAK_CMV
CAVRDRNTDKLIF	CASSQEAETEAFF	4	2	6	CAVSDRGYNKLIF	CASSFEEETEAFF	AVFDRKSDAK_EBV
CAARGTASKLTF	CASSPSGGVYEQYF	4	2	6	CAAGGGADGLTF	CASSFSGGSYEQYF	KLGGALQAK_CMV
CAARGTASKLTF	CASSPSGGVYEQYF	4	2	6	CARRGAAGNKLTF	CASSPSAGDYEQYF	LLWNGPMAV_YFV
CVVNDAGNNRKLI	CASSATGMNTEAFF	4	2	6	CAVTYAGNNRKLIW	CASSPTGGNTEAFF	KLGGALQAK_CMV
CAETNQAGTALIF	CASSAMVNTEAFF	4	2	6	CAVRGLQAGTALIF	CASSPTVNTEAFF	KLGGALQAK_CMV
CAETENTGKLIF	CASSARTGDTEAFF	4	2	6	CAATPYNTDKLIF	CASSRFGDTEAFF	KLGGALQAK_CMV
CAETENTGKLIF	CASSARTGDTEAFF	4	2	6	CAVVSGNTGKLIF	CASSITGDTEAFF	KLGGALQAK_CMV
CAVGSGAGSYQLTF	CASSVLAGYNEQFF	4	2	6	CAVPSGGSYIPTF	CASSVLAGSSYNEQFF	KLGGALQAK_CMV
CALSDSYNQGGKLIF	CASSYWMNTEAFF	4	2	6	CAIFYNQGGKLIF	CSASSYMNTEAFF	KLGGALQAK_CMV
CATDAHNAGNMLTF	CASSLGSYNEQFF	4	2	6	CALDGDAGNMLTF	CASSLYSVYNEQFF	AVFDRKSDAK_EBV
CAMTLNTGNQFYF	CASSLGGLTYEQYF	4	2	6	CAALGNQFYF	CASSLGAGTYEQYF	LTDEMIAQY_SARS-COV-2
CAVIYTGRRALTF	CASSLVGREAFF	4	2	6	CAASQPGRRALTF	CASSLGGSEAFF	KLGGALQAK_CMV;AVFDRKSDAK_EBV
CALAHPGNQFYF	CASSPGLAGDYNEQFF	4	2	6	CAVQNTGNQFYF	CASSIGLAGYNEQFF	KLGGALQAK_CMV
CATYGDTGRRALTF	CASSLDFGNTIYF	4	2	6	CATDEAGRRALTF	CASSLTGGNTIYF	TAFTIPSI_HIV-1
CAEYNQGGKLIF	CASSLVGREAFF	4	2	6	CAESYSNTGKLIF	CASSLAGGEAFF	KLGGALQAK_CMV
CAVIYTGRRALTF	CASSSGLAGYNEQFF	4	2	6	CAVGANPGRRALTF	CASKGLAGYNEQFF	AFLLFLVLI_SARS-COV-2
CAMFKAAGNKLTF	CASSLYGNTEAFF	4	2	6	CAEREAAGNMLTF	CASSLNSNTEAFF	KSVNITFEL_SARS-COV-2
CALTTGAGSYQLTF	CASSPWGADTEAFF	4	2	6	CAMSHSGAGSYQLTF	CASSLWGAHTEAFF	TTDPSFLGRY_SARS-COV-2
CAEAIGGYNKLIF	CASSLGQATDTQYF	4	2	6	CAPAGGGGNKLTF	CASSLAQASTDTQYF	KLGGALQAK_CMV
CALIRGGNQFYF	CASSLTSGDYNEQFF	4	2	6	CAVPLTGNQFYF	CASSLGSGAYNEQFF	TSQWLTNIF_SARS-COV-2
CAGRNTGFQKLVF	CASSLQRNEQFF	4	2	6	CAVRDMDTGFQKLVF	CASSPQGRNEQFF	RLRAEAQVK_EBV
CAVNSWSGNQFYF	CASSHGGYNEQFF	4	2	6	CAVNMRLSNQFYF	CASSWGSYNEQFF	KLGGALQAK_CMV
CAADNFNKFYF	CASSPTMNTEAFF	4	2	6	CAVSDRDNFNKFYF	CASSRTENTEAFF	KLGGALQAK_CMV
CAVNDYKLSF	CASSRDGTGSYNEQFF	4	2	6	CAVMDSSYKLIF	CASSDGTGGYNEQFF	KLGGALQAK_CMV
CALSSGAGSYQLTF	CASSPWGGGDTEAFF	4	2	6	CAAVEPGAGSYQLTF	CASSWGGPDTEAFF	KLGGALQAK_CMV
CAGQLLDSNYQLIW	CSAGTGAGYTF	4	2	6	CAVKDSNYQLIW	CSARTGEAGYTF	AVFDRKSDAK_EBV
CATYEYNFNKFYF	CASSHGGYNEQFF	4	2	6	CAVRGLYNFNKFYF	CASSSGSYNEQFF	AVFDRKSDAK_EBV
CAVRDRGTGFQKLVF	CASSRTSGVETQYF	4	2	6	CAVDRGAQKLVF	CAIRTSGVETQYF	KLGGALQAK_CMV
CALSEGETTSGTYKYIF	CASSLRENTEAFF	4	2	6	CAMREGQVTSGTYKYIF	CASSLVELNTEAFF	KLGGALQAK_CMV
CAESSGGGNKLTF	CASSQGGGSDTQYF	4	2	6	CAASVGGGSNYKLTF	CASSNGQGSDTQYF	KLGGALQAK_CMV
CALTTGAGSYQLTF	CASSPGGADTEAFF	4	2	6	CAAVEPGAGSYQLTF	CASSWGGPDTEAFF	KLGGALQAK_CMV
CALSEGETTSGTYKYIF	CASSLGGGSEKLFF	4	2	6	CALSETTYSTSGTYKYIF	CASSLDRGSEKLFF	KLPDDFTGCV_SARS-COV-2
CIPGEQTSYDKVIF	CASSLAGGNEQFF	4	2	6	CAASETSYDKVIF	CASSGLAGLNEQFF	GILGFVFTL_INFLUENZAA
CAYMGANAGGTSYGKLTF	CASSRGNEQFF	4	2	6	CALSSNAGGTSYGKLTF	CASSFGEQFF	KLGGALQAK_CMV
CAYMGANAGGTSYGKLTF	CASSRGNEQFF	4	2	6	CAVNLNAGGTSYGKLTF	CASSRGLYNEQFF	KLGGALQAK_CMV
CAGPMKTSYDKVIF	CASSSANYGYTF	4	2	6	CAASETSYDKVIF	CASSSGEYGYTF	RAKFKQLL_EBV
CATQGGKLIF	CASSLIQEETQYF	4	2	6	CAPWGTDKLIF	CASSLGAEETQYF	KLGGALQAK_CMV
CAMSASQFYF	CASSSGGTEAFF	4	2	6	CAMETGNQFYF	CASDSGYTEAFF	TTDPSFLGRY_SARS-COV-2
CAMSASQFYF	CASSSGGTEAFF	4	2	6	CAVNSGNQFYF	CASSFGLGTEAFF	EAAGIGILTV_HOMOSAPIENS
CALSEANTGGFKTIF	CASSLTAISYNEQFF	4	2	6	CALDAGGFKTIF	CASSLVAGSYNEQFF	KLGGALQAK_CMV
CAVFTDSGTYKYIF	CASSSGQSDTQYF	4	2	6	CAVGGPGTYKYIF	CASSSGQNTDTQYF	KLGGALQAK_CMV
CAETPTGANNLFF	CASSPNTGELFF	4	2	6	CAGLLKTGANNLFF	CASSFLNTGELFF	KLGGALQAK_CMV;AVFDRKSDAK_EBV
CAASDDNQGGKLIF	CASSLGTAYEQYF	4	2	6	CAASSNRYNQGGKLIF	CASDAGTAYEQYF	KLGGALQAK_CMV
CAASDDNQGGKLIF	CASSLGTAYEQYF	4	2	6	CATDGVNQGGKLIF	CASSLATDYEQYF	KLGGALQAK_CMV
CALLGGANSKLTF	CASSPLSGEQYF	4	2	6	CILSGGSNYKLTF	CASSLGGEQYF	SSLENFRAYV_INFLUENZAA
CILGFGNEKLTF	CASSLAPSSYNEQFF	4	2	6	CGTVLSFGNEKLTF	CASSLAGPSYNEQFF	AMDEFIERY_SARS-COV-2
CGRIQGAQKLVF	CASSLAGGKYNEQFF	4	2	6	CILMRGAQKLVF	CASSLGGGGYNEQFF	KLGGALQAK_CMV
CAVQAYNTDKLIF	CASSYGQFTDTQYF	4	2	6	CIVRVANTDKLIF	CASSLGFTDTQYF	GILGFVFTL_INFLUENZAA
CAALMDSNYQLIW	CASSFYSYEQYF	4	2	6	CILSFMDSNYQLIW	CASSWSYEQYF	AVFDRKSDAK_EBV
CALIGDNFNKFYF	CASSTPGGYGYGYTF	4	2	6	CGTAGGNFNKFYF	CASTPGGPGYGYTF	RLRAEAQVK_EBV
CAVRDMYRDDKIIF	CASSFSGANQPQHF	4	2	6	CLVVSMNRDDKIIF	CASSLSTANQPQHF	KLGGALQAK_CMV;AVFDRKSDAK_EBV
CAARAGGTSYGKLTF	CASEGLSGNTIYF	4	2	6	CGTLGGTSYGKLTF	CASSEGSSGNTIYF	KLGGALQAK_CMV
CASRYTGTASKLTF	CASSLLGSNQPQHF	4	2	6	CAYRGRNTGTASKLTF	CASSLPWSNQPQHF	KLGGALQAK_CMV
CAESANDYKLSF	CASSLGWGTEQFF	4	2	6	CGTEYPNDYKLSF	CASSLGGTNEQFF	RAKFKQLL_EBV
CAVDWIQGAQKLVF	CASSQGLALYEQYF	4	2	6	CAYFQGAQKLVF	CASSSGLASYEQYF	KLGGALQAK_CMV;AVFDRKSDAK_EBV
CAVDEFTGNQFYF	CASSPGSYEQYF	4	2	6	CVLSDTGNQFYF	CASSASYEQYF	KLGGALQAK_CMV
CAVDEFTGNQFYF	CASSPGSYEQYF	4	2	6	CVVTNTGNQFYF	CASSPVRYEQYF	KLGGALQAK_CMV
CAVEPPNDYKLSF	CASSLGGNQPQHF	4	2	6	CIVRVFNDYKLSF	CASSLVTGNQPQHF	GPRLGVRAT_HCV
CVVPSGRDDKIIF	CASSLTLAGGPYEQYF	4	2	6	CVVSGGMNRDDKIIF	CASSPLLAGGPYEQYF	YSEHPTFTSQY_CMV
CAEISNQAGTALIF	CASTPEGGETQYF	4	2	6	CILSGQAGTALIF	CASSPETGGETQYF	KLGGALQAK_CMV
CASQYNNNDMRF	CASGLGGGTEAFF	4	2	6	CVVTYQYNNNDMRF	CASSLGQGGTEAFF	KLGGALQAK_CMV;AVFDRKSDAK_EBV
CAVANAGGTSYGKLTF	CASSEGSYEQYF	4	2	6	CAYSSGAGGTSYGKLTF	CASSFGIYEQYF	GILGFVFTL_INFLUENZAA
CAVANAGGTSYGKLTF	CASSEGSYEQYF	4	2	6	CAYSSGAGGTSYGKLTF	CASSFGVYEQYF	GILGFVFTL_INFLUENZAA
CAVANAGGTSYGKLTF	CASSEGSYEQYF	4	2	6	CILPLAGGTSYGKLTF	CAISESYEQYF	NLVPMVATV_CMV
CAYRSGKLTF	CASSWGQTEAFF	4	2	6	CAYRESPDKLIF	CASSAGDTEAFF	KLVAMGINAV_HCV
CAVDPGSNYQLIW	CASSLGGRAAFF	4	2	6	CVVSGGDSNYQLIW	CASSLGGWGAFF	KLGGALQAK_CMV
CAVIYTGRRALTF	CASSGGTVNTEAFF	4	2	6	CVVNGDTGRRALTF	CASSSWTVNTEAFF	KLGGALQAK_CMV
CAVIYTGRRALTF	CASSGGTVNTEAFF	4	2	6	CVVNGGTGRRALTF	CASSTWTVNTEAFF	KLGGALQAK_CMV
CAAVPTSGGSYIPTF	CASSPGQGGTEAFF	4	2	6	CVVNPSGGSYIPTF	CASSEGQGWTEAFF	KLGGALQAK_CMV
CAVNDYKLSF	CASSRDGTGSYNEQFF	4	2	6	CLAVNTDKLIF	CASSRTGGSYNEQFF	SPRWYFYYL_SARS-COV-2
CILTPNTGFQKLVF	CASSSLRGYEQYF	4	2	6	CLVRGTGFQKLVF	CASSSQGYEQYF	PKYVKQNTLKLAT_INFLUENZAA
CILTPNTGFQKLVF	CASSSLRGYEQYF	4	2	6	CVVNAPNTGFQKLVF	CASSEWRGYEQYF	NYNYLYRLF_SARS-COV-2
CALDDDMRF	CASTFGGSNQPQHF	4	2	6	CVVSDPDDMRF	CASSKGGSNQPQHF	NQKLIANQF_SARS-COV-2
CAGPMKTSYDKVIF	CASSSANYGYTF	4	2	6	CILMETSYDKVIF	CASSFSGANYGYTF	RAKFKQLL_EBV
CAVTLPGGGADGLTF	CASSATSYYEQYF	3	3	6	CAVGTWSGGGADGLTF	CASSSDSYEQYF	KLGGALQAK_CMV
CAVTLPGGGADGLTF	CASSATSYYEQYF	3	3	6	CAVYSGGGADGLTF	CASSLGTSYEQYF	KLGGALQAK_CMV;AVFDRKSDAK_EBV
CALISGANSKLTF	CASSPLSGEQYF	3	3	6	CALGSGGNNKLTF	CASSPYEQYF	SSLENFRAYV_INFLUENZAA
CAVEDYSGGYQKVTF	CASRPSGGTDTQYF	3	3	6	CAVNARSGGYQKVTF	CASLISGTDTQYF	KLGGALQAK_CMV
CAVRAFYGNNRLAF	CASSSEGAGNTEAFF	3	3	6	CATDAYGNNRLAF	CASSLAGAGTEAFF	SLFNTVATLY_HIV-1
CAVGATNTDKLIF	CASSLGRGETQYF	3	3	6	CAGYYNTDKLIF	CASSQVGPGETQYF	DATYQRTRALVR_INFLUENZAA
CAVGATNTDKLIF	CASSLGRGETQYF	3	3	6	CAMGGNTDKLIF	CASSLGTSGTETQYF	KLGGALQAK_CMV
CAVGATNTDKLIF	CASSLGRGETQYF	3	3	6	CAVRDNTDKLIF	CASSLREQYF	KLGGALQAK_CMV
CAVGATNTDKLIF	CASSLGRGETQYF	3	3	6	CAVSNTDKLIF	CASSLASQETQYF	KLGGALQAK_CMV
CAVGATNTDKLIF	CASSLGRGETQYF	3	3	6	CAVSSYNTDKLIF	CASSLDGSVETQYF	AVFDRKSDAK_EBV
CAMNTGFQKLVF	CASSLLQGVYDEQFF	3	3	6	CAMSRQGFQKLVF	CASSLVAGVMDEQFF	KLGGALQAK_CMV
CAVSIIQGAQKLVF	CASSQRTSGSYEQYF	3	3	6	CAVQGAQKLVF	CASSTRDRGSYEQYF	KLGGALQAK_CMV
CAGSDSNSGYALNF	CASSRGEYEQYF	3	3	6	CALYSNSGYALNF	CASSTLLYEQYF	SPIFRIVAA_SARS-COV-2
CAVLYQAGTALIF	CASSKTGHQPQHF	3	3	6	CAVIPLNQAGTALIF	CASSYKWGQPQHF	KLGGALQAK_CMV
CAAHNAGNKLTF	CASSPLSGEQYF	3	3	6	CAADNNAGNMLTF	CASSLSGLDEQYF	RAKFKQLL_EBV
CAAHNAGNKLTF	CASSPLSGEQYF	3	3	6	CAENNAGNMLTF	CASSPPSSYEQYF	KLGGALQAK_CMV
CAAHNAGNKLTF	CASSPLSGEQYF	3	3	6	CAETNAGNMLTF	CASSADGEQYF	KLGGALQAK_CMV
CAAHNAGNKLTF	CASSPLSGEQYF	3	3	6	CAVKSAGNKLTF	CASSLGDEQYF	SSLENFRAYV_INFLUENZAA
CAESPKGGGADGLTF	CASSYGDETQYF	3	3	6	CADSGGGADGLTF	CASSLDTQYF	RAKFKQLL_EBV
CALLGGANSKLTF	CASSPLSGEQYF	3	3	6	CALAGGSNYKLTF	CASSSYEQYF	SSLENFRAYV_INFLUENZAA
CALLGGANSKLTF	CASSPLSGEQYF	3	3	6	CALCGGSNYKLTF	CASSSYEQYF	SSLENFRAYV_INFLUENZAA
CALLGGANSKLTF	CASSPLSGEQYF	3	3	6	CALGGGSNYKLTF	CASSGGGEQYF	SSLENFRAYV_INFLUENZAA
CALLGGANSKLTF	CASSPLSGEQYF	3	3	6	CALGGGSNYKLTF	CASSLGDEQYF	SSLENFRAYV_INFLUENZAA
CALLGGANSKLTF	CASSPLSGEQYF	3	3	6	CALGGGSNYKLTF	CASSSYEQYF	SSLENFRAYV_INFLUENZAA
CAVSLSTGGGNKLTF	CASSWSGIYEQYF	3	3	6	CAMSTNTGGGNKLTF	CASSPSTGIGYEQYF	KLGGALQAK_CMV
CAVSLSTGGGNKLTF	CASSWSGIYEQYF	3	3	6	CAVLPGGGNKLTF	CASSYSYEQYF	KLGGALQAK_CMV;AVFDRKSDAK_EBV
CAVKLDNQGGKLIF	CASSTGTGYEQYF	3	3	6	CAVRAYNQGGKLIF	CASSFGGGTYEQYF	KLGGALQAK_CMV
CAVYNTDKLIF	CASSLYGTSINEQFF	3	3	6	CAASNTGKLIF	CASSLGGTNEQFF	RAKFKQLL_EBV
CAASFTGTALIF	CASSYGESDTQYF	3	3	6	CAASNTGKLIF	CASSLGFTDTQYF	RAKFKQLL_EBV
CAFAPGNQFYF	CSATPQGYEQYF	3	3	6	CAVRTGNQFYF	CSAIAGGYEQYF	KLGGALQAK_CMV
CASYSNSGYALNF	CASSQETGYEQYF	3	3	6	CAGPNSNSGYALNF	CASSQETGYGYTF	AVFDRKSDAK_EBV
CMEYGNKLVF	CASSFTGELFF	3	3	6	CAENMEYGNKLVF	CASSVTGTEAFF	KLGGALQAK_CMV
CAVSMTNAGKSTF	CASTGTSGTDTQYF	3	3	6	CAGPTNAGKSTF	CASSGISTDTQYF	GILGFVFTL_INFLUENZAA
CAVSMTNAGKSTF	CASTGTSGTDTQYF	3	3	6	CAMKSTNAGKSTF	CASLISGTDTQYF	KLGGALQAK_CMV
CAVSDSSYKLIF	CASSVELTSTDTQYF	3	3	6	CAVISIYKLIF	CASSEQDSTDTQYF	KLGGALQAK_CMV
CAEKITGNTGKLIF	CASSPLGSGYEQYF	3	3	6	CAGATGNTGKLIF	CASSTRSGYEQYF	GILGFVFTL_INFLUENZAA
CAAPTPGNTPLVF	CASSLVSYEQYF	3	3	6	CAVPNSGNTPLVF	CASSIIYEQYF	PGVLLKEFTVSGNIL_HOMOSAPIENS
CAVRDYLDKLIF	CASSLSGGTDTQYF	3	3	6	CAVRAYNTDKLIF	CASSVVGGATDTQYF	KLGGALQAK_CMV
CAVRDYLDKLIF	CASSLSGGTDTQYF	3	3	6	CAVREYGKLIF	CASSLVGGDEQYF	KLGGALQAK_CMV
CAEISSYKLIF	CASSYGESDTQYF	3	3	6	CAVMDSSYKLIF	CASSEGDTDTQYF	KLGGALQAK_CMV
CAEISSYKLIF	CASSYGESDTQYF	3	3	6	CAVMDSSYKLIF	CASSVGVTDTQYF	KLGGALQAK_CMV
CAVDLYNAGNMLTF	CASSIAGDGTDTQYF	3	3	6	CAVRGVNAGNMLTF	CASSFQGDGRDTQYF	KLGGALQAK_CMV
CAVRFVHKLSF	CASSDADEQFF	3	3	6	CAVRYDYKLSF	CASSYPHEQFF	KLGGALQAK_CMV
CAVSGGGADGLTF	CASSPTLYYEQYF	3	3	6	CAASESGGGADGLTF	CASSPSSYEQYF	KLGGALQAK_CMV;AVFDRKSDAK_EBV
CAVSGGGADGLTF	CASSPTLYYEQYF	3	3	6	CATGRGGGADGLTF	CASSPGVSYEQYF	KLGGALQAK_CMV
CAVEDYSGGYQKVTF	CASSLEVFNYGYTF	3	3	6	CAVSLSGGYQKVTF	CASSRENYGYTF	QELIRQGTDY_SARS-COV-2
CAVNSGGGADGLTF	CATHGEKLFF	3	3	6	CAPQYSGGGADGLTF	CASSGDEKLFF	KLGGALQAK_CMV
CAVREEHNFNKFYF	CASSLVSYEQYF	3	3	6	CAVRSGYNFNKFYF	CASSLQVNIYEQYF	KLGGALQAK_CMV
CAESGNNAGNMLTF	CASSLEVFNYGYTF	3	3	6	CATGYNNAGNMLTF	CASSLGGQNYGYTF	KLGGALQAK_CMV
CAESGNNAGNMLTF	CASSLEVFNYGYTF	3	3	6	CAVRSGNAGNMLTF	CASSLGRNYGYTF	KLGGALQAK_CMV
CAISPGSSASKIIF	CASSLTGSEAFF	3	3	6	CALRGGSSASKIIF	CASSLGNEQFF	KLGGALQAK_CMV
CAVRSDSWGKLQF	CASSEGAYEQYF	3	3	6	CAPKTDSWGKLQF	CASSLEPSYEQYF	KLGGALQAK_CMV
CAVRSDSWGKLQF	CASSEGAYEQYF	3	3	6	CAVNSWGKLQF	CASSPSSYEQYF	IPTITQMNL_SARS-COV-2
CAVSLSTGGGNKLTF	CASSLEVFNYGYTF	3	3	6	CATGLTGGGNKLTF	CASSLGGQNYGYTF	KLGGALQAK_CMV
CVVSDPGTYKYIF	CASSGQQSYNEQFF	3	3	6	CAASPGTYKYIF	CASSWGDSYNEQFF	KLGGALQAK_CMV
CAVSDSSYKLIF	CASSLSVGGLRREQFF	3	3	6	CAVQAESSYKLIF	CASSLLAGGLRNEQFF	YSEHPTFTSQY_CMV
CARPGRGGSNYKLTF	CASSLAGADYNEQFF	3	3	6	CAPSRGSNYKLTF	CASSLSAGEYNEQFF	KLGGALQAK_CMV
CVVSFTGNQFYF	CASSLEVFNYGYTF	3	3	6	CAVDPTGNQFYF	CASSLAGNYGYTF	KLGGALQAK_CMV
CAGHGGSQGNLIF	CASSESGSTYEQYF	3	3	6	CAEGGDGGSQGNLIF	CASSTRSTYEQYF	GILGFVFTL_INFLUENZAA
CAGHGGSQGNLIF	CASSESGSTYEQYF	3	3	6	CAESYGGSQGNLIF	CASSLSGWSYEQYF	KLGGALQAK_CMV
CAGHGGSQGNLIF	CASSESGSTYEQYF	3	3	6	CAGADGGGSQGNLIF	CASSPSSSYEQYF	GILGFVFTL_INFLUENZAA
CAGHGGSQGNLIF	CASSESGSTYEQYF	3	3	6	CAGQLGGGSQGNLIF	CASSSRSSYEQYF	GILGFVFTL_INFLUENZAA
CAGHGGSQGNLIF	CASSESGSTYEQYF	3	3	6	CAGVEYGGSQGNLIF	CASSVRSTYEQYF	GILGFVFTL_INFLUENZAA
CAGHGGSQGNLIF	CASSESGSTYEQYF	3	3	6	CAVQGSQGNLIF	CASSSRSSYEQYF	GILGFVFTL_INFLUENZAA
CAGHGGSQGNLIF	CASSESGSTYEQYF	3	3	6	CAVSGSQGNLIF	CASSSRSSYEQYF	GILGFVFTL_INFLUENZAA
CAVDMFNAGNMLTF	CASSEAGDGTDTQYF	3	3	6	CAVRGVNAGNMLTF	CASSFQGDGRDTQYF	KLGGALQAK_CMV
CAESTGTASKLTF	CASSLTGLDNEQFF	3	3	6	CATVGTASKLTF	CASSLWLNEQFF	NLVPMVATV_CMV
CAGRRDDKIIF	CASSPSTGEGTGELFF	3	3	6	CAMSPRDDKIIF	CASSPQGGGTGELFF	HPVTKYIM_HCV
CAGRRDDKIIF	CASSPSTGEGTGELFF	3	3	6	CAMSPRDDKIIF	CASSSQGGGTGELFF	HPVTKYIM_HCV
CAVASAGTALIF	CASSPSLSYEQYF	3	3	6	CALKAGTALIF	CASSIRASYEQYF	GILGFVFTL_INFLUENZAA
CAVASAGTALIF	CASSPSLSYEQYF	3	3	6	CALNQAGTALIF	CASSPRGQSYEQYF	GILGFVFTL_INFLUENZAA
CAVASAGTALIF	CASSPSLSYEQYF	3	3	6	CAVPNQAGTALIF	CASSLGYEQYF	KLGGALQAK_CMV
CGRIQGAQKLVF	CASSLAGGKYNEQFF	3	3	6	CARRPQGAQKLVF	CASSWTGGYNEQFF	KLGGALQAK_CMV
CAVGPLNFGNEKLTF	CASSLEVFNYGYTF	3	3	6	CAVSGPADFGNEKLTF	CASSFVPNYGYTF	KLGGALQAK_CMV
CAVGPLNFGNEKLTF	CASSLEVFNYGYTF	3	3	6	CAVTPIFGNEKLTF	CASSLTGFDYGYTF	LLFGYPVYV_HTLV-1
CAMSAGDNQGGKLIF	CASSIWGQNYEQYF	3	3	6	CAASANQGGKLIF	CASSSGPNYEQYF	KLGGALQAK_CMV
CAVFGAGSYQLTF	CASSTTTGGGTEAFF	3	3	6	CAVKGPGAGSYQLTF	CASSGGTGGTEAFF	KLGGALQAK_CMV
CAVREEHNFNKFYF	CASSSHLGGYGYTF	3	3	6	CAVRWNFNKFYF	CASSLLGGRYGYTF	KLGGALQAK_CMV
CAFDSGAGSYQLTF	CASSVVDSMNTEAFF	3	3	6	CAVLYSGAGSYQLTF	CASSFGSMNTEAFF	KLGGALQAK_CMV
CAVQAYNTDKLIF	CASSYGQFTDTQYF	3	3	6	CAVRLGNTDKLIF	CASSTGFGTDTQYF	KLGGALQAK_CMV
CAGGTSYGKLTF	CASSWDGSYEQYF	3	3	6	CAGLLGGTSYGKLTF	CASSLSSYEQYF	KLGGALQAK_CMV
CAGGTSYGKLTF	CASSWDGSYEQYF	3	3	6	CAHNAGGTSYGKLTF	CASSIRSSYEQYF	GILGFVFTL_INFLUENZAA
CAGGTSYGKLTF	CASSWDGSYEQYF	3	3	6	CALNAGGTSYGKLTF	CASSIRSSYEQYF	GILGFVFTL_INFLUENZAA
CAGGTSYGKLTF	CASSWDGSYEQYF	3	3	6	CAVNAGGTSYGKLTF	CASSIRSSYEQYF	GILGFVFTL_INFLUENZAA
CAVRDLNDMRF	CASSVGLYNEQFF	3	3	6	CAVDANNDMRF	CASSPSYNEQFF	RLITGRLQSL_SARS-COV-2
CAVRDLNDMRF	CASSVGLYNEQFF	3	3	6	CAVNDMRF	CASSPGPGNEQFF	ELAGIGILTV_HOMOSAPIENS
CAVTGSQGNLIF	CASSLVSYEQYF	3	3	6	CAASGGSQGNLIF	CASSLWAGSYEQYF	KLGGALQAK_CMV
CAVTGSQGNLIF	CASSLVSYEQYF	3	3	6	CAATAGGSQGNLIF	CASSVRSSYEQYF	GILGFVFTL_INFLUENZAA
CAVTGSQGNLIF	CASSLVSYEQYF	3	3	6	CAGATGGSQGNLIF	CASSIRSDYEQYF	GILGFVFTL_INFLUENZAA
CAVTGSQGNLIF	CASSLVSYEQYF	3	3	6	CAGGGSQENLIF	CASSIRSSYEQYF	GILGFVFTL_INFLUENZAA
CAVTGSQGNLIF	CASSLVSYEQYF	3	3	6	CAGGGSQGNLSF	CASSIRSSYEQYF	GILGFVFTL_INFLUENZAA
CAVTGSQGNLIF	CASSLVSYEQYF	3	3	6	CAGGRSQGNLIF	CASSIRSSYEQYF	GILGFVFTL_INFLUENZAA
CAVTGSQGNLIF	CASSLVSYEQYF	3	3	6	CAGGTGGSQGNLIF	CASSIRSGYEQYF	GILGFVFTL_INFLUENZAA
CAVTGSQGNLIF	CASSLVSYEQYF	3	3	6	CAGVDGGSQGNLIF	CASSIRSAYEQYF	GILGFVFTL_INFLUENZAA
CAVTGSQGNLIF	CASSLVSYEQYF	3	3	6	CAGVDGGSQGNLIF	CASSTRSAYEQYF	GILGFVFTL_INFLUENZAA
CAVTGSQGNLIF	CASSLVSYEQYF	3	3	6	CAGVGGGSQGNLIF	CASSIRASYEQYF	GILGFVFTL_INFLUENZAA
CAVTGSQGNLIF	CASSLVSYEQYF	3	3	6	CAGVGGGSQGNLIF	CASSIRSSYEQYF	GILGFVFTL_INFLUENZAA
CAVTGSQGNLIF	CASSLVSYEQYF	3	3	6	CAVGVGGSQGNLIF	CASSIRSSYEQYF	GILGFVFTL_INFLUENZAA
CAVTGSQGNLIF	CASSLVSYEQYF	3	3	6	CAVNTNGGSQGNLIF	CASSIRSSYEQYF	GILGFVFTL_INFLUENZAA
CAVTGSQGNLIF	CASSLVSYEQYF	3	3	6	CAVSYGGSQGNLIF	CASSIRSSYEQYF	GILGFVFTL_INFLUENZAA
CAVTGSQGNLIF	CASSLVSYEQYF	3	3	6	CAVTGDGGSQGNLIF	CASSIRSSYEQYF	GILGFVFTL_INFLUENZAA
CAVTGSQGNLIF	CASSLVSYEQYF	3	3	6	CAVTSSTGKLIF	CASSSRSSYEQYF	GILGFVFTL_INFLUENZAA
CVVTNDGGSQGNLIF	CASSAGPNTEAFF	3	3	6	CAVRVDGGSQGNLIF	CASSLVANTEAFF	KLGGALQAK_CMV
CVGITQGGSEKLVF	CASSQETGYEQYF	3	3	6	CAVIWQGGSEKLVF	CASSPPRGYEQYF	KLGGALQAK_CMV
CVGITQGGSEKLVF	CASSQETGYEQYF	3	3	6	CAVVTQGGSEKLVF	CASSQDTGIDEQYF	KLGGALQAK_CMV
CAMRDPTDSWGKLQF	CASSYSGPMDQPQHF	3	3	6	CAVTPTDSWGKLQF	CASSYGMGQPQHF	ELAGIGILTV_HOMOSAPIENS
CAERGWNNDMRF	CASSSDKYEQYF	3	3	6	CATGWNNNDMRF	CASSSSGFYEQYF	KLGGALQAK_CMV
CGRIQGAQKLVF	CASSLAGKYNEQFF	3	3	6	CARRPQGAQKLVF	CASSWTGGYNEQFF	KLGGALQAK_CMV
CAVLTSGGYQKVTF	CASSQTTNTEAFF	3	3	6	CAEMDSGGYQKVTF	CASSYEGNTEAFF	KLGGALQAK_CMV
CAVLTSGGYQKVTF	CASSQTTNTEAFF	3	3	6	CAESGGYQKVTF	CASSQEKGTEAFF	CINGVCWTV_HCV
CAMREDPTGFQKLVF	CASSLRGWETQYF	3	3	6	CAMREGGDTGFQKLVF	CASSQDRTWETQYF	KLGGALQAK_CMV
CALAGGTSYGKLTF	CASSPPGGPYEQYF	3	3	6	CAMLERAGGTSYGKLTF	CASSVFGGYEQYF	KLGGALQAK_CMV
CALAGGTSYGKLTF	CASSPPGGPYEQYF	3	3	6	CAVASAGGTSYGKLTF	CASSPPKGRGSYEQYF	AYAQKIFKI_CMV
CAVTLDSNYQLIW	CASSLDRINEQFF	3	3	6	CAVDDLYSNYQLIW	CASSLSGGINEQFF	GLCTLVAML_EBV
CAVTLDSNYQLIW	CASSLDRINEQFF	3	3	6	CAVDDLYSNYQLIW	CASSLWGGINEQFF	GLCTLVAML_EBV
CAVEGYGQNFVF	CASSPLSGEQYF	3	3	6	CAAQLYGQNFVF	CASSFEGEQYF	RTLNAWVKV_HIV-1
CARDDYKLSF	CASSPLSGEQYF	3	3	6	CATDGHDYKLSF	CASGLSYEQYF	LPRWYFYYL_HCOV-HKU1
CAVRELMDSSYKLIF	CASSRQGVYTDTQYF	3	3	6	CAVMDSSYKLIF	CASSVGVTDTQYF	KLGGALQAK_CMV
CAVREEHNFNKFYF	CASSLLVTYGYTF	3	3	6	CAVRWNFNKFYF	CASSLLGGRYGYTF	KLGGALQAK_CMV
CALASLQGGSEKLVF	CASSPAGYEQYF	3	3	6	CAAPSQGGSEKLVF	CASSGASSYEQYF	KLGGALQAK_CMV
CALASLQGGSEKLVF	CASSPAGYEQYF	3	3	6	CALTPLTQGGSEKLVF	CASSSRGIYEQYF	KLGGALQAK_CMV
CALASLQGGSEKLVF	CASSPAGYEQYF	3	3	6	CAVAQGGSEKLVF	CASSLWGDYEQYF	RAKFKQLL_EBV
CALASLQGGSEKLVF	CASSPAGYEQYF	3	3	6	CAVSLTQGGSEKLVF	CASSYQGHYEQYF	KLGGALQAK_CMV
CAEISSYKLIF	CASSQPSLNTEAFF	3	3	6	CAASHSSYKLIF	CASSFELNTEAFF	KLGGALQAK_CMV
CAVNNQAGTALIF	CASSRTNNEQFF	3	3	6	CAVRTDNQAGTALIF	CASSPSSNEQFF	KLGGALQAK_CMV
CAGEGKAAGNKLTF	CASSWPGTGITGELFF	3	3	6	CAEAAAGNKLTF	CASSPLTSGITGELFF	KLGGALQAK_CMV
CAAHTGGFKTIF	CASSAGLSETQYF	3	3	6	CALRSTGGFKTIF	CASSVGLSYEQYF	IVTDFSVIK_EBV
CAVQPDSNYQLIW	CATRGAYEQYF	3	3	6	CAVVRQDSNYQLIW	CASSGHYEQYF	NLVPMVATV_CMV
CLVLTGANNLFF	CASSLSQGYTEAFF	3	3	6	CAFLGGANNLFF	CASSLEAGNTEAFF	KLGGALQAK_CMV
CLVLTGANNLFF	CASSLSQGYTEAFF	3	3	6	CAQTGANNLFF	CASSLFQGSGTEAFF	KLGGALQAK_CMV;AVFDRKSDAK_EBV;IVTDFSVIK_EBV;RLRAEAQVK_EBV
CGADWGGADGLTF	CASSSGLAGSSYNEQFF	3	3	6	CADSGGGADGLTF	CASSSTLYGSYNEQFF	RAKFKQLL_EBV
CVVMTGFQKLVF	CASSTDSYNEQFF	3	3	6	CAVNGGFQKLVF	CASSQDVPNEQFF	KLGGALQAK_CMV
CVVMTGFQKLVF	CASSTDSYNEQFF	3	3	6	CAVPLTGFQKLVF	CASSLISGYNEQFF	KLGGALQAK_CMV
CAASSGTYKYIF	CASSLGHKGNQPQHF	3	3	6	CAGQTGTYKYIF	CASSLGQGVQPQHF	KLGGALQAK_CMV
CAASASGGSYIPTF	CASSLEVFNYGYTF	3	3	6	CAVSEGGSYIPTF	CASSPRVNYGYTF	KLGGALQAK_CMV
CAALMDSNYQLIW	CASSFYSYEQYF	3	3	6	CAGDSNYQLIW	CASSLYGSSYEQYF	KLSYGIATV_SARS-COV-2
CAALMDSNYQLIW	CASSFYSYEQYF	3	3	6	CAVCDSNYQLIW	CASSYSDNYEQYF	KLGGALQAK_CMV
CAALMDSNYQLIW	CASSFYSYEQYF	3	3	6	CAVIVDSNYQLIW	CASSSGLSYEQYF	KLGGALQAK_CMV
CVVLFSGGYNKLIF	CASSLQSNQPQHF	3	3	6	CAVRPFSGGYNKLIF	CASSLGTQPQHF	KLGGALQAK_CMV
CAEIGDSNYQLIW	CASSLLGTGDYGYTF	3	3	6	CATDGEDSNYQLIW	CASSQEGTGNYGYTF	KLGGALQAK_CMV
CAEIGDSNYQLIW	CASSLLGTGDYGYTF	3	3	6	CAVADSNYQLIW	CASSSGTLGDYGYTF	KLGGALQAK_CMV
CAVEDYSGGYQKVTF	CASREANQPQHF	3	3	6	CAVRDQGGYQKVTF	CASRPVEGNQPQHF	KLGGALQAK_CMV
CARGGGDAGNMLTF	CASSLDRGGNYGYTF	3	3	6	CAFMGGAGNMLTF	CASSLGGYGYTF	DATYQRTRALVR_INFLUENZAA
CVGGGTSYGKLTF	CATSDRDGYEQYF	3	3	6	CAVYGAGGTSYGKLTF	CASSQWDGYEQYF	KLGGALQAK_CMV
CAPTFNDYKLSF	CASSLDEQFF	3	3	6	CATASNDYKLSF	CASSLKVRDEQFF	TLDSKTQSL_SARS-COV-2
CAPTFNDYKLSF	CASSLDEQFF	3	3	6	CAVLANDYKLSF	CASRLAGDEQFF	KLGGALQAK_CMV
CAGGGGSQGNLIF	CASSSGETEAFF	3	3	6	CAENIGGGSQGNLIF	CASSIRSGTEAFF	GILGFVFTL_INFLUENZAA
CAGGGGSQGNLIF	CASSSGETEAFF	3	3	6	CAENQGGGSQGNLIF	CASSTRSGTEAFF	GILGFVFTL_INFLUENZAA
CAGGGGSQGNLIF	CASSSGETEAFF	3	3	6	CAVDEGGGSQGNLIF	CASSEGTVTEAFF	GILGFVFTL_INFLUENZAA
CAVQAEGYSTLTF	CASSLLGVGNEQFF	3	3	6	CAAKEGYSTLTF	CASSLGGTNEQFF	RAKFKQLL_EBV
CAVQAEGYSTLTF	CASSLLGVGNEQFF	3	3	6	CAAKEGYSTLTF	CASSQLGRGDNEQFF	KLGGALQAK_CMV
CAVQGGGNKLTF	CSARDLRGTGELFF	3	3	6	CAVGGYNKLIF	CSARDTGMGTGELFF	LMCQPILLL_SARS-COV-2
CVGIGGTSYGKLTF	CASSQFQGMNTEAFF	3	3	6	CAVAGGTSYGKLTF	CASSLFQGSGTEAFF	KLGGALQAK_CMV
CAFNGNKLVF	CASSAGGSHNEQFF	3	3	6	CATDVGNKLVF	CASSAVSYNEQFF	LWLLWPVTL_SARS-COV-2
CAATYGDGSEKLVF	CASSPSGSTQYF	3	3	6	CAGTQGGSEKLVF	CASSVMGTQYF	PGVLLKEFTVSGNIL_HOMOSAPIENS
CAALDSNYQLIW	CASSLWADSSNQPQHF	3	3	6	CAVGADSNYQLIW	CASSLGDSNQPQHF	KLGGALQAK_CMV
CAARHGAGGTSYGKLTF	CASSSLGSYNEQFF	3	3	6	CAMREGDAGGTSYGKLTF	CASSPSGSGNEQFF	YLLEMLWRL_EBV
CAARHGAGGTSYGKLTF	CASSSLGSYNEQFF	3	3	6	CAVRPAGGTSYGKLTF	CASSLGGYEQFF	KLGGALQAK_CMV
CAVDMFNAGNMLTF	CASSLEVFNYGYTF	3	3	6	CAVRSGNAGNMLTF	CASSLGRNYGYTF	KLGGALQAK_CMV
CATDGAGSYQLTF	CASSLTGDSNQPQHF	3	3	6	CASTYSGAGSYQLTF	CASSGDRNQPQHF	KLSALGINAV_HCV
CAASFGNEKLTF	CASRGESYEQYF	3	3	6	CAALSPNFGNEKLTF	CASSRTGTSYEQYF	KLGGALQAK_CMV;LLDFVRFMGV_EBV
CAASFGNEKLTF	CASRGESYEQYF	3	3	6	CAVPNFGNEKLTF	CASGLGSSYEQYF	TTDPSFLGRY_SARS-COV-2
CAVRNRDDKIIF	CASRTGESYGYTF	3	3	6	CAIEHRDDKIIF	CASSRTGSDYGYTF	KLGGALQAK_CMV
CAVRNRDDKIIF	CASRTGESYGYTF	3	3	6	CALSGNRDDKIIF	CASRTLAYGYTF	KLGGALQAK_CMV
CAVSRDTGNQFYF	CASRGSAGASYNEQFF	3	3	6	CAVMTGNQFYF	CASRGGGSSYNEQFF	AVFDRKSDAK_EBV
CAVSPGTASKLTF	CASSLEEVFNYGYTF	3	3	6	CAGGTASKLTF	CASSLVEGINYGYTF	NQKLIANQF_SARS-COV-2
CAVWGFQKLVF	CASSPREQGTEAFF	3	3	6	CAVGPGAQKLVF	CASSPTGTGTEAFF	KLGGALQAK_CMV
CAVRNDKLIF	CASSLLVTYGYTF	3	3	6	CAVREGDKIIF	CASSGSVYGYTF	KLGGALQAK_CMV
CAVEDDYKLSF	CASSLPGQGSEQYF	3	3	6	CALNDYKLSF	CASSLTGGGYEQYF	LLFNKVTLA_SARS-COV-2
CAVVDSSYKLIF	CASSYLYNEQYF	3	3	6	CAVVDDYKLSF	CASSQDLYEQYF	KLGGALQAK_CMV
CAVSRARGSTLGRLYF	CASSLLGDNEQFF	3	3	6	CAVDRGSTLGRLYF	CASSLSGGRDNEQFF	KLGGALQAK_CMV
CAVSRARGSTLGRLYF	CASSLLGDNEQFF	3	3	6	CAVMADRGSTLGRLYF	CASSLALNNEQFF	KLGGALQAK_CMV
CAVRPSGAGGTSYGKLTF	CASSSRGDTQYF	3	3	6	CAVRIGGGTSYGKLTF	CASSSRSGVEQYF	GILGFVFTL_INFLUENZAA
CAVRPSGAGGTSYGKLTF	CASSSRGDTQYF	3	3	6	CAVSQAGGTSYGKLTF	CASSGVSDTQYF	KLGGALQAK_CMV
CALIGSGGYQKVTF	CASSLTETYEQYF	3	3	6	CAVAHSGGYQKVTF	CASSWEYEQYF	KASEKIFYV_HOMOSAPIENS
CAARAGGTSYGKLTF	CASEGLSGNTIYF	3	3	6	CAVNLAGGTSYGKLTF	CASSPGLGNTIYF	ELAGIGILTV_HOMOSAPIENS
CAASDAGGTSYGKLTF	CASSLQLEQFF	3	3	6	CALSSNAGGTSYGKLTF	CASSFGEQFF	KLGGALQAK_CMV
CAASDAGGTSYGKLTF	CASSLQLEQFF	3	3	6	CAVRPAGGTSYGKLTF	CASSLGGYEQFF	KLGGALQAK_CMV
CAAKGASGTYKYIF	CASSWGQGNTEAFF	3	3	6	CAADTSGTYKYIF	CASSATQGATEAFF	KLGGALQAK_CMV;IVTDFSVIK_EBV
CAGTRGGADGLTF	CASRLGQTQYF	3	3	6	CADSGGGADGLTF	CASSLDTQYF	RAKFKQLL_EBV
CALAGGKLIF	CASSLGYEQYF	3	3	6	CAVGEGGKLIF	CASSWGDTQYF	KLGGALQAK_CMV;AVFDRKSDAK_EBV
CALAGGKLIF	CASSLGYEQYF	3	3	6	CAVGGTGKLIF	CASGLSGDEQYF	ELAGIGILTV_HOMOSAPIENS
CAVNPGAGSYQLTF	CASSSQGSGSYNEQFF	3	3	6	CAENNIGAGSYQLTF	CASSYPTSGSYNEQFF	KLGGALQAK_CMV
CAVRHSGYALNF	CASSPLSGEQYF	3	3	6	CAGHNSGYALNF	CASRLGGEQYF	KLGGALQAK_CMV
CAVRDWGSQGNLIF	CASSQEGLDEQYF	3	3	6	CAVCEEGSQGNLIF	CASSLEGQLYEQYF	ATDALMTGF_HCV
CAVRDWGSQGNLIF	CASSQEGLDEQYF	3	3	6	CAVKLEGSQGNLIF	CASSLEGQLYEQYF	ATDALMTGF_HCV
CAVRDWGSQGNLIF	CASSQEGLDEQYF	3	3	6	CAVTYGGSQGNLIF	CASSQQGGYEQYF	KLGGALQAK_CMV
CAASPGTYKYIF	CASSDTAANTGELFF	3	3	6	CAVRGSPGTYKYIF	CASLNRAANTGELFF	LTDEMIAQY_SARS-COV-2
CGDRRPNFGNEKLTF	CASSSRDRTSYEQYF	3	3	6	CAERIPNFGNEKLTF	CASSRTGTSYEQYF	GILGFVFTL_INFLUENZAA
CATDGSNFGNEKLTF	CASSLGYNQPQHF	3	3	6	CALSNFGNEKLTF	CASSVGQGNQPQHF	PTDSYITTY_SARS-COV-2
CAVSDRNYQLIF	CASSLGTGGVQPQHF	3	3	6	CAVLDSNYQLIW	CASSGTGNQPQHF	KLGGALQAK_CMV
CAVDSDSNYQLIF	CSVENTGELFF	3	3	6	CAVSLDSNYQLIW	CAVGGENTGELFF	KLGGALQAK_CMV
CAAAGTGTGNQFYF	CASSLARGSYNEQFF	3	3	6	CAAGESTGNQFYF	CASSPARYNEQFF	KLGGALQAK_CMV
CAVSEIDYKLSF	CASSFTGVGFNEQFF	3	3	6	CAVGGNDYKLSF	CASSRLTGVVFNEQFF	KLGGALQAK_CMV
CVVSSSGGSYIPTF	CASSEAGGTNQPQHF	3	3	6	CAVNRSGGSYIPTF	CASSEGDSNQPQHF	KLGGALQAK_CMV
CAVREDNAGNMLTF	CASSQGDTKYF	3	3	6	CAVYNNAGNMLTF	CASSPMDTQYF	KLGGALQAK_CMV
CAVTNDYKLSF	CASSPGGHEQFF	3	3	6	CAFIRDYKLSF	CASSLGLNEQFF	TTDPSFLGRY_SARS-COV-2
CAVTNDYKLSF	CASSPGGHEQFF	3	3	6	CATDANDYKLSF	CASSFGHNEQFF	KLGGALQAK_CMV
CAVTNDYKLSF	CASSPGGHEQFF	3	3	6	CAVNPINDYKLSF	CASSLGYEQFF	KLGGALQAK_CMV
CAVTNDYKLSF	CASSPGGHEQFF	3	3	6	CAVSRSNDYKLSF	CASSLAGNEQFF	KSKRTPMGF_HCV
CAMIDNDMRF	CASSGQGYNEQFF	3	3	6	CAVFNDMRF	CASSLSGGGYNEQFF	KLGGALQAK_CMV
CAMIDNDMRF	CASSGQGYNEQFF	3	3	6	CAVNDMRF	CASSPGPGNEQFF	ELAGIGILTV_HOMOSAPIENS
CAMIDNDMRF	CASSGQGYNEQFF	3	3	6	CAVNNDMRF	CASRGRSYNEQFF	KLGGALQAK_CMV
CANAGGTSYGKLTF	CSVGQSYEQYF	3	3	6	CAGQSNAGGTSYGKLTF	CSVEDGYEQYF	CVNGSCFTV_INFLUENZAA
CAAIVSGNMLTF	CASSKLAGQDSYEQYF	3	3	6	CAIGPGNMLTF	CASSLLAGTSYEQYF	AVFDRKSDAK_EBV
CAVGHGGATNKLIF	CASRVRGTEAFF	3	3	6	CALSGSGGATNKLIF	CASRYVRGKDTEAFF	KLGGALQAK_CMV
CAVRDDYKLSF	CASSLQQIYEQYF	3	3	6	CAVTLNDYKLSF	CASSLQDRAYEQYF	KLGGALQAK_CMV
CSNRDDKIIF	CASSFLLNTEAFF	3	3	6	CAEKDDKIIF	CASSFQGLGTEAFF	ELAGIGILTV_HOMOSAPIENS
CSNRDDKIIF	CASSFLLNTEAFF	3	3	6	CALPNRDDKIIF	CASSLRGTEAFF	KLGGALQAK_CMV
CVVNERTGGFKTIF	CASSLAAGTVYEQYF	3	3	6	CAVNTGGFKTIF	CASSLMAGSYEQYF	GILGFVFTL_INFLUENZAA
CASGTGANNLFF	CASRGSDTQYF	3	3	6	CASQVGPNNLFF	CASSQGTDTQYF	KLGGALQAK_CMV
CASGTGANNLFF	CASRGSDTQYF	3	3	6	CAVNSGANNLFF	CAWLSDTQYF	KLGGALQAK_CMV
CASGTGANNLFF	CASRGSDTQYF	3	3	6	CAVRDGTGANNLFF	CASGGISTDTQYF	GILGFVFTL_INFLUENZAA
CAATNQAGTALIF	CASSPGGHEQFF	3	3	6	CAAIPLNQAGTALIF	CASSKTGNEQFF	KLGGALQAK_CMV
CAATNQAGTALIF	CASSPGGHEQFF	3	3	6	CATDYNQAGTALIF	CASSVGGTEAFF	KLGGALQAK_CMV
CAATNQAGTALIF	CASSPGGHEQFF	3	3	6	CAVRTDNQAGTALIF	CASSPSSNEQFF	KLGGALQAK_CMV
CAATSGGYQKVTF	CASSGQATDTQYF	3	3	6	CAASPHSGGYQKVTF	CASSVRSTDTQYF	GILGFVFTL_INFLUENZAA
CAVTLKAAGNKLTF	CASSSNYEQYF	3	3	6	CAPHKAAGNKLTF	CASSLGFYEQYF	KLGGALQAK_CMV
CAVTLKAAGNKLTF	CASSSNYEQYF	3	3	6	CAVDMIKAAGNKLTF	CASSLSGEYEQYF	KLQFTSLEI_SARS-COV-2
CAVTLKAAGNKLTF	CASSSNYEQYF	3	3	6	CAVKGGAAGNKLTF	CASSLDSAYEQYF	KLGGALQAK_CMV
CAVTLKAAGNKLTF	CASSSNYEQYF	3	3	6	CAVKNAGNKLTF	CASSLNDFYEQYF	ELAGIGILTV_HOMOSAPIENS
CAVTLKAAGNKLTF	CASSSNYEQYF	3	3	6	CAVKSAGNKLTF	CASSLGDEQYF	SSLENFRAYV_INFLUENZAA
CAVRGDRDDKIIF	CASSQGTRYNEQFF	3	3	6	CAVIMNRDDKIIF	CASSGWVYNEQFF	KLGGALQAK_CMV
CAVTPKAAGNKLTF	CASSSNYEQYF	3	3	6	CAPHKAAGNKLTF	CASSLGFYEQYF	KLGGALQAK_CMV
CAVTPKAAGNKLTF	CASSSNYEQYF	3	3	6	CAVDMIKAAGNKLTF	CASSLSGEYEQYF	KLQFTSLEI_SARS-COV-2
CAVTPKAAGNKLTF	CASSSNYEQYF	3	3	6	CAVKGGAAGNKLTF	CASSLDSAYEQYF	KLGGALQAK_CMV
CAVTPKAAGNKLTF	CASSSNYEQYF	3	3	6	CAVKNAGNKLTF	CASSLNDFYEQYF	ELAGIGILTV_HOMOSAPIENS
CAVTPKAAGNKLTF	CASSSNYEQYF	3	3	6	CAVKSAGNKLTF	CASSLGDEQYF	SSLENFRAYV_INFLUENZAA
CAVRAGANNLFF	CASSPWGAEETQYF	3	3	6	CAFGGANNLFF	CASSPTGAYEQYF	KLGGALQAK_CMV
CAVRAGANNLFF	CASSPWGAEETQYF	3	3	6	CAVRDGTGANNLFF	CASSPPPGAVETQYF	GILGFVFTL_INFLUENZAA
CAASANTGNQFYF	CASSLGYREAFF	3	3	6	CAASASGGQFYF	CASRAGREAFF	GILGFVFTL_INFLUENZAA
CAASANTGNQFYF	CASSLGYREAFF	3	3	6	CALSARDTGNQFYF	CASSWGTEAFF	KLGGALQAK_CMV
CAAHTGGGNKLTF	CAWSLGGSYGYTF	3	3	6	CAFGFTGGGNKLTF	CASSLGGQNYGYTF	KLGGALQAK_CMV
CAAHTGGGNKLTF	CAWSLGGSYGYTF	3	3	6	CATGLTGGGNKLTF	CASSLGGQNYGYTF	KLGGALQAK_CMV
CAVDFWNYGGSQGNLIF	CASSYSQSYEQYF	3	3	6	CAVDENGGSQGNLIF	CASSIRSSYEQYF	GILGFVFTL_INFLUENZAA
CAEISGAGSYQLTF	CASRWDRNTEAFF	3	3	6	CAARYSGAGSYQLTF	CASSLGRNTEAFF	KLGGALQAK_CMV
CAVQANFGNEKLTF	CASSPPPGELFF	3	3	6	CAVSAISNFGNEKLTF	CASSVGFPGELFF	TTDPSFLGRY_SARS-COV-2
CAFHNAGNMLTF	CASSINRQGARTEAFF	3	3	6	CAVTNNAGNMLTF	CASSPPRQGANTEAFF	KLGGALQAK_CMV
CAFRGGVGGTSYGKLTF	CASSIPGLGEETQYF	3	3	6	CAFMKGAGGTSYGKLTF	CASSSPGGMETQYF	GILGFVFTL_INFLUENZAA
CAVQGSGNTGKLIF	CASSLQGGYGYTF	3	3	6	CAGNSGNTGKLIF	CASSLAGAGGYTF	GILGFVFTL_INFLUENZAA
CALSFNDYKLSF	CASSLGWDGHNEQFF	3	3	6	CATDGNDYKLSF	CASSLGPGNNEQFF	KLGGALQAK_CMV
CAESANDYKLSF	CASSLGWGTEQFF	3	3	6	CAGYNDYKLSF	CASSLGENTEAFF	KLGGALQAK_CMV
CAESANDYKLSF	CASSLGWGTEQFF	3	3	6	CATDGNDYKLSF	CASSLGPGNNEQFF	KLGGALQAK_CMV
CAESANDYKLSF	CASSLGWGTEQFF	3	3	6	CATDSNDYKLSF	CASSLVLGNEQFF	KLGGALQAK_CMV
CAESANDYKLSF	CASSLGWGTEQFF	3	3	6	CAVGATNDYKLSF	CASSLGPNTEAFF	KLGGALQAK_CMV;AVFDRKSDAK_EBV
CAESANDYKLSF	CASSLGWGTEQFF	3	3	6	CAVNSNDYKLSF	CASSLGGTVEAFF	KLGGALQAK_CMV
CAESANDYKLSF	CASSLGWGTEQFF	3	3	6	CAVPSSNDYKLSF	CASSEGGGTEAFF	KLGGALQAK_CMV
CAESANDYKLSF	CASSLGWGTEQFF	3	3	6	CAVSRSNDYKLSF	CASSLAGNEQFF	KSKRTPMGF_HCV
CILRHKAAGNKLTF	CASSLRGGNQPQHF	3	3	6	CAPHKAAGNKLTF	CASSKRSNQPQHF	GILGFVFTL_INFLUENZAA
CAVNIPGGYNKLIF	CASSMGGHQPQHF	3	3	6	CAVSFSGGYNKLIF	CASSDGGLGQPQHF	ELAGIGILTV_HOMOSAPIENS
CAVASDYKLSF	CASSPGTVTNQPQHF	3	3	6	CAASDRDYKLSF	CASSGTGNQPQHF	KLGGALQAK_CMV
CAGADRGSTLGRLYF	CASSLIGGVNTEAFF	3	3	6	CAAKGGSTLGRLYF	CASSSGGMNTEAFF	AVFDRKSDAK_EBV
CAATNQAGTALIF	CASSRDGGSYNEQYF	3	3	6	CAVVDQAGTALIF	CASSAGGGSYNEQFF	NLVPMVATV_CMV
CAVVPRSNDYKLSF	CASRGGEQYF	3	3	6	CAVNPVNDYKLSF	CASSLGYEQYF	KLGGALQAK_CMV;AVFDRKSDAK_EBV;IVTDFSVIK_EBV
CAANSNSGYALNF	CASSLGTGALYGYTF	3	3	6	CAGMTNSGYALNF	CASSDGQGANYGYTF	KLGGALQAK_CMV
CAVNQWRLMF	CASSEASGSTDTQYF	3	3	6	CALNNARLMF	CASSFHSGTDTQYF	KLGGALQAK_CMV
CAESVNYGQNFVF	CASSQTGNTEAFF	3	3	6	CAASGDYGQNFVF	CASSQAPLGNTEAFF	KLGGALQAK_CMV
CAESVNYGQNFVF	CASSQTGNTEAFF	3	3	6	CALHNYGQNFVF	CASSSGPTEAFF	IVTDFSVIK_EBV
CAESVNYGQNFVF	CASSQTGNTEAFF	3	3	6	CALLDNYGQNFVF	CASSLERGNTEAFF	KLGGALQAK_CMV
CAESVNYGQNFVF	CASSQTGNTEAFF	3	3	6	CALSEANYGQNFVF	CASSHGTGGNTEAFF	KLGGALQAK_CMV
CAESVNYGQNFVF	CASSQTGNTEAFF	3	3	6	CAVRDNYGQNFVF	CASSLGGTEAFF	KLGGALQAK_CMV
CAESVNYGQNFVF	CASSQTGNTEAFF	3	3	6	CAVSDYGQNFVF	CASSDSGTEAFF	RLPGVLPRA_HOMOSAPIENS
CAESVNYGQNFVF	CASSQTGNTEAFF	3	3	6	CAVYYGQNFVF	CASSFQGYTEAFF	NLVPMVATV_CMV
CAALGSGANNLFF	CASSDKGIYEQYF	3	3	6	CAASRGTGANNLFF	CASSNGYEQYF	RMFPNAPYL_HOMOSAPIENS
CAALGSGANNLFF	CASSDKGIYEQYF	3	3	6	CAFGGANNLFF	CASSPTGAYEQYF	KLGGALQAK_CMV
CAALGSGANNLFF	CASSDKGIYEQYF	3	3	6	CAGGRGANNLFF	CASSSGGRYEQYF	IPRRNVATL_SARS-COV-2
CAALGSGANNLFF	CASSDKGIYEQYF	3	3	6	CAILTGANNLFF	CASSFQGNYEQYF	KLGGALQAK_CMV
CAASDVMDSNYQLIF	CASSLVETQYF	3	3	6	CAAVMDSNYQLIW	CASSDGEQYF	SSYRRPVGI_INFLUENZAA
CAGGTGGGADGLTF	CSVVTSGTYEQYF	3	3	6	CAENGGGGADGLTF	CSVGSGDYEQYF	RAKFKQLL_EBV
CAMRESLTGGGNKLTF	CASSHLDYFEQYF	3	3	6	CARRWILTGGGNKLTF	CASSQDYEQYF	KLGGALQAK_CMV
CAVDWIQGAQKLVF	CASSQGLALYEQYF	3	3	6	CAPGRIQGAQKLVF	CASSGGALSEQYF	YLQPRTFLL_SARS-COV-2
CAGPTSKTYKYIF	CASSPWTEQETQYF	3	3	6	CASTSGTYKYIF	CASSLTIQETQYF	KLGGALQAK_CMV
CAVEPDSNYQLIF	CASSLDLAGSTDTQYF	3	3	6	CAVDMDSNYQLIW	CASSLLLAGGGDTQYF	KLGGALQAK_CMV
CAVEPDSNYQLIF	CASSLDLAGSTDTQYF	3	3	6	CAVGDSNYQLIW	CASSQDLAGGPDTQYF	KLGGALQAK_CMV
CAASVSNARLMF	CASSLQGSYEQYF	3	3	6	CAASEESYNARLMF	CASSRDNSYEQYF	KLGGALQAK_CMV
CAASVSNARLMF	CASSLQGSYEQYF	3	3	6	CAVNNARLMF	CASTLSYEQYF	KLGGALQAK_CMV
CVVGHNNNDMRF	CASSHGPVYEQYF	3	3	6	CAVRNNNDMRF	CASSWGWSYEQYF	KLGGALQAK_CMV
CAAFSGNTGKLIF	CASSYSDTQYF	3	3	6	CAGQTGNTGKLIF	CASSVRSADTQYF	GILGFVFTL_INFLUENZAA
CAVVSGGYQKVTF	CASSPVAVEQFF	3	3	6	CASLGGYQKVTF	CASSPEGDEQFF	KLGGALQAK_CMV
CAVVSGGYQKVTF	CASSPVAVEQFF	3	3	6	CAVTSNSGGYQKVTF	CASSQVYNEQFF	VFLVLWPLV_SARS-COV-2
CAVNTGTASKLTF	CASSSGTGTYEQYF	3	3	6	CAGPLTGTASKLTF	CASSVGGTGVYEQYF	KLGGALQAK_CMV
CAVNTGTASKLTF	CASSSGTGTYEQYF	3	3	6	CAVHTGANSKLTF	CASSVIGGTYEQYF	LLFGYPVYV_HTLV-1
CAVRYNTDKLIF	CASSEWSTEAFF	3	3	6	CAAGYGTDKLIF	CASSFGSEAFF	KLGGALQAK_CMV
CALGGNEKLTF	CASSFGGNSPLHF	3	3	6	CAGVFGNEKLTF	CASSYGGTINSPLHF	AVFDRKSDAK_EBV
CAADSGGGADGLTF	CASSPHTGELFF	3	3	6	CAVGGGADGLTF	CASSDSNTGELFF	KLGGALQAK_CMV
CAADSGGGADGLTF	CASSPHTGELFF	3	3	6	CAVNDQGGGADGLTF	CASSWWDTGELFF	RMFPNAPYL_HOMOSAPIENS
CAASAGTYKYIF	CASSYPGQETQYF	3	3	6	CASTSGTYKYIF	CASSLTIQETQYF	KLGGALQAK_CMV
CAEGDDYKLSF	CASSNPNQPQHF	3	3	6	CAASDRDYKLSF	CASSGTGNQPQHF	KLGGALQAK_CMV
CAVSDRNYQLIF	CASSSGTDVNQPQHF	3	3	6	CAVLDSNYQLIW	CASSGTGNQPQHF	KLGGALQAK_CMV
CAVSDRNYQLIF	CASSSGTDVNQPQHF	3	3	6	CAVLDSNYQLIW	CASSYTDNQPQHF	KLGGALQAK_CMV
CAVHLIQGAQKLVF	CASSNPNQPQHF	3	3	6	CALSEIQGAQKLVF	CASGAANQPQHF	KLGGALQAK_CMV
CATWKTSYDKVIF	CASQGEANQPQHF	3	3	6	CAAKDSYDKVIF	CASSGYSNQPQHF	KLGGALQAK_CMV
CAVLYNFNKFYF	CASSPRQGHYEQYF	3	3	6	CAGGDNFNKFYF	CASSPRTATYEQYF	YLQPRTFLL_SARS-COV-2
CALQGGSYIPTF	CASVSGDSTDTQYF	3	3	6	CAVFLSGGSYIPTF	CASSPTSTDTQYF	KLGGALQAK_CMV
CAEAFYGQNFVF	CASSRDRAPNQPQHF	3	3	6	CAVRDYGQNFVF	CASSRDSNSNQPQHF	NLVPMVATV_CMV
CAASEDSNYQLIF	CASSGEGNTEAFF	3	3	6	CAVEDSNYQLIW	CASSERQEGNTEAFF	KLGGALQAK_CMV
CACGIIQGAQKLVF	CASSFPGTYNEQFF	3	3	6	CAAIQGAQKLVF	CASTPGGTYNEQFF	NYMPYFFTL_SARS-COV-2
CAGMINDYKLSF	CASSSSGFTDTQYF	3	3	6	CAGASGDYKLSF	CASSTSGTSTDTQYF	KLGGALQAK_CMV
CAVRPSGNQFYF	CASSLGPSTEAFF	3	3	6	CAMRTTGNQFYF	CASSLNPVNTEAFF	KLGGALQAK_CMV
CAVRPSGNQFYF	CASSLGPSTEAFF	3	3	6	CAVILGNQFYF	CASSSGNTEAFF	KLGGALQAK_CMV
CAASKDSSASKIIF	CASSLGGQGTDTQYF	3	3	6	CAASGSASKIIF	CASSVGGPSTDTQYF	KLGGALQAK_CMV
CAVRGYNARLMF	CASTGSENTGELFF	3	3	6	CAVGTARLMF	CASSFSGNTGELFF	RAKFKQLL_EBV
CAVDEFTGNQFYF	CASSPGSYEQYF	3	3	6	CAPDTGNQFYF	CASSPQAGGSYEQYF	KLGGALQAK_CMV
CAVDEFTGNQFYF	CASSPGSYEQYF	3	3	6	CAVDGNQFYF	CASSQAGTSYEQYF	LLWNGPMAV_YFV
CAVDEFTGNQFYF	CASSPGSYEQYF	3	3	6	CAVKNTGNQFYF	CASSIRSSYEQYF	GILGFVFTL_INFLUENZAA
CAVDEFTGNQFYF	CASSPGSYEQYF	3	3	6	CAVVGTGNQFYF	CASSNSWGSYEQYF	GLCTLVAML_EBV
CAVYNDYKLSF	CASSQASGLNTEAFF	3	3	6	CAVSGGDYKLSF	CASSLAAGNTEAFF	KLGGALQAK_CMV
CVVIYGNQFYF	CASSGSESYEQYF	3	3	6	CAVNTGNQFYF	CASSQDEPYEQYF	GILGFVFTL_INFLUENZAA
CVVIYGNQFYF	CASSGSESYEQYF	3	3	6	CAVVGTGNQFYF	CASSNSWGSYEQYF	GLCTLVAML_EBV
CAVGAGAGNMLTF	CASQEANQPQHF	3	3	6	CAVHNAGNMLTF	CASGFFNQPQHF	WMESEFRVY_SARS-COV-2
CAYRSPGTGNQFYF	CASSQGFGYTF	3	3	6	CAMRSTGNQFYF	CASSIGVHGYTF	GILGFVFTL_INFLUENZAA
CAFRNYGQNFVF	CASSGGQGPYEQYF	3	3	6	CAGRRGYGQNFVF	CASSSGQGFFYEQYF	HLMSFPQSA_SARS-COV-2
CAFRNYGQNFVF	CASSGGQGPYEQYF	3	3	6	CATGDNYGQNFVF	CASSDGQGLEQYF	AVFDRKSDAK_EBV
CACDDSNYQLIF	CASSLDLGSYEQYF	3	3	6	CAGDSNYQLIW	CASSLYGSSYEQYF	KLSYGIATV_SARS-COV-2
CACDDSNYQLIF	CASSLDLGSYEQYF	3	3	6	CAVFDSNYQLIW	CASSTDSFSYEQYF	KLGGALQAK_CMV
CACDDSNYQLIF	CASSLDLGSYEQYF	3	3	6	CAVMDSNYQLIW	CASSYSSGSYEQYF	RAKFKQLL_EBV
CACDDSNYQLIF	CASSLDLGSYEQYF	3	3	6	CAVRDSNYQLIW	CASSLSSGTYEQYF	KLGGALQAK_CMV
CAQGEDDKIIF	CASSLSGDEQFF	3	3	6	CASPGRDDKIIF	CASSLISYNEQFF	GILGFVFTL_INFLUENZAA
CAQGEDDKIIF	CASSLSGDEQFF	3	3	6	CAVNRDDKIIF	CASSLTGAEAFF	KLGGALQAK_CMV
CAQGEDDKIIF	CASSLSGDEQFF	3	3	6	CAVVDDKIIF	CASSLARGEQFF	KLGGALQAK_CMV
CAERGNQGGKLIF	CASSLSLYNEQFF	3	3	6	CAEEGNTGKLIF	CASSTPLENEQFF	YLQPRTFLL_SARS-COV-2
CAERGNQGGKLIF	CASSLSLYNEQFF	3	3	6	CAVRVDNQGGKLIF	CASSIYNEQFF	KLGGALQAK_CMV
CAVLTTSGTYKYIF	CASSPRTNYEQYF	3	3	6	CAVDSATSGTYKYIF	CASSSRSSYEQYF	PKYVKQNTLKLAT_INFLUENZAA
CAVLTTSGTYKYIF	CASSPRTNYEQYF	3	3	6	CAVDSGTYKYIF	CASSPRTSEQFF	KLGGALQAK_CMV
CAVLTTSGTYKYIF	CASSPRTNYEQYF	3	3	6	CAVYGPTSGTYKYIF	CASSLRGAYEQYF	KLGGALQAK_CMV
CAMGLYYGGSQGNLIF	CASSYGSYNEQFF	3	3	6	CAMSPDYGGSQGNLIF	CASSLTGYNEQFF	LLSVCLGSL_SARS-COV-2
CAVSEMISYDKVIF	CASSLQGASGSYEQYF	3	3	6	CAASETSYDKVIF	CASSLAGSYEQYF	RAKFKQLL_EBV
CAETIAYSGAGSYQLTF	CASSLVGTEAFF	3	3	6	CAAPSAYSGAGSYQLTF	CASSLWRNTEAFF	AVFDRKSDAK_EBV
CAETIAYSGAGSYQLTF	CASSLVGTEAFF	3	3	6	CALTDYSGAGSYQLTF	CASSIRSGTEAFF	GILGFVFTL_INFLUENZAA
CAVPNTGNQFYF	CASSTSYEQYF	3	3	6	CAARTGNQFYF	CASSWQGTSYEQYF	KLGGALQAK_CMV
CAVPNTGNQFYF	CASSTSYEQYF	3	3	6	CAASVTNTGNQFYF	CASSIRSTYEQYF	GILGFVFTL_INFLUENZAA
CAVPNTGNQFYF	CASSTSYEQYF	3	3	6	CAGHTGNQFYF	CASSARSSYEQYF	GILGFVFTL_INFLUENZAA
CAVPNTGNQFYF	CASSTSYEQYF	3	3	6	CAGHTGNQFYF	CASSGTSGGYEQYF	IVTDFSVIK_EBV
CAVPNTGNQFYF	CASSTSYEQYF	3	3	6	CAGHTGNQFYF	CASSIRSSYEQYF	GILGFVFTL_INFLUENZAA
CAVPNTGNQFYF	CASSTSYEQYF	3	3	6	CAGHTGNQFYF	CASSRTGTSYEQYF	IVTDFSVIK_EBV
CAVPNTGNQFYF	CASSTSYEQYF	3	3	6	CAGHTGNQFYF	CASSSRSGYEQYF	IVTDFSVIK_EBV
CAVPNTGNQFYF	CASSTSYEQYF	3	3	6	CAIRWTGNQFYF	CASSPSMETQYF	QVILLNKHI_SARS-COV-2
CAVPNTGNQFYF	CASSTSYEQYF	3	3	6	CAMRSTGNQFYF	CASSIRSSYEQYF	GILGFVFTL_INFLUENZAA
CAVPNTGNQFYF	CASSTSYEQYF	3	3	6	CATGNQFYF	CASSLEGYEQYF	KLGGALQAK_CMV
CAVPNTGNQFYF	CASSTSYEQYF	3	3	6	CAVDGNQFYF	CASSQAGTSYEQYF	LLWNGPMAV_YFV
CAASELGGGADGLTF	CASSLGSLPSYEQYF	3	3	6	CAVASGGGADGLTF	CASMGLPSYEQYF	KLGGALQAK_CMV
CAASELGGGADGLTF	CASSLGSLPSYEQYF	3	3	6	CAVSGGGGGADGLTF	CASSGSGISYEQYF	KLGGALQAK_CMV
CAAWGAQKLVF	CASSHRTSLYEQYF	3	3	6	CAPAAGFQKLVF	CASSLRSSYEQYF	GILGFVFTL_INFLUENZAA
CAVNAAGGGNKLTF	CASSGPGREQYF	3	3	6	CAVDVWGGGNKLTF	CASSQPDNEQYF	KLGGALQAK_CMV
CAVNAAGGGNKLTF	CASSGPGREQYF	3	3	6	CAVITGGGNKLTF	CASSSPKNEQYF	KLGGALQAK_CMV
CAANSGGYNKLIF	CASSDLGETQYF	3	3	6	CAMSANKGGYNKLIF	CATSDLVEDTQYF	SPRWYFYYL_SARS-COV-2
CAANSGGYNKLIF	CASSDLGETQYF	3	3	6	CAVISSGGYNKLIF	CASSSLWEETQYF	KLGGALQAK_CMV
CAVPVLLTGRRALTF	CASSTPGQGAYEQYF	3	3	6	CAAVLDTGRRALTF	CASSPGQAPYEQYF	KLGGALQAK_CMV
CAASSGGSYIPTF	CASSLGGTVGEQYF	3	3	6	CAVKGSGGSYIPTF	CASSLGGGDYEQYF	FLRGRAYGL_EBV
CAVDRSGGYQKVTF	CASSTGLSAYEQYF	3	3	6	CAFSGGYQKVTF	CASSIRSAYEQYF	GILGFVFTL_INFLUENZAA
CAVEYSGAGSYQLTF	CASSITWRGPEAFF	3	3	6	CARSGAGSYQLTF	CASSPTGPEAFF	KLGGALQAK_CMV
CAVVPGNTGGFKTIF	CASSLEAVYEQYF	3	3	6	CAPINTGGFKTIF	CASSLAQGYEQYF	NYNYLYRLF_SARS-COV-2
CAVVPGNTGGFKTIF	CASSLEAVYEQYF	3	3	6	CAVNTGGFKTIF	CASSLMAGSYEQYF	GILGFVFTL_INFLUENZAA
CAASFGNEKLTF	CASSLDSGEKLFF	3	3	6	CAASEGNKLVF	CASSYGSGELFF	KLGGALQAK_CMV
CAASFGNEKLTF	CASSLDSGEKLFF	3	3	6	CAVSGNYKLTF	CASSEDTGELFF	YLLEMLWRL_EBV
CADPNTGFQKLVF	CASSLVAGAEAFF	3	3	6	CAVNAGFQKLVF	CASSLGVEAFF	ELAGIGILTV_HOMOSAPIENS
CAVNNAGGTSYGKLTF	CASSEAFYNEQFF	3	3	6	CAGVVQAGGTSYGKLTF	CASSGVAYNEQFF	KLGGALQAK_CMV
CAVTSGTSYGKLTF	CASSLTGFMYNEQFF	3	3	6	CAVIAGGTSYGKLTF	CASSLTAGAGYNEQFF	KLGGALQAK_CMV
CAMSSASGGSYIPTF	CASSLSGPQETQYF	3	3	6	CATEGASGGSYIPTF	CASSLSGRPYEQYF	RAKFKQLL_EBV
CAVSGRRTSYDKVIF	CASSSSGSYEQYF	3	3	6	CAVRTSYDKVIF	CASSSAGADYEQYF	KLGGALQAK_CMV
CAVRSTGGSYIPTF	CASSHSDNEQFF	3	3	6	CAASGGSYIPTF	CASSPLDGEQFF	RLRAEAQVK_EBV
CAVRSTGGSYIPTF	CASSHSDNEQFF	3	3	6	CARGSSGGSYIPTF	CASSPSGGNEQFF	KLGGALQAK_CMV
CAVRSTGGSYIPTF	CASSHSDNEQFF	3	3	6	CASLGGSYIPTF	CASSYGSGNEQFF	KLGGALQAK_CMV;AVFDRKSDAK_EBV
CAASDDKIIF	CASSEAFYNEQFF	3	3	6	CAGGDKIIF	CAWSLAYNEQFF	KLGGALQAK_CMV
CAASDDKIIF	CASSEAFYNEQFF	3	3	6	CAKSHDDDKIIF	CASSMRSYNEQFF	GILGFVFTL_INFLUENZAA
CAASDDKIIF	CASSEAFYNEQFF	3	3	6	CATSTGDDKIIF	CASSLSAYNEQFF	KLGGALQAK_CMV
CAVTNSNTGNQFYF	CASSWSLGTEAFF	3	3	6	CAVGPNTGNQFYF	CASSSNTEAFF	KLGGALQAK_CMV
CILSTGTASKLTF	CASSPGTVEYEQYF	3	3	6	CAASITGTASKLTF	CASSHGTGTYEQYF	KLGGALQAK_CMV
CAVRGGDFGNEKLTF	CASSLEGDYEAFF	3	3	6	CAVGGLVFGNEKLTF	CASSLGSAEAFF	KLGGALQAK_CMV;AVFDRKSDAK_EBV;RLRAEAQVK_EBV
CAWSSYKLIF	CASSEAFYNEQFF	3	3	6	CAATDSSYKLIF	CASSERGSYNEQFF	KLGGALQAK_CMV
CAVRAYGQNFVF	CASSSRKGSSYEQYF	3	3	6	CAVPDNYGQNFVF	CASSARSSYEQYF	GILGFVFTL_INFLUENZAA
CAVGPKAAGNKLTF	CASSLNQETQYF	3	3	6	CAVKSAGNKLTF	CASSLGDEQYF	SSLENFRAYV_INFLUENZAA
CAARPGAQKLVF	CASSLESGHPYEQYF	3	3	6	CAASTGGAQKLVF	CASSLEQGTYEQYF	KLGGALQAK_CMV
CAATDFGNEKLTF	CASSLGGNQPQHF	3	3	6	CAANANFGNEKLTF	CASSLRGDRNQPQHF	KLGGALQAK_CMV
CAATDFGNEKLTF	CASSQDNTEAFF	3	3	6	CAASIGDFGNEKLTF	CASSPYRNTEAFF	RPHERNGFTVL_CMV
CAVEPPNDYKLSF	CASSLGGNQPQHF	3	3	6	CAVIQINDYKLSF	CASSYGTGQPQHF	KLGGALQAK_CMV
CAVEPPNDYKLSF	CASSLGGNQPQHF	3	3	6	CAVSSNDYKLSF	CASSETGQPQHF	LLWNGPMAV_YFV
CAATDFGNEKLTF	CASSLGRNQPQHF	3	3	6	CALSNFGNEKLTF	CASSVGQGNQPQHF	PTDSYITTY_SARS-COV-2
CAVFDSGGSNYKLTF	CASSPGTLGQETQYF	3	3	6	CAGAGSGGSNYKLTF	CASSPGTSGSTQYF	KLGGALQAK_CMV
CAVIKRGGSEKLVF	CASSPNYSNQPQHF	3	3	6	CAAKEGGSEKLVF	CASSLGLSNQPQHF	RAKFKQLL_EBV
CAVIKRGGSEKLVF	CASSPNYSNQPQHF	3	3	6	CAVRRKQGGSEKLVF	CASSMYVNQPQHF	KLGGALQAK_CMV
CAASDRGSTLGRLYF	CASSAMVNTEAFF	3	3	6	CAVRADRGSTLGRLYF	CASSIGTVNTEAFF	AVFDRKSDAK_EBV
CAVSESTSYDKVIF	CASSADSNQPQHF	3	3	6	CAAMETSYDKVIF	CATSTGDSNQPQHF	RAKFKQLL_EBV
CAVQAGNDYKLSF	CASSQEGLSYEQYF	3	3	6	CAVIQINDYKLSF	CASSLEPSYEQYF	KLGGALQAK_CMV
CATDTGNQFYF	CASSLFGTEPQHF	3	3	6	CAVADGNQFYF	CASSLGGGQPQHF	FTPLVPFWI_SARS-COV-2
CAGVRSNDYKLSF	CASSEPRGDEQFF	3	3	6	CAVDISNDYKLSF	CASSLPRAQEQFF	KLGGALQAK_CMV
CAANFGNEKLTF	CASSPLEGGEAFF	3	3	6	CAANAGNMLTF	CASSLGGGTEAFF	ELAGIGILTV_HOMOSAPIENS
CAANFGNEKLTF	CASSPLEGGEAFF	3	3	6	CAVIRFGNEKLTF	CASSLGGEGAFF	LLYDANYFL_SARS-COV-2
CVVRSDNYGQNFVF	CASSPDYEQYF	3	3	6	CAVDNYGQNFVF	CASSPSSSYEQYF	KLGGALQAK_CMV
CVVRSDNYGQNFVF	CASSPDYEQYF	3	3	6	CAVDNYGQNFVF	CASSQERDYEQYF	KLGGALQAK_CMV
CASSEGANNLFF	CASTPNYSNQPQHF	3	3	6	CAPGETGANNLFF	CASSFYSNQPQHF	GILGFVFTL_INFLUENZAA
CASSEGANNLFF	CASTPNYSNQPQHF	3	3	6	CAQTGANNLFF	CASRGYSNQPQHF	KLGGALQAK_CMV
CAPGKTNAGKSTF	CASSPRDGTGELFF	3	3	6	CALLTNAGKSTF	CASSLGTGTGELFF	KLGGALQAK_CMV
CAPGKTNAGKSTF	CASSPRDGTGELFF	3	3	6	CAVNRTNAGKSTF	CASSGRSTGELFF	GILGFVFTL_INFLUENZAA
CAGARGSNSGYALNF	CASSIHGETEAFF	3	3	6	CAASNSNSGYALNF	CASSLGSTEAFF	KLGGALQAK_CMV
CAGARGSNSGYALNF	CASSIHGETEAFF	3	3	6	CAGQLGPNSGYALNF	CASSPPGSTEAFF	KLGGALQAK_CMV
CALSEIEYGNKLVF	CASSPSTVETQYF	3	3	6	CAVEVEYGNKLVF	CASSLTGETQYF	KLGGALQAK_CMV
CAGARGSNSGYALNF	CASSPSTVETQYF	3	3	6	CATDRGNSGYALNF	CASSLVEVETQYF	KLGGALQAK_CMV
CAVLPLEYGNKLVF	CASSTYGGTDYGYTF	3	3	6	CAAPMEYGNKLVF	CASSSGGTYGYTF	KLGGALQAK_CMV
CAVLPLEYGNKLVF	CASSTYGGTDYGYTF	3	3	6	CAVADMEYGNKLVF	CASSTGTLYGYTF	GILGFVFTL_INFLUENZAA
CASSGAGSYQLTF	CASSLGLTYNEQFF	3	3	6	CAARYSGAGSYQLTF	CASSLSGSSYNEQFF	KLGGALQAK_CMV
CASSGAGSYQLTF	CASSLGLTYNEQFF	3	3	6	CAFRSYSGAGSYQLTF	CASSFGHYNEQFF	AVFDRKSDAK_EBV
CVVTGNTGGFKTIF	CASTGHLNTEAFF	3	3	6	CALDGNTGGFKTIF	CASGQGNTEAFF	KLGGALQAK_CMV
CAGLVGNQFYF	CASSDQEPTYEQYF	3	3	6	CAVNTGNQFYF	CASSQDEPYEQYF	GILGFVFTL_INFLUENZAA
CAASTGTGGFKTIF	CASSSTSEDEQFF	3	3	6	CATETGGFKTIF	CASSSTSEFPQYF	KLGGALQAK_CMV
CAVDNGANNLFF	CASSHGSEQFF	3	3	6	CAVRDGTGANNLFF	CASSIGVNEQFF	KLGGALQAK_CMV
CAVLPLEYGNKLVF	CAISSRTGNTEAFF	3	3	6	CAMSPMEYGNKLVF	CASSQTGLNTEAFF	GILGFVFTL_INFLUENZAA
CAVVGRGAAGNKLTF	CASSPNYSNQPQHF	3	3	6	CAVLGAAGNKLTF	CASSFSSSNQPQHF	KLGGALQAK_CMV
CAVIYTGRRALTF	CASSQEGTDCQPQHF	3	3	6	CASTGRRALTF	CASSQGTVLQPQHF	KLGGALQAK_CMV
CALQGTGGGNKLTF	CASSLSQRTEAFF	3	3	6	CAASITGGGNKLTF	CASSRSTEAFF	KLGGALQAK_CMV
CALQGTGGGNKLTF	CASSLSQRTEAFF	3	3	6	CAGPVTGGGNKLTF	CASSQSTEAFF	KLGGALQAK_CMV
CAEISNQAGTALIF	CASTPEGGETQYF	3	3	6	CAVNQAGTALIF	CASGPVEGRETQYF	KLGGALQAK_CMV
CAYRLQNTDKLIF	CASSTYGGTDYGYTF	3	3	6	CAVRDNTDKLIF	CASSYWGTNYGYTF	KLGGALQAK_CMV
CASQYNNNDMRF	CASGLGGGTEAFF	3	3	6	CAATTYNNNDMRF	CASSIGGGNTEAFF	KLGGALQAK_CMV
CAVIYTGRRALTF	CASSDQGLGTYEQYF	3	3	6	CASSNTGRRALTF	CASSQDTGLGIYEQYF	KLGGALQAK_CMV
CAVLPLEYGNKLVF	CASSHLAGDAYNEQFF	3	3	6	CAASPMEYGNKLVF	CASSLPLAGAYNEQFF	AYAQKIFKI_CMV
CAGQTGNQFYF	CASGEGVYEQYF	3	3	6	CAMRGSTGNQFYF	CASSEGQGYEQYF	NYNYLYRLF_SARS-COV-2
CALLEYGQNFVF	CASGLGGGTEAFF	3	3	6	CAVRGYGQNFVF	CASSLDGGNTEAFF	KLGGALQAK_CMV
CATDTGNQFYF	CASSLGNLYGYTF	3	3	6	CAVSGTGNQFYF	CASSRLGDSYGYTF	KLGGALQAK_CMV
CAARGTASKLTF	CASSGIKNEQFF	3	3	6	CAASGTGANSKLTF	CASSGLAIEQFF	KLGGALQAK_CMV
CAVRAQTGANNLFF	CASSGVFGTEAFF	3	3	6	CAATSQTGANNLFF	CASSPGVNTEAFF	KLGGALQAK_CMV
CAVRAQTGANNLFF	CASSGVFGTEAFF	3	3	6	CAGDQTGANNLFF	CASSRVWDTEAFF	AEVQIDRLI_SARS-COV-2
CAPGDSGNTPLVF	CASSLGQQYGYTF	3	3	6	CAARSGNTPLVF	CASSLGETIYGYTF	QYIKWPWYI_SARS-COV-2
CAPGDSGNTPLVF	CASSLGQQYGYTF	3	3	6	CAESTSGNTPLVF	CASSLYDYGYTF	KLGGALQAK_CMV
CAPGDSGNTPLVF	CASSLGQQYGYTF	3	3	6	CAVGEGGNTPLVF	CASSLGTGDGYTF	KLGGALQAK_CMV
CGTEMDSSYKLIF	CASSPDFQETQYF	3	3	6	CAVMDSSYKLIF	CASSGQEQETQYF	KLGGALQAK_CMV;AVFDRKSDAK_EBV
CAVLPLEYGNKLVF	CASSPNYSNQPQHF	3	3	6	CAVGLMEYGNKLVF	CASSPRFRNQPQHF	KLGGALQAK_CMV
CAVLPLEYGNKLVF	CASSPNYSNQPQHF	3	3	6	CAVVSMEYGNKLVF	CASSLSASNQPQHF	KLGGALQAK_CMV
CATDTSNQFYF	CASSLFGTEPQHF	3	3	6	CAGQSNQFYF	CASSFGDQPQHF	TTDPSFLGRY_SARS-COV-2
CAVANAGGTSYGKLTF	CASSEGSYEQYF	3	3	6	CAEMPNAGGTSYGKLTF	CASSWGHHYEQYF	KLGGALQAK_CMV
CAVANAGGTSYGKLTF	CASSEGSYEQYF	3	3	6	CAFMINAGGTSYGKLTF	CASSIRSSYEQYF	GILGFVFTL_INFLUENZAA
CAVANAGGTSYGKLTF	CASSEGSYEQYF	3	3	6	CAFMTNAGGTSYGKLTF	CASSIRSSYEQYF	GILGFVFTL_INFLUENZAA
CAVANAGGTSYGKLTF	CASSEGSYEQYF	3	3	6	CAHAGGTSYGKLTF	CASSLGDTYEQYF	KLGGALQAK_CMV
CAVANAGGTSYGKLTF	CASSEGSYEQYF	3	3	6	CAMRVNAGGTSYGKLTF	CASSLGTSGYEQYF	FLLNKEMYL_SARS-COV-2
CAAGLNTGNQFYF	CASGGQGWYEQYF	3	3	6	CAGAPNTGNQFYF	CASSPGQGPYEQYF	LLWNGPMAV_YFV
CALILNQAGTALIF	CASSQEAETEAFF	3	3	6	CAALANQAGTALIF	CASSLEGDTEAFF	DATYQRTRALVR_INFLUENZAA
CAVDIPGSQGNLIF	CASTDNYSNQPQHF	3	3	6	CAVQYGGSQGNLIF	CASTRQNSNQPQHF	PKYVKQNTLKLAT_INFLUENZAA
CAAGLNTGNQFYF	CASSLGQAGSTDTQYF	3	3	6	CAASLLGNQFYF	CASSHGAGDTDTQYF	KLGGALQAK_CMV
CALSEIEYGNKLVF	CASSHLAGDAYNEQFF	3	3	6	CAASPMEYGNKLVF	CASSLPLAGAYNEQFF	AYAQKIFKI_CMV
CAEAPGSGNTGKLIF	CASSFTSEYEQYF	3	3	6	CAAKGSSNTGKLIF	CASSIRSSYEQYF	GILGFVFTL_INFLUENZAA
CAEAPGSGNTGKLIF	CASSFTSEYEQYF	3	3	6	CAASQGSGNTGKLIF	CASSQRSSYEQYF	GILGFVFTL_INFLUENZAA
CAEAPGSGNTGKLIF	CASSFTSEYEQYF	3	3	6	CAGAAGSSNTGKLIF	CASSIRSAYEQYF	GILGFVFTL_INFLUENZAA
CAEAPGSGNTGKLIF	CASSFTSEYEQYF	3	3	6	CAGAAGSSNTGKLIF	CASSIRSSYEQYF	GILGFVFTL_INFLUENZAA
CAEAPGSGNTGKLIF	CASSFTSEYEQYF	3	3	6	CAGAAGSSNTGKLIF	CASSSRSAYEQYF	GILGFVFTL_INFLUENZAA
CAEAPGSGNTGKLIF	CASSFTSEYEQYF	3	3	6	CAGAAGSSNTGKLIF	CASSTRSAYEQYF	GILGFVFTL_INFLUENZAA
CAEAPGSGNTGKLIF	CASSFTSEYEQYF	3	3	6	CAGADGSSNTGKLIF	CASSIRSAYEQYF	GILGFVFTL_INFLUENZAA
CAEAPGSGNTGKLIF	CASSFTSEYEQYF	3	3	6	CAGADGSSNTGKLIF	CASSSRSAYEQYF	GILGFVFTL_INFLUENZAA
CAEAPGSGNTGKLIF	CASSFTSEYEQYF	3	3	6	CAGADGSSNTGKLIF	CASSTRSAYEQYF	GILGFVFTL_INFLUENZAA
CAEAPGSGNTGKLIF	CASSFTSEYEQYF	3	3	6	CAGAEGSSNTGKLIF	CASSIRSAYEQYF	GILGFVFTL_INFLUENZAA
CAEAPGSGNTGKLIF	CASSFTSEYEQYF	3	3	6	CAGAFGSSNTGKLIF	CASSIRSAYEQYF	GILGFVFTL_INFLUENZAA
CAEAPGSGNTGKLIF	CASSFTSEYEQYF	3	3	6	CAGAFGSSNTGKLIF	CASSIRSSYEQYF	GILGFVFTL_INFLUENZAA
CAEAPGSGNTGKLIF	CASSFTSEYEQYF	3	3	6	CAGAGSSNTGKLIF	CASSIRSAYEQYF	GILGFVFTL_INFLUENZAA
CAEAPGSGNTGKLIF	CASSFTSEYEQYF	3	3	6	CAGAGSSNTGKLIF	CASSVRSAYEQYF	GILGFVFTL_INFLUENZAA
CAEAPGSGNTGKLIF	CASSFTSEYEQYF	3	3	6	CAGAHGSSNTGKLIF	CASSIRSAYEQYF	GILGFVFTL_INFLUENZAA
CAEAPGSGNTGKLIF	CASSFTSEYEQYF	3	3	6	CAGAHGSSNTGKLIF	CASSIRSSYEQYF	GILGFVFTL_INFLUENZAA
CAEAPGSGNTGKLIF	CASSFTSEYEQYF	3	3	6	CAGAHGSSNTGKLIF	CASSVRSSYEQYF	GILGFVFTL_INFLUENZAA
CAEAPGSGNTGKLIF	CASSFTSEYEQYF	3	3	6	CAGAIGSSNTGKLIF	CASSIRSSYEQYF	GILGFVFTL_INFLUENZAA
CAEAPGSGNTGKLIF	CASSFTSEYEQYF	3	3	6	CAGAIGSSNTGKLIF	CASSVRSSYEQYF	GILGFVFTL_INFLUENZAA
CAEAPGSGNTGKLIF	CASSFTSEYEQYF	3	3	6	CAGALGSSNTGKLIF	CASSIRSAYEQYF	GILGFVFTL_INFLUENZAA
CAEAPGSGNTGKLIF	CASSFTSEYEQYF	3	3	6	CAGALGSSNTGKLIF	CASSSRSAYEQYF	GILGFVFTL_INFLUENZAA
CAEAPGSGNTGKLIF	CASSFTSEYEQYF	3	3	6	CAGALGSSNTGKLIF	CASSTRSAYEQYF	GILGFVFTL_INFLUENZAA
CAEAPGSGNTGKLIF	CASSFTSEYEQYF	3	3	6	CAGAMGSSNTGKLIF	CASSIRSAYEQYF	GILGFVFTL_INFLUENZAA
CAEAPGSGNTGKLIF	CASSFTSEYEQYF	3	3	6	CAGANGSSNTGKLIF	CASSIRSAYEQYF	GILGFVFTL_INFLUENZAA
CAEAPGSGNTGKLIF	CASSFTSEYEQYF	3	3	6	CAGAPSSSNTGKLIF	CASSIRSAYEQYF	GILGFVFTL_INFLUENZAA
CAEAPGSGNTGKLIF	CASSFTSEYEQYF	3	3	6	CAGAQGSSNTGKLIF	CASSIRSAYEQYF	GILGFVFTL_INFLUENZAA
CAEAPGSGNTGKLIF	CASSFTSEYEQYF	3	3	6	CAGARGSSNTGKLIF	CASSIRSAYEQYF	GILGFVFTL_INFLUENZAA
CAEAPGSGNTGKLIF	CASSFTSEYEQYF	3	3	6	CAGASGNTGKLIF	CASSIRSSYEQYF	GILGFVFTL_INFLUENZAA
CAEAPGSGNTGKLIF	CASSFTSEYEQYF	3	3	6	CAGASGSSNTGKLIF	CASSIRSAYEQYF	GILGFVFTL_INFLUENZAA
CAEAPGSGNTGKLIF	CASSFTSEYEQYF	3	3	6	CAGASGSSNTGKLIF	CASSIRSSYEQYF	GILGFVFTL_INFLUENZAA
CAEAPGSGNTGKLIF	CASSFTSEYEQYF	3	3	6	CAGASGSSNTGKLIF	CASSTRSAYEQYF	GILGFVFTL_INFLUENZAA
CAEAPGSGNTGKLIF	CASSFTSEYEQYF	3	3	6	CAGAVGSSNTGKLIF	CASSIRSAYEQYF	GILGFVFTL_INFLUENZAA
CAEAPGSGNTGKLIF	CASSFTSEYEQYF	3	3	6	CAGAVGSSNTGKLIF	CASSIRSGYEQYF	GILGFVFTL_INFLUENZAA
CAEAPGSGNTGKLIF	CASSFTSEYEQYF	3	3	6	CAGAVGSSNTGKLIF	CASSIRSSYEQYF	GILGFVFTL_INFLUENZAA
CAEAPGSGNTGKLIF	CASSFTSEYEQYF	3	3	6	CAGAYGSSNTGKLIF	CASSIRSAYEQYF	GILGFVFTL_INFLUENZAA
CAEAPGSGNTGKLIF	CASSFTSEYEQYF	3	3	6	CAGCHGSGNTGKLIF	CASSSRSAYEQYF	GILGFVFTL_INFLUENZAA
CAEAPGSGNTGKLIF	CASSFTSEYEQYF	3	3	6	CAGGGSGNTGKLIF	CASSIRSAYEQYF	GILGFVFTL_INFLUENZAA
CAEAPGSGNTGKLIF	CASSFTSEYEQYF	3	3	6	CAGGGSGNTGKLIF	CASSIRSSYEQYF	GILGFVFTL_INFLUENZAA
CAEAPGSGNTGKLIF	CASSFTSEYEQYF	3	3	6	CAGPGSNTGKLIF	CASSIRSSYEQYF	GILGFVFTL_INFLUENZAA
CAEAPGSGNTGKLIF	CASSFTSEYEQYF	3	3	6	CAGPPGSSNTGKLIF	CASSIRSSYEQYF	GILGFVFTL_INFLUENZAA
CAEAPGSGNTGKLIF	CASSFTSEYEQYF	3	3	6	CALPGSSNTGKLIF	CASSIRSSYEQYF	GILGFVFTL_INFLUENZAA
CAEAPGSGNTGKLIF	CASSFTSEYEQYF	3	3	6	CAVPGGNTGKLIF	CASSIRSSYEQYF	GILGFVFTL_INFLUENZAA
CAEAPGSGNTGKLIF	CASSFTSEYEQYF	3	3	6	CAVVLGSGNTGKLIF	CASSIRSAYEQYF	GILGFVFTL_INFLUENZAA
CAVGPKGSGNTGKLIF	CASSLGRGRAFF	3	3	6	CAGPDGSSNTGKLIF	CASSLIFPGRAFF	GILGFVFTL_INFLUENZAA
CAVEYGNKLVF	CASSVTGDTHYEQYF	3	3	6	CAIVEAEYGNKLVF	CASSLTGTVYEQYF	GILGFVFTL_INFLUENZAA
CAAHGDSGGYQKVTF	CASSATSGEQFF	3	3	6	CAALNSGGYQKVTF	CASSVASGELFF	KLGGALQAK_CMV
CAMREAYNFNKFYF	CSAQNGDTEAFF	3	3	6	CALSEGYNFNKFYF	CSGEGGDTEAFF	RLITGRLQSL_SARS-COV-2
CAAGRGDDKIIF	CASSPRDRAYEQYF	3	3	6	CAFRWDDKIIF	CASSLRDRVHEQYF	KLGGALQAK_CMV
CAAGRGDDKIIF	CASSPRDRAYEQYF	3	3	6	CAVGDDKIIF	CASSPGTGAYEQYF	LLWNGPMAV_YFV
CAASEPNDYKLSF	CASSLGQAGSTDTQYF	3	3	6	CAVSLSNDYKLSF	CASSIAGSTDTQYF	KLGGALQAK_CMV
CAVREINTDKLIF	CASSYTGTANEQFF	3	3	6	CAVDSEVNTDKLIF	CASSWTGSYNEQFF	KLGGALQAK_CMV
CAVREINTDKLIF	CASRQTGLGGELFF	3	3	6	CAMRANTDKLIF	CASRQGNTGELFF	MTEYKLVVVGAGDVGKSALTIQLI_HOMOSAPIENS
CAVDPQGAGTALIF	CASSPGGPQHF	3	3	6	CAVKDQAGTALIF	CASSYGTGQPQHF	ELAGIGILTV_HOMOSAPIENS
CAARQTYDKVIF	CASSMTGTSQPQHF	3	3	6	CAASETSYDKVIF	CASSLGTQPQHF	RAKFKQLL_EBV
CAVLPLEYGNKLVF	CASSNPRAGNQPQHF	3	3	6	CAVGLMEYGNKLVF	CASSPRFRNQPQHF	KLGGALQAK_CMV
CAVGDSGNTPLVF	CASSLGQAYGYTF	3	3	6	CAARSGNTPLVF	CASSLGETIYGYTF	QYIKWPWYI_SARS-COV-2
CAVGDSGNTPLVF	CASSLGQAYGYTF	3	3	6	CAESTSGNTPLVF	CASSLYDYGYTF	KLGGALQAK_CMV
CAVGDSGNTPLVF	CASSLGQAYGYTF	3	3	6	CAVSEGGNTPLVF	CASSLGTGHGYTF	LLLEWLAMA_SARS-COV-2
CAVLLQGAQKLVF	CASSLGQAGSTDTQYF	3	3	6	CAFPQGAQKLVF	CASSLGTAITDTQYF	KLSALGINAV_HCV
CALPNNAGNMLTF	CASSLQGGSYNEQFF	3	3	6	CALIDPYNAGNMLTF	CASSLGGGKISYNEQFF	YLQPRTFLL_SARS-COV-2
CALPNNAGNMLTF	CASSLQGGSYNEQFF	3	3	6	CALSEFNNAGNMLTF	CASSLGDVSYNEQFF	KLGGALQAK_CMV
CALPNNAGNMLTF	CASSLQGGSYNEQFF	3	3	6	CAVRGNNAGNMLTF	CASSLIPGPYNEQFF	RAKFKQLL_EBV
CAASDQGGKLIF	CASSLEATYEQYF	3	3	6	CAASRYNQGGKLIF	CASSLISPYEQYF	KLGGALQAK_CMV
CAVTLNTGGFKTIF	CASSPGTGWDEQFF	3	3	6	CAAMNTGGFKTIF	CASSPGTGPYEQYF	RLRAEAQVK_EBV
CAVTLNTGGFKTIF	CASSPGTGWDEQFF	3	3	6	CAVDTGGFKTIF	CASSPGTSGNEQFF	SIIAYTMSL_SARS-COV-2
CAASRNDYKLSF	CASSFTEAFF	3	3	6	CAVRANDYKLSF	CASSQGSEAFF	GILGFVFTL_INFLUENZAA
CALDSNSGYALNF	CASELGQETQYF	3	3	6	CAGHNSGYALNF	CASRLGGEQYF	KLGGALQAK_CMV
CALDSNSGYALNF	CASELGQETQYF	3	3	6	CALRSGYALNF	CASSDQETQYF	VAANIVLTV_HOMOSAPIENS
CAVLPLEYGNKLVF	CASGEGVYEQYF	3	3	6	CAVVYMEYGNKLVF	CASSLGYEQYF	KLGGALQAK_CMV
CAGPDMEYGNKLVF	CASSVGGLGEQFF	3	3	6	CAGLEYGNKLVF	CASSVGVLAGNEQFF	IVTDFSVIK_EBV
CAVEPNDNYGQNFVF	CASSSGQNYGYTF	3	3	6	CAVTDNYGQNFVF	CASRGGQEYGYTF	NQKLIANQF_SARS-COV-2
CAVGEGYFGNEKLTF	CASSQEAETEAFF	3	3	6	CAVGFGNEKLTF	CASSQDPENTEAFF	KLGGALQAK_CMV;AVFDRKSDAK_EBV
CAVRDRNTDKLIF	CASSLGQAGSTDTQYF	3	3	6	CAVSPYNTDKLIF	CASSQGPAGLTDTQYF	KLGGALQAK_CMV
CATDTGNQFYF	CASSLGQQYGYTF	3	3	6	CAVSGTGNQFYF	CASSRLGDSYGYTF	KLGGALQAK_CMV
CATDTGNQFYF	CASSLGQQYGYTF	3	3	6	CAVSPTGNQFYF	CASSLGEQGTF	KLGGALQAK_CMV
CAYRSGKLTF	CASSWGQTEAFF	3	3	6	CAERSGNEKLTF	CASSLGGRTEAFF	KLGGALQAK_CMV
CAVRDRNTDKLIF	CASSQEAETEAFF	3	3	6	CAVRGTYNTDKLIF	CASSQGVITEAFF	KLGGALQAK_CMV
CAENSGGGADGLTF	CASGGQGWYEQYF	3	3	6	CAASEGGGADGLTF	CASGQGISYEQYF	KLGGALQAK_CMV
CALSDSYNQGGKLIF	CASSLRDTSYEQYF	3	3	6	CALSQESGYNQGGKLIF	CASSMRHFSYEQYF	FTISVTTEI_SARS-COV-2
CALSDSYNQGGKLIF	CASSLRDTSYEQYF	3	3	6	CASYNQGGKLIF	CASSIRSSYEQYF	GILGFVFTL_INFLUENZAA
CALSDSYNQGGKLIF	CASSLRDTSYEQYF	3	3	6	CAVDYNQGGKLIF	CASSLLAGSYEQYF	KLGGALQAK_CMV
CAVPRGGGNKLTF	CASSLGQAGSTDTQYF	3	3	6	CAVNWEGGGNKLTF	CASSVGVAGSDTQYF	MPASWVMRI_SARS-COV-2
CAIEDNNNDMRF	CASSPSGGVYEQYF	3	3	6	CATGWNNNDMRF	CASSSSGFYEQYF	KLGGALQAK_CMV
CAIDPNSGYALNF	CASSYLWGDTEAFF	3	3	6	CAASENSGYALNF	CASSILARDTEAFF	KLGGALQAK_CMV
CAARGTASKLTF	CASSPSGGVYEQYF	3	3	6	CAGAIAGTASKLTF	CASSSTGGYEQYF	KLGGALQAK_CMV
CAVDPGSNYQLIW	CASSLGGRAAFF	3	3	6	CALGAGSNYQLIW	CASSLGRGVFF	SSLENFRAYV_INFLUENZAA
CAVDPGSNYQLIW	CASSLGGRAAFF	3	3	6	CALGGGSNYQLIW	CASSLGGEVFF	SSLENFRAYV_INFLUENZAA
CAVDPGSNYQLIW	CASSLGGRAAFF	3	3	6	CALGLGSNYQLIW	CASSLGGEVFF	SSLENFRAYV_INFLUENZAA
CAVIYTGRRALTF	CASSGGTVNTEAFF	3	3	6	CAVYIMDTGRRALTF	CASSEGRMNTEAFF	KLGGALQAK_CMV
CAVKWGNDMRF	CAISGPSSYNEQFF	3	3	6	CAVDANNDMRF	CASSPSYNEQFF	RLITGRLQSL_SARS-COV-2
CAVAGYTGGFKTIF	CASSKTPGGQPQHF	3	3	6	CAASGTGGFKTIF	CASSTGQPQHF	GILGFVFTL_INFLUENZAA
CALSDSYNQGGKLIF	CASSFGGADTQYF	3	3	6	CAASDDYNQGKLIF	CASSFDRGDTQYF	TVYGFCLL_MCMV
CAVREINTDKLIF	CASSQEAETEAFF	3	3	6	CAVRGTYNTDKLIF	CASSQGVITEAFF	KLGGALQAK_CMV
CALRGNDMRF	CASSLTGPWSYEQYF	3	3	6	CAVRNNNDMRF	CASSWGWSYEQYF	KLGGALQAK_CMV
CAETENTGKLIF	CASSARTGDTEAFF	3	3	6	CAVSESNTGKLIF	CASSIRAGYTEAFF	GILGFVFTL_INFLUENZAA
CAVWDNYGQNFVF	CASSGQGPTYEQYF	3	3	6	CAENENYGQNFVF	CASSLGQGGYEQYF	KLGGALQAK_CMV
CAVWDNYGQNFVF	CASSGQGPTYEQYF	3	3	6	CAPRRNYGQNFVF	CASSPGQGGYEQYF	IMDQVPFSV_HOMOSAPIENS
CAVLPLEYGNKLVF	CASSRDRGSYNEQFF	3	3	6	CALSGEYGNKLVF	CASSDGGGSYNEQFF	KLGGALQAK_CMV
CAGARGSNSGYALNF	CASSALVLGGETQYF	3	3	6	CAAAHSNSGYALNF	CASSLGLGLETQYF	KLGGALQAK_CMV
CAVGSGAGSYQLTF	CASSVLAGYNEQFF	3	3	6	CAASSAGAGSYQLTF	CASSLDSYNEQFF	KLGGALQAK_CMV
CAPGDSGNTPLVF	CASSEGLGPYNEQFF	3	3	6	CAGNGNTPLVF	CASSYGAGGYNEQFF	KLGGALQAK_CMV
CAPGDSGNTPLVF	CASSEGLGPYNEQFF	3	3	6	CAGPVSGNTPLVF	CASSLGQGAYNEQFF	KLGGALQAK_CMV
CAPGDSGNTPLVF	CASSEGLGPYNEQFF	3	3	6	CAGTNSGNTPLVF	CASSYGAGGYNEQFF	KLGGALQAK_CMV
CAPGDSGNTPLVF	CASSEGLGPYNEQFF	3	3	6	CALSDTSGNTPLVF	CASSLGTGGYNEQFF	KLGGALQAK_CMV
CALSERGNEKLTF	CASSLDPGASTDTQYF	3	3	6	CAVSGNEKLTF	CASSLVGAGTDTQYF	KLGGALQAK_CMV
CAVNIYSSASKIIF	CASSLGQQYGYTF	3	3	6	CAIPGYSSASKIIF	CASSEGQDNYGYTF	SPRWYFYYL_SARS-COV-2;LPRWYFYYL_HCOV-HKU1
CAVNIYSSASKIIF	CASSLGQQYGYTF	3	3	6	CAVNARESSASKIIF	CASSLGQEYSYGYTF	KLGGALQAK_CMV
CAPGDSGNTPLVF	CASSQEAETEAFF	3	3	6	CAGTNSGNTPLVF	CASQQGAVTEAFF	KLGGALQAK_CMV
CAVIYTGRRALTF	CASSQPGTDGQPQHF	3	3	6	CASTGRRALTF	CASSQGTVLQPQHF	KLGGALQAK_CMV
CATDAHNAGNMLTF	CASSLGSYNEQFF	3	3	6	CALSAYNAGNMLTF	CASSLAGGPSYNEQFF	KLGGALQAK_CMV
CATDAHNAGNMLTF	CASSLGSYNEQFF	3	3	6	CAVDNAGNMLTF	CASSLAWTYNEQFF	KLGGALQAK_CMV
CAMTLNTGNQFYF	CASSLGGLTYEQYF	3	3	6	CAAPNTGNQFYF	CASSLGRNYEQYF	KLGGALQAK_CMV
CAMTLNTGNQFYF	CASSLGGLTYEQYF	3	3	6	CAASSNTGNQFYF	CASSLGWDTYYEQYF	KLGGALQAK_CMV
CAMTLNTGNQFYF	CASSLGGLTYEQYF	3	3	6	CAASTTNTGNQFYF	CASSLSGSPYEQYF	KLGGALQAK_CMV
CAESPQAGTALIF	CASSWTSGFTGELFF	3	3	6	CAASIPNQAGTALIF	CASSFSGNTGELFF	RAKFKQLL_EBV
CAESPQAGTALIF	CASSWTSGFTGELFF	3	3	6	CALSSNQAGTALIF	CASSVDSGLTGELFF	GLCTLVAML_EBV
CAVIYTGRRALTF	CASSLGGLTYEQYF	3	3	6	CAASETGRRALTF	CASSLGDGNYEQYF	KLGGALQAK_CMV
CAVLPLEYGNKLVF	CASSPSTVETQYF	3	3	6	CAVEVEYGNKLVF	CASSLTGETQYF	KLGGALQAK_CMV
CAVIYTGRRALTF	CASSQTGTDGQPQHF	3	3	6	CASTGRRALTF	CASSQGTVLQPQHF	KLGGALQAK_CMV
CALAHPGNQFYF	CASSPGLAGDYNEQFF	3	3	6	CAGHTGNQFYF	CASSSGLAGGNEQFF	GILGFVFTL_INFLUENZAA
CALAHPGNQFYF	CASSPGLAGDYNEQFF	3	3	6	CALSETGNQFYF	CASSPLAVPYNEQFF	KLGGALQAK_CMV
CAGHGSGNTGKLIF	CASSYLGAGTEAFF	3	3	6	CAGASNTGKLIF	CASSLGDNTEAFF	GILGFVFTL_INFLUENZAA
CAGHGSGNTGKLIF	CASSYLGAGTEAFF	3	3	6	CAGTPGNTGKLIF	CASSYLWNTEAFF	AVFDRKSDAK_EBV
CAMFKAAGNKLTF	CASSLYGNTEAFF	3	3	6	CAVSEAAGNKLTF	CASSLGGAKNTEAFF	KLGGALQAK_CMV
CATYGGSQGNLIF	CASSLQGPGYNEQFF	3	3	6	CALMNYGGSQGNLIF	CASSYSGQGYNEQFF	KLGGALQAK_CMV
CATYGGSQGNLIF	CASSLQGPGYNEQFF	3	3	6	CAVGEGSQGNLIF	CASSWGPGNEQFF	ELAGIGILTV_HOMOSAPIENS
CAVIYTGRRALTF	CASSPPNYEQYF	3	3	6	CAEGDTGRRALTF	CASSPGASYEQYF	ESITGSLGPLL_HOMOSAPIENS
CAVLPLEYGNKLVF	CASSPPNYEQYF	3	3	6	CAVVEYGNKLVF	CASSPGYTQYF	KLGGALQAK_CMV
CAVLPLEYGNKLVF	CASSPPNYEQYF	3	3	6	CAVVYMEYGNKLVF	CASSLGYEQYF	KLGGALQAK_CMV
CAGADTGGFKTIF	CASSPTGGYQPQHF	3	3	6	CAASGTGGFKTIF	CASSTGQPQHF	GILGFVFTL_INFLUENZAA
CALSTAGGTSYGKLTF	CASSTYPTGRTEAFF	3	3	6	CAAPSNAGGTSYGKLTF	CASSDPGTGRTEAFF	KLGGALQAK_CMV
CAVKENSGYSTLTF	CASSPGQGNSPLHF	3	3	6	CAVKETSGSRLTF	CASSIGNSPLHF	KLGGALQAK_CMV
CAVSWAAGNKLTF	CASSHRDNEQFF	3	3	6	CALSDWVAGNKLTF	CASSYRDIDNEQFF	KLGGALQAK_CMV
CALSEAGNTPLVF	CASSAQGSAYNEQFF	3	3	6	CAGAAGNTPLVF	CASSFAGGSYNEQFF	AVFDRKSDAK_EBV;RLRAEAQVK_EBV
CAGGGSYIPTF	CASSLAGGFYNEQFF	3	3	6	CAVIRGSYIPTF	CASSSEGGYNEQFF	KLGGALQAK_CMV
CAGGGSYIPTF	CASSLAGGFYNEQFF	3	3	6	CAVPSGGSYIPTF	CASSVLAGSSYNEQFF	KLGGALQAK_CMV
CAATSGGSYIPTF	CASSESLNQPQHF	3	3	6	CAEMEGGSYIPTF	CASSQEGQLNQPQHF	RAKFKQLL_EBV
CAATSGGSYIPTF	CASSESLNQPQHF	3	3	6	CAEMEGGSYIPTF	CASSQGSNQPQHF	RAKFKQLL_EBV
CAATSGGSYIPTF	CASSESLNQPQHF	3	3	6	CAVGATGGSYIPTF	CASSSHGNQPQHF	KLGGALQAK_CMV;AVFDRKSDAK_EBV
CAATSGGSYIPTF	CASSESLNQPQHF	3	3	6	CAVNRSGGSYIPTF	CASSEGDSNQPQHF	KLGGALQAK_CMV
CAVRSPNDYKLSF	CASSFGQLDSQYF	3	3	6	CAVRDTSNDYKLSF	CASSFGEGLDTQYF	KLGGALQAK_CMV
CALIRGGNQFYF	CASSLTSGDYNEQFF	3	3	6	CAVIRGNTGNQFYF	CASSLGGGGYNEQFF	KLGGALQAK_CMV
CAATSGGSYIPTF	CASTFGGSNQPQHF	3	3	6	CAEMEGGSYIPTF	CASSQGSNQPQHF	RAKFKQLL_EBV
CAATSGGSYIPTF	CASTFGGSNQPQHF	3	3	6	CAVGSSGGSYIPTF	CAISTGDSNQPQHF	KLGGALQAK_CMV
CAATSGGSYIPTF	CASTFGGSNQPQHF	3	3	6	CAVGSSGGSYIPTF	CATSTGDSNQPQHF	KLGGALQAK_CMV
CAATSGGSYIPTF	CASTFGGSNQPQHF	3	3	6	CAVNRSGGSYIPTF	CASSEGDSNQPQHF	KLGGALQAK_CMV
CAATSGGSYIPTF	CASTFGGSNQPQHF	3	3	6	CAVRDSGGSYIPTF	CASSTGDSNQPQHF	EPLPQGQLTAY_EBV
CAATSGGSYIPTF	CASTFGGSNQPQHF	3	3	6	CAVRSSGGSYIPTF	CATSTGDSNQPQHF	KLGGALQAK_CMV;GILGFVFTL_INFLUENZAA;AVFDRKSDAK_EBV;IVTDFSVIK_EBV;RLRAEAQVK_EBV;SLFNTVATLY_HIV-1
CAATSGGSYIPTF	CASTFGGSNQPQHF	3	3	6	CAVSSSGGSYIPTF	CASNTGDSNQPQHF	KLGGALQAK_CMV
CAAEATNDYKLSF	CASSLAGTFYEQYF	3	3	6	CALSAFNDYKLSF	CASSEAGGGYEQYF	IFLWLLWPV_SARS-COV-2
CAAEATNDYKLSF	CASSLAGTFYEQYF	3	3	6	CATDEANDYKLSF	CASSLATVSYEQYF	IVTDFSVIK_EBV
CAATSGGSYIPTF	CASSLGGSNQPQHF	3	3	6	CAMGPSGGSYIPTF	CASSRGQINQPQHF	KLGGALQAK_CMV;AVFDRKSDAK_EBV;KTWGQYWQV_HOMOSAPIENS
CAATSGGSYIPTF	CASSLGGSNQPQHF	3	3	6	CAVGATGGSYIPTF	CASSSHGNQPQHF	KLGGALQAK_CMV;AVFDRKSDAK_EBV
CAATSGGSYIPTF	CASSLGGSNQPQHF	3	3	6	CAVGSSGGSYIPTF	CAISTGDSNQPQHF	KLGGALQAK_CMV
CAATSGGSYIPTF	CASSLGGSNQPQHF	3	3	6	CAVGSSGGSYIPTF	CATSTGDSNQPQHF	KLGGALQAK_CMV
CAATSGGSYIPTF	CASSLGGSNQPQHF	3	3	6	CAVRSSGGSYIPTF	CASSTRDSNQPQHF	YLQPRTFLL_SARS-COV-2
CAATSGGSYIPTF	CASSLGGSNQPQHF	3	3	6	CAVRSSGGSYIPTF	CATSTGDSNQPQHF	KLGGALQAK_CMV;GILGFVFTL_INFLUENZAA;AVFDRKSDAK_EBV;IVTDFSVIK_EBV;RLRAEAQVK_EBV;SLFNTVATLY_HIV-1
CAATSGGSYIPTF	CASSLGGSNQPQHF	3	3	6	CAVSSSGGSYIPTF	CASNTGDSNQPQHF	KLGGALQAK_CMV
CAAVPTSGGSYIPTF	CASSPGQGGTEAFF	3	3	6	CAVNPASGGSYIPTF	CASSPTGLGTEAFF	ELAGIGILTV_HOMOSAPIENS
CAVRAWAGNMLTF	CASSLVCRTNTETFF	3	3	6	CAVDNNAGNMLTF	CASSLVTLTNTEAFF	KLGGALQAK_CMV
CATDMGGGGADGLTF	CASSLQRNEQFF	3	3	6	CAATDSGGGADGLTF	CASSRYNEQFF	KLGGALQAK_CMV
CATDMGGGGADGLTF	CASSLQRNEQFF	3	3	6	CADNSGGGADGLTF	CASSSLANEQFF	KLGGALQAK_CMV
CATDMGGGGADGLTF	CASSLQRNEQFF	3	3	6	CASDGGGADGLTF	CASSFQGYNEQFF	KLGGALQAK_CMV
CATDMGGGGADGLTF	CASSLQRNEQFF	3	3	6	CAVDIGGGADGLTF	CASSLVGYEQFF	KLGGALQAK_CMV
CAGRNTGFQKLVF	CASSLQRNEQFF	3	3	6	CAVNAGFQKLVF	CASSQKNNEQFF	KLGGALQAK_CMV
CAVNDYKLSF	CASSLLSGGANEQFF	3	3	6	CARPGDYKLSF	CASSLWLAGGYNEQFF	KLGGALQAK_CMV
CAVNDYKLSF	CASSLLSGGANEQFF	3	3	6	CAVNPLNDYKLSF	CASSLKAGGYNEQFF	AVFDRKSDAK_EBV
CAVNDYKLSF	CASSLLSGGASEQFF	3	3	6	CAVKDKLIF	CASSLTSGSEQFF	YLQPRTFLL_SARS-COV-2
CAVRDTGGSYIPTF	CASSHRDNEQFF	3	3	6	CAVSEPGGSYIPTF	CASSSRVDEQFF	KLGGALQAK_CMV
CAVNSWSGNQFYF	CASSHGGYNEQFF	3	3	6	CAVNRNSNQFYF	CASSSGGYEQYF	KLGGALQAK_CMV
CAATSGGSYIPTF	CASSLTPLYGYTF	3	3	6	CAGANPGGSYIPTF	CASSELVGLYGYTF	KLGGALQAK_CMV
CAADNFNKFYF	CASSPTMNTEAFF	3	3	6	CAASGNNFNKFYF	CASSLKTVNTEAFF	KLGGALQAK_CMV
CAADNFNKFYF	CASSPTMNTEAFF	3	3	6	CARHFNKFYF	CASSPIQDTEAFF	KLGGALQAK_CMV
CAVSNAGNMLTF	CASSLTSGDYNEQFF	3	3	6	CAVRGNNAGNMLTF	CASSLIPGPYNEQFF	RAKFKQLL_EBV
CALQGAQKLVF	CASRVTGTGDTEAFF	3	3	6	CAVGPGAQKLVF	CASSPTGTGTEAFF	KLGGALQAK_CMV
CALQGAQKLVF	CASRVTGTGDTEAFF	3	3	6	CAVRLIQGAQKLVF	CASSVEGQGDTEAFF	NLVPMVATV_CMV
CALSEARDSNYQLIW	CASSLTSGDYNEQFF	3	3	6	CALSEARDSSYKLIF	CASSLDSSYNEQFF	KLGGALQAK_CMV
CALSSGAGSYQLTF	CASSPWGGGDTEAFF	3	3	6	CAMIGAGSYQLTF	CASSEVGGLDTEAFF	AVFDRKSDAK_EBV
CAATSGGSYIPTF	CASSLRRLETQYF	3	3	6	CAEITGGSYIPTF	CASSLTREQYF	KLGGALQAK_CMV
CALSETNFGNEKLTF	CASSQDRPGRDEQYF	3	3	6	CAVDESNFGNEKLTF	CASSQDPGYEQYF	KLGGALQAK_CMV
CASLDDYKLSF	CASSYGGTYQETQYF	3	3	6	CALSDGDYKLSF	CASSGTPQETQYF	KLGGALQAK_CMV
CASLDDYKLSF	CASSYGGTYQETQYF	3	3	6	CALSPNDYKLSF	CASSLQGTQETQYF	KLGGALQAK_CMV
CASLDDYKLSF	CASSYGGTYQETQYF	3	3	6	CAVSPNDYKLSF	CASSFGGPQETQYF	RAKFKQLL_EBV
CASLDDYKLSF	CASSYGGTYQETQYF	3	3	6	CAVSPNDYKLSF	CASSLGGGPQETQYF	KLGGALQAK_CMV;RAKFKQLL_EBV;SLFNTVATLY_HIV-1
CATYEYNFNKFYF	CASSHGGYNEQFF	3	3	6	CAFIQYNFNKFYF	CASSIGGGDEQFF	KLGGALQAK_CMV
CATYEYNFNKFYF	CASSHGGYNEQFF	3	3	6	CALDLYNFNKFYF	CASSHSLGQYNEQFF	KLGGALQAK_CMV
CATYEYNFNKFYF	CASSHGGYNEQFF	3	3	6	CAPYNFNKFYF	CASSPGREGYNEQFF	AYAQKIFKI_CMV
CAVRDTGGSYIPTF	CASSLRDNGYTF	3	3	6	CAVSEGGSYIPTF	CASSPRVNYGYTF	KLGGALQAK_CMV
CAEAIGGYNKLIF	CASSSQQGAGEQFF	3	3	6	CASLGGYNKLIF	CASSQQGADGELFF	KLGGALQAK_CMV
CALSDLVTGGGNKLTF	CASSLGGQDTQYF	3	3	6	CARSGLTGGGNKLTF	CASSLVGGGDEQYF	KLGGALQAK_CMV;AVFDRKSDAK_EBV
CALEGYSSASKIIF	CASSFEVTEAFF	3	3	6	CAVNLYSSASKIIF	CASSFGDHEAFF	KLGGALQAK_CMV
CASQGSSNTGKLIF	CASSFGDRAYNEQFF	3	3	6	CAAPSSNTGKLIF	CASSLDRYNEQFF	KLGGALQAK_CMV
CALTTGAGSYQLTF	CASSPGGADTEAFF	3	3	6	CAMIGAGSYQLTF	CASSEVGGLDTEAFF	AVFDRKSDAK_EBV
CALTTGAGSYQLTF	CASSPGGADTEAFF	3	3	6	CAVSGTGAGSYQLTF	CASSLGGAEAFF	KLGGALQAK_CMV
CAVEDNSNYQLIW	CASSLVGLQETQYF	3	3	6	CAARDDSNYQLIW	CASSLVTDSQETQYF	KLGGALQAK_CMV
CAVEDNSNYQLIW	CASSLVGLQETQYF	3	3	6	CAGEMDSNYQLIW	CASSLVSGGEETQYF	KLGGALQAK_CMV
CAVEDNSNYQLIW	CASSLVGLQETQYF	3	3	6	CAVVMDSNYQLIW	CASSLDHGLGETQYF	KLGGALQAK_CMV
CAPMKTSYDKVIF	CASSFQGQTYNEQFF	3	3	6	CAASETSYDKVIF	CASSFSGATHNEQFF	RAKFKQLL_EBV
CAAASGGSYIPTF	CASSLRATDYGYTF	3	3	6	CAEMEGGSYIPTF	CASSRDRDYGYTF	RAKFKQLL_EBV
CIPGEQTSYDKVIF	CASSLAGGNEQFF	3	3	6	CAPRETSYDKVIF	CASSLPDYNEQFF	RAKFKQLL_EBV
CALRREYGNKLVF	CASSYPDNEQFF	3	3	6	CAMRLMEYGNKLVF	CASSSDPRNEQFF	KLGGALQAK_CMV;AVFDRKSDAK_EBV
CAYMGANAGGTSYGKLTF	CASSRGNEQFF	3	3	6	CAFMTNAGGTSYGKLTF	CASSPSGSEQFF	GILGFVFTL_INFLUENZAA
CAYMGANAGGTSYGKLTF	CASSRGNEQFF	3	3	6	CAFVANAGGTSYGKLTF	CASSYTRVNEQFF	GLCTLVAML_EBV
CAVEPPDSNYQLIW	CASSLVSVQETQYF	3	3	6	CAGEMDSNYQLIW	CASSLVSGGEETQYF	KLGGALQAK_CMV
CAVNTNAGKSTF	CASSDSHTGELFF	3	3	6	CAGRNAGKSTF	CASSLVVTGELFF	LTDEMIAQY_SARS-COV-2
CAVNTNAGKSTF	CASSDSHTGELFF	3	3	6	CAMKSTNAGKSTF	CASSFSGNTGELFF	RAKFKQLL_EBV
CALDDDMRF	CASTFGGSNQPQHF	3	3	6	CALGNNDMRF	CASSFGADNQPQHF	KLGGALQAK_CMV
CAMSTSGGSNYKLTF	CASSLTSGEQFF	3	3	6	CAMREGSGGSNYKLTF	CASSLTPEEVFF	SSLENFRAYV_INFLUENZAA
CAMSTSGGSNYKLTF	CASSLTSGEQFF	3	3	6	CAVSFRSGGSNYKLTF	CASSLVVVEQFF	KLGGALQAK_CMV
CAESIGGYNKLIF	CASSSGQSTDTQYF	3	3	6	CAAFSGGYNKLIF	CASSYSGSDTQYF	KLGGALQAK_CMV
CALIMEYGNKLVF	CASSIGELYNEQFF	3	3	6	CAGPKEYGNKLVF	CASSERGEVYNEQFF	KLGGALQAK_CMV
CALIMEYGNKLVF	CASSIGELYNEQFF	3	3	6	CAVEMREYGNKLVF	CASRYGLYNEQFF	KLGGALQAK_CMV
CALIMEYGNKLVF	CASSIGELYNEQFF	3	3	6	CAVISVYGNKLVF	CASSIGAGGYNEQFF	AVFDRKSDAK_EBV
CALIMEYGNKLVF	CASSIGELYNEQFF	3	3	6	CAVREYGNKLVF	CASSIGQGGNEQFF	KLGGALQAK_CMV
CVGGNEKLTF	CASSYAGRNSPLHF	3	3	6	CAGVFGNEKLTF	CASSYGGTINSPLHF	AVFDRKSDAK_EBV
CAPMKTSYDKVIF	CASSQTTGTGFYGYTF	3	3	6	CAASETSYDKVIF	CASSTSTGTGYGYTF	RAKFKQLL_EBV
CAPMKTSYDKVIF	CASSQTTGTGFYGYTF	3	3	6	CAATPKTSYDKVIF	CASSTTGGPYGYTF	KLGGALQAK_CMV
CASHRDDKIIF	CASSGGNTEAFF	3	3	6	CAENSDDKIIF	CASSYSTGGNTEAFF	KLGGALQAK_CMV
CASHRDDKIIF	CASSGGNTEAFF	3	3	6	CAGVFRDDKIIF	CASSFPDGNTEAFF	KLGGALQAK_CMV
CASHRDDKIIF	CASSGGNTEAFF	3	3	6	CALLNRDDKIIF	CASSYGTGENTEAFF	RAKFKQLL_EBV
CASHRDDKIIF	CASSGGNTEAFF	3	3	6	CALPNRDDKIIF	CASSLRGTEAFF	KLGGALQAK_CMV
CASHRDDKIIF	CASSGGNTEAFF	3	3	6	CALSTNRDDKIIF	CASSRTLNTEAFF	KLGGALQAK_CMV
CASHRDDKIIF	CASSGGNTEAFF	3	3	6	CATDSSRDDKIIF	CASSSGTGVTEAFF	KLGGALQAK_CMV
CAVVGNTPLVF	CASCYGGEAYEQYF	3	3	6	CASSGGNTPLVF	CASSFGGAYEQYF	VQIISCQY_HOMOSAPIENS
CATQGGKLIF	CASSLIQEETQYF	3	3	6	CATDENQGGKLIF	CASSVAGEETQYF	KLGGALQAK_CMV
CALREDSNYQLIW	CASSWTSGGAIDEQFF	3	3	6	CAVMDSNYQLIW	CASSFTSGGANEQFF	KLGGALQAK_CMV
CAVRDMAGTALIF	CASSLGQGVNTEAFF	3	3	6	CAVRDGSQAGTALIF	CASSLGSGTEAFF	KLGGALQAK_CMV
CAVSGSARQLTF	CASKGTENTEAFF	3	3	6	CAVRDSSGSARQLTF	CASSQGTGNTEAFF	KLGGALQAK_CMV
CAVFTDSGTYKYIF	CASSSGQSDTQYF	3	3	6	CAVLHSGTYKYIF	CASSSDPSTDTQYF	VIYMGTLSY_SARS-COV-2
CAVFTDSGTYKYIF	CASSSGQSDTQYF	3	3	6	CAVRPTSGTYKYIF	CASSPGQPETQYF	KLGGALQAK_CMV
CAETPTGANNLFF	CASSPNTGELFF	3	3	6	CAPGETGANNLFF	CASSFSGNTGELFF	RAKFKQLL_EBV
CAETPTGANNLFF	CASSPNTGELFF	3	3	6	CAVDPGANNLFF	CASSFSGNTGELFF	RLRAEAQVK_EBV
CAGNDYKLSF	CAWSRGAADTQYF	3	3	6	CAVRGGNDYKLSF	CASGAWADTQYF	KLGGALQAK_CMV
CAASDDNQGGKLIF	CASSLGTAYEQYF	3	3	6	CAANLNQGGKLIF	CASSLSGVPYEQYF	KLGGALQAK_CMV
CAVRVDNYGQNFVF	CASSSRDVNTEAFF	3	3	6	CAADLDNYGQNFVF	CASSQRGNTEAFF	KLGGALQAK_CMV
CAVRVDNYGQNFVF	CASSSRDVNTEAFF	3	3	6	CAMRENNYGQNFVF	CASSGGVNTEAFF	KLGGALQAK_CMV
CVVTSGGYQKVTF	CASSMDRDSYEQYF	3	3	6	CAVFGGYQKVTF	CASSIRSSYEQYF	GILGFVFTL_INFLUENZAA
CATDANNAGNMLTF	CASSYIAGNEQYF	3	3	6	CAACNNAGNMLTF	CASSIAPGSEQYF	LLDFVRFMGV_EBV
CATDANNAGNMLTF	CASSYIAGNEQYF	3	3	6	CAVRDNNAGNMLTF	CASSDSGAGNEQYF	KLGGALQAK_CMV
CAKRSNTGNQFYF	CASRDRAKPWETQYF	3	3	6	CVVSNTGNQFYF	CASRRAGDWETQYF	KLGGALQAK_CMV
CVVSDPGTYKYIF	CASSGQQSYNEQFF	3	3	6	CVVMSSGTYKYIF	CASSLESSYNEQFF	KLGGALQAK_CMV
CVVSFTGNQFYF	CASSLEVFNYGYTF	3	3	6	CVVSDRDGNQFYF	CASSLAIGNYGYTF	KLGGALQAK_CMV
CAVKNDYKLSF	CASSPWTANTEAFF	3	3	6	CVVNGNDYKLSF	CASSLAAANTEAFF	IVTDFSVIK_EBV
CAVASAGTALIF	CASSPSLSYEQYF	3	3	6	CVVNQAGTALIF	CASSTRSSYEQYF	GILGFVFTL_INFLUENZAA
CVVSDYGNKLVF	CASSPLSGEQYF	3	3	6	CIVSPEYGNKLVF	CASSPGLAYEQYF	LLWNGPMAV_YFV
CAVRDLNDMRF	CASSVGLYNEQFF	3	3	6	CAYRENDMRF	CASSMVAGVYNEQFF	KLGGALQAK_CMV
CAVTGSQGNLIF	CASSLVSYEQYF	3	3	6	CCEQGSQGNLIF	CASSSRSSYEQYF	GILGFVFTL_INFLUENZAA
CAVTGSQGNLIF	CASSLVSYEQYF	3	3	6	CGGGGSQGNLIF	CASSIRSAYEQYF	GILGFVFTL_INFLUENZAA
CAVTGSQGNLIF	CASSLVSYEQYF	3	3	6	CGYGGSQGNLIF	CASSIRSSYEQYF	GILGFVFTL_INFLUENZAA
CAVTGSQGNLIF	CASSLVSYEQYF	3	3	6	CSAGGSQGNLIF	CASSIRSSYEQYF	GILGFVFTL_INFLUENZAA
CAVTGSQGNLIF	CASSLVSYEQYF	3	3	6	CSTGGSQGNLIF	CASSIRSSYEQYF	GILGFVFTL_INFLUENZAA
CAVTGSQGNLIF	CASSLVSYEQYF	3	3	6	CSYGGSQGNLIF	CASSIRSSYEQYF	GILGFVFTL_INFLUENZAA
CAVTGSQGNLIF	CASSLVSYEQYF	3	3	6	CSYGGSQGNLIF	CASSVRSSYEQYF	GILGFVFTL_INFLUENZAA
CAVTLDSNYQLIW	CASSLDRINEQFF	3	3	6	CVVNSDSNYQLIW	CASSLVLYNEQFF	KLGGALQAK_CMV
CVGITQGGSEKLVF	CASSFPGTYNEQFF	3	3	6	CVSQGGSEKLVF	CASSPPSGSYNEQFF	KLGGALQAK_CMV
CAPLNRDDKIIF	CASSLAGAYEQYF	3	3	6	CVVKNRDDKIIF	CASSLAGDIQYF	KLGGALQAK_CMV
CAPLNRDDKIIF	CASSLAGAYEQYF	3	3	6	CVVLMNRDDKIIF	CASSLGAGLGYEQYF	HPVTKYIM_HCV
CAPLNRDDKIIF	CASSLAGAYEQYF	3	3	6	CVVLMNRDDKIIF	CASSLGAGRGYEQYF	HPVTKYIM_HCV
CAVQAEGYSTLTF	CASSLLGVGNEQFF	3	3	6	CVVSAESGYSTLTF	CASSQLGNEQFF	LLWNGPMAV_YFV
CVVSILDYGGSQGNLIF	CASSEIQETQYF	3	3	6	CVVSPNYGGSQGNLIF	CASRPHQETQYF	KLGGALQAK_CMV
CATDGAGSYQLTF	CASSLTGDSNQPQHF	3	3	6	CIRSGAGSYQLTF	CASSLQGGFSNQPQHF	KLGGALQAK_CMV
CAENSGGSNYKLTF	CASSLRSQETQYF	3	3	6	CIEHTNSGGSNYKLTF	CASSLEETQYF	TAAQAAVVRFQEAAN_M.TUBERCULOSIS
CAVRGDTGGFKTIF	CASSLTPTYEQYF	3	3	6	CLVGDHTGGFKTIF	CASSTPGDEQYF	DATYQRTRALVR_INFLUENZAA
CAATSGGYQKVTF	CASSGQATDTQYF	3	3	6	CVQKSGGYQKVTF	CASSYPPTDTQYF	AVFDRKSDAK_EBV
CVVGPTGGGNKLTF	CASSTGTSDTDTQYF	3	3	6	CVVPVITGGGNKLTF	CASSLTGISTDTQYF	WMVMFTPLV_SARS-COV-2
CVVRANFGNEKLTF	CASPGSQGTEAFF	3	3	6	CAYREANFGNEKLTF	CASSLSGGTEAFF	KLGGALQAK_CMV
CVVINYGGSQGNLIF	CASSYRNQPQHF	3	3	6	CLVGENYGGSQGNLIF	CASSYGVGNQPQHF	KLGGALQAK_CMV
CAVLLSIYNTDKLIF	CASSFLVTEAFF	3	3	6	CVVMLLSYNTDKLIF	CASSIGVNTEAFF	KLGGALQAK_CMV
CAVRYNTDKLIF	CASSEWSTEAFF	3	3	6	CGSYNTDKLIF	CASSGQNTEAFF	KLGGALQAK_CMV
CVVTPSGGSYIPTF	CASSTGYSYEQYF	3	3	6	CVVSGSYIPTF	CASSPTGPAYEQYF	LLWNGPMAV_YFV
CVVIYGNQFYF	CASSGSESYEQYF	3	3	6	CVPSTGNQFYF	CASSLDRSYEQYF	KLGGALQAK_CMV
CVVIYGNQFYF	CASSGSESYEQYF	3	3	6	CVVNVENQFYF	CASSLEPSYEQYF	KLGGALQAK_CMV
CAVSDNTGGFKTIF	CASSLGGSTEAFF	3	3	6	CVVTANTGGFKTIF	CASSERTGGSTEAFF	SPRWYFYYL_SARS-COV-2
CAVDGSEKLVF	CATSITGEQYF	3	3	6	CGSEKLVF	CASSITGYSEQYF	KLGGALQAK_CMV
CALASGSARQLTF	CASSLSGPQETQYF	3	3	6	CIPSGSARQLTF	CASSFQGSPQETQYF	KLGGALQAK_CMV
CATDAGDMRF	CASSYTDRGTEAFF	3	3	6	CAYRSAGDMRF	CASSYLTGIGTEAFF	KLGGALQAK_CMV
CAATDFGNEKLTF	CASSQDNTEAFF	3	3	6	CAYAGNFGNEKLTF	CASSHGQLNTEAFF	KLGGALQAK_CMV
CAVEPPNDYKLSF	CASSLGGNQPQHF	3	3	6	CGTEYPNDYKLSF	CASSLGGNNEQFF	GLCTLVAML_EBV
CAANFGNEKLTF	CASSPLEGGEAFF	3	3	6	CAYREANFGNEKLTF	CASSLSGGTEAFF	KLGGALQAK_CMV
CVVPSGRDDKIIF	CASSLTLAGGPYEQYF	3	3	6	CVVNPYRDDKIIF	CASSLGLAGTYEQYF	KLGGALQAK_CMV
CAVTNTGTASKLTF	CASSPNYSNQPQHF	3	3	6	CVVTPGTGTASKLTF	CASSSRHSNQPQHF	KLGGALQAK_CMV
CAVANAGGTSYGKLTF	CASSEGSYEQYF	3	3	6	CAYMSNAGGTSYGKLTF	CASSIRSSYEQYF	GILGFVFTL_INFLUENZAA
CAVANAGGTSYGKLTF	CASSEGSYEQYF	3	3	6	CAYMTNAGGTSYGKLTF	CASSEGSYGYTF	GILGFVFTL_INFLUENZAA
CAVANAGGTSYGKLTF	CASSEGSYEQYF	3	3	6	CVVSAGGTSYGKLTF	CAISESVGSYEQYF	KLGGALQAK_CMV
CAVTVTGTASKLTF	CASSPNYSNQPQHF	3	3	6	CVVTPGTGTASKLTF	CASSSRHSNQPQHF	KLGGALQAK_CMV
CALPNNAGNMLTF	CASSLQGGSYNEQFF	3	3	6	CAYNAGNMLTF	CASSGLAGGYYNEQFF	RQLLFVVEV_SARS-COV-2
CAVRHSGNTPLVF	CASSSQGYNQPQHF	3	3	6	CVVSFSGNTPLVF	CASSSSYSNQPQHF	APRGPHGGAASGL_HOMOSAPIENS
CALSDSYNQGGKLIF	CASSWGQTEAFF	3	3	6	CVVSDFYNQGGKLIF	CASSLGENTEAFF	KLGGALQAK_CMV
CAYDSNSGYALNF	CASSLGDNYGYTF	3	3	6	CAYRYPNSGYALNF	CASSSRGDYGYTF	KLGGALQAK_CMV
CAPGDSGNTPLVF	CASSEGLGPYNEQFF	3	3	6	CLVGSGNTPLVF	CASSSGQGYYNEQFF	KLGGALQAK_CMV
CALSDSYNQGGKLIF	CASSYWMNTEAFF	3	3	6	CVVSDFYNQGGKLIF	CASSLGENTEAFF	KLGGALQAK_CMV
CAVIYTGRRALTF	CASSLVGREAFF	3	3	6	CVIWDTGRRALTF	CASSSGPEAFF	AVFDRKSDAK_EBV
CAEYNQGGKLIF	CASSLVGREAFF	3	3	6	CVCNQGGKLIF	CASSLVSGPTEAFF	KLGGALQAK_CMV
CATYGGSQGNLIF	CASSLQGPGYNEQFF	3	3	6	CAYREGGSQGNLIF	CASSLTQGIYNEQFF	RAKFKQLL_EBV
CAVLPLEYGNKLVF	CASSPPNYEQYF	3	3	6	CIVSPEYGNKLVF	CASSPGLAYEQYF	LLWNGPMAV_YFV
CAVSNAGNMLTF	CASSLTSGDYNEQFF	3	3	6	CVVNYNAGNMLTF	CASSLMTGGAYNEQFF	SWMESEFRV_SARS-COV-2
CALSGGATSGTYKYIF	CASSHRDNEQFF	3	3	6	CLVGGTTSGTYKYIF	CASWGDNEQFF	KLGGALQAK_CMV
CALRRDYNQGGKLIF	CASSQGQNNQPQHF	3	3	6	CILRLYNQGGKLIF	CASSYNGQLNQPQHF	KLGGALQAK_CMV
CAVNTNAGKSTF	CASSDSHTGELFF	3	3	6	CVGHNTNAGKSTF	CASSLYSATGELFF	AVFDRKSDAK_EBV
CAVNTNAGKSTF	CASSDSHTGELFF	3	3	6	CVGYTNAGKSTF	CASSFSGNTGELFF	RAKFKQLL_EBV
CASHRDDKIIF	CASSGGNTEAFF	3	3	6	CVVNRDDKIIF	CASSHRNTLEAFF	YLQPRTFLL_SARS-COV-2
CAVTLPGGGADGLTF	CASSATSYYEQYF	2	4	6	CAVWPGGGADGLTF	CASSFGPRYEQYF	KLGGALQAK_CMV
CAVNDDAGNMLTF	CASSSHLGGYGYTF	2	4	6	CAVNAGNMLTF	CASSEQGGGYTF	AVFDRKSDAK_EBV
CAVGATNTDKLIF	CASSLGRGETQYF	2	4	6	CAVDTNTDKLIF	CASSQGYEQYF	KLFEFLVYGV_HOMOSAPIENS
CAVGATNTDKLIF	CASSLGRGETQYF	2	4	6	CAVGAQDTDKLIF	CASSVSGTGLETQYF	KLGGALQAK_CMV
CAVDTTGGGNKLTF	CASSLLSGPNEQYF	2	4	6	CAVITGGGNKLTF	CASSSPKNEQYF	KLGGALQAK_CMV
CAVDTTGGGNKLTF	CASSLLSGPNEQYF	2	4	6	CAVYTGGGNKLTF	CASSGRGPEQYF	KLGGALQAK_CMV
CAGPYSNYQLIW	CASSAGVPTEQFF	2	4	6	CAGRDSNYQLIW	CASSARANTEAFF	TLIVNSVLL_SARS-COV-2
CAGPYSNYQLIW	CASSAGVPTEQFF	2	4	6	CAGRDSNYQLIW	CASSPGTFNEQFF	KLGGALQAK_CMV
CAGPYSNYQLIW	CASSAGVPTEQFF	2	4	6	CAGSNSNYQLIW	CASSIGTVNTEAFF	FTVLCLTPV_SARS-COV-2
CAAPLYSGGGADGLTF	CAIMASGNSYEQYF	2	4	6	CAAYSGGGADGLTF	CASSASGVGYEQYF	KLGGALQAK_CMV
CAAPDSSYKLIF	CASSFIEQAEQYF	2	4	6	CAVMDSSYKLIF	CASSGQEQETQYF	KLGGALQAK_CMV;AVFDRKSDAK_EBV
CAVRASGGYQKVTF	CASSLVTLDTQYF	2	4	6	CAVSHSGGYQKVTF	CASSMRSADTQYF	GILGFVFTL_INFLUENZAA
CAVSPDSGAGSYQLTF	CASSQDISYGYTF	2	4	6	CAVPNSGAGSYQLTF	CASKTGSYGYTF	KLGGALQAK_CMV
CAVLYQAGTALIF	CASSKTGHQPQHF	2	4	6	CATVLNQAGTALIF	CASSLTGVYVPQHF	LLNKHIDAY_SARS-COV-2
CAVLYQAGTALIF	CASSKTGHQPQHF	2	4	6	CAVRQAGTALIF	CASSSVDNQPQHF	LLYDANYFL_SARS-COV-2
CAESPKGGGADGLTF	CASSYGDETQYF	2	4	6	CALSPPGGGADGLTF	CASSLEWGGETQYF	KLGGALQAK_CMV
CALLGGANSKLTF	CASSPLSGEQYF	2	4	6	CAGLTGANSKLTF	CASSWGSSYEQYF	KLGGALQAK_CMV
CILGFGNEKLTF	CASSLAPSSYNEQFF	2	4	6	CAVGFGNEKLTF	CASSGVSTYNEQFF	KLGGALQAK_CMV
CAVSLSTGGGNKLTF	CASSWSGIYEQYF	2	4	6	CAVPLTGGGNKLTF	CASSIRSSYEQYF	GILGFVFTL_INFLUENZAA
CAVSLSTGGGNKLTF	CASSWSGIYEQYF	2	4	6	CAVPLTGGGNKLTF	CASSTRSSYEQYF	GLCTLVAML_EBV
CAVYNTDKLIF	CASSLYGTSINEQFF	2	4	6	CALPYNTDKLIF	CASSLGAFENEQFF	KLGGALQAK_CMV
CAVYNTDKLIF	CASSLYGTSINEQFF	2	4	6	CAVISTDKLIF	CASSLSTPQNEQFF	KLGGALQAK_CMV
CAVYNTDKLIF	CASSLYGTSINEQFF	2	4	6	CAVRGNTDKLIF	CASSGGTSAYNEQFF	AVFDRKSDAK_EBV
CATYPYSGAGSYQLTF	CASSLEVFNYGYTF	2	4	6	CAGLPYSGAGSYQLTF	CASSPIYNYGYTF	KLGGALQAK_CMV
CATYPYSGAGSYQLTF	CASSLEVFNYGYTF	2	4	6	CAGPPYSGAGSYQLTF	CASSYSHSNYGYTF	KLGGALQAK_CMV
CASYSNSGYALNF	CASSQETGYEQYF	2	4	6	CADSNSGYALNF	CASSQGGGQGYEQYF	AVFDRKSDAK_EBV
CMEYGNKLVF	CASSFTGELFF	2	4	6	CAGEYGNKLVF	CASSYSFQGGELFF	AVFDRKSDAK_EBV
CAEISSYKLIF	CAISESQTTDTQYF	2	4	6	CAVISIYKLIF	CASSEQDSTDTQYF	KLGGALQAK_CMV
CAVSAPSGGGADGLTF	CASSPNMVYTF	2	4	6	CAVWAPGGGADGLTF	CASSIGNSGYTF	KLGGALQAK_CMV
CAVLSGGYNKLIF	CASRVGQGSEAFF	2	4	6	CAVGTGGYNKLIF	CASRNRGVEAFF	KLGGALQAK_CMV
CAVIDSGYSTLTF	CASSEAVLYTDTQYF	2	4	6	CAVNSGYSTLTF	CASSLATSGYTDTQYF	KLGGALQAK_CMV
CAVSMTNAGKSTF	CASTGTSGTDTQYF	2	4	6	CAVDDTNAGKSTF	CASSLRSTDTQYF	GILGFVFTL_INFLUENZAA
CAVSDSSYKLIF	CASSVELTSTDTQYF	2	4	6	CAVAMDSSYKLIF	CASSGLASEDTQYF	KLGGALQAK_CMV
CAAPTPGNTPLVF	CASSLVSYEQYF	2	4	6	CAASGPGNTPLVF	CASSLLDGETQYF	KLGGALQAK_CMV
CAEISSYKLIF	CASSYGESDTQYF	2	4	6	CAVISIYKLIF	CASSEQDSTDTQYF	KLGGALQAK_CMV
CALNNDMRF	CASSLAEGALYEQYF	2	4	6	CAVNDNDMRF	CASSSALAYEQYF	LLWNGPMAV_YFV
CAVSGGGADGLTF	CASSPTLYYEQYF	2	4	6	CAANSGGGADGLTF	CASSPGEGLYEQYF	ELAGIGILTV_HOMOSAPIENS
CAVSGGGADGLTF	CASSPTLYYEQYF	2	4	6	CALHSGGGADGLTF	CASSPRGGGYYEQYF	KLGGALQAK_CMV
CAVSGGGADGLTF	CASSPTLYYEQYF	2	4	6	CATDGGGADGLTF	CASSQDRLSYEQYF	KLGGALQAK_CMV
CAVSGGGADGLTF	CASSPTLYYEQYF	2	4	6	CAVWPGGGADGLTF	CASSFGPRYEQYF	KLGGALQAK_CMV
CIGQYGGSQGNLIF	CASSEAVLYTDTQYF	2	4	6	CAGSYGGSQGNLIF	CASSVRSTDTQYF	GILGFVFTL_INFLUENZAA
CAVREEHNFNKFYF	CASSLVSYEQYF	2	4	6	CAVRTEYNFNKFYF	CASSLAGDEQFF	KSKRTPMGF_HCV
CALEEAGTALIF	CASSPRLDSEQYF	2	4	6	CALKAGTALIF	CASSIRASYEQYF	GILGFVFTL_INFLUENZAA
CAMTDTGRRALTF	CAISSPSGDSYEQYF	2	4	6	CAVDTGRRALTF	CASSSDPSSDYEQYF	TTDPSFLGRY_SARS-COV-2
CAVRSDSWGKLQF	CASSEGAYEQYF	2	4	6	CAVTDSWGKLQF	CASSLREGLGEQYF	YVWKSYVHV_SARS-COV-2
CAVRDLYNQGGKLIF	CASSLTGSAEGQFF	2	4	6	CAVRDNQGGKLIF	CASSLTAGAAETQYF	KLGGALQAK_CMV
CALEDYGGSQGNLIF	CSARTIYEQYF	2	4	6	CALSRYGGSQGNLIF	CSASNRESYEQYF	LLFGYPVYV_HTLV-1
CAGHGGSQGNLIF	CASSESGSTYEQYF	2	4	6	CAAGGSQGNLIF	CASSIRSAYEQYF	GILGFVFTL_INFLUENZAA
CAGHGGSQGNLIF	CASSESGSTYEQYF	2	4	6	CAAGGSQGNLIF	CASSIRSSYEQYF	GILGFVFTL_INFLUENZAA
CAGHGGSQGNLIF	CASSESGSTYEQYF	2	4	6	CAAGGSQGNLIF	CASSTRSAYEQYF	GILGFVFTL_INFLUENZAA
CAGHGGSQGNLIF	CASSESGSTYEQYF	2	4	6	CAAGGSQGNLIF	CASSVRSSYEQYF	GILGFVFTL_INFLUENZAA
CAGHGGSQGNLIF	CASSESGSTYEQYF	2	4	6	CAASGGSQGNLIF	CASSLWAGSYEQYF	KLGGALQAK_CMV
CAGHGGSQGNLIF	CASSESGSTYEQYF	2	4	6	CACGGSQGNLIF	CASSTRSSYEQYF	GILGFVFTL_INFLUENZAA
CAGHGGSQGNLIF	CASSESGSTYEQYF	2	4	6	CAEGGSQGNLIF	CASSVRSSYEQYF	GILGFVFTL_INFLUENZAA
CAGHGGSQGNLIF	CASSESGSTYEQYF	2	4	6	CAELGGSQGNLIF	CASSHEVSYEQYF	KLGGALQAK_CMV
CAGHGGSQGNLIF	CASSESGSTYEQYF	2	4	6	CAFGGSQGNLIF	CASSIRSSYEQYF	GILGFVFTL_INFLUENZAA
CAGHGGSQGNLIF	CASSESGSTYEQYF	2	4	6	CAGAGGGSQGNLIF	CASSIRSGYEQYF	GILGFVFTL_INFLUENZAA
CAGHGGSQGNLIF	CASSESGSTYEQYF	2	4	6	CAGAGGGSQGNLIF	CASSSRSTDTQYF	GILGFVFTL_INFLUENZAA
CAGHGGSQGNLIF	CASSESGSTYEQYF	2	4	6	CAGAGPGSQGNLIF	CASSIRSSYEQYF	GILGFVFTL_INFLUENZAA
CAGHGGSQGNLIF	CASSESGSTYEQYF	2	4	6	CAGAGSQGNLIF	CASSIRSAYEQYF	GILGFVFTL_INFLUENZAA
CAGHGGSQGNLIF	CASSESGSTYEQYF	2	4	6	CAGAGSQGNLIF	CASSIRSSYEQYF	GILGFVFTL_INFLUENZAA;RAKFKQLL_EBV;GILEFVFTL_SYNTHETIC
CAGHGGSQGNLIF	CASSESGSTYEQYF	2	4	6	CAGAGSQGNLIF	CASSMRSSYEQYF	GILGFVFTL_INFLUENZAA
CAGHGGSQGNLIF	CASSESGSTYEQYF	2	4	6	CAGAGSQGNLIF	CASSSRASYEQYF	GILGFVFTL_INFLUENZAA
CAGHGGSQGNLIF	CASSESGSTYEQYF	2	4	6	CAGAGSQGNLIF	CASSTRSAYEQYF	GILGFVFTL_INFLUENZAA
CAGHGGSQGNLIF	CASSESGSTYEQYF	2	4	6	CAGAGSQGNLIF	CASSTRSSYEQYF	GILGFVFTL_INFLUENZAA
CAGHGGSQGNLIF	CASSESGSTYEQYF	2	4	6	CAGAGSQGNLIF	CASSVRSSYEQYF	GILGFVFTL_INFLUENZAA
CAGHGGSQGNLIF	CASSESGSTYEQYF	2	4	6	CAGATGGSQGNLIF	CASSIRSDYEQYF	GILGFVFTL_INFLUENZAA
CAGHGGSQGNLIF	CASSESGSTYEQYF	2	4	6	CAGAYGGSQGNLIF	CASSSRSSGEQYF	GILGFVFTL_INFLUENZAA
CAGHGGSQGNLIF	CASSESGSTYEQYF	2	4	6	CAGDGSQGNLIF	CASSMRSSYEQYF	GILGFVFTL_INFLUENZAA
CAGHGGSQGNLIF	CASSESGSTYEQYF	2	4	6	CAGDYGGSQGNLIF	CASSIRSSYEQYF	GILGFVFTL_INFLUENZAA
CAGHGGSQGNLIF	CASSESGSTYEQYF	2	4	6	CAGEGGGSQGNLIF	CASSIRSSYEQYF	GILGFVFTL_INFLUENZAA
CAGHGGSQGNLIF	CASSESGSTYEQYF	2	4	6	CAGEGGGSQGNLIF	CASSVRSSYEQYF	GILGFVFTL_INFLUENZAA
CAGHGGSQGNLIF	CASSESGSTYEQYF	2	4	6	CAGGGSQENLIF	CASSIRSSYEQYF	GILGFVFTL_INFLUENZAA
CAGHGGSQGNLIF	CASSESGSTYEQYF	2	4	6	CAGGGSQGNLSF	CASSIRSSYEQYF	GILGFVFTL_INFLUENZAA
CAGHGGSQGNLIF	CASSESGSTYEQYF	2	4	6	CAGGRSQGNLIF	CASSIRSSYEQYF	GILGFVFTL_INFLUENZAA
CAGHGGSQGNLIF	CASSESGSTYEQYF	2	4	6	CAGGTGGSQGNLIF	CASSIRSGYEQYF	GILGFVFTL_INFLUENZAA
CAGHGGSQGNLIF	CASSESGSTYEQYF	2	4	6	CAGNYGGSQGNLIF	CASSIRGSGEQYF	GILGFVFTL_INFLUENZAA
CAGHGGSQGNLIF	CASSESGSTYEQYF	2	4	6	CAGNYGGSQGNLIF	CASSLRSSYEQYF	GILGFVFTL_INFLUENZAA
CAGHGGSQGNLIF	CASSESGSTYEQYF	2	4	6	CAGNYGGSQGNLIF	CASSSRASYEQYF	GILGFVFTL_INFLUENZAA
CAGHGGSQGNLIF	CASSESGSTYEQYF	2	4	6	CAGNYGGSQGNLIF	CASSSRSTDTQYF	GILGFVFTL_INFLUENZAA
CAGHGGSQGNLIF	CASSESGSTYEQYF	2	4	6	CAGNYGGSQGNLIF	CASSTRSSYEQYF	GILGFVFTL_INFLUENZAA
CAGHGGSQGNLIF	CASSESGSTYEQYF	2	4	6	CAGPGSQGNLIF	CASSIRSSYEQYF	GILGFVFTL_INFLUENZAA
CAGHGGSQGNLIF	CASSESGSTYEQYF	2	4	6	CAGPGSQGNLIF	CASSVRSSYEQYF	GILGFVFTL_INFLUENZAA
CAGHGGSQGNLIF	CASSESGSTYEQYF	2	4	6	CAGQGSQGNLIF	CASSIRSSYEQYF	GILGFVFTL_INFLUENZAA
CAGHGGSQGNLIF	CASSESGSTYEQYF	2	4	6	CAGSGSQGNLIF	CASSIRSAYEQYF	GILGFVFTL_INFLUENZAA
CAGHGGSQGNLIF	CASSESGSTYEQYF	2	4	6	CAGSGSQGNLIF	CASSIRSSYEQYF	GILGFVFTL_INFLUENZAA
CAGHGGSQGNLIF	CASSESGSTYEQYF	2	4	6	CAGSSGGSQGNLIF	CASSYRSSYEQYF	GILGFVFTL_INFLUENZAA
CAGHGGSQGNLIF	CASSESGSTYEQYF	2	4	6	CAGVDGGSQGNLIF	CASSIRSAYEQYF	GILGFVFTL_INFLUENZAA
CAGHGGSQGNLIF	CASSESGSTYEQYF	2	4	6	CAGVDGGSQGNLIF	CASSTRSAYEQYF	GILGFVFTL_INFLUENZAA
CAGHGGSQGNLIF	CASSESGSTYEQYF	2	4	6	CAGVGGGSQGNLIF	CASSIRASYEQYF	GILGFVFTL_INFLUENZAA
CAGHGGSQGNLIF	CASSESGSTYEQYF	2	4	6	CAGVGGGSQGNLIF	CASSIRATYEQYF	GILGFVFTL_INFLUENZAA
CAGHGGSQGNLIF	CASSESGSTYEQYF	2	4	6	CAGVGGGSQGNLIF	CASSIRSSYEQYF	GILGFVFTL_INFLUENZAA
CAGHGGSQGNLIF	CASSESGSTYEQYF	2	4	6	CALGGSQGNLIF	CASSMRSGSDEQYF	TTDPSFLGRY_SARS-COV-2
CAGHGGSQGNLIF	CASSESGSTYEQYF	2	4	6	CASGGSQGNLIF	CASSIRSSYEQYF	GILGFVFTL_INFLUENZAA
CAGHGGSQGNLIF	CASSESGSTYEQYF	2	4	6	CASGGSQGNLIF	CASSTRSSYEQYF	GILGFVFTL_INFLUENZAA
CAGHGGSQGNLIF	CASSESGSTYEQYF	2	4	6	CASGGSQGNLIF	CASSVRSSYEQYF	GILGFVFTL_INFLUENZAA
CAGHGGSQGNLIF	CASSESGSTYEQYF	2	4	6	CATGGSQGNLIF	CASSIRSSYEQYF	GILGFVFTL_INFLUENZAA
CAGHGGSQGNLIF	CASSESGSTYEQYF	2	4	6	CATGGSQGNLIF	CASSTRSSYEQYF	GILGFVFTL_INFLUENZAA
CAGHGGSQGNLIF	CASSESGSTYEQYF	2	4	6	CATGGSQGNLIF	CASSVRSSYEQYF	GILGFVFTL_INFLUENZAA
CAGHGGSQGNLIF	CASSESGSTYEQYF	2	4	6	CAVGGSQGNLIF	CASSIRSAYEQYF	GILGFVFTL_INFLUENZAA
CAGHGGSQGNLIF	CASSESGSTYEQYF	2	4	6	CAVGGSQGNLIF	CASSIRSSYEQYF	GILGFVFTL_INFLUENZAA
CAGHGGSQGNLIF	CASSESGSTYEQYF	2	4	6	CAVGVGGSQGNLIF	CASSIRSSYEQYF	GILGFVFTL_INFLUENZAA
CAVKNDYKLSF	CASSPWTANTEAFF	2	4	6	CAENDYKLSF	CASSNTRSNTEAFF	KLGGALQAK_CMV
CAVKNDYKLSF	CASSPWTANTEAFF	2	4	6	CAGANDYKLSF	CASSFTGVNTEAFF	AVFDRKSDAK_EBV
CAVKNDYKLSF	CASSPWTANTEAFF	2	4	6	CAGYNDYKLSF	CASSLGENTEAFF	KLGGALQAK_CMV
CAVKNDYKLSF	CASSPWTANTEAFF	2	4	6	CAPINDYKLSF	CASSPAVPGTEAFF	KLGGALQAK_CMV
CAVKNDYKLSF	CASSPWTANTEAFF	2	4	6	CAVHGDYKLSF	CASSPLGASEAFF	KLGGALQAK_CMV
CAVKNDYKLSF	CASSPWTANTEAFF	2	4	6	CAVRANDYKLSF	CASSKGQASTEAFF	KLGGALQAK_CMV
CAMRSNTGNQFYF	CASSLGGGSPLHF	2	4	6	CAVRNTGNQFYF	CAINSGFGSPLHF	ALLPGLPAA_HOMOSAPIENS
CVVTNDGGSQGNLIF	CASSPSTGEGTGELFF	2	4	6	CAVTDGGSQGNLIF	CASSFSGNTGELFF	RAKFKQLL_EBV
CAASVTGNQFYF	CASSETRLGVYGYTF	2	4	6	CAASDNGNQFYF	CASSQEIGVYGYTF	MMILSDDAV_SARS-COV-2
CAASVTGNQFYF	CASSETRLGVYGYTF	2	4	6	CAVSGTGNQFYF	CASSRLGDSYGYTF	KLGGALQAK_CMV
CAESTGTASKLTF	CASSLTGLDNEQFF	2	4	6	CAAYTGTASKLTF	CASSGTSGAYNEQFF	KLGGALQAK_CMV;RLRAEAQVK_EBV
CAVASAGTALIF	CASSPSLSYEQYF	2	4	6	CAVNGAGTALIF	CASSISLGTAYEQYF	KLGGALQAK_CMV
CGRIQGAQKLVF	CASSLAGGKYNEQFF	2	4	6	CAAIQGAQKLVF	CASTPGGTYNEQFF	NYMPYFFTL_SARS-COV-2
CAVILNQAGTALIF	CAWSQAREQYF	2	4	6	CAVPNQAGTALIF	CASSLGYEQYF	KLGGALQAK_CMV
CAVGPLNFGNEKLTF	CASSLEVFNYGYTF	2	4	6	CAVSPPNFGNEKLTF	CASSEGGVYGYTF	KLGGALQAK_CMV
CVVGSSGNTPLVF	CASSSEGAGNTEAFF	2	4	6	CAVGASGNTPLVF	CASSKGHVNTEAFF	KLGGALQAK_CMV
CAMRARNTGNQFYF	CASSLAGAGGNEQFF	2	4	6	CAMRGRTGNQFYF	CASSQKLAGDNEQFF	ALSKGVHFV_SARS-COV-2
CAFDSGAGSYQLTF	CASSVVDSMNTEAFF	2	4	6	CAVSGAGSYQLTF	CASSLAPQMNTEAFF	KLGGALQAK_CMV
CAVTNAGNMLTF	CASTPIEQGEAFF	2	4	6	CAGYNAGNMLTF	CASSPIQDTEAFF	KLGGALQAK_CMV;AVFDRKSDAK_EBV
CAVTNAGNMLTF	CASTPIEQGEAFF	2	4	6	CAVNSNAGNMLTF	CASTLITGELFF	KLGGALQAK_CMV
CAVEPGGTSYGKLTF	CASSFELAGADTQYF	2	4	6	CAVGAGGTSYGKLTF	CASSLRGTDTQYF	CFAYYFMRF_SARS-COV-2
CAVQAYNTDKLIF	CASSYGQFTDTQYF	2	4	6	CAVYNTDKLIF	CASSRRGRITDTQYF	MLDLQPETT_HPV
CAGGTSYGKLTF	CASSWDGSYEQYF	2	4	6	CAHAGGTSYGKLTF	CASRSGTGTYEQYF	LTDEMIAQY_SARS-COV-2
CAGGTSYGKLTF	CASSWDGSYEQYF	2	4	6	CAHAGGTSYGKLTF	CASSLGDTYEQYF	KLGGALQAK_CMV
CAVRDLNDMRF	CASSVGLYNEQFF	2	4	6	CAVEDNNDMRF	CASSRGADEQFF	KLGGALQAK_CMV
CAVRDLNDMRF	CASSVGLYNEQFF	2	4	6	CAVLLNDMRF	CASSPGQGHNEQFF	KLGGALQAK_CMV
CAVTGSQGNLIF	CASSLVSYEQYF	2	4	6	CAAGGSQGNLIF	CASSIRSSYEQFF	GILGFVFTL_INFLUENZAA
CAVTGSQGNLIF	CASSLVSYEQYF	2	4	6	CAAGGSQGNLIF	CASSVGNEQFF	GLCTLVAML_EBV
CAVTGSQGNLIF	CASSLVSYEQYF	2	4	6	CAASGSQGNLIF	CASSIRSSETQYF	GILGFVFTL_INFLUENZAA
CAVTGSQGNLIF	CASSLVSYEQYF	2	4	6	CADLGSQGNLIF	CASSEGWHSYEQYF	KLGGALQAK_CMV
CAVTGSQGNLIF	CASSLVSYEQYF	2	4	6	CAEQGSQGNLIF	CASSGRSGETQYF	GILGFVFTL_INFLUENZAA
CAVTGSQGNLIF	CASSLVSYEQYF	2	4	6	CAFGGSQGNLIF	CASSIRSSETQYF	GILGFVFTL_INFLUENZAA
CAVTGSQGNLIF	CASSLVSYEQYF	2	4	6	CAGGGSQGNLIF	CASIIRSSYEQYF	GILGFVFTL_INFLUENZAA
CAVTGSQGNLIF	CASSLVSYEQYF	2	4	6	CAGGGSQGNLIF	CASSDRSGTEQYF	GILGFVFTL_INFLUENZAA
CAVTGSQGNLIF	CASSLVSYEQYF	2	4	6	CAGGGSQGNLIF	CASSFRSSETQYF	GILGFVFTL_INFLUENZAA
CAVTGSQGNLIF	CASSLVSYEQYF	2	4	6	CAGGGSQGNLIF	CASSIRAAYEQYF	GILGFVFTL_INFLUENZAA
CAVTGSQGNLIF	CASSLVSYEQYF	2	4	6	CAGGGSQGNLIF	CASSIRSAYEQFF	GILGFVFTL_INFLUENZAA
CAVTGSQGNLIF	CASSLVSYEQYF	2	4	6	CAGGGSQGNLIF	CASSIRSSYEQFF	GILGFVFTL_INFLUENZAA
CAVTGSQGNLIF	CASSLVSYEQYF	2	4	6	CAGGGSQGNLIF	CSASAPTSYEQYF	GILGFVFTL_INFLUENZAA
CAVTGSQGNLIF	CASSLVSYEQYF	2	4	6	CAGQGSQGNLIF	CASSGRSGETQYF	GILGFVFTL_INFLUENZAA
CAVTGSQGNLIF	CASSLVSYEQYF	2	4	6	CAIQGSQGNLIF	CASSTRSSETQYF	GILGFVFTL_INFLUENZAA
CAVTGSQGNLIF	CASSLVSYEQYF	2	4	6	CALGGSQGNLIF	CASSIRSSETQYF	GILGFVFTL_INFLUENZAA
CAVTGSQGNLIF	CASSLVSYEQYF	2	4	6	CALQGSQGNLIF	CASSSRSGVEQYF	GILGFVFTL_INFLUENZAA
CAVTGSQGNLIF	CASSLVSYEQYF	2	4	6	CAVHRGSQGNLIF	CASSEFQSPYEQYF	NYNYLYRLF_SARS-COV-2
CAVTGSQGNLIF	CASSLVSYEQYF	2	4	6	CAVTYGGSQGNLIF	CASSQQGGYEQYF	KLGGALQAK_CMV
CAVTGSQGNLIF	CASSLVSYEQYF	2	4	6	CAVTYGGSQGNLIF	CASSTRAAYEQYF	GILGFVFTL_INFLUENZAA
CAVTGSQGNLIF	CASSLVSYEQYF	2	4	6	CAWGGSQGNLIF	CASSMVVHEQFF	ALWEIQQVV_SARS-COV-2
CAVNSGGGADGLTF	CASSLEVFNYGYTF	2	4	6	CADSGGGADGLTF	CASSPTGINYGYTF	RAKFKQLL_EBV
CAVNSGGGADGLTF	CASSLEVFNYGYTF	2	4	6	CASLNSGGGADGLTF	CASSLVESGYGYTF	KLGGALQAK_CMV
CAVNSGGGADGLTF	CASSLEVFNYGYTF	2	4	6	CAVVEGGGADGLTF	CASSLSPFYSYGYTF	ELAGIGILTV_HOMOSAPIENS
CGRIQGAQKLVF	CASSLAGKYNEQFF	2	4	6	CAAIQGAQKLVF	CASTPGGTYNEQFF	NYMPYFFTL_SARS-COV-2
CAVLTSGGYQKVTF	CASSQTTNTEAFF	2	4	6	CATSGGYQKVTF	CASSALAGNTEAFF	KLGGALQAK_CMV;RAKFKQLL_EBV;IVTDFSVIK_EBV
CAVLTSGGYQKVTF	CASSQTTNTEAFF	2	4	6	CAVNSGGYQKVTF	CASSFSGDTEAFF	GILGFVFTL_INFLUENZAA
CAMREDPTGFQKLVF	CASSLRGWETQYF	2	4	6	CAMRERNTGFQKLVF	CASSQDGGQETQYF	VYFLQSINF_SARS-COV-2
CALISGANSKLTF	CASSAGVPTEQFF	2	4	6	CALTITGANSKLTF	CASSTAGHNTEAFF	KLGGALQAK_CMV
CALAGGTSYGKLTF	CASSPPGGPYEQYF	2	4	6	CALSPGGTSYGKLTF	CASSLGGNEQYF	KSKRTPMGF_HCV
CAVTLDSNYQLIW	CASSLDRINEQFF	2	4	6	CAVMDSNYQLIW	CASSEAVDRGNEQFF	KLGGALQAK_CMV
CAVTLDSNYQLIW	CASSLDRINEQFF	2	4	6	CAVMDSNYQLIW	CASSELAGANEQFF	KLGGALQAK_CMV
CAVEGYGQNFVF	CASSPLSGEQYF	2	4	6	CAENYGQNFVF	CASSPTYNEQFF	KLGGALQAK_CMV
CAVEGYGQNFVF	CASSPLSGEQYF	2	4	6	CAVNIYGQNFVF	CASSSPSALSYEQYF	IVTDFSVIK_EBV
CARDDYKLSF	CASSPLSGEQYF	2	4	6	CAVKDYKLSF	CASSLGQGYEQYF	KLGGALQAK_CMV
CARDDYKLSF	CASSPLSGEQYF	2	4	6	CAVNDYKLSF	CASSPGSDNEQFF	ALWEIQQVV_SARS-COV-2
CARDDYKLSF	CASSPLSGEQYF	2	4	6	CAVVDDYKLSF	CASSQDLYEQYF	KLGGALQAK_CMV
CALASLQGGSEKLVF	CASSPAGYEQYF	2	4	6	CAASAQGGSEKLVF	CASSLGGGDYEQYF	FLRGRAYGL_EBV
CALASLQGGSEKLVF	CASSPAGYEQYF	2	4	6	CALNLQGGSEKLVF	CASSLGGEGYEQYF	FLGIITTVA_SARS-COV-2
CAASDAGGTSYGKLTF	CASSLGGLLGGYTF	2	4	6	CAASPNAGGTSYGKLTF	CASSIGLYGYTF	GILGFVFTL_INFLUENZAA
CAEISSYKLIF	CASSQPSLNTEAFF	2	4	6	CAFYSSYKLIF	CASSLVTGLNTEAFF	KLGGALQAK_CMV
CAVPNSGGSNYKLTF	CASSQPETGSPYEQYF	2	4	6	CAFPSGGSNYKLTF	CASSETGSSSYEQYF	QYIKWPWYI_SARS-COV-2
CAADDRGSTLGRLYF	CASSLRGEETYEQYF	2	4	6	CAASTDRGSTLGRLYF	CASSLRGGRETQYF	KLGGALQAK_CMV
CAADDRGSTLGRLYF	CASSLRGEETYEQYF	2	4	6	CAMSDRGSTLGRLYF	CASSLIRDITYEQYF	VYIGDPAQL_SARS-COV-2
CAAHTGGFKTIF	CASSAGLSETQYF	2	4	6	CAENTGGFKTIF	CASSEGDTQYF	KLGGALQAK_CMV
CAVQPDSNYQLIW	CATRGAYEQYF	2	4	6	CAVLDSNYQLIW	CASKGVVYEQYF	KLGGALQAK_CMV
CAVQPDSNYQLIW	CATRGAYEQYF	2	4	6	CAVLDSNYQLIW	CASSFYEQYF	KLGGALQAK_CMV
CAVRRNTGGFKTIF	CASSLYEGQGYNEQFF	2	4	6	CALRGNTGGFKTIF	CASSLSGATYNEQFF	RTLNAWVKV_HIV-1
CAVRDEGAGSYQLTF	CASSYSSGGGADTQYF	2	4	6	CAVEGAGSYQLTF	CASSYHGQGAVDTQYF	MTLHGHMMY_HOMOSAPIENS
CVVMTGFQKLVF	CASSTDSYNEQFF	2	4	6	CAVDTGFQKLVF	CASSNSYEQYF	ELAGIGILTV_HOMOSAPIENS
CAVSDSSYKLIF	CASSSEGAGNTEAFF	2	4	6	CAASHSSYKLIF	CASSFELNTEAFF	KLGGALQAK_CMV
CAVSDSSYKLIF	CASSSEGAGNTEAFF	2	4	6	CAESMDSSYKLIF	CASSYTGGDTEAFF	AVFDRKSDAK_EBV
CAETRDKIIF	CASSPQRGLMNTEAFF	2	4	6	CAEKDDKIIF	CASSFQGLGTEAFF	ELAGIGILTV_HOMOSAPIENS
CAVRDLNDMRF	CASSSSLYSEQYF	2	4	6	CAVSDDNDMRF	CASSQTYEQYF	GILGFVFTL_INFLUENZAA
CAASSGTYKYIF	CASSLGHKGNQPQHF	2	4	6	CAGSYSGTYKYIF	CASSLAGNNQPQHF	KLGGALQAK_CMV
CAASSGTYKYIF	CASSLGHKGNQPQHF	2	4	6	CATAPSGTYKYIF	CASSLAGYSNQPQHF	KLGGALQAK_CMV
CAASENSGGSNYKLTF	CASSFRGLRYEQYF	2	4	6	CAASDSGGSNYKLTF	CASSFNRGNEQYF	TVYGFCLL_MCMV
CAASENSGGSNYKLTF	CASSFRGLRYEQYF	2	4	6	CALSHNSGGSNYKLTF	CASSFRGGKTQYF	IPLTEEAEL_HIV-1
CAASENSGGSNYKLTF	CASSFRGLRYEQYF	2	4	6	CATENSGGSNYKLTF	CASSFGTGAYEQYF	KLGGALQAK_CMV
CAALMDSNYQLIW	CASSFYSYEQYF	2	4	6	CAASKDSNYQLIW	CASSFYGTQETQYF	KLGGALQAK_CMV
CAALMDSNYQLIW	CASSFYSYEQYF	2	4	6	CAGMDSNYQLIW	CASSLPLGYEQYF	LAMPFATPM_HOMOSAPIENS
CAALMDSNYQLIW	CASSFYSYEQYF	2	4	6	CAVLDSNYQLIW	CASKGVVYEQYF	KLGGALQAK_CMV
CAALMDSNYQLIW	CASSFYSYEQYF	2	4	6	CAVLDSNYQLIW	CASSARSSTEQYF	GILGFVFTL_INFLUENZAA
CAALMDSNYQLIW	CASSFYSYEQYF	2	4	6	CAVMDSNYQLIW	CASSYSSGSYEQYF	RAKFKQLL_EBV
CAALMDSNYQLIW	CASSFYSYEQYF	2	4	6	CAVSMDSNYQLIW	CASSTQVGYEQYF	RMFPNAPYL_HOMOSAPIENS
CAPLNRDDKIIF	CASSLAGAYEQYF	2	4	6	CAGLDRDDKIIF	CASSSTPYEQYF	KLGGALQAK_CMV
CAPLNRDDKIIF	CASSLAGAYEQYF	2	4	6	CALPMNRDDKIIF	CASSYAYDGSYEQYF	GLCTLVAML_EBV
CAPLNRDDKIIF	CASSLAGAYEQYF	2	4	6	CAVMNRDDKIIF	CASSGLGQTYEQYF	KLGGALQAK_CMV
CAPLNRDDKIIF	CASSLAGAYEQYF	2	4	6	CAVNRDDKIIF	CASSLTGAEAFF	KLGGALQAK_CMV
CAGVKLNTDKLIF	CASSGRTSGSTDTQYF	2	4	6	CAGVGRNTDKLIF	CASSPRTSGGAQTQYF	KLGGALQAK_CMV
CALIGDNFNKFYF	CASSTPGGYGYGYTF	2	4	6	CAVGDNFNKFYF	CASSWGGGSHYGYTF	AVFDRKSDAK_EBV;IVTDFSVIK_EBV
CAEIGDSNYQLIW	CASSLLGTGDYGYTF	2	4	6	CAETQDSNYQLIW	CASSTSTGTGYGYTF	GILGFVFTL_INFLUENZAA;RAKFKQLL_EBV
CAPSGYSTLTF	CASRGGQGPGETQYF	2	4	6	CALGYSTLTF	CASSGRGGGPAETQYF	KLGGALQAK_CMV
CAVRDMRQAGTALIF	CASSPLGSGYEQYF	2	4	6	CAVRDGSQAGTALIF	CASSLGSGTEAFF	KLGGALQAK_CMV
CAGGGGSQGNLIF	CASSSGETEAFF	2	4	6	CAAGGSQGNLIF	CASSVGNEQFF	GLCTLVAML_EBV
CAGGGGSQGNLIF	CASSSGETEAFF	2	4	6	CAASGGGSQGNLIF	CASSFSGNTGELFF	RAKFKQLL_EBV
CAGGGGSQGNLIF	CASSSGETEAFF	2	4	6	CAEGGNGGSQGNLIF	CASSGRSNTEAFF	GILGFVFTL_INFLUENZAA
CAGGGGSQGNLIF	CASSSGETEAFF	2	4	6	CAENGGSQGNLIF	CASSRPSGMNTEAFF	KLGGALQAK_CMV
CAGGGGSQGNLIF	CASSSGETEAFF	2	4	6	CAGAGDGGSQGNLIF	CASSIRSTTEAFF	GILGFVFTL_INFLUENZAA
CAGGGGSQGNLIF	CASSSGETEAFF	2	4	6	CAGAGSQGNLIF	CASSYQGEAFF	GILGFVFTL_INFLUENZAA
CAGGGGSQGNLIF	CASSSGETEAFF	2	4	6	CAGASGGSQGNLIF	CASSFSGNTGELFF	GILGFVFTL_INFLUENZAA
CAGGGGSQGNLIF	CASSSGETEAFF	2	4	6	CAGDSGGGSQGNLIF	CASSIRSNTEAFF	GILGFVFTL_INFLUENZAA
CAGGGGSQGNLIF	CASSSGETEAFF	2	4	6	CAGGGDGGSQGNLIF	CASSFSGNTGELFF	GILGFVFTL_INFLUENZAA
CAGGGGSQGNLIF	CASSSGETEAFF	2	4	6	CAGGGSGGSQGNLIF	CASSWRSDTEAFF	GILGFVFTL_INFLUENZAA
CAGGGGSQGNLIF	CASSSGETEAFF	2	4	6	CAGGSQGNLIF	CASSPVSNTEAFF	GLPWNVVRI_SARS-COV-2
CAGGGGSQGNLIF	CASSSGETEAFF	2	4	6	CAGNYGGSQGNLIF	CASSSRSTGELFF	GILGFVFTL_INFLUENZAA
CAGGGGSQGNLIF	CASSSGETEAFF	2	4	6	CAGPGDGGSQGNLIF	CASSFSGNTGELFF	GILGFVFTL_INFLUENZAA;RAKFKQLL_EBV
CAGGGGSQGNLIF	CASSSGETEAFF	2	4	6	CAGSGNGGSQGNLIF	CASSGRASTEAFF	GILGFVFTL_INFLUENZAA
CAGGGGSQGNLIF	CASSSGETEAFF	2	4	6	CAPGGSQGNLIF	CASSPTGLEAFF	KLGGALQAK_CMV
CAGGGGSQGNLIF	CASSSGETEAFF	2	4	6	CAVGGGGGSQGNLIF	CASSSRSGTEQFF	GILGFVFTL_INFLUENZAA
CAVNTGKLIF	CASRPGGRETQYF	2	4	6	CAVRTDKLIF	CASSPDGRAQETQYF	KLGGALQAK_CMV
CAARHGAGGTSYGKLTF	CASSSLGSYNEQFF	2	4	6	CAAGGAGGTSYGKLTF	CASRWDSSYNEQFF	KLGGALQAK_CMV
CAESTGKLIF	CASSPSGFRTEAFF	2	4	6	CAVTGKLIF	CASSFGVGTEAFF	KLGGALQAK_CMV
CAVSVSSNDYKLSF	CASSQPLANYGYTF	2	4	6	CAASESSNDYKLSF	CASSPGTDYGYTF	RAKFKQLL_EBV
CAASFGNEKLTF	CASRGESYEQYF	2	4	6	CAGFFGNEKLTF	CASRIAHEQYF	KLGGALQAK_CMV
CAVRNRDDKIIF	CASRTGESYGYTF	2	4	6	CAASNRDDKIIF	CASSQTGTAYGYTF	KLGGALQAK_CMV
CAVRNRDDKIIF	CASRTGESYGYTF	2	4	6	CATENRDDKIIF	CASRGSRGSYGYTF	KLGGALQAK_CMV
CAASASGGGSQGNLIF	CASSLWDRGTDTQYF	2	4	6	CAASGGGSQGNLIF	CASSGRSTDTQYF	GILGFVFTL_INFLUENZAA
CAASASGGGSQGNLIF	CASSLWDRGTDTQYF	2	4	6	CAASGGGSQGNLIF	CASSMFGTDTQYF	GILGFVFTL_INFLUENZAA
CAASASGGGSQGNLIF	CASSLWDRGTDTQYF	2	4	6	CAASIGGGSQGNLIF	CASSIRSTDTQYF	GILGFVFTL_INFLUENZAA
CAASASGGGSQGNLIF	CASSLWDRGTDTQYF	2	4	6	CAASLGGGSQGNLIF	CASSIRSTDTQYF	GILGFVFTL_INFLUENZAA
CAASASGGGSQGNLIF	CASSLWDRGTDTQYF	2	4	6	CAASMGGGSQGNLIF	CASSIRSTDTQYF	GILGFVFTL_INFLUENZAA
CAASASGGGSQGNLIF	CASSLWDRGTDTQYF	2	4	6	CAGASGGGSQGNLIF	CASSGRSTDTQYF	GILGFVFTL_INFLUENZAA
CAVREYSSASKIIF	CASQGEANQPQHF	2	4	6	CAVRDLYSSASKIIF	CASIRSNNQPQHF	KLGGALQAK_CMV
CAVSPGTASKLTF	CASSLEEVFNYGYTF	2	4	6	CAVHTGTASKLTF	CASSLFPNYGYTF	KLGGALQAK_CMV
CAVWGFQKLVF	CASSPREQGTEAFF	2	4	6	CAVGTGFQKLVF	CASSLPVEVNTEAFF	KLGGALQAK_CMV
CAVINAGGTSYGKLTF	CASSPGGPLFF	2	4	6	CAGVNAGGTSYGKLTF	CASSLGLSGELFF	YLQPRTFLL_SARS-COV-2
CAVINAGGTSYGKLTF	CASSPGGPLFF	2	4	6	CAVMGAGGTSYGKLTF	CASSIGSGEAFF	LLFGYPVYV_HTLV-1
CAVINAGGTSYGKLTF	CASSPGGPLFF	2	4	6	CAVRPAGGTSYGKLTF	CASSLGGYEQFF	KLGGALQAK_CMV
CAVINAGGTSYGKLTF	CASSPGGPLFF	2	4	6	CAVSAGGTSYGKLTF	CASSLGTGPEAFF	ELAGIGILTV_HOMOSAPIENS
CAVINAGGTSYGKLTF	CASSPGGPLFF	2	4	6	CAVSANAGGTSYGKLTF	CASSPGLLSGELFF	KLGGALQAK_CMV
CAVRNDKLIF	CASSLLVTYGYTF	2	4	6	CAVRDNTDKLIF	CASSYWGTNYGYTF	KLGGALQAK_CMV
CAVRNDKLIF	CASSLLVTYGYTF	2	4	6	CAVRPVDKLIF	CASSTGTAYGYTF	KLGGALQAK_CMV
CAVRNDKLIF	CASSLLVTYGYTF	2	4	6	CAVRQNDKIIF	CASSLAGAQGYTF	SPRWYFYYL_SARS-COV-2
CAVRNDKLIF	CASSLLVTYGYTF	2	4	6	CAVSTDKLIF	CASSPGGVSYGYTF	LLWNGPMAV_YFV
CAVEDDYKLSF	CASSLPGQGSEQYF	2	4	6	CAGRDDYKLSF	CASSLDLGQGKTQYF	KLGGALQAK_CMV
CAVEDDYKLSF	CASSLPGQGSEQYF	2	4	6	CAVDNDYKLSF	CASSQGQGIYEQYF	RMFPNAPYL_HOMOSAPIENS
CAVEDDYKLSF	CASSLPGQGSEQYF	2	4	6	CAVNDYKLSF	CASSPGQGSAPETQYF	KLGGALQAK_CMV
CAFNAGNMLTF	CASTPGQGNEQYF	2	4	6	CAVQAGNMLTF	CASTRGDSYEQYF	KLGGALQAK_CMV
CAESTGKLIF	CASSKDGYYGYTF	2	4	6	CAVSTDKLIF	CASSPGGVSYGYTF	LLWNGPMAV_YFV
CAASVTGNQFYF	CASSVSRLGVYGYTF	2	4	6	CAASDNGNQFYF	CASSQEIGVYGYTF	MMILSDDAV_SARS-COV-2
CAASVTGNQFYF	CASSVSRLGVYGYTF	2	4	6	CAVSGTGNQFYF	CASSRLGDSYGYTF	KLGGALQAK_CMV
CAVRDNYGQNFVF	CASSEARSGGTYEQYF	2	4	6	CAVDFRDNYGQNFVF	CASSLSSGTYEQYF	GILGFVFTL_INFLUENZAA;IVTDFSVIK_EBV
CAVRDNYGQNFVF	CASSEARSGGTYEQYF	2	4	6	CAVNNNYGQNFVF	CASSTAGGSYEQYF	KLGGALQAK_CMV
CGRIQGAQKLVF	CASSLEVFNYGYTF	2	4	6	CAGGRIQGAQKLVF	CASSPGTGNYGYTF	KLGGALQAK_CMV
CALIGSGGYQKVTF	CASSLTETYEQYF	2	4	6	CALHSGGYQKVTF	CASSPTRPVEQYF	GILGFVFTL_INFLUENZAA
CAVRDFGNEKLTF	CASSLSGLNEQYF	2	4	6	CAVPNFGNEKLTF	CASSPLGTYEQYF	TTDPSFLGRY_SARS-COV-2
CAASDAGGTSYGKLTF	CASSLQLEQFF	2	4	6	CAAIEAGGTSYGKLTF	CASVEGDEQFF	KLGGALQAK_CMV
CAASDAGGTSYGKLTF	CASSLQLEQFF	2	4	6	CADIDAGGTSYGKLTF	CASSLAAGFEQFF	KLGGALQAK_CMV
CAASDAGGTSYGKLTF	CASSLQLEQFF	2	4	6	CALSDSGGTSYGKLTF	CASSGTGELFF	KLGGALQAK_CMV
CAAKGASGTYKYIF	CASSWGQGNTEAFF	2	4	6	CAAKPSGTYKYIF	CASSQGRGAEAFF	KLGGALQAK_CMV
CAAKGASGTYKYIF	CASSWGQGNTEAFF	2	4	6	CAATGSGTYKYIF	CASSQQGAEAFF	KLGGALQAK_CMV
CAAKGASGTYKYIF	CASSWGQGNTEAFF	2	4	6	CAVKGSGTYKYIF	CASSPHPGSTEAFF	KLGGALQAK_CMV
CALAGGKLIF	CASSLGYEQYF	2	4	6	CAGQGGKLIF	CASMRGFTYEQYF	KLGGALQAK_CMV
CALAGGKLIF	CASSLGYEQYF	2	4	6	CALNQGGKLIF	CASSLRDSSYEQYF	LLWNGPMAV_YFV
CALAGGKLIF	CASSLGYEQYF	2	4	6	CAVSGGKLIF	CASSPQGFSYEQYF	LLWNGPMAV_YFV
CAASMPNTDKLIF	CASSIVGDGDTQYF	2	4	6	CAASENTDKLIF	CASSLGGVSDTQYF	GILGFVFTL_INFLUENZAA
CAVTANAGKSTF	CASSDRPAGSNTDTQYF	2	4	6	CAVGPNAGKSTF	CASSRAGRSTDTQYF	KLGGALQAK_CMV
CAVRHSGYALNF	CASSPLSGEQYF	2	4	6	CAVGSGYALNF	CASSPRDSLYEQYF	RLYLDAYNM_SARS-COV-2
CAVRHSGYALNF	CASSPLSGEQYF	2	4	6	CAVIYSGYALNF	CASSPPGGQETQYF	KLGGALQAK_CMV
CAVRHSGYALNF	CASSPLSGEQYF	2	4	6	CAVRPDSGYALNF	CASSQLSGSLETQYF	RPPIFIRRL_EBV
CAVRHSGYALNF	CASSPLSGEQYF	2	4	6	CAVRTNSGYALNF	CASSDTVSYEQYF	SLFNTIAVL_HIV-1;SLYNTIATL_HIV-1;SLYNTVATL_HIV-1
CAVRDWGSQGNLIF	CASSQEGLDEQYF	2	4	6	CAVRGGSQGNLIF	CASSSTDADEQYF	KLGGALQAK_CMV
CAVRDWGSQGNLIF	CASSQEGLDEQYF	2	4	6	CAVRRRGSQGNLIF	CASSLEGQLNEQFF	ATDALMTGF_HCV
CAVRDWGSQGNLIF	CASSQEGLDEQYF	2	4	6	CAVRVEGSQGNLIF	CASSLEGQLNEQFF	ATDALMTGF_HCV
CAASPGTYKYIF	CASSDTAANTGELFF	2	4	6	CAATGTYKYIF	CASSLSRATGELFF	KLGGALQAK_CMV
CAVRDNQAGTALIF	CASSFGLAGARYNEQFF	2	4	6	CAVRRQAGTALIF	CASSSGLAGENEQFF	KLGGALQAK_CMV
CAVNKAGGTSYGKLTF	CASSLDLTFAYEQYF	2	4	6	CAVAGGTSYGKLTF	CASSLDSSYEQYF	KLGGALQAK_CMV
CAENSGGSNYKLTF	CASSLRSQETQYF	2	4	6	CAETHSGGSNYKLTF	CASSARSSYEQYF	GILGFVFTL_INFLUENZAA
CAENSGGSNYKLTF	CASSLRSQETQYF	2	4	6	CALSGGSNYKLTF	CASSIRSSYEQYF	GILGFVFTL_INFLUENZAA
CAENSGGSNYKLTF	CASSLRSQETQYF	2	4	6	CATEYSGGSNYKLTF	CASSLALSYEQYF	IVTDFSVIK_EBV
CAASFGNEKLTF	CASRGNLRQYF	2	4	6	CAGFFGNEKLTF	CASRIAHEQYF	KLGGALQAK_CMV
CAVWTNAGKSTF	CASSSSWQFF	2	4	6	CAANTNAGKSTF	CASSSTDTQYF	KLGGALQAK_CMV
CAVHNYGQNFVF	CASSLDGALDSPLHF	2	4	6	CAVRGHNYGQNFVF	CASSLDDNSPLHF	KLGGALQAK_CMV
CAVSDRNYQLIF	CASSLGTGGVQPQHF	2	4	6	CAVSDSNYQLIW	CASSSSTGGVSNQPQHF	GILGFVFTL_INFLUENZAA
CEAGTASKLTF	CASSSEHSYNEQFF	2	4	6	CAFAGTASKLTF	CASSYGSGNEQFF	KLGGALQAK_CMV
CAGLQTGNQFYF	CASSISYSGYRFF	2	4	6	CAGHTGNQFYF	CASSIRSGYEQFF	GILGFVFTL_INFLUENZAA
CAASRNGQNFVF	CASSPPPGENYGYTF	2	4	6	CAASPGQNFVF	CASSFLPLNYGYTF	KLGGALQAK_CMV
CAPYNAGNMLTF	CASSMTGGSVDGYTF	2	4	6	CAVVNAGNMLTF	CASSWGGGSHYGYTF	IVTDFSVIK_EBV
CAVNSGGYQKVTF	CASSFEGIYGYTF	2	4	6	CAVSLSGGYQKVTF	CASSPSNYGYTF	QELIRQGTDY_SARS-COV-2
CAGYPSGSARQLTF	CASSPPGWEQYF	2	4	6	CAAVPSGSARQLTF	CASSPFYMETQYF	KLGGALQAK_CMV
CAVTNDYKLSF	CASSPGGHEQFF	2	4	6	CACSNDYKLSF	CASTRPDGEQFF	KLGGALQAK_CMV
CAVTNDYKLSF	CASSPGGHEQFF	2	4	6	CAINDYKLSF	CASSGGYEKLFF	IPVAYRKVL_SARS-COV-2
CAVTNDYKLSF	CASSPGGHEQFF	2	4	6	CATGNDYKLSF	CASSWGGANNEQFF	VYFLQSINF_SARS-COV-2
CAVTNDYKLSF	CASSPGGHEQFF	2	4	6	CAVHGDYKLSF	CASSPLGASEAFF	KLGGALQAK_CMV
CAVTNDYKLSF	CASSPGGHEQFF	2	4	6	CAVKDYKLSF	CASSLGQGYEQYF	KLGGALQAK_CMV
CAVTNDYKLSF	CASSPGGHEQFF	2	4	6	CAVLANDYKLSF	CASRLAGDEQFF	KLGGALQAK_CMV
CAVTNDYKLSF	CASSPGGHEQFF	2	4	6	CAVNSNDYKLSF	CASSLGGTVEAFF	KLGGALQAK_CMV
CAVTNDYKLSF	CASSPGGHEQFF	2	4	6	CAVRANDYKLSF	CASSQGSEAFF	GILGFVFTL_INFLUENZAA
CATTAGNMLTF	CASSRRLDSYTDTQYF	2	4	6	CAEDAGNMLTF	CASSIRSTDTQYF	GILGFVFTL_INFLUENZAA
CAVRGDTGGFKTIF	CASSLTPTYEQYF	2	4	6	CAVDTGGFKTIF	CASSPGSPGYEQYF	KLGGALQAK_CMV
CAVRGDTGGFKTIF	CASSLTPTYEQYF	2	4	6	CAVRAHTGGFKTIF	CASSLRSNSYEQYF	PTDNYITTY_SARS-COV-2
CAVRGDTGGFKTIF	CASSLTPTYEQYF	2	4	6	CAVREVTGGFKTIF	CASSPGQLYEQYF	AVFDRKSDAK_EBV
CAVRGDTGGFKTIF	CASSLTPTYEQYF	2	4	6	CAVRPHTGGFKTIF	CASSIRSSYEQYF	GILGFVFTL_INFLUENZAA
CAMIDNDMRF	CASSGQGYNEQFF	2	4	6	CAFISNDMRF	CASSFRGGGEQFF	KLGGALQAK_CMV
CAVSDETSYDKVIF	CASSPATGRNQPQHF	2	4	6	CAASETSYDKVIF	CASSLAHNQPQHF	RAKFKQLL_EBV
CAVSDETSYDKVIF	CASSPATGRNQPQHF	2	4	6	CAASETSYDKVIF	CASSPRQGDQPQHF	RAKFKQLL_EBV
CAVRDDYKLSF	CASSLQQIYEQYF	2	4	6	CAVSGDYKLSF	CASSSRWGYEQYF	GILGFVFTL_INFLUENZAA
CSNRDDKIIF	CASSFLLNTEAFF	2	4	6	CAGNRDDKIIF	CASSFLDRGPNTEAFF	RAKFKQLL_EBV
CSNRDDKIIF	CASSFLLNTEAFF	2	4	6	CAVNRDDKIIF	CASSLDIEAFF	YLQPRTFLL_SARS-COV-2
CSNRDDKIIF	CASSFLLNTEAFF	2	4	6	CAVNRDDKIIF	CASSLTGAEAFF	KLGGALQAK_CMV
CASGTGANNLFF	CASRGSDTQYF	2	4	6	CAATGANNLFF	CSASGARGADTQYF	LLWNGPMAV_YFV
CAFAGGSQGNLIF	CASSLWAEETQFF	2	4	6	CAAQGSQGNLIF	CASSIRAAETQYF	GILGFVFTL_INFLUENZAA
CAFAGGSQGNLIF	CASSLWAEETQFF	2	4	6	CAGAGSQGNLIF	CASSLLWAEYNEQFF	RAKFKQLL_EBV
CAFAGGSQGNLIF	CASSLWAEETQFF	2	4	6	CAGGGSQGNLIF	CASSLEWGGETQYF	KLGGALQAK_CMV
CAFAGGSQGNLIF	CASSLWAEETQFF	2	4	6	CAGGGSQGNLIF	CASSLLWAEYNEQFF	RAKFKQLL_EBV
CAFAGGSQGNLIF	CASSLWAEETQFF	2	4	6	CAGGGSQGNLIF	CASSSLGAREQFF	GILGFVFTL_INFLUENZAA
CAMSTGYQKVTF	CASSNAGSFYEQYF	2	4	6	CAFSGGYQKVTF	CASSIRSAYEQYF	GILGFVFTL_INFLUENZAA
CAMSTGYQKVTF	CASSNAGSFYEQYF	2	4	6	CAPFTGYQKVTF	CASSIRSAYEQYF	GILGFVFTL_INFLUENZAA
CAVPSGGSYIPTF	CASSLEDSLLNTEAFF	2	4	6	CAGSGGSYIPTF	CASSLLENTEAFF	CINGVCWTV_HCV
CAATNQAGTALIF	CASSPGGHEQFF	2	4	6	CATDNQAGTALIF	CASSPGSSYNEQFF	YMPYFFTLL_SARS-COV-2
CAATNQAGTALIF	CASSPGGHEQFF	2	4	6	CATDQAGTALIF	CASSPAPGVDEQFF	KLGGALQAK_CMV
CAATNQAGTALIF	CASSPGGHEQFF	2	4	6	CAVFNQAGTALIF	CASSSVGTEAFF	KLGGALQAK_CMV
CAATNQAGTALIF	CASSPGGHEQFF	2	4	6	CAVPNQAGTALIF	CASSLGYEQYF	KLGGALQAK_CMV
CAATNQAGTALIF	CASSPGGHEQFF	2	4	6	CAVTHQAGTALIF	CASASGGFDEQFF	KLGGALQAK_CMV
CAVTLKAAGNKLTF	CASSSNYEQYF	2	4	6	CAVELFKAAGNKLTF	CASSLGYNEQFF	KLGGALQAK_CMV
CAVTLKAAGNKLTF	CASSSNYEQYF	2	4	6	CAVLGAAGNKLTF	CASGDNEQFF	KLGGALQAK_CMV
CAVYNQGGKLIF	CASSEEGGIQETQYF	2	4	6	CASDYNQGGKLIF	CATSPGGQETQYF	KLGGALQAK_CMV
CAVRGDRDDKIIF	CASSQGTRYNEQFF	2	4	6	CALRGYRDDKIIF	CASSLRGAYNEQFF	KLGGALQAK_CMV
CAVRGDRDDKIIF	CASSQGTRYNEQFF	2	4	6	CAVRDIDDKIIF	CASSQDRGGTYNEQFF	KLGGALQAK_CMV
CAVRGDRDDKIIF	CASSQGTRYNEQFF	2	4	6	CAVSGRDDKIIF	CASSLSDTYNEQFF	FVTVYSHLL_SARS-COV-2
CVVNNNARLMF	CASSEPVLEQYF	2	4	6	CAVPNNARLMF	CASSIEPYNEQFF	KLGGALQAK_CMV
CAGFDNAGNMLTF	CASSLRTIIQPQHF	2	4	6	CAGYNAGNMLTF	CASSLNYNQPQHF	KLGGALQAK_CMV
CAVRDSSASKIIF	CASRGSDTQYF	2	4	6	CAVRARSASKIIF	CASSMETQYF	AVFDRKSDAK_EBV
CALRDNYGQNFVF	CASRATEAYEQYF	2	4	6	CAVPDNYGQNFVF	CASSARSSYEQYF	GILGFVFTL_INFLUENZAA
CAASANTGNQFYF	CASSLGYREAFF	2	4	6	CAANTGNQFYF	CASSLAVNTEAFF	LTDEMIAQY_SARS-COV-2
CAASANTGNQFYF	CASSLGYREAFF	2	4	6	CAASSGTGNQFYF	CASSLRDGSEAFF	RAKFKQLL_EBV
CAASANTGNQFYF	CASSLGYREAFF	2	4	6	CAGEANTGNQFYF	CASRSLDEAFF	KLGGALQAK_CMV
CAVRDGYGGSQGNLIF	CASSLDGYTF	2	4	6	CAVRGLGGSQGNLIF	CASSLVGEQFF	KLGGALQAK_CMV
CAAHTGGGNKLTF	CAWSLGGSYGYTF	2	4	6	CAGVTGGGNKLTF	CASSAGTGFYGYTF	YLQPRTFLL_SARS-COV-2
CAAHTGGGNKLTF	CAWSLGGSYGYTF	2	4	6	CATALTGGGNKLTF	CASSMGGQTYGYTF	KLGGALQAK_CMV;AVFDRKSDAK_EBV
CAEISGAGSYQLTF	CASRWDRNTEAFF	2	4	6	CADPSGAGSYQLTF	CASRDRVEPEAFF	KLGGALQAK_CMV
CAEISGAGSYQLTF	CASRWDRNTEAFF	2	4	6	CAEMGGAGSYQLTF	CASKDIMNTEAFF	KLGGALQAK_CMV
CAEISGAGSYQLTF	CASRWDRNTEAFF	2	4	6	CAVESGAGSYQLTF	CASGYNTEAFF	ELAGIGILTV_HOMOSAPIENS
CAEISGAGSYQLTF	CASRWDRNTEAFF	2	4	6	CAVSSGAGSYQLTF	CATSDPNTEAFF	KLGGALQAK_CMV
CAVQANFGNEKLTF	CASSPPPGELFF	2	4	6	CAVNINFGNEKLTF	CASSWGPNTGELFF	KLGGALQAK_CMV
CAVQANFGNEKLTF	CASSPPPGELFF	2	4	6	CAVPNFGNEKLTF	CASSSKQGPGELFF	SPRWYFYYL_SARS-COV-2
CAVQGSGNTGKLIF	CASSLQGGYGYTF	2	4	6	CAVDSGNTGKLIF	CASSLVLQRIYGYTF	AVFDRKSDAK_EBV
CALSFNDYKLSF	CASSLGWDGHNEQFF	2	4	6	CAVSNDYKLSF	CASSVGLAGSNEQFF	AVFDRKSDAK_EBV
CAVTGGSYIPTF	CAWSVSVPYEQYF	2	4	6	CAASGGSYIPTF	CASSSGPAYEQYF	LLWNGPMAV_YFV
CAVTGGSYIPTF	CAWSVSVPYEQYF	2	4	6	CAAVSGGSYIPTF	CASSVDRTYEQYF	KLGGALQAK_CMV
CAESANDYKLSF	CASSLGWGTEQFF	2	4	6	CASINDYKLSF	CASSLSGTGELFF	KLGGALQAK_CMV
CAESANDYKLSF	CASSLGWGTEQFF	2	4	6	CATDANDYKLSF	CASSFGHNEQFF	KLGGALQAK_CMV
CAESANDYKLSF	CASSLGWGTEQFF	2	4	6	CAVLANDYKLSF	CASRLAGDEQFF	KLGGALQAK_CMV
CAESANDYKLSF	CASSLGWGTEQFF	2	4	6	CAVSGANDYKLSF	CASSLGGTGWTEAFF	NLVPMVATV_CMV
CAAYILTGGGNKLTF	CASSIYGLAGGNEQFF	2	4	6	CATGILTGGGNKLTF	CASSYGLAGPSYNEQFF	KLGGALQAK_CMV
CAVIGGFKTIF	CASSQYKDNEQFF	2	4	6	CAETGGFKTIF	CASSQEGGTEQFF	CINGVCWTV_HCV
CAVIGGFKTIF	CASSQYKDNEQFF	2	4	6	CARGGGFKTIF	CASSQLGRGDNEQFF	KLGGALQAK_CMV
CAVIGGFKTIF	CASSQYKDNEQFF	2	4	6	CAVETGGFKTIF	CASSEPRDEQFF	DATYQRTRALVR_INFLUENZAA
CAVIGGFKTIF	CASSQYKDNEQFF	2	4	6	CAVGSGGFKTIF	CASSPGQGNEQFF	ELAGIGILTV_HOMOSAPIENS
CAAYGQNFVF	CASSLFWGSNQPQHF	2	4	6	CAVRYGQNFVF	CASSLEGDQPQHF	KLGGALQAK_CMV
CAARVGYALNF	CASSLPGLAGVYNEQFF	2	4	6	CAANSGYALNF	CASSLALAGIRYNEQFF	LTDEMIAQY_SARS-COV-2
CAARVGYALNF	CASSLPGLAGVYNEQFF	2	4	6	CAANSGYALNF	CASSLALAGRNYNEQFF	LTDEMIAQY_SARS-COV-2
CAVRSGGGSEKLVF	CASSPDGVTEAFF	2	4	6	CARAGGGSEKLVF	CASSQIRGGTEAFF	RAKFKQLL_EBV
CAATNQAGTALIF	CASSRDGGSYNEQYF	2	4	6	CALNQAGTALIF	CASSPRGQSYEQYF	GILGFVFTL_INFLUENZAA
[truncated: 12,112 more rows]
