# Supplementary material for: CAR+ and CAR− T cells share a differentiation trajectory into an NK-like subset after CD19 CAR T cell infusion in patients with B cell malignancies
Source: Nat Commun. 2023 Nov 27;14:7767. doi: 10.1038/s41467-023-43656-7 (PMC10682404; doi:10.1038/s41467-023-43656-7)
Supplement: Supplementary file 8 — Supplementary Data 5 [file 41467_2023_43656_MOESM8_ESM.xlsx]

## Sheet: Sheet 1
CD8 cytotoxic
