# Supplementary material for: CAR+ and CAR− T cells share a differentiation trajectory into an NK-like subset after CD19 CAR T cell infusion in patients with B cell malignancies
Source: Nat Commun. 2023 Nov 27;14:7767. doi: 10.1038/s41467-023-43656-7 (PMC10682404; doi:10.1038/s41467-023-43656-7)
Supplement: Supplementary file 10 — Source Data [file 41467_2023_43656_MOESM10_ESM.xlsx]

## Sheet: 1D
gene

## Sheet: 1E
Celltype

## Sheet: 1F
celltype

## Sheet: 2B
day

## Sheet: 2C
day

## Sheet: 2D
gene

## Sheet: 2E
cell_type

## Sheet: 2F
cell_type

## Sheet: 2G
cell_type

## Sheet: 3A
clone

[truncated: 33 more sheets: 3C, 3D, 5AB, 5D, 5E, 5F, 5G, 6AB, 6C, 6D, 6E, 6F, 7AB_S6AC, 7C_S6DEF, 7D, 7E, S1B, S1C, S1EF, S1H …]
